# Supplementary material for: Polyploid QTL-seq revealed multiple QTLs controlling steamed tuber texture and starch gelatinization temperature in sweetpotato
Source: Breed Sci. 2024 Feb 29;74(2):103–13. doi: 10.1270/jsbbs.23060 (PMC11442106; doi:10.1270/jsbbs.23060)
Supplement: Supplementary file 2 — Supplemental Table 1 [file 74_103_s2.xlsx]

## Sheet: Table S1
Supplemental Table 1. Counts of variants used in the QTL analyses.
QTL analysis	Total detected variants	Variants employed for simplex analysis	Variants employed for duplex analysis	Variants employed for triplex analysis
WAR analysis with AH-derived variants	14250873	532085	389221	134376
WAR analysis with BK-derived variants	14250968	645588	429446	144055
GT analysis with AH-derived variants	14247238	520948	374940	126857
GT analysis with BK-derived variants	14247304	634142	413156	135383
