# Supplementary material for: Polyploid QTL-seq revealed multiple QTLs controlling steamed tuber texture and starch gelatinization temperature in sweetpotato
Source: Breed Sci. 2024 Feb 29;74(2):103–13. doi: 10.1270/jsbbs.23060 (PMC11442106; doi:10.1270/jsbbs.23060)
Supplement: Supplementary file 3 — Supplemental Table 2 [file 74_103_s3.txt]

Chr	Position	Ref Allele	BK Allele	Low WAR Bulk Allele	High WAR Bulk Allele	Window P99	Window P95	P99	P95	Low WAR Bulk Depth	High WAR Bulk Depth	P99 Threshold	P95 Threshold	Low WAR Bulk SNP-index	High WAR Bulk SNP-index	Delta SNP-index	P-Value	-log10(P)	Window P-Value	Window -log10(P)	Impact	Annotation	HGVS.c	HGVS.p
Itr_chr01	701608	G	C	G/C	G/C					113	81	0.133945155	0.101059762	0.123893805	0.160493827	0.036600022	0.4915017	0.308474976	0.400740846	0.39713639
Itr_chr01	701765	G	G	G	G/C					107	94	0.130244581	0.098329688	0.074766355	0.159574468	0.084808113	0.089582084	1.047778841	0.400740846	0.39713639
Itr_chr01	701936	C	G	C/G	C/G					132	128	0.118844697	0.094223485	0.136363636	0.1953125	0.058948864	0.200559888	0.697755922	0.400740846	0.39713639
Itr_chr01	701979	T	T	T	T/C					154	154	0.116883117	0.090909091	0.097402597	0.149350649	0.051948052	0.282943411	0.548300415	0.400740846	0.39713639
Itr_chr01	702058	G	A	A	A					192	206	0.109526699	0.084395227	0.083333333	0.087378641	0.004045307	0.935812837	0.028811001	0.400740846	0.39713639
Itr_chr01	702180	C	C	C	C					181	199	0.108553819	0.084372137	0.093922652	0.100502513	0.006579861	0.876424715	0.057285384	0.400740846	0.39713639
Itr_chr01	702186	C	C	C	C					179	196	0.109537111	0.083827386	0.100558659	0.102040816	0.001482157	0.974405119	0.011260443	0.400740846	0.39713639
Itr_chr01	702521	C	C	C	C					193	221	0.107565705	0.083933135	0.103626943	0.07239819	-0.031228753	0.466106779	0.331514581	0.400740846	0.39713639	Itr_chr01CG00280=MODERATE	Itr_chr01CG00280=missense_variant	Itr_chr01CG00280=c.257C>T	Itr_chr01CG00280=p.Pro86Leu
Itr_chr01	702699	G	G	G	G					195	209	0.111470985	0.082689241	0.092307692	0.052631579	-0.039676113	0.345330934	0.461764517	0.400740846	0.39713639
Itr_chr01	702843	G	G	G	G					120	141	0.121985816	0.093085106	0.091666667	0.092198582	0.000531915	0.995001	0.002176483	0.400740846	0.39713639
Itr_chr01	702849	A	A	A/ATATGGTAT	A/ATATGGTAT					89	107	0.129265988	0.099023417	0.101123596	0.112149533	0.011025937	0.831233753	0.08027683	0.400740846	0.39713639
Itr_chr01	702851	A	G	G	G					113	135	0.121599476	0.093411996	0.079646018	0.096296296	0.016650279	0.732253549	0.135338515	0.400740846	0.39713639
Itr_chr01	702870	T	T	T/C	T					104	108	0.128561254	0.099002849	0.134615385	0.074074074	-0.060541311	0.226754649	0.6444438	0.400740846	0.39713639
Itr_chr01	702931	C	C	C	C					71	63	0.149564051	0.111111111	0.070422535	0.031746032	-0.038676503	0.4945011	0.305832738	0.400740846	0.39713639
Itr_chr01	702964	G	G	G/T	G/T					65	63	0.143833944	0.111599512	0.184615385	0.158730159	-0.025885226	0.687862428	0.162498412	0.400740846	0.39713639
Itr_chr01	702981	T	T	T/C	T/C					69	66	0.152173913	0.112648221	0.15942029	0.106060606	-0.053359684	0.358728254	0.445234416	0.400740846	0.39713639
Itr_chr01	702998	G	G	G/A	G/A					88	78	0.134032634	0.104020979	0.204545455	0.153846154	-0.050699301	0.336132773	0.473489141	0.400740846	0.39713639
Itr_chr01	703532	A	A	A/G	A/G					88	84	0.134199134	0.101190476	0.159090909	0.19047619	0.031385281	0.548690262	0.260672748	0.400740846	0.39713639
Itr_chr01	703932	A	A	A	A					80	77	0.144805195	0.110064935	0.0125	0.025974026	0.013474026	0.822435513	0.084898145	0.400740846	0.39713639
Itr_chr01	704100	T	T	T	T					68	76	0.148606811	0.110681115	0.073529412	0.013157895	-0.060371517	0.282143571	0.549529841	0.400740846	0.39713639
Itr_chr01	705003	A	A	A/G	A					94	104	0.133797054	0.101677578	0.117021277	0.057692308	-0.059328969	0.24855029	0.604585726	0.400740846	0.39713639
Itr_chr01	705182	A	A	A	A					180	180	0.111111111	0.083333333	0.111111111	0.05	-0.061111111	0.176164767	0.754080946	0.400740846	0.39713639
Itr_chr01	705545	C	C	C	C					183	184	0.109705393	0.086511048	0.087431694	0.038043478	-0.049388216	0.25494901	0.59354667	0.400740846	0.39713639
Itr_chr01	705563	C	C	C	C					186	187	0.11316198	0.085331493	0.069892473	0.032085561	-0.037806912	0.390921816	0.407910093	0.400740846	0.39713639
Itr_chr01	705797	T	T	T	T					213	180	0.112832551	0.084037559	0.056338028	0.05	-0.006338028	0.885622875	0.052751174	0.400740846	0.39713639
Itr_chr01	705802	C	C	C	C					215	182	0.105724508	0.081983133	0.060465116	0.049450549	-0.011014567	0.794041192	0.100156967	0.400740846	0.39713639	Itr_chr01CG00280=MODERATE	Itr_chr01CG00280=missense_variant	Itr_chr01CG00280=c.1097C>T	Itr_chr01CG00280=p.Ala366Val
Itr_chr01	705931	AT	AT	AT	AT					181	181	0.110497238	0.08839779	0.104972376	0.049723757	-0.055248619	0.222355529	0.652952067	0.400740846	0.39713639
Itr_chr01	706015	G	G	G/GGTTTTGCTTT	G					75	74	0.135675676	0.108108108	0.12	0.067567568	-0.052432432	0.370925815	0.430712941	0.400740846	0.39713639
Itr_chr01	706246	C	C	C	C					136	116	0.121957404	0.09153144	0.058823529	0.060344828	0.001521298	0.981603679	0.008063822	0.400740846	0.39713639
Itr_chr01	706272	G	G	G	G					142	127	0.12310081	0.094820894	0.084507042	0.078740157	-0.005766885	0.909818036	0.041045458	0.400740846	0.39713639
Itr_chr01	706273	A	A	A	A					144	128	0.118923611	0.091145833	0.083333333	0.0625	-0.020833333	0.653069386	0.185040674	0.400740846	0.39713639
Itr_chr01	706335	A	A	A	A					137	125	0.119883212	0.089284672	0.058394161	0.024	-0.034394161	0.463307339	0.334130821	0.400740846	0.39713639
Itr_chr01	707009	G	G	G	G					66	76	0.144338118	0.114035088	0.075757576	0.065789474	-0.009968102	0.872825435	0.059072607	0.400740846	0.39713639
Itr_chr01	707645	T	T	T	T					88	84	0.135281385	0.107142857	0.079545455	0.083333333	0.003787879	0.956208758	0.019447283	0.400740846	0.39713639
Itr_chr01	708717	C	C	C	C					81	90	0.139506173	0.103703704	0.037037037	0.022222222	-0.014814815	0.788642272	0.103119948	0.400740846	0.39713639
Itr_chr01	708738	G	G	G	G					93	95	0.135031126	0.097906055	0.032258065	0.105263158	0.073005093	0.151769646	0.818815079	0.400740846	0.39713639
Itr_chr01	708742	C	C	C	C					90	93	0.134408602	0.102508961	0.033333333	0.107526882	0.074193548	0.155368926	0.808635836	0.400740846	0.39713639
Itr_chr01	708751	A	A	A	A					87	97	0.132361654	0.09953786	0.034482759	0.103092784	0.068610025	0.188962208	0.723625046	0.400740846	0.39713639
Itr_chr01	708830	G	G	G	G					118	95	0.125334523	0.097859054	0.059322034	0.105263158	0.045941124	0.358328334	0.445718849	0.400740846	0.39713639
Itr_chr01	708926	C	C	C	C					135	115	0.120772947	0.093397746	0.044444444	0.052173913	0.007729469	0.879024195	0.055999171	0.400740846	0.39713639
Itr_chr01	710192	T	T	T	T					153	130	0.118853695	0.091553544	0.104575163	0.076923077	-0.027652086	0.555888822	0.255012059	0.400740846	0.39713639
Itr_chr01	710244	T	T	T	T					141	126	0.120736238	0.091691996	0.113475177	0.079365079	-0.034110098	0.458508298	0.3386528	0.400740846	0.39713639
Itr_chr01	710368	T	T	T	T					144	165	0.115909091	0.087878788	0.069444444	0.066666667	-0.002777778	0.950209958	0.022180423	0.400740846	0.39713639
Itr_chr01	710387	C	C	C	C					143	158	0.116933699	0.087899442	0.076923077	0.037974684	-0.038948393	0.398920216	0.399113955	0.400740846	0.39713639
Itr_chr01	710458	C	C	C	C					141	140	0.114539007	0.091843972	0.056737589	0.064285714	0.007548126	0.873025395	0.058973123	0.400740846	0.39713639
Itr_chr01	710679	C	C	C	C					100	91	0.134835165	0.101868132	0	0.021978022	0.021978022	0.674865027	0.170783077	0.400740846	0.39713639
Itr_chr01	710707	T	T	T	T					93	95	0.130843237	0.103452179	0	0.042105263	0.042105263	0.400719856	0.397159137	0.400740846	0.39713639
Itr_chr01	712391	G	G	G	G					183	165	0.11266766	0.089021361	0.010928962	0	-0.010928962	0.801239752	0.096237512	0.400740846	0.39713639
Itr_chr01	712896	C	C	C	C					156	191	0.115082561	0.087729897	0.076923077	0.041884817	-0.03503826	0.438912218	0.35762233	0.400740846	0.39713639
Itr_chr01	712903	C	C	C	C					155	195	0.108850289	0.084367246	0.090322581	0.041025641	-0.04929694	0.263147371	0.579800965	0.400740846	0.39713639
Itr_chr01	713011	G	G	G	G					124	115	0.126157083	0.093618513	0.056451613	0.052173913	-0.0042777	0.937612478	0.027976622	0.400740846	0.39713639
Itr_chr01	713348	C	C	C	C					218	195	0.106022112	0.081533757	0.059633028	0.056410256	-0.003222771	0.941811638	0.026035947	0.400740846	0.39713639
Itr_chr01	718193	T	T	T/C	T				QTL	124	98	0.126398947	0.094140882	0.129032258	0.020408163	-0.108624095	0.027594481	1.559177768	0.400740846	0.39713639
Itr_chr01	718510	C	C	C	C					156	139	0.117090943	0.089881941	0.108974359	0.122302158	0.013327799	0.762647471	0.117676166	0.400740846	0.39713639
Itr_chr01	718655	G	G	G	G					106	67	0.138411715	0.104618417	0.037735849	0.014925373	-0.022810476	0.674065187	0.171298102	0.400740846	0.39713639
Itr_chr01	719685	C	C	C/A	C					66	52	0.154428904	0.119463869	0.106060606	0.019230769	-0.086829837	0.145570886	0.836925475	0.400740846	0.39713639
Itr_chr01	726414	C	C	C	C					60	53	0.155660377	0.117610063	0.016666667	0.056603774	0.039937107	0.529894021	0.275810981	0.37532194	0.425596047
Itr_chr01	726445	G	G	G	G					62	61	0.148069804	0.115018509	0.016129032	0.032786885	0.016657853	0.782643471	0.106436033	0.37532194	0.425596047
Itr_chr01	728730	T	C	C	C					108	71	0.136411059	0.103808033	0.064814815	0.042253521	-0.022561294	0.668666267	0.174790586	0.37532194	0.425596047
Itr_chr01	728750	G	G	G	G					85	61	0.145033751	0.112246866	0.070588235	0.032786885	-0.03780135	0.50289942	0.298518865	0.37532194	0.425596047
Itr_chr01	731281	C	C	C/T	C					95	96	0.134868421	0.103618421	0.157894737	0.114583333	-0.043311404	0.354729054	0.450103239	0.37532194	0.425596047
Itr_chr01	731486	C	C	C/T	C/T				QTL	112	87	0.131568144	0.099651067	0.267857143	0.149425287	-0.118431856	0.021795641	1.661630357	0.37532194	0.425596047
Itr_chr01	732821	T	T	T	T					99	89	0.135966406	0.103393485	0.04040404	0.112359551	0.07195551	0.172365527	0.763549589	0.37532194	0.425596047
Itr_chr01	732876	G	G	G	G					92	87	0.128935532	0.104697651	0.054347826	0.057471264	0.003123438	0.990002	0.004363928	0.37532194	0.425596047
Itr_chr01	733063	A	G	G	G					126	146	0.123287671	0.091650359	0.079365079	0.068493151	-0.010871929	0.803839232	0.094830801	0.37532194	0.425596047
Itr_chr01	733112	C	C	C	C					103	131	0.125472467	0.095679241	0.058252427	0.06870229	0.010449863	0.829034193	0.081427557	0.37532194	0.425596047
Itr_chr01	733118	G	G	G	G					97	129	0.131303444	0.097818269	0.072164948	0.062015504	-0.010149445	0.848230354	0.07148619	0.37532194	0.425596047
Itr_chr01	734392	G	G	G	G					73	106	0.139054019	0.103773585	0.01369863	0	-0.01369863	0.792241552	0.101142383	0.37532194	0.425596047
Itr_chr01	734647	C	C	C	C					133	132	0.121439964	0.091193894	0.045112782	0	-0.045112782	0.331533693	0.479472328	0.37532194	0.425596047
Itr_chr01	737628	A	G	G	G					122	124	0.123611846	0.091221576	0.040983607	0.040322581	-0.000661026	0.99880024	0.000521362	0.37532194	0.425596047
Itr_chr01	738146	A	A	A	A					199	197	0.109889549	0.081728439	0.060301508	0.045685279	-0.014616228	0.718856229	0.14335796	0.37532194	0.425596047
Itr_chr01	738331	T	T	T	T					266	235	0.107326828	0.081059031	0.041353383	0.029787234	-0.011566149	0.791641672	0.101471353	0.37532194	0.425596047
Itr_chr01	738382	G	G	G	G					234	210	0.105250305	0.079120879	0.051282051	0.047619048	-0.003663004	0.930013997	0.031510515	0.37532194	0.425596047
Itr_chr01	743906	T	T	T	T					174	161	0.118369387	0.08777754	0.022988506	0.055900621	0.032912115	0.463107379	0.334318299	0.37532194	0.425596047
Itr_chr01	743955	G	G	G	G					122	113	0.125199478	0.093718265	0.032786885	0.07079646	0.038009575	0.431113777	0.365408098	0.37532194	0.425596047
Itr_chr01	744160	G	G	G	G					119	101	0.129295282	0.095099426	0.042016807	0.059405941	0.017389134	0.734653069	0.133917703	0.37532194	0.425596047
Itr_chr01	744833	T	T	T	T					102	97	0.126440267	0.096523145	0.019607843	0.010309278	-0.009298565	0.860227954	0.065386448	0.37532194	0.425596047
Itr_chr01	746090	G	G	G	G					125	91	0.128791209	0.098021978	0.016	0.043956044	0.027956044	0.571685663	0.242842699	0.37532194	0.425596047
Itr_chr01	746135	A	A	A	A					128	98	0.123246173	0.095663265	0.0625	0.020408163	-0.042091837	0.391921616	0.406800783	0.37532194	0.425596047
Itr_chr01	746169	C	C	C	C					145	114	0.121657592	0.092196007	0.062068966	0.052631579	-0.009437387	0.850229954	0.070463599	0.37532194	0.425596047
Itr_chr01	746172	C	C	C	C					140	114	0.122055138	0.091854637	0.05	0.052631579	0.002631579	0.957408518	0.018902713	0.37532194	0.425596047
Itr_chr01	746177	A	A	A	A					139	115	0.121676572	0.092962152	0.064748201	0.069565217	0.004817016	0.924415117	0.034132961	0.37532194	0.425596047
Itr_chr01	746335	T	T	T	T					105	118	0.124858757	0.094350282	0.047619048	0.084745763	0.037126715	0.439312138	0.357226798	0.37532194	0.425596047
Itr_chr01	746350	G	G	G	G					97	107	0.12852876	0.098564409	0.041237113	0.046728972	0.005491859	0.911817636	0.040092012	0.37532194	0.425596047
Itr_chr01	747138	C	C	C	C					197	201	0.107104074	0.082632523	0.091370558	0.054726368	-0.03664419	0.397720456	0.400422071	0.37532194	0.425596047
Itr_chr01	747179	CTCTACTCGA	CTCTACTCGA	CTCTACTCGA	CTCTACTCGA					163	178	0.113531399	0.086268698	0.067484663	0.084269663	0.016785	0.713057389	0.146875516	0.37532194	0.425596047
Itr_chr01	747267	G	A	A	A					156	177	0.114080834	0.086375489	0.083333333	0.073446328	-0.009887006	0.824835033	0.083632902	0.37532194	0.425596047
Itr_chr01	747394	T	T	T	T					163	174	0.113779	0.085960087	0.110429448	0.109195402	-0.001234046	0.974205159	0.011349575	0.37532194	0.425596047
Itr_chr01	747488	A	A	A	A					161	170	0.114760687	0.086262331	0.118012422	0.047058824	-0.070953599	0.108778244	0.963457955	0.37532194	0.425596047
Itr_chr01	747509	C	C	C	C					160	169	0.110096154	0.086760355	0.06875	0.094674556	0.025924556	0.559488102	0.252209144	0.37532194	0.425596047
Itr_chr01	747674	A	A	A/G	A					145	134	0.119042717	0.087956768	0.131034483	0.119402985	-0.011631498	0.802439512	0.095587695	0.37532194	0.425596047
Itr_chr01	747800	TC	TC	TC/T	TC				QTL	108	119	0.124338624	0.091892312	0.203703704	0.109243697	-0.094460006	0.047390522	1.324308509	0.37532194	0.425596047
Itr_chr01	748389	T	T	T/C	T/C					143	160	0.114554196	0.088374126	0.125874126	0.14375	0.017875874	0.692261548	0.159729791	0.37532194	0.425596047
Itr_chr01	748559	A	A	A	A					163	176	0.114960959	0.085471277	0.122699387	0.085227273	-0.037472114	0.386922615	0.412375885	0.37532194	0.425596047
Itr_chr01	748639	T	T	T/C	T				QTL	154	158	0.11836265	0.087292454	0.162337662	0.069620253	-0.092717409	0.039792042	1.400203778	0.37532194	0.425596047
Itr_chr01	748774	A	A	A	A					151	168	0.116367077	0.086605172	0.112582781	0.101190476	-0.011392305	0.798840232	0.097540071	0.37532194	0.425596047
Itr_chr01	748827	G	G	G/T	G					161	163	0.116107152	0.085127463	0.130434783	0.067484663	-0.06295012	0.142571486	0.845967325	0.37532194	0.425596047
Itr_chr01	748856	T	T	T/C	T					164	146	0.117440695	0.089208152	0.134146341	0.102739726	-0.031406615	0.485902819	0.313450581	0.37532194	0.425596047
Itr_chr01	749056	AAT	AAT	AAT	AAT					118	94	0.131085467	0.099531194	0.06779661	0.085106383	0.017309773	0.74325135	0.128864293	0.37532194	0.425596047
Itr_chr01	749217	A	G	G	G					166	154	0.113519011	0.087544985	0.096385542	0.071428571	-0.024956971	0.578684263	0.237558328	0.37532194	0.425596047	Itr_chr01CG00290=MODERATE	Itr_chr01CG00290=missense_variant	Itr_chr01CG00290=c.482T>C	Itr_chr01CG00290=p.Val161Ala
Itr_chr01	749541	T	T	T/A	T					111	105	0.125096525	0.097039897	0.126126126	0.038095238	-0.088030888	0.069386123	1.15872738	0.37532194	0.425596047
Itr_chr01	749765	T	T	T	T					135	113	0.123697148	0.093608653	0.059259259	0.10619469	0.046935431	0.319336133	0.495751938	0.37532194	0.425596047	Itr_chr01CG00290=HIGH	Itr_chr01CG00290=stop_gained	Itr_chr01CG00290=c.49A>T	Itr_chr01CG00290=p.Lys17*
Itr_chr01	749782	G	G	G	G					137	111	0.122246334	0.093641086	0.109489051	0.081081081	-0.02840797	0.541891622	0.266087564	0.37532194	0.425596047	Itr_chr01CG00290=MODERATE	Itr_chr01CG00290=missense_variant	Itr_chr01CG00290=c.32C>A	Itr_chr01CG00290=p.Pro11His
Itr_chr01	749786	GT	GT	GT	GT					134	112	0.124067164	0.093550107	0.097014925	0.107142857	0.010127932	0.846830634	0.07220344	0.37532194	0.425596047	Itr_chr01CG00290=HIGH	Itr_chr01CG00290=frameshift_variant	Itr_chr01CG00290=c.27delA	Itr_chr01CG00290=p.Pro11fs
Itr_chr01	749846	C	C	C	C/T					152	124	0.118845501	0.091044143	0.105263158	0.120967742	0.015704584	0.74225155	0.129448887	0.37532194	0.425596047
Itr_chr01	749922	C	C	C/T	C					136	124	0.1221537	0.092267552	0.125	0.048387097	-0.076612903	0.109578084	0.960276296	0.37532194	0.425596047
Itr_chr01	750069	T	T	T/A	T/A					124	101	0.124241456	0.095736187	0.120967742	0.138613861	0.017646119	0.711257748	0.147972989	0.37532194	0.425596047
Itr_chr01	750122	T	T	T	T					125	109	0.121614679	0.094311927	0.12	0.064220183	-0.055779817	0.24335133	0.613766276	0.37532194	0.425596047
Itr_chr01	750123	T	T	T/C	T/C					124	111	0.124309794	0.094885208	0.185483871	0.153153153	-0.032330718	0.50809838	0.294052189	0.37532194	0.425596047
Itr_chr01	750144	T	T	T/A	T					115	109	0.126605505	0.094615078	0.130434783	0.100917431	-0.029517351	0.560487902	0.251433757	0.37532194	0.425596047
Itr_chr01	750147	T	T	T	T					114	108	0.124269006	0.096491228	0.096491228	0.092592593	-0.003898635	0.961207758	0.017182732	0.37532194	0.425596047
Itr_chr01	751185	A	A	A/T	A				QTL	114	120	0.122368421	0.096491228	0.210526316	0.108333333	-0.102192982	0.033993201	1.468607933	0.37532194	0.425596047
Itr_chr01	751724	G	G	G	G					168	151	0.113923053	0.087275307	0.05952381	0.079470199	0.019946389	0.659268146	0.180937907	0.37532194	0.425596047
Itr_chr01	751862	A	A	A	A					185	160	0.113344595	0.087162162	0.081081081	0.05625	-0.024831081	0.570085983	0.244059637	0.37532194	0.425596047
Itr_chr01	751935	G	G	G	G					118	100	0.124067797	0.09559322	0.076271186	0.06	-0.016271186	0.73985203	0.13085513	0.37532194	0.425596047	Itr_chr01CG00300=MODERATE	Itr_chr01CG00300=missense_variant	Itr_chr01CG00300=c.275C>T	Itr_chr01CG00300=p.Ser92Leu
Itr_chr01	751947	T	T	T/C	T/C					112	90	0.134126984	0.098412698	0.169642857	0.122222222	-0.047420635	0.340331934	0.468097299	0.37532194	0.425596047	Itr_chr01CG00300=MODERATE	Itr_chr01CG00300=missense_variant	Itr_chr01CG00300=c.263A>G	Itr_chr01CG00300=p.Asn88Ser
Itr_chr01	752199	T	T	T	T					164	159	0.114933272	0.089162448	0.073170732	0.075471698	0.002300966	0.979604079	0.008949415	0.37532194	0.425596047	Itr_chr01CG00300=MODERATE	Itr_chr01CG00300=missense_variant	Itr_chr01CG00300=c.11A>G	Itr_chr01CG00300=p.Asn4Ser
Itr_chr01	752218	T	T	T/TATATATA	T					136	136	0.117647059	0.095588235	0.117647059	0.066176471	-0.051470588	0.290341932	0.537090238	0.37532194	0.425596047
Itr_chr01	752259	C	C	C/CT	C/CT					60	66	0.151515152	0.116666667	0.15	0.136363636	-0.013636364	0.779644071	0.108103619	0.37532194	0.425596047
Itr_chr01	753002	A	A	A	A/T					161	171	0.110384657	0.085903164	0.118012422	0.157894737	0.039882314	0.360927814	0.442579648	0.37532194	0.425596047
Itr_chr01	753753	AGAACAGCTTCT	AGAACAGCTTCT	AGAACAGCTTCT/A	AGAACAGCTTCT/A					61	55	0.162146051	0.114754098	0.098360656	0.109090909	0.010730253	0.847430514	0.071895902	0.37532194	0.425596047
Itr_chr01	753900	G	G	G	G					204	200	0.106666667	0.081666667	0.098039216	0.085	-0.013039216	0.75904819	0.119730651	0.37532194	0.425596047
Itr_chr01	753944	G	G	G	G					181	175	0.109707972	0.081925809	0.093922652	0.057142857	-0.036779795	0.375924815	0.424899005	0.37532194	0.425596047
Itr_chr01	753963	GT	GT	GT	GT					178	179	0.107243739	0.083610571	0.061797753	0.061452514	-0.000345239	0.99040192	0.004188527	0.37532194	0.425596047
Itr_chr01	753975	T	T	T	T					174	179	0.110319142	0.08331728	0.034482759	0.094972067	0.060489308	0.161367726	0.79218332	0.37532194	0.425596047
Itr_chr01	754242	T	T	T	T/A					142	173	0.11507775	0.087560042	0.063380282	0.12716763	0.063787348	0.155768846	0.807519397	0.37532194	0.425596047
Itr_chr01	754383	A	A	A	A/G					91	90	0.131746032	0.100610501	0.098901099	0.166666667	0.067765568	0.186562687	0.729175211	0.37532194	0.425596047
Itr_chr01	754468	G	G	G/A	G					77	68	0.141138273	0.108097785	0.12987013	0.088235294	-0.041634836	0.460107978	0.337140236	0.37532194	0.425596047
Itr_chr01	756042	T	T	T/C	T					89	74	0.137412694	0.103704828	0.123595506	0.081081081	-0.042514425	0.437912418	0.35861274	0.37532194	0.425596047
Itr_chr01	756107	G	G	G/A	G					71	66	0.140631669	0.110328638	0.112676056	0.090909091	-0.021766965	0.701659668	0.153873486	0.37532194	0.425596047
Itr_chr01	756236	A	A	A/T	A					58	61	0.156868287	0.113906162	0.103448276	0.06557377	-0.037874505	0.520095981	0.283916502	0.37532194	0.425596047
Itr_chr01	756294	C	C	C	C					59	58	0.155464641	0.120981882	0.016949153	0.034482759	0.017533606	0.773045391	0.111795005	0.37532194	0.425596047
Itr_chr01	759026	C	C	C/T	C/T					54	50	0.163703704	0.124444444	0.148148148	0.1	-0.048148148	0.443511298	0.353095313	0.37532194	0.425596047
Itr_chr01	759045	T	T	T	T					50	58	0.165517241	0.120689655	0.02	0.068965517	0.048965517	0.410517896	0.386667905	0.37532194	0.425596047
Itr_chr01	771046	G	G	G	G/A					91	77	0.13986014	0.105894106	0.098901099	0.116883117	0.017982018	0.74225155	0.129448887	0.37532194	0.425596047
Itr_chr01	771288	C	C	C	C/T					71	79	0.144767338	0.108218934	0.084507042	0.139240506	0.054733464	0.327134573	0.485273555	0.37532194	0.425596047
Itr_chr01	771354	G	G	G/A	G/A					86	86	0.127906977	0.104651163	0.174418605	0.151162791	-0.023255814	0.581083783	0.235761245	0.37532194	0.425596047
Itr_chr01	771366	T	C	T/C	T/C					83	93	0.137712139	0.104935873	0.180722892	0.161290323	-0.019432569	0.706858628	0.150667436	0.37532194	0.425596047
Itr_chr01	771400	A	A	A/G	A/G					82	95	0.135301669	0.101925546	0.207317073	0.168421053	-0.038896021	0.448910218	0.347840509	0.37532194	0.425596047	Itr_chr01CG00310=MODERATE	Itr_chr01CG00310=missense_variant	Itr_chr01CG00310=c.230A>G	Itr_chr01CG00310=p.Glu77Gly
Itr_chr01	772362	A	A	A	A/T					98	105	0.131972789	0.096598639	0.030612245	0.123809524	0.093197279	0.065786843	1.181860957	0.37532194	0.425596047
Itr_chr01	773715	G	G	G	G					104	93	0.131306865	0.098945409	0.038461538	0.075268817	0.036807279	0.462507499	0.334881222	0.37532194	0.425596047
Itr_chr01	773831	T	T	T	T/C					94	108	0.129038613	0.098896769	0.127659574	0.12037037	-0.007289204	0.888622276	0.051282804	0.37532194	0.425596047
Itr_chr01	773896	T	T	T	T/C					95	117	0.131623932	0.098605488	0.084210526	0.136752137	0.05254161	0.286142771	0.543417221	0.37532194	0.425596047
Itr_chr01	774704	C	C	C	C					103	99	0.132489948	0.101402373	0.009708738	0.101010101	0.091301363	0.084183163	1.074774759	0.37532194	0.425596047
Itr_chr01	774784	A	A	A	A					120	132	0.125757576	0.095454545	0.025	0.113636364	0.088636364	0.067586483	1.170140154	0.37532194	0.425596047
Itr_chr01	774798	CA	CA	CA/C	CA				QTL	122	135	0.12106861	0.091560413	0.229508197	0.118518519	-0.110989678	0.017596481	1.754574182	0.37532194	0.425596047
Itr_chr01	774837	G	G	G	G					121	139	0.126404661	0.093227897	0.099173554	0.09352518	-0.005648374	0.907018596	0.042383809	0.37532194	0.425596047
Itr_chr01	774847	A	A	A	A/G					126	142	0.118265146	0.092667114	0.063492063	0.147887324	0.08439526	0.071585683	1.145173828	0.37532194	0.425596047
Itr_chr01	774965	A	A	A/T	A					137	127	0.120983965	0.091442037	0.131386861	0.102362205	-0.029024657	0.542691462	0.265447011	0.37532194	0.425596047
Itr_chr01	775062	C	C	C/T	C				QTL	96	86	0.131782946	0.101501938	0.135416667	0.023255814	-0.112160853	0.030193961	1.520079907	0.37532194	0.425596047
Itr_chr01	775080	AT	A	A	A				QTL	61	59	0.153653793	0.114198388	0.131147541	0	-0.131147541	0.025794841	1.588467144	0.37532194	0.425596047
Itr_chr01	775084	T	T	T/G	T/G					82	78	0.141025641	0.106629143	0.134146341	0.128205128	-0.005941213	0.916016797	0.038096563	0.37532194	0.425596047
Itr_chr01	780279	C	C	C/T	C					52	55	0.161538462	0.121678322	0.153846154	0.072727273	-0.081118881	0.184963007	0.732915122	0.37532194	0.425596047
Itr_chr01	783709	G	G	G	G/T					69	73	0.147508438	0.108794918	0.028985507	0.123287671	0.094302164	0.088982204	1.050696844	0.37532194	0.425596047
Itr_chr01	787992	A	A	A/C	A/C					66	75	0.141818182	0.110909091	0.181818182	0.146666667	-0.035151515	0.525694861	0.279266268	0.37532194	0.425596047
Itr_chr01	788072	T	C	C	C					79	78	0.138753651	0.103537812	0.101265823	0.08974359	-0.011522233	0.888422316	0.051380541	0.37532194	0.425596047
Itr_chr01	788192	T	T	T/C	T				QTL	74	93	0.134263296	0.102877071	0.189189189	0.064516129	-0.12467306	0.017596481	1.754574182	0.37532194	0.425596047
Itr_chr01	789857	A	G	A/G	A/G					117	110	0.124397824	0.094716395	0.188034188	0.127272727	-0.060761461	0.204759048	0.688756898	0.37532194	0.425596047
Itr_chr01	789909	A	A	A	A/G					102	93	0.132827324	0.10056926	0.117647059	0.182795699	0.06514864	0.199160168	0.700797516	0.37532194	0.425596047
Itr_chr01	798175	A	A	A/T	A/T					53	62	0.155812538	0.118685332	0.169811321	0.14516129	-0.02465003	0.664667067	0.177395839	0.37532194	0.425596047
Itr_chr01	798182	A	A	A/G	A/G					55	64	0.15625	0.119886364	0.2	0.140625	-0.059375	0.332733453	0.477903533	0.37532194	0.425596047
Itr_chr01	824949	G	G	G	G					78	59	0.152107779	0.113646241	0.038461538	0.033898305	-0.004563233	0.941811638	0.026035947	0.40899315	0.388283966
Itr_chr01	825056	T	T	T	T					83	77	0.139884212	0.105773744	0.036144578	0.012987013	-0.023157565	0.636872625	0.195947418	0.40899315	0.388283966
Itr_chr01	825120	A	A	A	A					100	88	0.133181818	0.100454545	0.08	0.034090909	-0.045909091	0.363527295	0.439462976	0.40899315	0.388283966
Itr_chr01	825165	G	G	G/A	G					117	101	0.128289752	0.097148176	0.170940171	0.089108911	-0.08183126	0.101979604	0.991486678	0.40899315	0.388283966
Itr_chr01	825208	G	C	G/C	G/C					129	92	0.125800472	0.096056623	0.19379845	0.173913043	-0.019885406	0.694661068	0.15822704	0.40899315	0.388283966
Itr_chr01	825218	A	G	A/G	A/G					123	88	0.129804139	0.097283814	0.203252033	0.181818182	-0.021433851	0.647870426	0.188511844	0.40899315	0.388283966
Itr_chr01	825242	C	C	C/T	C/T					120	89	0.13005618	0.098970037	0.183333333	0.179775281	-0.003558052	0.946610678	0.023828601	0.40899315	0.388283966
Itr_chr01	825308	TAAGA	TAAGA	TAAGA	TAAGA					107	97	0.12795067	0.097986319	0.065420561	0.010309278	-0.055111282	0.282943411	0.548300415	0.40899315	0.388283966
Itr_chr01	825576	G	G	G/A	G					89	97	0.138538167	0.103903626	0.123595506	0.072164948	-0.051430557	0.318936213	0.496296167	0.40899315	0.388283966
Itr_chr01	825619	C	C	C/T	C/T					87	81	0.138356748	0.102171137	0.172413793	0.209876543	0.03746275	0.50409918	0.297484009	0.40899315	0.388283966
Itr_chr01	825655	G	T	G/T	G/T					93	85	0.137760911	0.103478811	0.161290323	0.2	0.038709677	0.466906619	0.33076997	0.40899315	0.388283966
Itr_chr01	825842	T	T	T/A	T					119	68	0.136554622	0.102941176	0.117647059	0.088235294	-0.029411765	0.582483503	0.23471637	0.40899315	0.388283966
Itr_chr01	825890	A	A	A	A					108	65	0.138319088	0.104985755	0.111111111	0.061538462	-0.04957265	0.345730854	0.461261861	0.40899315	0.388283966
Itr_chr01	826071	C	C	C	C/T					142	113	0.123893805	0.092795712	0.098591549	0.168141593	0.069550044	0.150569886	0.822261878	0.40899315	0.388283966
Itr_chr01	826106	A	A	A	A/T					139	116	0.125279087	0.095013644	0.107913669	0.120689655	0.012775986	0.793841232	0.100266348	0.40899315	0.388283966
Itr_chr01	826119	T	T	T	T					143	116	0.126356402	0.093501326	0.097902098	0.094827586	-0.003074512	0.943811238	0.025114856	0.40899315	0.388283966
Itr_chr01	826120	A	G	A/G	G					146	116	0.119508739	0.091757204	0.150684932	0.086206897	-0.064478035	0.174965007	0.757048802	0.40899315	0.388283966
Itr_chr01	826209	G	G	G	G					145	111	0.118918919	0.090773532	0.082758621	0.099099099	0.016340478	0.730053989	0.136645022	0.40899315	0.388283966
Itr_chr01	826267	C	G	G	G					167	131	0.12003474	0.091145952	0.107784431	0.114503817	0.006719386	0.882823435	0.054126147	0.40899315	0.388283966
Itr_chr01	826297	A	A	A	A					178	164	0.113661277	0.088243354	0.08988764	0.103658537	0.013770896	0.76084783	0.118702193	0.40899315	0.388283966
Itr_chr01	826524	G	G	G	G/A					139	134	0.119617739	0.090357565	0.115107914	0.141791045	0.026683131	0.563087383	0.249424204	0.40899315	0.388283966
Itr_chr01	826597	T	T	T	T					112	107	0.123331108	0.095544059	0.080357143	0.093457944	0.013100801	0.797840432	0.098083959	0.40899315	0.388283966
Itr_chr01	826712	C	C	C/A	C					95	97	0.132935431	0.101573521	0.126315789	0.06185567	-0.064460119	0.192761448	0.714979821	0.40899315	0.388283966
Itr_chr01	826797	G	G	G	G/T					91	83	0.137561234	0.101681451	0.087912088	0.108433735	0.020521647	0.690261948	0.160986068	0.40899315	0.388283966
Itr_chr01	826800	G	G	G	G/T					92	78	0.135451505	0.104793757	0.097826087	0.128205128	0.030379041	0.573085383	0.241780668	0.40899315	0.388283966
Itr_chr01	826822	T	T	T	T					95	76	0.139473684	0.105263158	0.084210526	0.052631579	-0.031578947	0.555488902	0.255324613	0.40899315	0.388283966
Itr_chr01	826858	G	G	G/A	G/A				QTL	72	64	0.147569444	0.112847222	0.25	0.109375	-0.140625	0.015996801	1.795966868	0.40899315	0.388283966
Itr_chr01	826912	C	C	C	C/A					98	107	0.127407973	0.097844745	0.091836735	0.158878505	0.06704177	0.182563487	0.738586077	0.40899315	0.388283966
Itr_chr01	826951	A	C	A/C	C				QTL	102	127	0.126138644	0.094642581	0.196078431	0.094488189	-0.101590242	0.036992601	1.431885126	0.40899315	0.388283966
Itr_chr01	827516	A	A	A/T	A/T					89	91	0.141869367	0.102358316	0.134831461	0.175824176	0.040992715	0.457708458	0.339411062	0.40899315	0.388283966	Itr_chr01CG00340=MODERATE	Itr_chr01CG00340=missense_variant	Itr_chr01CG00340=c.596T>A	Itr_chr01CG00340=p.Ile199Asn
Itr_chr01	827654	T	T	T	T					175	144	0.112619048	0.086507937	0.091428571	0.097222222	0.005793651	0.896220756	0.047585002	0.40899315	0.388283966
Itr_chr01	827832	A	G	A/G	G					128	145	0.117241379	0.09143319	0.171875	0.117241379	-0.054633621	0.25334933	0.59628024	0.40899315	0.388283966
Itr_chr01	827909	G	G	G	G/C					156	151	0.114323315	0.087833248	0.076923077	0.125827815	0.048904738	0.285742851	0.544024626	0.40899315	0.388283966
Itr_chr01	827970	C	A	C/A	C/A					152	129	0.118676051	0.090473276	0.131578947	0.139534884	0.007955936	0.866426715	0.062268166	0.40899315	0.388283966
Itr_chr01	828160	A	G	A/G	G					138	126	0.121118012	0.090752243	0.144927536	0.087301587	-0.057625949	0.216356729	0.664829594	0.40899315	0.388283966
Itr_chr01	828231	G	G	G	G					160	155	0.116935484	0.085887097	0.0875	0.077419355	-0.010080645	0.813037393	0.08988948	0.40899315	0.388283966
Itr_chr01	828262	C	C	C	C					159	152	0.115731546	0.090863952	0.018867925	0.085526316	0.066658391	0.149970006	0.823995591	0.40899315	0.388283966
Itr_chr01	828518	G	G	G	G/T					161	137	0.117695063	0.088679331	0.093167702	0.124087591	0.030919889	0.5024995	0.298864366	0.40899315	0.388283966
Itr_chr01	828581	CTGTTTTGTTTCACCCT	CTGTTTTGTTTCACCCT	CTGTTTTGTTTCACCCT	CTGTTTTGTTTCACCCT					151	118	0.119485913	0.090301942	0.066225166	0.059322034	-0.006903132	0.887222555	0.051967426	0.40899315	0.388283966
Itr_chr01	828617	G	A	A	A					148	113	0.119229849	0.091365702	0.087837838	0.07079646	-0.017041378	0.719856029	0.142754354	0.40899315	0.388283966
Itr_chr01	828675	T	C	C	C					160	127	0.117224409	0.09148622	0.1	0.070866142	-0.029133858	0.524095181	0.280589834	0.40899315	0.388283966
Itr_chr01	828719	A	A	A	A					183	159	0.115682029	0.086297556	0.06010929	0.088050314	0.027941025	0.528894221	0.276631178	0.40899315	0.388283966
Itr_chr01	828888	T	T	T	T/C					184	142	0.115890998	0.085884874	0.059782609	0.126760563	0.066977955	0.128574285	0.890845882	0.40899315	0.388283966
Itr_chr01	828899	A	C	C	C					186	150	0.114193548	0.08688172	0.102150538	0.093333333	-0.008817204	0.842631474	0.074362323	0.40899315	0.388283966
Itr_chr01	829022	G	G	G	G					170	179	0.109727243	0.085310549	0.088235294	0.122905028	0.034669734	0.437712458	0.358811093	0.40899315	0.388283966
Itr_chr01	829164	C	C	C/A	C/A					161	128	0.117818323	0.090935559	0.136645963	0.1171875	-0.019458463	0.673865227	0.171426954	0.40899315	0.388283966
Itr_chr01	829307	C	C	C	C					150	118	0.121242938	0.090734463	0.073333333	0.093220339	0.019887006	0.676864627	0.169498182	0.40899315	0.388283966
Itr_chr01	829454	T	T	T	T					136	124	0.122865275	0.091555977	0.058823529	0.080645161	0.021821632	0.639472106	0.194178395	0.40899315	0.388283966
Itr_chr01	829460	C	C	C/T	C/T					133	113	0.123028811	0.093752079	0.172932331	0.123893805	-0.049038526	0.303939212	0.517213267	0.40899315	0.388283966	Itr_chr01CG00340=HIGH	Itr_chr01CG00340=splice_donor_variant&intron_variant	Itr_chr01CG00340=c.400 1G>A
Itr_chr01	829465	G	A	G/A	G/A					125	112	0.125214286	0.092285714	0.16	0.125	-0.035	0.461107778	0.336197552	0.40899315	0.388283966
Itr_chr01	829702	T	T	T	T					114	119	0.125018428	0.097596934	0.078947368	0.042016807	-0.036930562	0.466306739	0.331328308	0.40899315	0.388283966
Itr_chr01	829793	G	A	G/A	G/A					114	84	0.12593985	0.098997494	0.245614035	0.19047619	-0.055137845	0.277744451	0.556354609	0.40899315	0.388283966
Itr_chr01	829868	G	G	G	G					120	106	0.125628931	0.092295597	0.108333333	0.103773585	-0.004559748	0.930213957	0.031417148	0.40899315	0.388283966
Itr_chr01	829924	G	C	G/C	G/C					134	137	0.119729818	0.090859571	0.164179104	0.124087591	-0.040091513	0.372325535	0.429077178	0.40899315	0.388283966
Itr_chr01	829997	G	G	G/A	G					125	127	0.125228346	0.093858268	0.136	0.086614173	-0.049385827	0.281143771	0.551071534	0.40899315	0.388283966
Itr_chr01	830134	T	C	T/C	C					142	112	0.12110161	0.091926559	0.14084507	0.089285714	-0.051559356	0.271745651	0.565837398	0.40899315	0.388283966
Itr_chr01	830219	C	C	C	C					137	112	0.121806569	0.094173618	0.03649635	0.044642857	0.008146507	0.867626475	0.061667204	0.40899315	0.388283966
Itr_chr01	830284	G	G	G	G					127	121	0.122470228	0.092145507	0.062992126	0.049586777	-0.013405349	0.74205159	0.1295659	0.40899315	0.388283966
Itr_chr01	830318	A	A	A	A					128	121	0.123192149	0.091361054	0.0625	0.066115702	0.003615702	0.952409518	0.021176273	0.40899315	0.388283966
Itr_chr01	830354	C	T	T	T					113	116	0.124580409	0.094140983	0.07079646	0.051724138	-0.019072322	0.703859228	0.152514191	0.40899315	0.388283966
Itr_chr01	830459	A	A	A	A					174	168	0.113300493	0.08456486	0.109195402	0.089285714	-0.019909688	0.667266547	0.175700648	0.40899315	0.388283966
Itr_chr01	830742	A	C	C	C					122	128	0.123078893	0.091828893	0.073770492	0.078125	0.004354508	0.925414917	0.033663504	0.40899315	0.388283966
Itr_chr01	830750	AAC	AAC	AAC/A	AAC/A					92	95	0.134782609	0.099542334	0.163043478	0.189473684	0.026430206	0.606078784	0.217470918	0.40899315	0.388283966
Itr_chr01	830855	A	A	A	A					139	135	0.11937117	0.090540901	0.100719424	0.081481481	-0.019237943	0.684463107	0.164649955	0.40899315	0.388283966
Itr_chr01	830907	C	C	C	C					147	125	0.122068027	0.089251701	0.088435374	0.096	0.007564626	0.861427714	0.06478116	0.40899315	0.388283966
Itr_chr01	831073	G	G	G/A	G					136	184	0.1157289	0.086956522	0.139705882	0.081521739	-0.058184143	0.183763247	0.735741343	0.40899315	0.388283966
Itr_chr01	831197	T	C	T/C	C					126	148	0.119369369	0.091162591	0.126984127	0.087837838	-0.039146289	0.390721856	0.408132295	0.40899315	0.388283966
Itr_chr01	831389	A	G	A/G	A/G					137	138	0.117052787	0.088120173	0.153284672	0.123188406	-0.030096266	0.472505499	0.325593133	0.40899315	0.388283966
Itr_chr01	831403	C	C	C/T	C					129	140	0.119601329	0.090420819	0.11627907	0.114285714	-0.001993355	0.963207359	0.016280208	0.40899315	0.388283966
Itr_chr01	831458	A	A	A/C	A/C					155	156	0.115301902	0.089412738	0.148387097	0.134615385	-0.013771712	0.720255949	0.142513146	0.40899315	0.388283966
Itr_chr01	831464	A	A	A	A					138	145	0.11944028	0.090804598	0.072463768	0.103448276	0.030984508	0.516696661	0.286764345	0.40899315	0.388283966
Itr_chr01	831464	A	T	T	T					156	155	0.116335815	0.089164599	0.070512821	0.103225806	0.032712986	0.441911618	0.354664581	0.40899315	0.388283966
Itr_chr01	831640	G	G	G	G					172	161	0.111909577	0.087064856	0.11627907	0.043478261	-0.072800809	0.097380524	1.011527893	0.40899315	0.388283966
Itr_chr01	831722	T	T	T	T					154	168	0.116883117	0.088203463	0.032467532	0.107142857	0.074675325	0.101179764	0.994906338	0.40899315	0.388283966
Itr_chr01	831727	T	T	T	T				QTL	148	173	0.114942978	0.087603499	0.033783784	0.121387283	0.087603499	0.050589882	1.295936333	0.40899315	0.388283966
Itr_chr01	831841	A	C	A/C	A/C					123	99	0.130327667	0.098053708	0.12195122	0.151515152	0.029563932	0.547490502	0.261623411	0.40899315	0.388283966
Itr_chr01	831911	G	G	G	G/A					112	118	0.126815981	0.092917676	0.089285714	0.13559322	0.046307506	0.357528494	0.44668934	0.40899315	0.388283966
Itr_chr01	831971	G	G	G	G/T					119	128	0.122964811	0.09375	0.100840336	0.15625	0.055409664	0.24215157	0.615912711	0.40899315	0.388283966
Itr_chr01	831990	C	C	C/A	C				QTL	111	127	0.123714265	0.095552245	0.18018018	0.078740157	-0.101440023	0.038192362	1.418023487	0.40899315	0.388283966
Itr_chr01	832025	T	T	T/C	T/C					100	121	0.125206612	0.097438017	0.18	0.115702479	-0.064297521	0.195360928	0.709162291	0.40899315	0.388283966
Itr_chr01	832154	C	C	C/A	C					110	107	0.125743415	0.097960918	0.145454545	0.056074766	-0.089379779	0.073785243	1.132030488	0.40899315	0.388283966
Itr_chr01	832231	G	G	G	G					95	109	0.128440367	0.098792854	0.052631579	0.082568807	0.029937228	0.563487303	0.249115866	0.40899315	0.388283966
Itr_chr01	832495	C	C	C	C					102	88	0.132575758	0.101604278	0.039215686	0.068181818	0.028966132	0.588682264	0.230119049	0.40899315	0.388283966
Itr_chr01	832717	T	G	G	G					108	94	0.130614657	0.099093775	0.055555556	0.074468085	0.01891253	0.710857828	0.148217249	0.40899315	0.388283966
Itr_chr01	832847	G	G	G/A	G/A					62	75	0.150752688	0.111612903	0.14516129	0.146666667	0.001505376	0.979004199	0.009215445	0.40899315	0.388283966
Itr_chr01	833219	C	C	C/A	C/A					82	84	0.135307782	0.105400697	0.195121951	0.226190476	0.031068525	0.575084983	0.240267973	0.40899315	0.388283966
Itr_chr01	833318	G	G	G/A	G/A			QTL	QTL	98	72	0.136054422	0.104591837	0.255102041	0.111111111	-0.14399093	0.0069986	2.15498881	0.40899315	0.388283966
Itr_chr01	833531	G	G	G/T	G/T					116	104	0.127320955	0.098474801	0.146551724	0.173076923	0.026525199	0.576484703	0.239212212	0.40899315	0.388283966
Itr_chr01	833538	C	C	C	C					116	97	0.124244579	0.096693921	0.025862069	0.06185567	0.035993601	0.465506899	0.332073879	0.40899315	0.388283966
Itr_chr01	833588	C	C	C	C					115	95	0.13180778	0.098855835	0.043478261	0.084210526	0.040732265	0.417116577	0.37974255	0.40899315	0.388283966	Itr_chr01CG00340=MODERATE	Itr_chr01CG00340=missense_variant	Itr_chr01CG00340=c.215G>A	Itr_chr01CG00340=p.Arg72His
Itr_chr01	833604	G	G	G	G/A					126	107	0.122014538	0.096128171	0.111111111	0.140186916	0.029075805	0.543491302	0.264807402	0.40899315	0.388283966
Itr_chr01	833632	G	G	G	G					119	98	0.130252101	0.099039616	0.058823529	0.071428571	0.012605042	0.810837832	0.091065996	0.40899315	0.388283966
Itr_chr01	833866	C	C	C/T	C					118	107	0.125851418	0.094329162	0.127118644	0.074766355	-0.052352289	0.300139972	0.522676162	0.40899315	0.388283966
Itr_chr01	834044	C	C	C/T	C					128	131	0.121242844	0.091603053	0.203125	0.122137405	-0.080987595	0.087382523	1.058575418	0.40899315	0.388283966
Itr_chr01	834489	A	A	A/T	A					93	105	0.131797235	0.09984639	0.139784946	0.095238095	-0.044546851	0.364727055	0.438032021	0.40899315	0.388283966
Itr_chr01	834557	C	C	C	C					96	91	0.133699634	0.101877289	0.09375	0.043956044	-0.049793956	0.322335533	0.491691817	0.40899315	0.388283966
Itr_chr01	834570	G	G	G	G					102	95	0.134365325	0.098348813	0.078431373	0.042105263	-0.036326109	0.467106579	0.330584016	0.40899315	0.388283966
Itr_chr01	834605	G	G	G	G					111	114	0.12209578	0.094831674	0.036036036	0.061403509	0.025367473	0.580083983	0.236509126	0.40899315	0.388283966
Itr_chr01	834913	G	G	G/A	G					121	125	0.125553719	0.093818182	0.115702479	0.088	-0.027702479	0.563687263	0.248961779	0.40899315	0.388283966
Itr_chr01	834944	G	G	G	G					117	128	0.121861645	0.090811966	0.111111111	0.0625	-0.048611111	0.315936813	0.500399768	0.40899315	0.388283966
Itr_chr01	835168	G	G	G	G					148	119	0.11747672	0.091471724	0.074324324	0.050420168	-0.023904156	0.604679064	0.218475068	0.40899315	0.388283966
Itr_chr01	835205	C	C	C	C					155	144	0.114560932	0.08687276	0.103225806	0.076388889	-0.026836918	0.534693061	0.271895452	0.40899315	0.388283966
Itr_chr01	835358	TA	TA	TA	TA					157	135	0.114791224	0.088275537	0.127388535	0.140740741	0.013352206	0.769246151	0.113934668	0.40899315	0.388283966
Itr_chr01	835425	A	A	A/T	A/T					155	134	0.116995667	0.089167068	0.135483871	0.134328358	-0.001155513	0.984603079	0.00673881	0.40899315	0.388283966
Itr_chr01	835485	G	G	G/A	G/A					129	122	0.121807091	0.093277418	0.131782946	0.12295082	-0.008832126	0.870025995	0.060467771	0.40899315	0.388283966
Itr_chr01	835504	C	C	C	C					130	131	0.115678215	0.091426894	0.046153846	0.083969466	0.037815619	0.417316537	0.379534405	0.40899315	0.388283966
Itr_chr01	835560	C	C	C	C					144	140	0.115873016	0.087896825	0.118055556	0.1	-0.018055556	0.686062787	0.163636136	0.40899315	0.388283966
Itr_chr01	835967	C	C	C/T	C					111	87	0.133892513	0.099409755	0.153153153	0.08045977	-0.072693383	0.158768246	0.799236352	0.40899315	0.388283966
Itr_chr01	835977	C	C	C	C/T					110	93	0.128054741	0.098338221	0.118181818	0.150537634	0.032355816	0.523695261	0.280921356	0.40899315	0.388283966
Itr_chr01	836002	C	C	C/T	C/T					110	107	0.125998301	0.09473237	0.163636364	0.14953271	-0.014103653	0.784443111	0.105438546	0.40899315	0.388283966
Itr_chr01	836041	C	C	C	C/T					108	135	0.122222222	0.092592593	0.101851852	0.148148148	0.046296296	0.347930414	0.458507606	0.40899315	0.388283966
Itr_chr01	836204	G	G	G	G					182	144	0.116910867	0.089133089	0.10989011	0.104166667	-0.005723443	0.904619076	0.043534258	0.40899315	0.388283966
Itr_chr01	836218	G	G	G	G/T					183	134	0.117690237	0.089307561	0.12568306	0.119402985	-0.006280075	0.882023595	0.054519797	0.40899315	0.388283966
Itr_chr01	836326	C	C	C	C/G					153	145	0.115122831	0.086004057	0.104575163	0.137931034	0.033355871	0.452309538	0.344564254	0.40899315	0.388283966
Itr_chr01	836378	T	T	T/C	T					144	151	0.118561442	0.086552612	0.131944444	0.112582781	-0.019361663	0.666266747	0.176351862	0.40899315	0.388283966
Itr_chr01	836476	C	C	C	C					145	151	0.11418132	0.090796986	0.075862069	0.079470199	0.00360813	0.930613877	0.031230476	0.40899315	0.388283966
Itr_chr01	836526	C	C	C	C					178	185	0.112663225	0.085757668	0.08988764	0.059459459	-0.030428181	0.5014997	0.299729322	0.40899315	0.388283966
Itr_chr01	836530	C	C	C	C					184	185	0.108989424	0.081874266	0.125	0.124324324	-0.000675676	0.951809638	0.021449902	0.40899315	0.388283966
Itr_chr01	836605	G	G	G	G					210	198	0.107503608	0.082251082	0.104761905	0.095959596	-0.008802309	0.843431314	0.073950279	0.40899315	0.388283966
Itr_chr01	837023	C	C	C	C					216	189	0.107804233	0.082010582	0.083333333	0.100529101	0.017195767	0.684463107	0.164649955	0.40899315	0.388283966
Itr_chr01	837055	C	C	C	C					193	167	0.111910893	0.085197481	0.077720207	0.107784431	0.030064224	0.48910218	0.310600402	0.40899315	0.388283966
Itr_chr01	837470	C	C	C	C/T					114	120	0.124561404	0.097368421	0.096491228	0.125	0.028508772	0.570285943	0.243907333	0.40899315	0.388283966
Itr_chr01	837516	C	C	C/A	C/A					105	115	0.120910973	0.093167702	0.142857143	0.130434783	-0.01242236	0.801839632	0.095912482	0.40899315	0.388283966
Itr_chr01	837617	C	C	C	C					96	105	0.130654762	0.101785714	0.0625	0.095238095	0.032738095	0.517496501	0.286092583	0.40899315	0.388283966
Itr_chr01	837667	C	C	C	C					100	99	0.131515152	0.09989899	0.07	0.050505051	-0.019494949	0.722455509	0.141188893	0.40899315	0.388283966
Itr_chr01	837683	G	G	G/A	G/A					111	105	0.131531532	0.096267696	0.18018018	0.133333333	-0.046846847	0.343331334	0.464286559	0.40899315	0.388283966
Itr_chr01	837699	G	G	G	G					124	106	0.127510651	0.095709069	0.096774194	0.08490566	-0.011868533	0.804639072	0.094398882	0.40899315	0.388283966
Itr_chr01	837816	A	A	A/T	A					112	123	0.119555749	0.093568525	0.133928571	0.089430894	-0.044497677	0.350329934	0.455522753	0.40899315	0.388283966
Itr_chr01	837948	G	G	G/C	G					126	121	0.124360488	0.09353273	0.158730159	0.115702479	-0.043027679	0.389922016	0.409022243	0.40899315	0.388283966
Itr_chr01	838507	C	C	C/T	C					126	91	0.130647131	0.098901099	0.119047619	0.076923077	-0.042124542	0.407518496	0.389852675	0.40899315	0.388283966
Itr_chr01	838517	G	G	G/A	G					124	89	0.134559623	0.099401957	0.112903226	0.056179775	-0.056723451	0.272145571	0.565198729	0.40899315	0.388283966
Itr_chr01	838788	C	C	C	C					147	128	0.115433673	0.088966837	0.095238095	0.109375	0.014136905	0.75984803	0.119273258	0.40899315	0.388283966
Itr_chr01	838789	A	G	G	A/G					145	129	0.118150227	0.089708634	0.082758621	0.11627907	0.033520449	0.472705459	0.325409382	0.40899315	0.388283966
Itr_chr01	838833	A	A	A	A/ACAAACACC					147	131	0.116632913	0.088954666	0.081632653	0.114503817	0.032871164	0.476504699	0.321932812	0.40899315	0.388283966
Itr_chr01	838986	G	G	G/A	G/A					134	126	0.119047619	0.090144516	0.201492537	0.174603175	-0.026889363	0.582283543	0.234865484	0.40899315	0.388283966
Itr_chr01	839073	C	C	C	C					163	159	0.115175368	0.084809199	0.067484663	0.06918239	0.001697727	0.986402719	0.005945739	0.40899315	0.388283966
Itr_chr01	839086	G	G	G	G					173	159	0.117279238	0.087868543	0.098265896	0.106918239	0.008652343	0.849230154	0.070974594	0.40899315	0.388283966
Itr_chr01	839092	T	T	T	T					183	164	0.113554578	0.087198454	0.076502732	0.067073171	-0.009429562	0.825834833	0.083106803	0.40899315	0.388283966
Itr_chr01	839131	C	C	C	C					197	188	0.109056054	0.084350362	0.045685279	0.063829787	0.018144508	0.675864827	0.170140154	0.40899315	0.388283966
Itr_chr01	839169	G	G	G/C	G				QTL	192	191	0.109102312	0.083905977	0.161458333	0.073298429	-0.088159904	0.045990802	1.337329019	0.40899315	0.388283966
Itr_chr01	839188	G	G	G	G					184	197	0.105881704	0.084032222	0.070652174	0.101522843	0.030870669	0.474305139	0.32394217	0.40899315	0.388283966
Itr_chr01	839221	C	C	C	C					172	170	0.109644323	0.086388509	0.087209302	0.117647059	0.030437756	0.467306539	0.330398142	0.40899315	0.388283966
Itr_chr01	839265	C	C	C/A	C/A					140	140	0.121428571	0.092857143	0.128571429	0.142857143	0.014285714	0.765246951	0.116198392	0.40899315	0.388283966
Itr_chr01	839301	G	G	G	G/T					145	136	0.120030426	0.090973631	0.117241379	0.161764706	0.044523327	0.343931214	0.463528408	0.40899315	0.388283966
Itr_chr01	839391	C	C	C	C					119	119	0.12605042	0.092436975	0.025210084	0.058823529	0.033613445	0.50609878	0.295764709	0.40899315	0.388283966
Itr_chr01	839443	C	C	C	C					114	107	0.127561895	0.095753402	0.052631579	0.046728972	-0.005902607	0.885622875	0.052751174	0.40899315	0.388283966
Itr_chr01	839651	C	C	C	C/T					146	130	0.119599579	0.090516333	0.136986301	0.138461538	0.001475237	0.971605679	0.012509955	0.40899315	0.388283966
Itr_chr01	839687	G	G	G	G					144	142	0.117664319	0.089690923	0.118055556	0.11971831	0.001662754	0.941011798	0.026404932	0.40899315	0.388283966
Itr_chr01	839719	G	G	G/A	G/A					138	134	0.120051914	0.091282717	0.137681159	0.119402985	-0.018278174	0.696260748	0.157228088	0.40899315	0.388283966
Itr_chr01	839768	C	C	C/A	C					122	135	0.12106861	0.09332119	0.114754098	0.103703704	-0.011050395	0.812837433	0.089996305	0.40899315	0.388283966
Itr_chr01	839769	AGAAACATGGGCATGACCAATAC	AGAAACATGGGCATGACCAATAC	AGAAACATGGGCATGACCAATAC/A	AGAAACATGGGCATGACCAATAC					119	128	0.122636555	0.095391282	0.100840336	0.09375	-0.007090336	0.876824635	0.057087257	0.40899315	0.388283966
Itr_chr01	841766	C	C	C/T	C/T					58	63	0.157361795	0.122058019	0.120689655	0.111111111	-0.009578544	0.857028594	0.067004688	0.415180792	0.381762747
Itr_chr01	843913	C	C	C	C					111	118	0.125515346	0.093296687	0.036036036	0.059322034	0.023285998	0.623675265	0.20504148	0.415180792	0.381762747
Itr_chr01	843940	C	C	C	C					131	133	0.12007117	0.088962865	0.053435115	0.120300752	0.066865637	0.147970406	0.829825135	0.415180792	0.381762747
Itr_chr01	844940	C	C	C	C					56	53	0.159703504	0.119946092	0.071428571	0.094339623	0.022911051	0.709258148	0.149195666	0.415180792	0.381762747
Itr_chr01	845002	C	C	C	C					91	102	0.127989657	0.099762982	0.043956044	0.049019608	0.005063564	0.922415517	0.0350734	0.415180792	0.381762747
Itr_chr01	845024	T	T	T	T					94	106	0.12424729	0.098956242	0.042553191	0.056603774	0.014050582	0.784443111	0.105438546	0.415180792	0.381762747
Itr_chr01	845106	C	C	C	C					113	135	0.122254998	0.094067519	0.079646018	0.066666667	-0.012979351	0.796240752	0.098955599	0.415180792	0.381762747
Itr_chr01	845140	T	T	T/A	T					102	121	0.132231405	0.097634095	0.137254902	0.090909091	-0.046345811	0.350329934	0.455522753	0.415180792	0.381762747
Itr_chr01	845228	C	C	C/T	C/T					63	79	0.15169781	0.110709263	0.174603175	0.113924051	-0.060679124	0.26154769	0.582449111	0.415180792	0.381762747
Itr_chr01	845471	AAT	AAT	AAT/A	AAT/A					136	122	0.121624879	0.095226615	0.125	0.131147541	0.006147541	0.896820636	0.047294407	0.415180792	0.381762747
Itr_chr01	845545	C	C	C	C					169	129	0.115086464	0.08591349	0.094674556	0.11627907	0.021604514	0.629074185	0.201298136	0.415180792	0.381762747
Itr_chr01	845671	C	C	C	C/T					132	113	0.125167605	0.093590775	0.075757576	0.115044248	0.039286672	0.403519296	0.394135693	0.415180792	0.381762747
Itr_chr01	846174	G	G	G	G					141	132	0.119600258	0.090747905	0.09929078	0.045454545	-0.053836235	0.24255149	0.615196054	0.415180792	0.381762747
Itr_chr01	846400	C	C	C/T	C					178	176	0.111912666	0.083886619	0.140449438	0.073863636	-0.066585802	0.129974005	0.886143498	0.415180792	0.381762747
Itr_chr01	846467	T	T	T	T					184	173	0.115072883	0.084883136	0.108695652	0.063583815	-0.045111837	0.296140772	0.528501796	0.415180792	0.381762747
Itr_chr01	846504	C	C	C	C					178	170	0.110244547	0.083939194	0.106741573	0.058823529	-0.047918044	0.277744451	0.556354609	0.415180792	0.381762747
Itr_chr01	846535	T	T	T	T					182	168	0.111263736	0.085164835	0.087912088	0.101190476	0.013278388	0.765246951	0.116198392	0.415180792	0.381762747	Itr_chr01CG00350=MODERATE	Itr_chr01CG00350=missense_variant	Itr_chr01CG00350=c.981A>T	Itr_chr01CG00350=p.Lys327Asn
Itr_chr01	846553	G	G	G	G					189	167	0.108323036	0.08186801	0.068783069	0.05988024	-0.008902829	0.842431514	0.074465395	0.415180792	0.381762747
Itr_chr01	846631	C	C	C	C					232	203	0.107142857	0.080665025	0.094827586	0.083743842	-0.011083744	0.801839632	0.095912482	0.415180792	0.381762747
Itr_chr01	846731	T	T	T	T					218	179	0.112680027	0.08374763	0.077981651	0.061452514	-0.016529137	0.699660068	0.155112912	0.415180792	0.381762747
Itr_chr01	846733	A	A	A	A					217	178	0.104592761	0.081991405	0.078341014	0.056179775	-0.022161239	0.598280344	0.223095265	0.415180792	0.381762747
Itr_chr01	846824	C	C	C	C					209	189	0.110376952	0.081896661	0.09569378	0.100529101	0.004835321	0.919416117	0.036487888	0.415180792	0.381762747
Itr_chr01	846830	G	G	G	G					209	194	0.107458196	0.08212894	0.090909091	0.103092784	0.012183693	0.762647471	0.117676166	0.415180792	0.381762747
Itr_chr01	846979	A	A	A	A					79	64	0.146558544	0.110957278	0.075949367	0.078125	0.002175633	0.978204359	0.009570406	0.415180792	0.381762747
Itr_chr01	847066	G	G	G	G					85	77	0.139954163	0.105118411	0.070588235	0.012987013	-0.057601222	0.279344131	0.553860448	0.415180792	0.381762747
Itr_chr01	847086	G	G	G	G					89	92	0.13666341	0.102589155	0.033707865	0.010869565	-0.0228383	0.662867427	0.178573322	0.415180792	0.381762747
Itr_chr01	847144	A	A	A/AAGTCGTC	A					143	139	0.122704633	0.08929919	0.125874126	0.079136691	-0.046737435	0.307338532	0.512382987	0.415180792	0.381762747
Itr_chr01	847155	G	G	G	G					157	153	0.113983598	0.087506765	0.025477707	0.026143791	0.000666084	1	0	0.415180792	0.381762747
Itr_chr01	847207	C	C	C/G	C					165	157	0.111754488	0.086508396	0.127272727	0.108280255	-0.018992472	0.671665667	0.172846851	0.415180792	0.381762747
Itr_chr01	847229	A	G	G	G					153	154	0.116670911	0.085391732	0.039215686	0.045454545	0.006238859	0.884423115	0.053339915	0.415180792	0.381762747
Itr_chr01	847231	C	C	C	C					148	160	0.112668919	0.089695946	0.047297297	0.05	0.002702703	0.945410918	0.024379387	0.415180792	0.381762747
Itr_chr01	847511	G	G	G	G					191	169	0.107902971	0.083738654	0.089005236	0.076923077	-0.012082159	0.780643871	0.107547046	0.415180792	0.381762747
Itr_chr01	847532	C	C	C	C					187	151	0.116620038	0.085809399	0.106951872	0.099337748	-0.007614123	0.867026595	0.061967581	0.415180792	0.381762747
Itr_chr01	847584	A	A	A/C	A					110	86	0.128752643	0.100634249	0.118181818	0.081395349	-0.036786469	0.459308138	0.337895859	0.415180792	0.381762747
Itr_chr01	847590	C	T	T	T					111	83	0.13253012	0.101921198	0.108108108	0.084337349	-0.023770759	0.658468306	0.181465124	0.415180792	0.381762747
Itr_chr01	847618	G	G	G/C	G					86	61	0.147540984	0.108844834	0.127906977	0.06557377	-0.062333206	0.265346931	0.576185932	0.415180792	0.381762747
Itr_chr01	848180	A	A	A/G	A					86	96	0.134205426	0.100290698	0.127906977	0.0625	-0.065406977	0.209358128	0.679110173	0.415180792	0.381762747
Itr_chr01	848198	G	G	G/A	G					90	95	0.13625731	0.103508772	0.133333333	0.063157895	-0.070175439	0.181763647	0.740492971	0.415180792	0.381762747
Itr_chr01	848553	A	A	A/G	A					110	97	0.132708529	0.097656982	0.109090909	0.041237113	-0.067853796	0.176164767	0.754080946	0.415180792	0.381762747
Itr_chr01	848660	TATCATC	T	T	T					154	139	0.118471457	0.089133888	0.11038961	0.107913669	-0.002475941	0.959208158	0.018087136	0.415180792	0.381762747	Itr_chr01CG00350=MODERATE	Itr_chr01CG00350=conservative_inframe_deletion	Itr_chr01CG00350=c.325_330delGATGAT	Itr_chr01CG00350=p.Asp109_Asp110del
Itr_chr01	849326	A	A	A/T	A					101	141	0.124850783	0.093111439	0.108910891	0.085106383	-0.023804508	0.624875025	0.204206833	0.415180792	0.381762747
Itr_chr01	849443	T	T	T/C	T					110	131	0.12685635	0.092019431	0.145454545	0.099236641	-0.046217904	0.336132773	0.473489141	0.415180792	0.381762747
Itr_chr01	849473	A	A	A/G	A/G					97	112	0.131167158	0.098306333	0.113402062	0.133928571	0.02052651	0.675864827	0.170140154	0.415180792	0.381762747
Itr_chr01	849475	T	T	T/A	T/A					95	109	0.128440367	0.100144858	0.168421053	0.201834862	0.03341381	0.4935013	0.306711699	0.415180792	0.381762747
Itr_chr01	850132	T	T	T/C	T			QTL	QTL	95	83	0.138237159	0.105516804	0.242105263	0.096385542	-0.145719721	0.0079984	2.096996863	0.415180792	0.381762747
Itr_chr01	854970	A	G	A/G	A/G					107	97	0.138259948	0.097986319	0.158878505	0.164948454	0.006069949	0.904019196	0.043822348	0.415180792	0.381762747
Itr_chr01	855033	C	C	C/T	C/T					84	85	0.140616246	0.105602241	0.166666667	0.188235294	0.021568627	0.729254149	0.137121091	0.415180792	0.381762747
Itr_chr01	864092	C	C	C	C					770	729	0.086086616	0.067776531	0.097402597	0.068587106	-0.028815492	0.416516697	0.380367585	0.412840727	0.384217466
Itr_chr01	865387	C	C	C	C					785	709	0.092445626	0.069152749	0.087898089	0.077574048	-0.010324041	0.775244951	0.110561054	0.412840727	0.384217466
Itr_chr01	871678	CAGCT	CAGCT	CAGCT/C	CAGCT/C					97	103	0.131118006	0.097087379	0.144329897	0.106796117	-0.03753378	0.447510498	0.349196772	0.412840727	0.384217466
Itr_chr01	871847	C	T	C/T	T					130	103	0.12471994	0.093577296	0.123076923	0.077669903	-0.04540702	0.350729854	0.455027266	0.412840727	0.384217466
Itr_chr01	871851	A	A	A/T	A					123	93	0.125098348	0.095200629	0.12195122	0.064516129	-0.05743509	0.24795041	0.605635169	0.412840727	0.384217466
Itr_chr01	871868	A	A	A	A					119	103	0.127518969	0.098229583	0.109243697	0.038834951	-0.070408746	0.163967207	0.785243002	0.412840727	0.384217466
Itr_chr01	871871	A	A	A	A					124	103	0.128719073	0.096617601	0.112903226	0.029126214	-0.083777012	0.088582284	1.052653128	0.412840727	0.384217466
Itr_chr01	879073	C	C	C	C					64	69	0.146286232	0.113677536	0.0625	0.072463768	0.009963768	0.847830434	0.071690998	0.412840727	0.384217466
Itr_chr01	880624	T	T	T	T					97	91	0.134587062	0.100373853	0.072164948	0.043956044	-0.028208904	0.556088782	0.254855866	0.412840727	0.384217466
Itr_chr01	880858	T	T	T	T					165	189	0.108802309	0.084944685	0.048484848	0.084656085	0.036171236	0.407318536	0.390065826	0.412840727	0.384217466
Itr_chr01	880923	A	A	A	A					159	174	0.113858165	0.088158751	0.081761006	0.028735632	-0.053025374	0.23815237	0.623145093	0.412840727	0.384217466
Itr_chr01	881210	T	T	T/TATA	T/TATA					89	108	0.12962963	0.099875156	0.168539326	0.12962963	-0.038909696	0.451909618	0.344948415	0.412840727	0.384217466
Itr_chr01	881318	A	A	A	A					83	105	0.133103844	0.099713138	0.072289157	0.038095238	-0.034193919	0.514297141	0.28878589	0.412840727	0.384217466
Itr_chr01	881757	A	A	A	A					162	151	0.117978906	0.0883411	0.055555556	0.026490066	-0.029065489	0.518896221	0.284919492	0.412840727	0.384217466
Itr_chr01	881993	G	G	G	G					122	134	0.117934916	0.092977734	0.040983607	0.02238806	-0.018595547	0.685462907	0.164016041	0.412840727	0.384217466
Itr_chr01	882102	A	A	A	A					118	104	0.128422425	0.095990874	0.084745763	0.105769231	0.021023468	0.669666067	0.174141707	0.412840727	0.384217466
Itr_chr01	882158	T	T	T	T					143	115	0.122651262	0.091091517	0.06993007	0.113043478	0.043113408	0.363927215	0.438985467	0.412840727	0.384217466
Itr_chr01	882218	A	A	A/G	A					146	110	0.121295143	0.093026152	0.178082192	0.109090909	-0.068991283	0.141371726	0.849637441	0.412840727	0.384217466
Itr_chr01	882276	G	G	G	G					106	106	0.132075472	0.094339623	0.075471698	0.037735849	-0.037735849	0.468906219	0.328914007	0.412840727	0.384217466
Itr_chr01	882292	G	G	G	G					108	112	0.131613757	0.096891534	0.046296296	0.053571429	0.007275132	0.862827435	0.064076054	0.412840727	0.384217466
Itr_chr01	882319	C	C	C	C					100	132	0.123939394	0.096363636	0.03	0.121212121	0.091212121	0.066186763	1.179228861	0.412840727	0.384217466
Itr_chr01	882351	G	G	G	G					113	129	0.123825204	0.095081292	0.061946903	0.069767442	0.007820539	0.873025395	0.058973123	0.412840727	0.384217466
Itr_chr01	882382	G	G	G/T	G/T					136	130	0.116742081	0.08800905	0.147058824	0.123076923	-0.0239819	0.632473505	0.198957663	0.412840727	0.384217466
Itr_chr01	882398	T	T	T	T/C					148	145	0.117940354	0.090354147	0.108108108	0.144827586	0.036719478	0.404519096	0.393060972	0.412840727	0.384217466
Itr_chr01	882603	G	G	G/A	G				QTL	152	158	0.113590939	0.087524983	0.210526316	0.101265823	-0.109260493	0.012797441	1.892876881	0.412840727	0.384217466
Itr_chr01	882817	T	T	T	T					182	169	0.107776839	0.082840237	0.076923077	0.094674556	0.017751479	0.682663467	0.165793338	0.412840727	0.384217466
Itr_chr01	882845	C	C	C	C					202	183	0.109235514	0.082427095	0.143564356	0.071038251	-0.072526105	0.084183163	1.074774759	0.412840727	0.384217466
Itr_chr01	882964	A	A	A	A					198	206	0.111454349	0.083553986	0.141414141	0.106796117	-0.034618025	0.414117177	0.382876756	0.412840727	0.384217466
Itr_chr01	883233	T	T	T	T					126	154	0.118326118	0.091630592	0.03968254	0.11038961	0.070707071	0.127174565	0.895599739	0.412840727	0.384217466
Itr_chr01	883295	A	A	A	A					112	139	0.120567831	0.092497431	0.0625	0.071942446	0.009442446	0.845030994	0.073127362	0.412840727	0.384217466
Itr_chr01	883319	C	C	C	C/T					97	119	0.12605042	0.099714112	0.103092784	0.12605042	0.022957637	0.642671466	0.192010982	0.412840727	0.384217466
Itr_chr01	883344	C	C	C	C					102	112	0.132177871	0.096113445	0.12745098	0.125	-0.00245098	0.960407918	0.017544268	0.412840727	0.384217466
Itr_chr01	886719	G	G	G/T	G					136	155	0.120351044	0.090939279	0.117647059	0.077419355	-0.040227704	0.371125775	0.430478883	0.412840727	0.384217466
Itr_chr01	886725	A	A	A	A					148	152	0.111664296	0.088726885	0.108108108	0.085526316	-0.022581792	0.610477904	0.21433005	0.412840727	0.384217466
Itr_chr01	886727	G	G	G	G					149	147	0.113820025	0.088617998	0.080536913	0.040816327	-0.039720586	0.365526895	0.437080663	0.412840727	0.384217466
Itr_chr01	887196	T	T	T	T					163	185	0.111324822	0.085325817	0.067484663	0.097297297	0.029812635	0.49930014	0.301638312	0.412840727	0.384217466
Itr_chr01	887205	T	T	T	T					211	216	0.109992101	0.082104616	0.109004739	0.12037037	0.011365631	0.787642472	0.103670874	0.412840727	0.384217466
Itr_chr01	887446	TAGTATAGATATAGA	TAGTATAGATATAGA	TAGTATAGATATAGA	TAGTATAGATATAGA					186	200	0.109784946	0.085860215	0.123655914	0.11	-0.013655914	0.75124975	0.124215659	0.412840727	0.384217466
Itr_chr01	887449	T	T	T	T/C					184	195	0.110981048	0.083974359	0.097826087	0.143589744	0.045763657	0.291741652	0.535001563	0.412840727	0.384217466
Itr_chr01	887843	C	C	C	C					161	200	0.11136646	0.086521739	0.105590062	0.065	-0.040590062	0.353729254	0.451329022	0.412840727	0.384217466
Itr_chr01	888059	C	C	C	C					166	161	0.111988326	0.083401931	0.036144578	0.099378882	0.063234304	0.158368326	0.800331673	0.412840727	0.384217466
Itr_chr01	888858	A	A	A	A/G					55	51	0.16114082	0.122994652	0.090909091	0.117647059	0.026737968	0.676264747	0.169883251	0.412840727	0.384217466
Itr_chr01	888868	C	C	C	C					60	57	0.15877193	0.115789474	0.033333333	0.087719298	0.054385965	0.378124375	0.422365326	0.412840727	0.384217466
Itr_chr01	891639	C	C	C	C					121	116	0.122114563	0.08984041	0.090909091	0.068965517	-0.021943574	0.634273145	0.197723676	0.412840727	0.384217466
Itr_chr01	891673	A	A	A	A					133	134	0.119402985	0.090562226	0.097744361	0.074626866	-0.023117495	0.606878624	0.216898159	0.412840727	0.384217466
Itr_chr01	891699	C	C	C	C					127	131	0.12742682	0.090400914	0.118110236	0.076335878	-0.041774358	0.366926615	0.435420786	0.412840727	0.384217466
Itr_chr01	892478	C	C	C/T	C					65	60	0.164102564	0.119230769	0.138461538	0.066666667	-0.071794872	0.225354929	0.647132939	0.412840727	0.384217466
Itr_chr01	892479	T	T	T	T					70	63	0.149206349	0.114285714	0.014285714	0.015873016	0.001587302	0.99280144	0.003137602	0.412840727	0.384217466
Itr_chr01	892480	G	G	G	G/A					69	61	0.151817534	0.114754098	0.115942029	0.163934426	0.047992397	0.403919216	0.393705485	0.412840727	0.384217466
Itr_chr01	892681	C	C	C	C					111	105	0.124839125	0.097297297	0.063063063	0.095238095	0.032175032	0.532693461	0.273522634	0.412840727	0.384217466
Itr_chr01	892692	G	G	G	G					119	106	0.129855716	0.096400824	0.109243697	0.066037736	-0.043205962	0.378724255	0.42167688	0.412840727	0.384217466
Itr_chr01	892727	C	C	C	C					98	72	0.139172336	0.104875283	0.102040816	0.083333333	-0.018707483	0.728654269	0.137478486	0.412840727	0.384217466
Itr_chr01	892787	C	C	C	C					123	105	0.124506388	0.094541231	0.081300813	0.095238095	0.013937282	0.773845231	0.11134589	0.412840727	0.384217466
Itr_chr01	892846	G	G	G/A	G/A					101	92	0.132371933	0.101700387	0.158415842	0.108695652	-0.049720189	0.323935213	0.48954184	0.412840727	0.384217466
Itr_chr01	893423	T	T	T/C	T/C				QTL	78	78	0.141025641	0.102564103	0.230769231	0.102564103	-0.128205128	0.014597081	1.835733994	0.412840727	0.384217466
Itr_chr01	893705	T	T	T/C	T					90	94	0.1356974	0.103073286	0.155555556	0.063829787	-0.091725768	0.080383923	1.094830801	0.412840727	0.384217466
Itr_chr01	893821	GTATTATAAGTATGACACACGTT	GTATTATAAGTATGACACACGTT	GTATTATAAGTATGACACACGTT/G	GTATTATAAGTATGACACACGTT/G					113	101	0.126171909	0.0962937	0.10619469	0.118811881	0.012617191	0.803839232	0.094830801	0.412840727	0.384217466
Itr_chr01	894570	A	A	A	A					139	126	0.120532146	0.092497431	0.115107914	0.063492063	-0.05161585	0.273945211	0.562336287	0.412840727	0.384217466
Itr_chr01	895083	C	C	C	C/T					175	175	0.114285714	0.085714286	0.085714286	0.137142857	0.051428571	0.228154369	0.64177121	0.412840727	0.384217466
Itr_chr01	895232	C	C	C	C					212	183	0.108722549	0.082895144	0.08490566	0.081967213	-0.002938447	0.946610678	0.023828601	0.412840727	0.384217466
Itr_chr01	895244	T	T	T	T					198	178	0.107138804	0.082623993	0.085858586	0.04494382	-0.040914766	0.343931214	0.463528408	0.412840727	0.384217466
Itr_chr01	895632	C	C	C	C					226	206	0.10881519	0.081192542	0.101769912	0.101941748	0.000171836	0.9990002	0.000434425	0.412840727	0.384217466
Itr_chr01	895719	G	A	A	A					160	162	0.112962963	0.086188272	0.10625	0.074074074	-0.032175926	0.457308538	0.33979069	0.412840727	0.384217466
Itr_chr01	896117	GA	G	G	G					85	80	0.139705882	0.103676471	0.105882353	0.1125	0.006617647	0.901619676	0.044976619	0.412840727	0.384217466
Itr_chr01	896221	AAGGGAGTAG	AAGGGAGTAG	AAGGGAGTAG/A	AAGGGAGTAG					186	186	0.112903226	0.086021505	0.129032258	0.11827957	-0.010752688	0.845230954	0.073024607	0.412840727	0.384217466
Itr_chr01	896231	T	T	T/G	T/G					197	193	0.105546935	0.080692249	0.162436548	0.139896373	-0.022540175	0.599280144	0.222370112	0.412840727	0.384217466
Itr_chr01	896258	A	A	A	A					190	187	0.112552772	0.083366169	0.094736842	0.07486631	-0.019870532	0.644471106	0.190796549	0.412840727	0.384217466
Itr_chr01	896335	A	A	A	A					189	164	0.111207898	0.086365983	0.100529101	0.109756098	0.009226997	0.824235153	0.083948867	0.412840727	0.384217466
Itr_chr01	897036	A	A	A	A					208	208	0.105769231	0.081730769	0.033653846	0.105769231	0.072115385	0.093981204	1.026958997	0.412840727	0.384217466
Itr_chr01	897243	A	A	A	A					195	182	0.11025641	0.083882784	0.046153846	0.054945055	0.008791209	0.847030594	0.072100903	0.412840727	0.384217466
Itr_chr01	897714	GCAAGATAGCCT	GCAAGATAGCCT	GCAAGATAGCCT	GCAAGATAGCCT					150	149	0.114228188	0.087472036	0.093333333	0.080536913	-0.012796421	0.801839632	0.095912482	0.412840727	0.384217466
Itr_chr01	897786	C	C	C	C					187	173	0.115019628	0.086148805	0.106951872	0.069364162	-0.03758771	0.379524095	0.420760646	0.412840727	0.384217466
Itr_chr01	898040	A	A	A/ATAGTAAAT	A/ATAGTAAAT					174	184	0.111694153	0.084770115	0.172413793	0.168478261	-0.003935532	0.939812038	0.026958997	0.412840727	0.384217466
Itr_chr01	898260	G	G	G	G					210	210	0.104761905	0.080952381	0.071428571	0.085714286	0.014285714	0.74045191	0.130503142	0.412840727	0.384217466
Itr_chr01	898789	G	G	G	G					188	233	0.109099626	0.08209296	0.069148936	0.13304721	0.063898274	0.125174965	0.902482521	0.412840727	0.384217466
Itr_chr01	898815	A	A	A	A					200	235	0.10393617	0.080638298	0.09	0.068085106	-0.021914894	0.595880824	0.22484059	0.412840727	0.384217466
Itr_chr01	898853	C	C	C	C					215	213	0.10645267	0.083065837	0.120930233	0.107981221	-0.012949012	0.778644271	0.108660907	0.412840727	0.384217466
Itr_chr01	898884	A	A	A	A					192	201	0.108286692	0.083177861	0.057291667	0.119402985	0.062111318	0.139372126	0.855824076	0.412840727	0.384217466
Itr_chr01	898906	T	T	T	T					208	191	0.10856323	0.08195731	0.0625	0.120418848	0.057918848	0.168166367	0.774260859	0.412840727	0.384217466
Itr_chr01	898944	G	G	G	G					222	191	0.106763832	0.080609405	0.144144144	0.12565445	-0.018489694	0.655068986	0.183712961	0.412840727	0.384217466
Itr_chr01	898968	A	A	A	A					235	191	0.10633842	0.080873343	0.093617021	0.089005236	-0.004611786	0.917216557	0.037528114	0.412840727	0.384217466
Itr_chr01	899085	C	C	C	C					204	172	0.107387141	0.082763338	0.06372549	0.11627907	0.05255358	0.222555489	0.65256169	0.412840727	0.384217466
Itr_chr01	899194	C	C	C	C/T					155	141	0.116815374	0.08762297	0.070967742	0.134751773	0.063784031	0.160967806	0.793260974	0.412840727	0.384217466
Itr_chr01	899215	A	A	A/G	A/G					148	132	0.117731368	0.09049959	0.135135135	0.128787879	-0.006347256	0.884423115	0.053339915	0.412840727	0.384217466
Itr_chr01	904268	G	G	G	G					98	119	0.12605042	0.096638655	0.030612245	0.025210084	-0.005402161	0.910417916	0.040759204	0.412840727	0.384217466
Itr_chr01	904303	G	G	G	G					115	135	0.120772947	0.092431562	0.113043478	0.088888889	-0.024154589	0.617876425	0.209098375	0.412840727	0.384217466
Itr_chr01	904343	G	G	G	G					109	152	0.119809271	0.094157412	0.018348624	0.026315789	0.007967166	0.864427115	0.063271619	0.412840727	0.384217466
Itr_chr01	904710	A	A	A	A					141	172	0.118464457	0.089188521	0.028368794	0.034883721	0.006514927	0.884823035	0.05314358	0.412840727	0.384217466
Itr_chr01	904730	T	T	T	T					137	171	0.11700175	0.086353353	0.065693431	0.052631579	-0.013061852	0.771045791	0.112919829	0.412840727	0.384217466
Itr_chr01	904775	T	T	T	T					122	154	0.117947626	0.090589738	0.090163934	0.051948052	-0.038215882	0.405918816	0.391560817	0.412840727	0.384217466
Itr_chr01	904913	G	G	G	G					137	175	0.113910323	0.086298227	0.116788321	0.085714286	-0.031074035	0.49170166	0.308298326	0.412840727	0.384217466
Itr_chr01	905214	T	T	T/G	T					147	162	0.11148904	0.086923658	0.156462585	0.092592593	-0.063869992	0.161367726	0.79218332	0.412840727	0.384217466
Itr_chr01	905346	CTGATGT	CTGATGT	CTGATGT/C	CTGATGT					120	141	0.117021277	0.090780142	0.158333333	0.092198582	-0.066134752	0.150369926	0.822839014	0.412840727	0.384217466
Itr_chr01	905674	T	T	T	T					131	159	0.122569494	0.088434394	0.091603053	0.081761006	-0.009842047	0.821035793	0.08563791	0.412840727	0.384217466
Itr_chr01	905849	C	C	C	C					144	137	0.115926602	0.089720195	0.013888889	0.04379562	0.029906732	0.520295941	0.283749562	0.412840727	0.384217466
Itr_chr01	906006	C	C	C	C					81	97	0.13783887	0.103092784	0.086419753	0.051546392	-0.034873361	0.513897221	0.289123731	0.412840727	0.384217466
Itr_chr01	906111	C	C	C	C					94	99	0.130238556	0.09843112	0	0.050505051	0.050505051	0.298740252	0.524706257	0.412840727	0.384217466
Itr_chr01	906141	C	C	C	C					93	95	0.135031126	0.098811545	0.075268817	0.094736842	0.019468025	0.732453509	0.135219936	0.412840727	0.384217466
Itr_chr01	906185	C	C	C	C					88	88	0.136363636	0.102272727	0.022727273	0.068181818	0.045454545	0.435912817	0.360600361	0.412840727	0.384217466
Itr_chr01	906205	TTTTGCTGCGGCTTTCAATA	TTTTGCTGCGGCTTTCAATA	TTTTGCTGCGGCTTTCAATA	TTTTGCTGCGGCTTTCAATA					96	89	0.132139513	0.100889513	0.020833333	0.06741573	0.046582397	0.386322735	0.413049732	0.412840727	0.384217466
Itr_chr01	906917	CTATA	CTATA	CTATA/C	CTATA					53	65	0.161393324	0.123076923	0.113207547	0.061538462	-0.051669086	0.396120776	0.402172379	0.412840727	0.384217466
Itr_chr01	911584	G	G	G	G					81	81	0.148148148	0.111111111	0.012345679	0.037037037	0.024691358	0.718056389	0.143841449	0.412840727	0.384217466
Itr_chr01	912445	T	T	T	T					144	144	0.118055556	0.090277778	0.027777778	0.041666667	0.013888889	0.769046191	0.114047575	0.412840727	0.384217466
Itr_chr01	912451	G	G	G/A	G					138	141	0.120259019	0.091119334	0.130434783	0.070921986	-0.059512797	0.194161168	0.711837625	0.412840727	0.384217466
Itr_chr01	912484	A	A	A/ATCTC	A					137	145	0.113616914	0.090812988	0.116788321	0.075862069	-0.040926252	0.357728454	0.446446514	0.412840727	0.384217466
Itr_chr01	912587	G	G	G	G					168	193	0.114544782	0.085862324	0.029761905	0.067357513	0.037595608	0.398520296	0.399549556	0.412840727	0.384217466
Itr_chr01	912640	T	T	T	T					183	201	0.107169073	0.086371422	0.027322404	0.069651741	0.042329337	0.326734653	0.485804802	0.412840727	0.384217466
Itr_chr01	912664	C	C	C	C					187	205	0.107969219	0.08404852	0.048128342	0.058536585	0.010408243	0.809438112	0.091816351	0.412840727	0.384217466
Itr_chr01	912708	A	A	A	A					201	205	0.107122922	0.0822473	0.034825871	0.073170732	0.038344861	0.356728654	0.447662005	0.412840727	0.384217466
Itr_chr01	913215	A	A	A	A					136	139	0.118916631	0.092731697	0.102941176	0.09352518	-0.009415997	0.826834633	0.082581341	0.412840727	0.384217466
Itr_chr01	913283	A	A	A	A					163	155	0.11771225	0.087908173	0.030674847	0.096774194	0.066099347	0.148770246	0.827483919	0.412840727	0.384217466
Itr_chr01	913309	T	T	T	T/A					171	146	0.115597212	0.086197228	0.087719298	0.130136986	0.042417688	0.329534093	0.482099647	0.412840727	0.384217466
Itr_chr01	913336	A	A	A	A					170	144	0.114460784	0.087745098	0.052941176	0.069444444	0.016503268	0.717856429	0.143962406	0.412840727	0.384217466
Itr_chr01	913436	T	T	T/C	T					127	116	0.123676351	0.092926962	0.125984252	0.077586207	-0.048398045	0.309338132	0.509566541	0.412840727	0.384217466
Itr_chr01	913440	G	G	G/A	G					132	122	0.123199205	0.093517139	0.151515152	0.098360656	-0.053154496	0.271545691	0.566157085	0.412840727	0.384217466
Itr_chr01	913467	A	A	A	A/T			QTL	QTL	104	108	0.125712251	0.097934473	0.048076923	0.194444444	0.146367521	0.00139972	2.853958815	0.412840727	0.384217466
Itr_chr01	913854	A	A	A	A					161	172	0.114292937	0.085512061	0.049689441	0.046511628	-0.003177813	0.945410918	0.024379387	0.412840727	0.384217466
Itr_chr01	914009	T	T	T/G	T					190	222	0.10763395	0.08131816	0.142105263	0.067567568	-0.074537696	0.076184763	1.118131879	0.412840727	0.384217466
Itr_chr01	914930	T	T	T	T					104	99	0.131216006	0.09527972	0.086538462	0.070707071	-0.015831391	0.732453509	0.135219936	0.412840727	0.384217466
Itr_chr01	915371	G	G	G	G/A					117	163	0.118085051	0.089874679	0.085470085	0.134969325	0.04949924	0.286542691	0.542810664	0.412840727	0.384217466
Itr_chr01	915388	A	A	A	A/T					101	144	0.124587459	0.09529703	0.089108911	0.138888889	0.049779978	0.309738052	0.509005437	0.412840727	0.384217466
Itr_chr01	915395	C	C	C/CA	C/CA					95	129	0.124683803	0.097429621	0.147368421	0.11627907	-0.031089351	0.519696061	0.284250575	0.412840727	0.384217466
Itr_chr01	915402	T	A	A	A					97	133	0.124563987	0.094488799	0.103092784	0.052631579	-0.050461205	0.294941012	0.530264834	0.412840727	0.384217466
Itr_chr01	915604	A	A	A	A					164	162	0.111111111	0.086946703	0.073170732	0.074074074	0.000903342	0.978604279	0.00939289	0.412840727	0.384217466
Itr_chr01	915637	G	A	A	A					182	182	0.10989011	0.082417582	0.06043956	0.120879121	0.06043956	0.172765447	0.762543112	0.412840727	0.384217466
Itr_chr01	915721	A	A	A	A					198	201	0.112317202	0.086612393	0.090909091	0.084577114	-0.006331976	0.881223755	0.054913804	0.412840727	0.384217466
Itr_chr01	917924	T	T	T	T					129	160	0.11749031	0.090794574	0.046511628	0.08125	0.034738372	0.457508498	0.339600834	0.412840727	0.384217466
Itr_chr01	919256	C	C	C	C/A					85	91	0.141952165	0.101874596	0.070588235	0.131868132	0.061279897	0.25834833	0.587794341	0.412840727	0.384217466
Itr_chr01	919282	T	T	T	T					73	88	0.140722291	0.106631382	0.068493151	0.090909091	0.02241594	0.702259548	0.153502347	0.412840727	0.384217466
Itr_chr01	919308	A	A	A	A					60	77	0.151731602	0.111038961	0.066666667	0.038961039	-0.027705628	0.646670666	0.189316839	0.412840727	0.384217466
Itr_chr01	920090	A	A	A	A/T					85	91	0.138978668	0.106658048	0.105882353	0.153846154	0.047963801	0.375324935	0.425592582	0.412840727	0.384217466
Itr_chr01	920102	G	G	G	G					86	95	0.134638923	0.105263158	0.081395349	0.115789474	0.034394125	0.525094981	0.279762133	0.412840727	0.384217466
Itr_chr01	920130	G	G	G/A	G/A					86	94	0.133844631	0.102424542	0.162790698	0.14893617	-0.013854527	0.810637872	0.09117311	0.412840727	0.384217466
Itr_chr01	920164	G	G	G/T	G/T					66	69	0.144268775	0.113965744	0.121212121	0.15942029	0.038208169	0.517096581	0.286428334	0.412840727	0.384217466
Itr_chr01	927633	G	G	G	G					79	91	0.139518709	0.104882459	0.012658228	0.076923077	0.064264849	0.221555689	0.654517094	0.412840727	0.384217466
Itr_chr01	929415	C	T	T	T					64	85	0.148345588	0.109926471	0.09375	0.070588235	-0.023161765	0.696260748	0.157228088	0.412840727	0.384217466
Itr_chr01	929416	A	C	C	C					66	83	0.148776926	0.109163928	0.106060606	0.072289157	-0.033771449	0.548290342	0.260989404	0.412840727	0.384217466
Itr_chr01	934962	G	G	G	G					92	96	0.13451087	0.101902174	0.076086957	0.114583333	0.038496377	0.446710658	0.349973686	0.412840727	0.384217466
Itr_chr01	935016	A	A	A	A					128	130	0.122716346	0.091826923	0.0703125	0.092307692	0.021995192	0.653069386	0.185040674	0.412840727	0.384217466
Itr_chr01	935017	G	G	G	G					128	123	0.123539126	0.091971545	0.0859375	0.097560976	0.011623476	0.809838032	0.091601831	0.412840727	0.384217466
Itr_chr01	935032	A	A	A	A					137	135	0.118951068	0.089537713	0.072992701	0.059259259	-0.013733441	0.76044791	0.118930529	0.412840727	0.384217466
Itr_chr01	935176	G	G	G	G					149	163	0.116605591	0.088565899	0.073825503	0.055214724	-0.018610779	0.676064787	0.170011684	0.412840727	0.384217466
Itr_chr01	935377	A	A	A	A					95	92	0.134439359	0.103203661	0.073684211	0.043478261	-0.03020595	0.535492901	0.271246282	0.412840727	0.384217466
Itr_chr01	935815	G	G	G/C	G					108	122	0.124772313	0.09623558	0.12037037	0.114754098	-0.005616272	0.913817237	0.039140654	0.412840727	0.384217466
Itr_chr01	935846	A	A	A/C	A					91	115	0.125848065	0.096989967	0.131868132	0.104347826	-0.027520306	0.586282743	0.231892889	0.412840727	0.384217466
Itr_chr01	935860	G	G	G	G/T					82	100	0.136341463	0.104634146	0.085365854	0.12	0.034634146	0.50089982	0.300249124	0.412840727	0.384217466
Itr_chr01	944641	C	C	C	C					53	53	0.169811321	0.113207547	0.037735849	0.075471698	0.037735849	0.598880224	0.222660028	0.357338126	0.446920644
Itr_chr01	950693	T	T	T	T					88	88	0.136363636	0.102272727	0.045454545	0.045454545	0	1	0	0.357338126	0.446920644
Itr_chr01	980646	G	G	G/A	G					60	72	0.152777778	0.111111111	0.116666667	0.055555556	-0.061111111	0.296340732	0.528208651	0.33761155	0.471582704
Itr_chr01	1015673	C	C	C	C					129	133	0.125429854	0.094422102	0.108527132	0.082706767	-0.025820365	0.597480504	0.223676261	0.332560631	0.478129165
Itr_chr01	1015984	C	C	C	C					84	64	0.14360119	0.109375	0.035714286	0.109375	0.073660714	0.198760248	0.70167047	0.332560631	0.478129165
Itr_chr01	1016022	C	C	C	C					138	108	0.123590982	0.093397746	0.072463768	0.092592593	0.020128824	0.679464107	0.16783348	0.332560631	0.478129165
Itr_chr01	1016106	T	T	T	T/A					109	105	0.125644386	0.098034076	0.073394495	0.161904762	0.088510266	0.078184363	1.106880097	0.332560631	0.478129165
Itr_chr01	1016169	G	G	G	G/T					92	91	0.131987578	0.099378882	0.065217391	0.142857143	0.077639752	0.122375525	0.912305432	0.332560631	0.478129165
Itr_chr01	1030083	C	C	C	C					76	68	0.140092879	0.105263158	0.052631579	0.088235294	0.035603715	0.516696661	0.286764345	0.332560631	0.478129165
Itr_chr01	1030496	AC	AC	AC	AC/A					68	77	0.148777693	0.109816654	0.117647059	0.155844156	0.038197097	0.479504099	0.319207676	0.332560631	0.478129165
Itr_chr01	1052633	T	T	T	T/C					82	79	0.133683236	0.104044458	0.048780488	0.126582278	0.077801791	0.149170166	0.826318027	0.332560631	0.478129165
Itr_chr01	1052644	G	G	G/T	G					89	86	0.141102691	0.105435067	0.112359551	0.069767442	-0.042592109	0.433113377	0.363398402	0.332560631	0.478129165
Itr_chr01	1052663	A	A	A	A/G					92	98	0.133762201	0.100709849	0.065217391	0.142857143	0.077639752	0.142771446	0.845358643	0.332560631	0.478129165
Itr_chr01	1052688	G	G	G	G					109	102	0.129339809	0.099298435	0.100917431	0.088235294	-0.012682137	0.833233353	0.079233354	0.332560631	0.478129165
Itr_chr01	1052705	A	A	A	A/T			QTL	QTL	115	109	0.127562824	0.094136418	0.060869565	0.19266055	0.131790985	0.00579884	2.236658857	0.332560631	0.478129165
Itr_chr01	1052990	C	C	C	C					59	59	0.152542373	0.118644068	0.084745763	0.084745763	0	1	0	0.332560631	0.478129165
Itr_chr01	1052993	A	A	A/G	A					58	61	0.156868287	0.121537592	0.103448276	0.098360656	-0.00508762	0.926814637	0.033007116	0.332560631	0.478129165
Itr_chr01	1052996	C	C	C/T	C/T					62	69	0.150070126	0.112903226	0.129032258	0.130434783	0.001402525	0.99780044	0.000956309	0.332560631	0.478129165
Itr_chr01	1059459	C	C	C	C					70	73	0.144031311	0.109001957	0.042857143	0.054794521	0.011937378	0.819836033	0.086272998	0.332560631	0.478129165
Itr_chr01	1059504	T	T	T	T					129	117	0.123633472	0.092029418	0.062015504	0.05982906	-0.002186444	0.957408518	0.018902713	0.332560631	0.478129165
Itr_chr01	1059636	A	A	A	A					159	135	0.121872816	0.088609364	0.037735849	0.066666667	0.028930818	0.512897421	0.289969485	0.332560631	0.478129165
Itr_chr01	1059690	A	A	A	A/T					109	85	0.129843497	0.096708041	0.073394495	0.117647059	0.044252563	0.393521296	0.40503176	0.332560631	0.478129165
Itr_chr01	1061356	G	G	G	G/A					73	126	0.133507284	0.100891498	0.068493151	0.126984127	0.058490976	0.263547291	0.579141444	0.332560631	0.478129165
Itr_chr01	1061589	C	C	C	C					75	71	0.144413146	0.105164319	0.066666667	0.042253521	-0.024413146	0.645670866	0.18998881	0.332560631	0.478129165
Itr_chr01	1061601	C	C	C	C					76	69	0.144736842	0.110411899	0.052631579	0.043478261	-0.009153318	0.861227754	0.064881983	0.332560631	0.478129165
Itr_chr01	1084237	A	A	A/G	A/G					91	112	0.130494505	0.100274725	0.120879121	0.142857143	0.021978022	0.667866427	0.175310388	0.332560631	0.478129165
Itr_chr01	1084318	G	G	G	G					82	74	0.142386289	0.108108108	0.06097561	0.040540541	-0.020435069	0.693861228	0.15872738	0.332560631	0.478129165
Itr_chr01	1084703	A	A	A	A/G					105	91	0.128205128	0.098901099	0.076190476	0.120879121	0.044688645	0.377124575	0.423515166	0.332560631	0.478129165
Itr_chr01	1084927	TAAAAATTCTCA	TAAAAATTCTCA	TAAAAATTCTCA/T	TAAAAATTCTCA					55	58	0.155172414	0.118808777	0.109090909	0.017241379	-0.09184953	0.142971406	0.844750813	0.332560631	0.478129165
Itr_chr01	1085713	C	C	C	C/T					67	82	0.142519112	0.105933746	0.074626866	0.170731707	0.096104842	0.080983803	1.091601831	0.332560631	0.478129165
Itr_chr01	1087392	A	A	A	A					103	99	0.133568697	0.10257919	0.067961165	0.050505051	-0.017456115	0.707458508	0.150299026	0.332560631	0.478129165
Itr_chr01	1088386	AATGATTC	AATGATTC	AATGATTC	AATGATTC				QTL	116	145	0.125862069	0.093103448	0.120689655	0.027586207	-0.093103448	0.051989602	1.284083507	0.332560631	0.478129165
Itr_chr01	1103810	G	G	G	G					263	241	0.103056024	0.080526324	0.057034221	0.070539419	0.013505199	0.74405119	0.128397185	0.402557759	0.395171798
Itr_chr01	1104610	G	G	G	G					146	149	0.120529558	0.090144341	0.130136986	0.060402685	-0.069734302	0.133973205	0.872982052	0.402557759	0.395171798
Itr_chr01	1106525	G	G	G	G					82	92	0.138653234	0.104718982	0.085365854	0.043478261	-0.041887593	0.431713657	0.364804212	0.402557759	0.395171798
Itr_chr01	1106608	C	C	C	C					139	156	0.120595831	0.091818853	0.079136691	0.108974359	0.029837668	0.536092781	0.270760041	0.402557759	0.395171798
Itr_chr01	1106639	C	C	C	C					122	123	0.12335066	0.097027856	0.081967213	0.048780488	-0.033186725	0.49270146	0.307416151	0.402557759	0.395171798
Itr_chr01	1106787	C	C	C	C					66	53	0.154659806	0.120640366	0.03030303	0.037735849	0.007432819	0.903419316	0.044110628	0.402557759	0.395171798
Itr_chr01	1107887	T	G	G	G					71	59	0.149200286	0.115301981	0	0.016949153	0.016949153	0.779644071	0.108103619	0.402557759	0.395171798
Itr_chr01	1113317	C	C	C	C					78	76	0.145748988	0.106275304	0.076923077	0.078947368	0.002024291	0.960007998	0.017725149	0.402557759	0.395171798
Itr_chr01	1113487	A	A	A	A					66	58	0.149425287	0.114942529	0.015151515	0.017241379	0.002089864	0.987002599	0.005681704	0.402557759	0.395171798
Itr_chr01	1113506	G	G	G	G					94	92	0.131591119	0.099444958	0.010638298	0.032608696	0.021970398	0.665266947	0.177004054	0.402557759	0.395171798
Itr_chr01	1113576	A	A	A	A					114	122	0.126833477	0.096059822	0.035087719	0.098360656	0.063272936	0.200559888	0.697755922	0.402557759	0.395171798
Itr_chr01	1113626	C	C	C	C					97	126	0.127638684	0.094338079	0.041237113	0.071428571	0.030191458	0.542491502	0.265607061	0.402557759	0.395171798
Itr_chr01	1113841	T	T	T	T					105	80	0.133928571	0.098809524	0.028571429	0.075	0.046428571	0.353729254	0.451329022	0.402557759	0.395171798
Itr_chr01	1113851	CA	CA	CA/C	CA					90	70	0.138095238	0.107936508	0.166666667	0.071428571	-0.095238095	0.078984203	1.102459759	0.402557759	0.395171798
Itr_chr01	1113890	T	T	T/C	T					96	84	0.138392857	0.099702381	0.145833333	0.083333333	-0.0625	0.226354729	0.645210428	0.402557759	0.395171798
Itr_chr01	1113916	T	T	T	T					86	84	0.137320044	0.103820598	0.093023256	0.05952381	-0.033499446	0.537892422	0.269304575	0.402557759	0.395171798
Itr_chr01	1113929	C	C	C	C					88	81	0.138748597	0.102693603	0.090909091	0.049382716	-0.041526375	0.439112178	0.357424519	0.402557759	0.395171798
Itr_chr01	1115517	G	G	G	G					83	94	0.139579595	0.102153294	0.036144578	0.053191489	0.017046911	0.75544891	0.121794901	0.402557759	0.395171798
Itr_chr01	1115538	TGCTTGTACAAAGCATGCGGAG	TGCTTGTACAAAGCATGCGGAG	TGCTTGTACAAAGCATGCGGAG	TGCTTGTACAAAGCATGCGGAG					84	95	0.134085213	0.102506266	0.035714286	0.052631579	0.016917293	0.75044991	0.12467829	0.402557759	0.395171798
Itr_chr01	1115662	C	C	C	C					135	114	0.124561404	0.093957115	0.111111111	0.061403509	-0.049707602	0.296140772	0.528501796	0.402557759	0.395171798
Itr_chr01	1115776	C	C	C	C					64	66	0.151041667	0.110795455	0.078125	0.045454545	-0.032670455	0.571885623	0.242690821	0.402557759	0.395171798
Itr_chr01	1118120	A	A	A/AAAAT	A/AAAAT					59	51	0.161515454	0.12296444	0.169491525	0.098039216	-0.07145231	0.25354929	0.595937601	0.402557759	0.395171798
Itr_chr01	1118223	C	C	C	C					133	118	0.116859946	0.092009685	0.090225564	0.042372881	-0.047852683	0.313137373	0.504265097	0.402557759	0.395171798
Itr_chr01	1118224	C	C	C	C					129	116	0.121558407	0.091419407	0.085271318	0.043103448	-0.04216787	0.374125175	0.426983067	0.402557759	0.395171798
Itr_chr01	1118256	G	G	G	G					125	106	0.127396226	0.096830189	0.104	0.066037736	-0.037962264	0.447110578	0.349585055	0.402557759	0.395171798
Itr_chr01	1119386	A	A	A	A					118	114	0.124293785	0.092922985	0.084745763	0.026315789	-0.058429973	0.210957808	0.675804395	0.402557759	0.395171798
Itr_chr01	1119389	G	G	G	G					136	124	0.12073055	0.091318786	0.088235294	0.032258065	-0.05597723	0.222755449	0.652171664	0.402557759	0.395171798
Itr_chr01	1119474	G	G	G/A	G/A					130	135	0.123931624	0.093732194	0.123076923	0.133333333	0.01025641	0.844431114	0.073435773	0.402557759	0.395171798
Itr_chr01	1119848	C	C	C	C					105	99	0.132178932	0.101875902	0.076190476	0.050505051	-0.025685426	0.586882623	0.231448749	0.402557759	0.395171798
Itr_chr01	1119878	C	C	C	C					100	93	0.134301075	0.104731183	0.05	0.096774194	0.046774194	0.363727255	0.439224155	0.402557759	0.395171798
Itr_chr01	1119951	T	T	T	T					54	54	0.166666667	0.111111111	0.055555556	0.037037037	-0.018518519	0.868826235	0.061067074	0.402557759	0.395171798
Itr_chr01	1119964	T	T	T	T					55	56	0.164285714	0.124675325	0.054545455	0.017857143	-0.036688312	0.546290742	0.26257616	0.402557759	0.395171798
Itr_chr01	1120512	C	C	C	C					75	75	0.146666667	0.106666667	0.066666667	0.053333333	-0.013333333	0.889822036	0.050696844	0.403335286	0.394333782
Itr_chr01	1120537	G	G	G	G					73	74	0.147537949	0.109959274	0.068493151	0.040540541	-0.02795261	0.620675865	0.207135142	0.403335286	0.394333782
Itr_chr01	1122432	G	G	G	G/A					96	104	0.12900641	0.100160256	0.072916667	0.125	0.052083333	0.308738252	0.510409559	0.403335286	0.394333782
Itr_chr01	1123099	C	C	C	C					198	166	0.107277595	0.083302909	0.131313131	0.090361446	-0.040951686	0.339932014	0.468607933	0.403335286	0.394333782
Itr_chr01	1123107	C	C	C	C					194	167	0.11278474	0.087165874	0.128865979	0.095808383	-0.033057596	0.454909018	0.342075454	0.403335286	0.394333782
Itr_chr01	1123170	T	T	T/C	T					148	138	0.117215041	0.089698394	0.121621622	0.079710145	-0.041911477	0.363127375	0.43994101	0.403335286	0.394333782
Itr_chr01	1124449	C	C	C	C					55	60	0.160606061	0.115151515	0.036363636	0.016666667	-0.01969697	0.763247351	0.117334695	0.403335286	0.394333782
Itr_chr01	1131382	C	C	C	C					67	66	0.149027589	0.106965174	0.044776119	0.03030303	-0.014473089	0.791641672	0.101471353	0.403335286	0.394333782
Itr_chr01	1135155	A	A	A	A					170	173	0.114688881	0.086705202	0.058823529	0.052023121	-0.006800408	0.894421116	0.048457956	0.403335286	0.394333782
Itr_chr01	1137007	T	T	T	T					89	118	0.130260903	0.100742716	0.08988764	0.076271186	-0.013616454	0.795640872	0.099282915	0.403335286	0.394333782
Itr_chr01	1145043	T	T	T	T					67	71	0.14084507	0.110153458	0.029850746	0.070422535	0.040571789	0.461307738	0.33600926	0.392983794	0.405625359
Itr_chr01	1145119	A	A	A	A					109	103	0.126837089	0.097710876	0.055045872	0.067961165	0.012915293	0.833833233	0.0789208	0.392983794	0.405625359
Itr_chr01	1145299	G	G	G	G					83	77	0.141761853	0.104834924	0.072289157	0.064935065	-0.007354092	0.881423715	0.054815269	0.392983794	0.405625359
Itr_chr01	1145359	G	G	G	G					107	97	0.13151556	0.098949802	0.009345794	0.020618557	0.011272762	0.816236753	0.088183854	0.392983794	0.405625359
Itr_chr01	1145360	T	T	T	T					111	99	0.131859132	0.096369096	0.009009009	0.02020202	0.011193011	0.823435313	0.084370512	0.392983794	0.405625359
Itr_chr01	1145429	G	G	G	G					89	63	0.141430355	0.109684323	0.08988764	0.079365079	-0.010522561	0.850629874	0.070259369	0.392983794	0.405625359
Itr_chr01	1146035	G	G	G/A	G/A					130	117	0.123076923	0.093162393	0.138461538	0.128205128	-0.01025641	0.811837632	0.090530821	0.392983794	0.405625359
Itr_chr01	1146116	C	C	C	C/T					127	130	0.122350091	0.092125984	0.11023622	0.138461538	0.028225318	0.568886223	0.244974584	0.392983794	0.405625359
Itr_chr01	1146757	T	T	T	T/C					97	88	0.130857545	0.100984067	0.041237113	0.113636364	0.07239925	0.159368126	0.797598533	0.392983794	0.405625359
Itr_chr01	1146764	C	C	C	C					97	92	0.132339758	0.100291349	0.041237113	0.108695652	0.067458539	0.203759248	0.690882671	0.392983794	0.405625359
Itr_chr01	1146850	T	C	C	T/C				QTL	106	94	0.133079085	0.098956242	0.028301887	0.14893617	0.120634283	0.018996201	1.721333249	0.392983794	0.405625359
Itr_chr01	1146851	A	A	A	A/T				QTL	105	97	0.130191458	0.099263623	0.028571429	0.154639175	0.126067747	0.014997001	1.823995591	0.392983794	0.405625359
Itr_chr01	1146883	G	G	G	G/T				QTL	65	67	0.154305396	0.111825488	0.030769231	0.179104478	0.148335247	0.013597281	1.866547942	0.392983794	0.405625359
Itr_chr01	1146898	A	A	A	A					50	56	0.164285714	0.124285714	0	0.107142857	0.107142857	0.077784443	1.109107253	0.392983794	0.405625359
Itr_chr01	1147600	G	G	G	G					102	84	0.138655462	0.102941176	0.049019608	0.071428571	0.022408964	0.672665467	0.172200867	0.392983794	0.405625359
Itr_chr01	1147633	T	T	T	T					89	70	0.139967897	0.106099518	0.08988764	0.042857143	-0.047030498	0.388922216	0.410137249	0.392983794	0.405625359
Itr_chr01	1147638	C	C	C	C					86	70	0.143189369	0.107973422	0.046511628	0.028571429	-0.017940199	0.75784843	0.120417645	0.392983794	0.405625359
Itr_chr01	1148325	A	A	A	A					102	91	0.131329455	0.096854126	0.039215686	0.054945055	0.015729369	0.76244751	0.117790049	0.392983794	0.405625359
Itr_chr01	1148344	G	G	G	G					123	118	0.12057324	0.094598319	0.06504065	0.076271186	0.011230536	0.840431914	0.075497465	0.392983794	0.405625359
Itr_chr01	1148387	C	C	C	C					164	143	0.115469896	0.086090739	0.085365854	0.083916084	-0.00144977	0.977804439	0.009747995	0.392983794	0.405625359
Itr_chr01	1148627	G	G	G	G					184	172	0.111602629	0.084049545	0.054347826	0.087209302	0.032861476	0.456908618	0.34017065	0.392983794	0.405625359
Itr_chr01	1148739	A	A	A	A					200	205	0.111341463	0.082195122	0.1	0.087804878	-0.012195122	0.774245151	0.111121506	0.392983794	0.405625359
Itr_chr01	1149115	T	G	G	G					150	147	0.116734694	0.088979592	0.093333333	0.108843537	0.015510204	0.732453509	0.135219936	0.392983794	0.405625359
Itr_chr01	1149142	G	G	G	G					166	158	0.112627726	0.087616288	0.072289157	0.094936709	0.022647552	0.604279144	0.218762395	0.392983794	0.405625359
Itr_chr01	1149146	G	G	G	G					170	165	0.115864528	0.086096257	0.088235294	0.078787879	-0.009447415	0.815236953	0.088716143	0.392983794	0.405625359
Itr_chr01	1149359	C	C	C	C					156	151	0.114111055	0.087196468	0.070512821	0.079470199	0.008957378	0.858028394	0.06649834	0.392983794	0.405625359
Itr_chr01	1149390	G	G	G	G					224	207	0.109040718	0.081888371	0.098214286	0.077294686	-0.0209196	0.630273945	0.200470646	0.392983794	0.405625359
Itr_chr01	1149416	A	A	A	A					212	201	0.110626115	0.082324228	0.061320755	0.109452736	0.048131982	0.24175165	0.616630554	0.392983794	0.405625359
Itr_chr01	1149480	AGTT	AGTT	AGTT	AGTT					147	142	0.12067644	0.092507426	0.102040816	0.084507042	-0.017533774	0.701059788	0.154244943	0.392983794	0.405625359
Itr_chr01	1149582	T	T	T/C	T/C					146	116	0.124822863	0.093764761	0.136986301	0.155172414	0.018186112	0.702459508	0.153378705	0.392983794	0.405625359
Itr_chr01	1149706	G	G	G	G					169	148	0.116504078	0.08695826	0.065088757	0.074324324	0.009235567	0.847230554	0.071998391	0.392983794	0.405625359
Itr_chr01	1149882	G	G	G	G					215	183	0.106265091	0.084076757	0.088372093	0.092896175	0.004524082	0.915216957	0.038475942	0.392983794	0.405625359
Itr_chr01	1150119	C	C	C	C					205	205	0.102439024	0.082926829	0.073170732	0.082926829	0.009756098	0.799240152	0.097322706	0.392983794	0.405625359
Itr_chr01	1150744	C	C	C	C					203	185	0.11199574	0.083956863	0.068965517	0.075675676	0.006710158	0.873825235	0.058575418	0.392983794	0.405625359
Itr_chr01	1151545	T	T	T	T					174	162	0.11238825	0.083652618	0.103448276	0.074074074	-0.029374202	0.49770046	0.303031958	0.392983794	0.405625359
Itr_chr01	1151611	G	G	G	G					183	163	0.113010828	0.086459486	0.087431694	0.049079755	-0.038351939	0.386922615	0.412375885	0.392983794	0.405625359
Itr_chr01	1151743	G	G	G	G					169	147	0.114156905	0.089320935	0.029585799	0.06122449	0.031638691	0.49890022	0.301986305	0.392983794	0.405625359	Itr_chr01CG00560=MODERATE	Itr_chr01CG00560=missense_variant	Itr_chr01CG00560=c.266G>A	Itr_chr01CG00560=p.Arg89Gln
Itr_chr01	1151797	T	T	T	T					154	156	0.117132867	0.085331335	0.051948052	0.076923077	0.024975025	0.577484503	0.238459666	0.392983794	0.405625359
Itr_chr01	1151810	T	T	T	T					167	151	0.11250347	0.087996193	0.095808383	0.079470199	-0.016338185	0.718856229	0.14335796	0.392983794	0.405625359
Itr_chr01	1151815	TAATTTAAA	TAATTTAAA	TAATTTAAA/T	TAATTTAAA/T					96	74	0.136542793	0.102759009	0.114583333	0.121621622	0.007038288	0.900219956	0.045651364	0.392983794	0.405625359
Itr_chr01	1151966	TTTTTTTC	TTTTTTTC	TTTTTTTC	TTTTTTTC/T				QTL	122	103	0.127725609	0.095973261	0.090163934	0.194174757	0.104010823	0.036392721	1.438985467	0.392983794	0.405625359
Itr_chr01	1151979	A	A	A	A/G					167	154	0.116727584	0.087953962	0.065868263	0.142857143	0.076988879	0.086382723	1.063573108	0.392983794	0.405625359
Itr_chr01	1152026	G	G	G	G					176	150	0.115530303	0.086893939	0.085227273	0.12	0.034772727	0.428314337	0.368237388	0.392983794	0.405625359
Itr_chr01	1152076	A	A	A	A					167	170	0.114512152	0.087495597	0.071856287	0.070588235	-0.001268052	0.983603279	0.007180032	0.392983794	0.405625359
Itr_chr01	1152089	G	G	G	G					174	171	0.114035088	0.085702763	0.114942529	0.093567251	-0.021375277	0.640471906	0.193499916	0.392983794	0.405625359
Itr_chr01	1152131	G	G	G	G					180	176	0.108712121	0.085984848	0.105555556	0.068181818	-0.037373737	0.387122575	0.412151502	0.392983794	0.405625359
Itr_chr01	1152318	G	G	G	G					192	166	0.111634036	0.08314508	0.078125	0.060240964	-0.017884036	0.682263547	0.166047832	0.392983794	0.405625359	Itr_chr01CG00560=HIGH	Itr_chr01CG00560=frameshift_variant	Itr_chr01CG00560=c.412_418dupGCTCTCC	Itr_chr01CG00560=p.His140fs
Itr_chr01	1152324	C	C	C	C					202	172	0.11155883	0.084561363	0.089108911	0.040697674	-0.048411236	0.25534893	0.592865957	0.392983794	0.405625359
Itr_chr01	1152415	G	G	G	G					194	189	0.116783942	0.085856106	0.067010309	0.08994709	0.022936781	0.600479904	0.221501522	0.392983794	0.405625359
Itr_chr01	1152440	GAT	G	G	G					127	126	0.119297588	0.094113236	0.086614173	0.126984127	0.040369954	0.363927215	0.438985467	0.392983794	0.405625359
Itr_chr01	1152562	C	C	C	C					166	183	0.108170386	0.085028639	0.120481928	0.071038251	-0.049443676	0.25554889	0.592526001	0.392983794	0.405625359	Itr_chr01CG00560=MODERATE	Itr_chr01CG00560=missense_variant	Itr_chr01CG00560=c.560C>T	Itr_chr01CG00560=p.Ser187Leu
Itr_chr01	1152984	A	A	A	A					167	166	0.108758387	0.084770219	0.047904192	0.060240964	0.012336772	0.780643871	0.107547046	0.392983794	0.405625359
Itr_chr01	1153080	CTTT	CTTT	CTTT/C	CTTT/C					92	89	0.13556424	0.102955545	0.163043478	0.134831461	-0.028212018	0.597680464	0.22353094	0.392983794	0.405625359
Itr_chr01	1153120	G	G	G	G					174	148	0.116884126	0.086129233	0.051724138	0.094594595	0.042870457	0.328134373	0.483948273	0.392983794	0.405625359
Itr_chr01	1153187	T	T	T/C	T					176	141	0.112306576	0.089297228	0.147727273	0.085106383	-0.06262089	0.162567487	0.788966309	0.392983794	0.405625359
Itr_chr01	1153261	A	A	A	A					165	133	0.116928685	0.088676236	0.090909091	0.090225564	-0.000683527	0.99360128	0.002787858	0.392983794	0.405625359
Itr_chr01	1153290	T	T	T	T/TCTATGA					151	111	0.122904361	0.094564763	0.059602649	0.153153153	0.093550504	0.051589682	1.287437149	0.392983794	0.405625359
Itr_chr01	1153291	C	C	C/T	C					173	138	0.116025802	0.088087459	0.167630058	0.086956522	-0.080673536	0.073785243	1.132030488	0.392983794	0.405625359
Itr_chr01	1153434	C	C	C	C					199	189	0.108159847	0.082821515	0.065326633	0.068783069	0.003456436	0.941611678	0.026128164	0.392983794	0.405625359
Itr_chr01	1153449	A	A	A	A					190	194	0.111720022	0.082257189	0.073684211	0.072164948	-0.001519262	0.985202959	0.006474292	0.392983794	0.405625359
Itr_chr01	1153521	C	C	C	C					167	169	0.112355171	0.088048755	0.05988024	0.088757396	0.028877157	0.515296941	0.287942436	0.392983794	0.405625359
Itr_chr01	1153538	G	G	G/C	G/C					152	154	0.116541353	0.086380725	0.157894737	0.12987013	-0.028024607	0.512697461	0.290138834	0.392983794	0.405625359
Itr_chr01	1153541	G	G	G	G					147	151	0.117628508	0.090597829	0.06122449	0.086092715	0.024868225	0.571485703	0.24299463	0.392983794	0.405625359
Itr_chr01	1153562	C	C	C/T	C					131	135	0.123268306	0.092960136	0.13740458	0.096296296	-0.041108284	0.380923815	0.419161875	0.392983794	0.405625359
Itr_chr01	1153574	C	C	C	C					122	117	0.121899958	0.09576853	0.06557377	0.102564103	0.036990332	0.453709258	0.343222359	0.392983794	0.405625359
Itr_chr01	1153580	AT	AT	AT/A	AT					103	110	0.130538394	0.098146514	0.106796117	0.090909091	-0.015887026	0.737052589	0.132501524	0.392983794	0.405625359
Itr_chr01	1153591	C	C	C/T	C					104	111	0.126212751	0.097972973	0.115384615	0.054054054	-0.061330561	0.214157169	0.669267384	0.392983794	0.405625359
Itr_chr01	1153690	G	G	G/T	G/T				QTL	81	90	0.138271605	0.103703704	0.234567901	0.111111111	-0.12345679	0.019796041	1.70342166	0.392983794	0.405625359
Itr_chr01	1153706	T	T	T/A	T/A					85	89	0.13430271	0.107468605	0.164705882	0.202247191	0.037541309	0.4875025	0.312023153	0.392983794	0.405625359
Itr_chr01	1153707	C	C	C/T	C/T					83	90	0.132396252	0.10107095	0.180722892	0.2	0.019277108	0.695260948	0.157852164	0.392983794	0.405625359
Itr_chr01	1153718	G	G	G/A	G					92	89	0.135197851	0.102222765	0.152173913	0.078651685	-0.073522228	0.163367327	0.786834798	0.392983794	0.405625359
Itr_chr01	1153777	G	G	G	G/A					136	109	0.121424717	0.093766865	0.110294118	0.110091743	-0.000202375	0.98780244	0.005329906	0.392983794	0.405625359
Itr_chr01	1153782	A	A	A	A					136	109	0.121357258	0.093497032	0.125	0.04587156	-0.07912844	0.093381324	1.029739974	0.392983794	0.405625359
Itr_chr01	1153883	A	A	A	A					183	148	0.113277212	0.085954807	0.076502732	0.094594595	0.018091862	0.696660668	0.156978708	0.392983794	0.405625359
Itr_chr01	1153906	A	A	A	A					176	146	0.112079701	0.088029265	0.073863636	0.061643836	-0.012219801	0.786642671	0.104222499	0.392983794	0.405625359
Itr_chr01	1153930	CAATAT	C	C	C					164	121	0.116105624	0.089296513	0.024390244	0.066115702	0.041725459	0.365726855	0.436843149	0.392983794	0.405625359
Itr_chr01	1153955	G	G	G	G					183	154	0.115392804	0.086473636	0.06557377	0.038961039	-0.026612732	0.544891022	0.263690348	0.392983794	0.405625359
Itr_chr01	1154079	C	C	C	C					178	173	0.110898227	0.082873287	0.078651685	0.092485549	0.013833864	0.75444911	0.122370049	0.392983794	0.405625359
Itr_chr01	1154441	G	G	G/C	G					77	91	0.135864136	0.102897103	0.116883117	0.032967033	-0.083916084	0.114177165	0.942420746	0.392983794	0.405625359
Itr_chr01	1154476	T	T	T/C	T					103	117	0.13094349	0.098249108	0.116504854	0.034188034	-0.08231682	0.099980004	1.00008685	0.392983794	0.405625359
Itr_chr01	1154549	G	G	G	G					110	137	0.125348374	0.094226941	0.081818182	0.04379562	-0.038022561	0.432313537	0.364201165	0.392983794	0.405625359
Itr_chr01	1154559	C	T	T	T					102	124	0.127292853	0.095509171	0.088235294	0.040322581	-0.047912713	0.330333933	0.481046812	0.392983794	0.405625359
Itr_chr01	1154695	T	T	T/G	T/G					68	73	0.148670427	0.107977438	0.117647059	0.109589041	-0.008058018	0.880223955	0.055406816	0.392983794	0.405625359
Itr_chr01	1155124	T	T	T	T					174	157	0.115088952	0.085291749	0.086206897	0.095541401	0.009334505	0.833233353	0.079233354	0.392983794	0.405625359
Itr_chr01	1155145	A	A	A	A					147	119	0.115646259	0.089235694	0.06122449	0.058823529	-0.00240096	0.970605879	0.012957083	0.392983794	0.405625359
Itr_chr01	1155154	C	C	C	C					135	105	0.125925926	0.095238095	0.074074074	0.076190476	0.002116402	0.963207359	0.016280208	0.392983794	0.405625359
Itr_chr01	1155155	G	G	G/T	G/T					134	104	0.123564868	0.095149254	0.156716418	0.115384615	-0.041331803	0.394321136	0.404149944	0.392983794	0.405625359
Itr_chr01	1155166	T	T	T	T					124	98	0.129361422	0.098420013	0.080645161	0.081632653	0.000987492	0.99020196	0.004276219	0.392983794	0.405625359
Itr_chr01	1155611	T	T	T/A	T				QTL	62	69	0.151706405	0.114539504	0.177419355	0.057971014	-0.11944834	0.042591482	1.370677251	0.392983794	0.405625359
Itr_chr01	1155622	C	C	C/G	C					72	72	0.138888889	0.111111111	0.097222222	0.083333333	-0.013888889	0.803239352	0.095155023	0.392983794	0.405625359
Itr_chr01	1155632	A	A	A/T	A					84	87	0.133825944	0.102627258	0.107142857	0.08045977	-0.026683087	0.615076985	0.211070523	0.392983794	0.405625359
Itr_chr01	1155652	A	A	A/G	A					106	111	0.125191229	0.096889342	0.141509434	0.054054054	-0.08745538	0.077584483	1.110225129	0.392983794	0.405625359
Itr_chr01	1155806	T	T	T	T					149	152	0.121600141	0.088970329	0.080536913	0.052631579	-0.027905334	0.552889422	0.257361719	0.392983794	0.405625359
Itr_chr01	1155825	C	A	A	A					159	155	0.112882938	0.086914181	0.113207547	0.096774194	-0.016433354	0.722255549	0.141309113	0.392983794	0.405625359
Itr_chr01	1155857	T	C	C	C					168	164	0.117740999	0.086091754	0.119047619	0.091463415	-0.027584204	0.535492901	0.271246282	0.392983794	0.405625359
Itr_chr01	1156233	T	T	T	T					174	184	0.112568716	0.083583208	0.109195402	0.054347826	-0.054847576	0.201159768	0.696458874	0.392983794	0.405625359
Itr_chr01	1156388	C	C	C	C					205	171	0.111111111	0.08392526	0.03902439	0.058479532	0.019455142	0.647870426	0.188511844	0.392983794	0.405625359
Itr_chr01	1156427	T	T	T	T					209	187	0.110329299	0.08471714	0.090909091	0.07486631	-0.016042781	0.714457109	0.146023838	0.392983794	0.405625359
Itr_chr01	1156641	T	T	T/A	T/A					162	143	0.114823448	0.086376586	0.172839506	0.13986014	-0.032979366	0.462307538	0.335069025	0.392983794	0.405625359
Itr_chr01	1156642	A	A	A/T	A/T					161	143	0.113451766	0.086261565	0.167701863	0.146853147	-0.020848717	0.652669466	0.185306704	0.392983794	0.405625359
Itr_chr01	1156669	G	G	G	G					158	152	0.118254497	0.08727515	0.113924051	0.078947368	-0.034976682	0.452309538	0.344564254	0.392983794	0.405625359
Itr_chr01	1156739	A	A	A	A					176	164	0.11155765	0.085088692	0.102272727	0.067073171	-0.035199557	0.428114377	0.368440187	0.392983794	0.405625359
Itr_chr01	1156863	T	T	T	T					198	177	0.107515836	0.083290532	0.055555556	0.09039548	0.034839925	0.408718256	0.388575963	0.392983794	0.405625359	Itr_chr01CG00570=MODERATE	Itr_chr01CG00570=missense_variant	Itr_chr01CG00570=c.225T>G	Itr_chr01CG00570=p.Asp75Glu
Itr_chr01	1156877	G	G	G	G					192	169	0.111748028	0.084535256	0.057291667	0.088757396	0.03146573	0.468106379	0.329655441	0.392983794	0.405625359	Itr_chr01CG00570=MODERATE	Itr_chr01CG00570=missense_variant	Itr_chr01CG00570=c.239G>C	Itr_chr01CG00570=p.Gly80Ala
Itr_chr01	1157006	T	T	T/C	T					158	172	0.113188107	0.085884604	0.126582278	0.087209302	-0.039372976	0.380923815	0.419161875	0.392983794	0.405625359
Itr_chr01	1157111	A	A	A	A					149	130	0.118688694	0.08905524	0.10738255	0.046153846	-0.061228704	0.186762647	0.728709978	0.392983794	0.405625359
Itr_chr01	1157131	T	T	T	T					134	110	0.122930801	0.095793758	0.029850746	0.109090909	0.079240163	0.104379124	0.981386352	0.392983794	0.405625359
Itr_chr01	1157627	G	G	G	G/A					116	117	0.127910404	0.095195992	0.060344828	0.128205128	0.067860301	0.188362328	0.725005952	0.392983794	0.405625359
Itr_chr01	1158062	G	G	G	G					153	165	0.115389186	0.088057041	0.071895425	0.090909091	0.019013666	0.687062587	0.163003699	0.392983794	0.405625359
Itr_chr01	1158102	C	C	C	C					160	171	0.11374269	0.087317251	0.1125	0.058479532	-0.054020468	0.24055189	0.618791227	0.392983794	0.405625359
Itr_chr01	1158231	A	A	A	A					181	178	0.112825129	0.085200819	0.022099448	0.078651685	0.056552238	0.208358328	0.681189136	0.392983794	0.405625359
Itr_chr01	1158949	CA	CA	CA	CA					98	87	0.136406287	0.104738447	0.051020408	0.114942529	0.063922121	0.218956209	0.659642735	0.392983794	0.405625359
Itr_chr01	1159106	C	C	C/CTCCTAG	C					100	102	0.131176471	0.100392157	0.13	0.078431373	-0.051568627	0.290941812	0.536193861	0.392983794	0.405625359
Itr_chr01	1159460	A	A	A	A					97	75	0.138281787	0.103092784	0.103092784	0.04	-0.063092784	0.235952809	0.627174847	0.392983794	0.405625359
Itr_chr01	1161629	A	A	A	A					218	230	0.107259673	0.082130036	0.068807339	0.065217391	-0.003589948	0.939012198	0.027328766	0.392983794	0.405625359
Itr_chr01	1161656	A	A	A	A					204	212	0.109877913	0.083425823	0.088235294	0.04245283	-0.045782464	0.279744051	0.55323914	0.392983794	0.405625359
Itr_chr01	1161850	G	G	G	G					94	119	0.124262471	0.0986054	0.031914894	0.084033613	0.05211872	0.288342332	0.540091594	0.392983794	0.405625359
Itr_chr01	1166207	G	G	G	G					94	76	0.133818589	0.104423292	0.063829787	0.039473684	-0.024356103	0.650269946	0.186906318	0.392983794	0.405625359	Itr_chr01CG00580=MODERATE	Itr_chr01CG00580=missense_variant	Itr_chr01CG00580=c.590G>T	Itr_chr01CG00580=p.Arg197Ile
Itr_chr01	1166246	A	A	A	A					101	89	0.1276004	0.098231171	0.059405941	0.02247191	-0.03693403	0.465706859	0.331887366	0.392983794	0.405625359	Itr_chr01CG00580=MODERATE	Itr_chr01CG00580=missense_variant	Itr_chr01CG00580=c.629A>G	Itr_chr01CG00580=p.Lys210Arg
Itr_chr01	1231769	GA	GA	GA	GA					101	112	0.131983734	0.098214286	0.128712871	0.116071429	-0.012641443	0.789842032	0.102459759	0.392983794	0.405625359
Itr_chr01	1231846	A	A	A/G	A					140	154	0.118831169	0.090909091	0.128571429	0.090909091	-0.037662338	0.409118176	0.388151225	0.392983794	0.405625359
Itr_chr01	1231850	A	A	A	A					134	152	0.122054203	0.091221524	0.052238806	0.092105263	0.039866457	0.381123775	0.418933958	0.392983794	0.405625359
Itr_chr01	1231940	T	T	T	T					58	81	0.150063857	0.11366539	0.017241379	0.086419753	0.069178374	0.23755249	0.624240414	0.392983794	0.405625359
Itr_chr01	1302679	C	C	C	C					51	55	0.160784314	0.122994652	0.019607843	0	-0.019607843	0.75764847	0.120532249	0.435973028	0.360540378
Itr_chr01	1303858	A	A	A	A					184	161	0.111801242	0.086180124	0.114130435	0.093167702	-0.020962733	0.648670266	0.187976009	0.435973028	0.360540378
Itr_chr01	1304127	C	C	C	C					143	136	0.119806664	0.090394899	0.104895105	0.080882353	-0.024012752	0.622675465	0.205738246	0.435973028	0.360540378
Itr_chr01	1309295	CTAAT	C	C	C					72	99	0.137626263	0.106060606	0.097222222	0.080808081	-0.016414141	0.75504899	0.122024869	0.435973028	0.360540378
Itr_chr01	1309324	G	G	G	G					80	112	0.132142857	0.101785714	0.1125	0.080357143	-0.032142857	0.539092182	0.268336967	0.435973028	0.360540378
Itr_chr01	1309368	C	C	C	C					81	96	0.133101852	0.103780864	0.074074074	0.0625	-0.011574074	0.839432114	0.07601442	0.435973028	0.360540378
Itr_chr01	1309425	G	G	G	G					63	58	0.157361795	0.121510673	0.031746032	0.034482759	0.002736727	0.99740052	0.00113041	0.435973028	0.360540378
Itr_chr01	1309735	T	T	T	T					61	89	0.140909928	0.107754651	0.081967213	0.101123596	0.019156382	0.735252949	0.133563225	0.435973028	0.360540378
Itr_chr01	1309740	C	C	C/G	C					60	81	0.151851852	0.110493827	0.166666667	0.086419753	-0.080246914	0.154169166	0.812002476	0.435973028	0.360540378
Itr_chr01	1309800	C	C	C	C/G					68	77	0.148777693	0.110007639	0.102941176	0.194805195	0.091864018	0.104379124	0.981386352	0.435973028	0.360540378
Itr_chr01	1310262	C	C	C	C/A					51	55	0.16114082	0.122994652	0.039215686	0.109090909	0.069875223	0.262747451	0.580461489	0.435973028	0.360540378
Itr_chr01	1311020	CCAATCA	CCAATCA	CCAATCA	CCAATCA					89	90	0.13545568	0.101622971	0.04494382	0.088888889	0.043945069	0.416316737	0.380576129	0.435973028	0.360540378
Itr_chr01	1311035	A	A	A	A					97	97	0.134020619	0.103092784	0.020618557	0.06185567	0.041237113	0.408918216	0.388363542	0.435973028	0.360540378
Itr_chr01	1311075	C	C	C	C/T					97	105	0.126853216	0.097496318	0.030927835	0.114285714	0.083357879	0.098980204	1.004451656	0.435973028	0.360540378
Itr_chr01	1311165	G	G	G	G					87	83	0.136823155	0.101786456	0.045977011	0.024096386	-0.021880626	0.662267546	0.178966526	0.435973028	0.360540378
Itr_chr01	1313345	G	G	G	G					64	64	0.15625	0.109375	0.03125	0.046875	0.015625	0.884023195	0.05353634	0.435973028	0.360540378
Itr_chr01	1313542	C	C	C	C					51	57	0.163054696	0.121775026	0.098039216	0.122807018	0.024767802	0.722255549	0.141309113	0.435973028	0.360540378
Itr_chr01	1313650	T	T	T	T					80	54	0.154166667	0.116666667	0.0125	0.092592593	0.080092593	0.178964207	0.747233819	0.435973028	0.360540378
Itr_chr01	1314287	A	A	A	A					80	72	0.144444444	0.109722222	0.05	0.055555556	0.005555556	0.943011398	0.025483058	0.435973028	0.360540378
Itr_chr01	1328090	G	G	G	G					82	73	0.141830939	0.109589041	0.024390244	0.04109589	0.016705647	0.781843631	0.106880097	0.418612711	0.378187589
Itr_chr01	1328113	A	A	A	A					84	87	0.133004926	0.102216749	0.023809524	0.045977011	0.022167488	0.657468506	0.182125046	0.418612711	0.378187589
Itr_chr01	1328124	T	T	T	T					83	91	0.136766848	0.101681451	0.048192771	0.065934066	0.017741295	0.721855629	0.141549653	0.418612711	0.378187589
Itr_chr01	1329218	T	T	T	T/G					63	68	0.151027077	0.115312792	0.047619048	0.117647059	0.070028011	0.230553889	0.637227547	0.418612711	0.378187589
Itr_chr01	1329258	A	A	A	A/T					75	94	0.14141844	0.104113475	0.053333333	0.117021277	0.063687943	0.23975205	0.620237671	0.418612711	0.378187589
Itr_chr01	1329263	G	G	G	G/A					80	91	0.138324176	0.106043956	0.125	0.131868132	0.006868132	0.898620276	0.046423786	0.418612711	0.378187589
Itr_chr01	1329319	T	T	T/C	T/C					63	81	0.14638448	0.109347443	0.206349206	0.185185185	-0.021164021	0.716656669	0.144688854	0.418612711	0.378187589
Itr_chr01	1333917	TCAA	TCAA	TCAA	TCAA					68	67	0.149253731	0.105794557	0.073529412	0.044776119	-0.028753292	0.638672266	0.194721943	0.418612711	0.378187589
Itr_chr01	1340434	C	C	C	C					51	54	0.163398693	0.123093682	0	0.037037037	0.037037037	0.540891822	0.266889585	0.367987636	0.434166772
Itr_chr01	1344015	C	C	C/T	C/T					57	84	0.149122807	0.109649123	0.157894737	0.107142857	-0.05075188	0.370925815	0.430712941	0.367987636	0.434166772
Itr_chr01	1344801	G	G	G	G					123	107	0.130917104	0.09588937	0.040650407	0.065420561	0.024770154	0.601679664	0.220634667	0.367987636	0.434166772
Itr_chr01	1344823	G	G	G	G					132	106	0.121497999	0.092338479	0.106060606	0.056603774	-0.049456832	0.297340532	0.526745886	0.367987636	0.434166772
Itr_chr01	1345062	G	G	G	G					83	85	0.140042523	0.105031892	0.024096386	0.058823529	0.034727144	0.4985003	0.302334576	0.367987636	0.434166772
Itr_chr01	1345067	C	C	C	C					84	90	0.136507937	0.107936508	0.107142857	0.033333333	-0.073809524	0.179364127	0.746264412	0.367987636	0.434166772
Itr_chr01	1345132	G	G	G/C	G					106	108	0.123689727	0.095562544	0.132075472	0.055555556	-0.076519916	0.123775245	0.907366206	0.367987636	0.434166772
Itr_chr01	1345277	TG	TG	TG	TG					79	75	0.137890295	0.108691983	0.139240506	0.106666667	-0.03257384	0.565086983	0.247884697	0.367987636	0.434166772
Itr_chr01	1348155	C	C	C	C/CTA				QTL	51	64	0.163909314	0.124693627	0.058823529	0.1875	0.128676471	0.041791642	1.378910568	0.367987636	0.434166772
Itr_chr01	1348364	G	G	G	G					59	73	0.14859531	0.116786626	0.06779661	0.095890411	0.028093801	0.638472306	0.194857936	0.367987636	0.434166772
Itr_chr01	1348874	A	A	A/C	A					58	52	0.155835544	0.119363395	0.189655172	0.115384615	-0.074270557	0.235152969	0.628649533	0.367987636	0.434166772
Itr_chr01	1349567	A	A	A	A					88	64	0.146306818	0.110795455	0.034090909	0.03125	-0.002840909	0.971205759	0.012688751	0.367987636	0.434166772
Itr_chr01	1349590	G	G	G	G					103	80	0.134466019	0.102548544	0.038834951	0.05	0.011165049	0.828834233	0.08153232	0.367987636	0.434166772
Itr_chr01	1349714	T	T	T/C	T/C					90	86	0.132816537	0.10620155	0.177777778	0.104651163	-0.073126615	0.166566687	0.778411853	0.367987636	0.434166772
Itr_chr01	1349723	T	T	T	T					91	84	0.142857143	0.107142857	0.054945055	0.071428571	0.016483516	0.774845031	0.110785148	0.367987636	0.434166772
Itr_chr01	1349747	T	T	T/C	T					77	70	0.146753247	0.109090909	0.142857143	0.085714286	-0.057142857	0.320335933	0.494394343	0.367987636	0.434166772
Itr_chr01	1349859	C	C	C/A	C/A					60	50	0.163333333	0.123333333	0.15	0.14	-0.01	0.887622476	0.05177171	0.367987636	0.434166772
Itr_chr01	1443682	A	A	A	A					82	85	0.137159254	0.104160689	0.073170732	0.094117647	0.020946915	0.705258948	0.151651395	0.24140932	0.617245968
Itr_chr01	1443687	G	G	G	G					79	85	0.140282949	0.105733433	0.101265823	0.094117647	-0.007148176	0.894821036	0.048263815	0.24140932	0.617245968
Itr_chr01	1443713	G	G	G	G					75	87	0.138850575	0.108045977	0.093333333	0.103448276	0.010114943	0.864027195	0.063472588	0.24140932	0.617245968
Itr_chr01	1453066	GGAAGTT	GGAAGTT	GGAAGTT/G	GGAAGTT/G				QTL	81	88	0.132435466	0.100308642	0.098765432	0.215909091	0.117143659	0.019996001	1.699056855	0.24140932	0.617245968
Itr_chr01	1453207	A	A	A/T	A					123	141	0.121086317	0.090641757	0.113821138	0.085106383	-0.028714755	0.542091582	0.265927337	0.24140932	0.617245968
Itr_chr01	1453306	T	T	T/C	T					122	108	0.125834851	0.09623558	0.139344262	0.083333333	-0.056010929	0.25314937	0.596623149	0.24140932	0.617245968
Itr_chr01	1453323	C	C	C/T	C/T					107	97	0.12852876	0.100491377	0.177570093	0.134020619	-0.043549475	0.390521896	0.408354611	0.24140932	0.617245968
Itr_chr01	1453912	G	G	G	G					64	70	0.145982143	0.112946429	0.0625	0.071428571	0.008928571	0.863027395	0.063975419	0.24140932	0.617245968
Itr_chr01	1453926	G	G	G/T	G					81	83	0.143685855	0.107838762	0.111111111	0.024096386	-0.087014726	0.119776045	0.921630032	0.24140932	0.617245968
Itr_chr01	1454029	A	A	A	A					86	82	0.136698809	0.101815088	0.093023256	0.06097561	-0.032047646	0.529894021	0.275810981	0.24140932	0.617245968
Itr_chr01	1454043	T	T	T	T					83	71	0.13846937	0.108264042	0.096385542	0.056338028	-0.040047514	0.465106979	0.332447144	0.24140932	0.617245968
Itr_chr01	1513334	G	G	G/A	G					50	66	0.159393939	0.121212121	0.14	0.090909091	-0.049090909	0.424915017	0.37169792	0.175910923	0.754707193
Itr_chr01	1513824	G	G	G/A	G					60	96	0.141666667	0.108333333	0.116666667	0.041666667	-0.075	0.171565687	0.765569567	0.175910923	0.754707193
Itr_chr01	1514019	C	C	C/T	C/T					58	71	0.148615833	0.112918893	0.155172414	0.183098592	0.027926178	0.636872625	0.195947418	0.175910923	0.754707193
Itr_chr01	1514069	G	G	G/A	G/A				QTL	67	84	0.140369581	0.109985785	0.23880597	0.107142857	-0.131663113	0.015996801	1.795966868	0.175910923	0.754707193
Itr_chr01	1515445	G	G	G	G					65	77	0.146253746	0.112087912	0.061538462	0.012987013	-0.048551449	0.393121376	0.405473341	0.175910923	0.754707193
Itr_chr01	1515465	C	C	C	C					65	90	0.14017094	0.106837607	0.030769231	0.022222222	-0.008547009	0.871025795	0.059968983	0.175910923	0.754707193
Itr_chr01	1515492	G	G	G	G					72	88	0.137626263	0.107323232	0.069444444	0.034090909	-0.035353535	0.521895621	0.282416347	0.175910923	0.754707193
Itr_chr01	1515517	G	G	G	G					70	84	0.147619048	0.111904762	0.071428571	0.035714286	-0.035714286	0.527094581	0.278111449	0.175910923	0.754707193
Itr_chr01	1520882	T	T	T/A	T					73	109	0.13673495	0.104687696	0.109589041	0.04587156	-0.063717481	0.234153169	0.630499959	0.175910923	0.754707193
Itr_chr01	1520944	G	G	G/C	G					71	88	0.142285531	0.108194622	0.154929577	0.056818182	-0.098111396	0.077984403	1.107992248	0.175910923	0.754707193
Itr_chr01	1522464	T	T	T	T/A					106	131	0.125810169	0.095635892	0.094339623	0.152671756	0.058332133	0.229354129	0.639493437	0.175910923	0.754707193
Itr_chr01	1532321	C	C	C	C					141	98	0.126284556	0.094080185	0.106382979	0.051020408	-0.055362571	0.263747251	0.578812059	0.175910923	0.754707193
Itr_chr01	1532365	G	G	G/T	G					132	104	0.125582751	0.09527972	0.136363636	0.096153846	-0.04020979	0.409118176	0.388151225	0.175910923	0.754707193
Itr_chr01	1532400	G	G	G/T	G/T			QTL	QTL	80	81	0.138117284	0.100925926	0.275	0.111111111	-0.163888889	0.00179964	2.744814345	0.175910923	0.754707193
Itr_chr01	1532421	C	C	C	C					82	92	0.138123012	0.104718982	0.012195122	0.032608696	0.020413574	0.696660668	0.156978708	0.175910923	0.754707193
Itr_chr01	1532627	G	G	G	G					97	112	0.130614875	0.100239323	0.092783505	0.044642857	-0.048140648	0.340331934	0.468097299	0.175910923	0.754707193
Itr_chr01	1535490	C	C	C	C					80	98	0.129591837	0.10127551	0.075	0.081632653	0.006632653	0.905018996	0.043342305	0.175910923	0.754707193
Itr_chr01	1535523	G	G	G	G					73	98	0.143975398	0.106374056	0.082191781	0.06122449	-0.020967291	0.699060188	0.155485431	0.175910923	0.754707193
Itr_chr01	1536228	A	A	A	A/G					152	148	0.117709815	0.089438122	0.118421053	0.175675676	0.057254623	0.201959608	0.694735481	0.175910923	0.754707193
Itr_chr01	1536334	TC	TC	TC/T	TC					73	80	0.138184932	0.10890411	0.191780822	0.1125	-0.079280822	0.136372725	0.86527248	0.175910923	0.754707193
Itr_chr01	1537070	A	A	A/G	A/G					74	69	0.146886016	0.116921269	0.108108108	0.130434783	0.022326675	0.665066987	0.17713461	0.175910923	0.754707193
Itr_chr01	1537077	G	G	G	G/T					77	70	0.148051948	0.111688312	0.090909091	0.171428571	0.080519481	0.146770646	0.833360795	0.175910923	0.754707193
Itr_chr01	1537078	G	G	G/A	G					76	70	0.143984962	0.111654135	0.144736842	0.057142857	-0.087593985	0.125774845	0.900406209	0.175910923	0.754707193
Itr_chr01	1537094	C	C	C	C/T					85	72	0.139052288	0.105718954	0.058823529	0.138888889	0.080065359	0.142971406	0.844750813	0.175910923	0.754707193
Itr_chr01	1537220	C	C	C	C/A				QTL	85	70	0.142857143	0.110084034	0.035294118	0.157142857	0.121848739	0.032793441	1.484213006	0.175910923	0.754707193
Itr_chr01	1537273	G	G	G	G					85	72	0.143137255	0.107026144	0.035294118	0.069444444	0.034150327	0.542491502	0.265607061	0.175910923	0.754707193
Itr_chr01	1537281	C	C	C/T	C					80	68	0.145588235	0.109558824	0.15	0.088235294	-0.061764706	0.270345931	0.568080163	0.175910923	0.754707193
Itr_chr01	1537294	A	A	A/G	A					76	67	0.150824823	0.111547526	0.157894737	0.089552239	-0.068342498	0.230353929	0.637604375	0.175910923	0.754707193
Itr_chr01	1538836	G	G	G	G/A					79	95	0.137241839	0.103530979	0.075949367	0.157894737	0.08194537	0.125974805	0.899716305	0.175910923	0.754707193
Itr_chr01	1538851	G	G	G/A	G				QTL	83	97	0.137746864	0.10470749	0.168674699	0.06185567	-0.106819029	0.045190962	1.344948415	0.175910923	0.754707193
Itr_chr01	1538907	C	C	C/A	C			QTL	QTL	92	108	0.129227053	0.097826087	0.195652174	0.064814815	-0.130837359	0.00959808	2.017815617	0.175910923	0.754707193
Itr_chr01	1538934	C	C	C	C					88	109	0.128961635	0.098728107	0.079545455	0.091743119	0.012197665	0.820435913	0.085955338	0.175910923	0.754707193
Itr_chr01	1539215	C	C	C/G	C/G					63	91	0.146520147	0.10989011	0.126984127	0.120879121	-0.006105006	0.920415917	0.03601588	0.175910923	0.754707193
Itr_chr01	1539908	A	A	A	A					139	135	0.119158007	0.091393552	0.079136691	0.02962963	-0.049507061	0.272145571	0.565198729	0.175910923	0.754707193
Itr_chr01	1539952	C	C	C	C					137	118	0.120809106	0.094148212	0.072992701	0.042372881	-0.030619819	0.529094181	0.276467015	0.175910923	0.754707193
Itr_chr01	1540046	G	G	G/T	G			QTL	QTL	57	53	0.169811321	0.118834823	0.280701754	0.094339623	-0.186362132	0.00459908	2.337329019	0.175910923	0.754707193
Itr_chr01	1540215	C	C	C	C/T					134	147	0.124682709	0.091938268	0.089552239	0.12244898	0.032896741	0.481903619	0.317039812	0.175910923	0.754707193
Itr_chr01	1540250	G	G	G	G					133	144	0.119099833	0.089024645	0.082706767	0.118055556	0.035348789	0.449110178	0.347647103	0.175910923	0.754707193
Itr_chr01	1540370	G	G	G	G					154	172	0.11461794	0.088794926	0.116883117	0.029069767	-0.087813349	0.052989402	1.275810981	0.175910923	0.754707193
Itr_chr01	1548020	C	C	C/T	C/T					90	114	0.126900585	0.097660819	0.111111111	0.166666667	0.055555556	0.268146371	0.571628077	0.175910923	0.754707193
Itr_chr01	1548292	C	C	C	C/T					135	148	0.117717718	0.092642643	0.066666667	0.148648649	0.081981982	0.076584683	1.115858081	0.175910923	0.754707193
Itr_chr01	1548296	C	C	C	C/T					141	150	0.118297872	0.09035461	0.056737589	0.146666667	0.089929078	0.051589682	1.287437149	0.175910923	0.754707193
Itr_chr01	1548308	G	G	G	G					142	152	0.115919199	0.088676798	0.070422535	0.065789474	-0.004633062	0.922815437	0.034885149	0.175910923	0.754707193
Itr_chr01	1548355	C	C	C	C					156	162	0.116809117	0.090218424	0.121794872	0.061728395	-0.060066477	0.178164367	0.749179151	0.175910923	0.754707193
Itr_chr01	1548448	C	C	C	C/T				QTL	159	148	0.116692164	0.089197688	0.044025157	0.135135135	0.091109978	0.043591282	1.360600361	0.175910923	0.754707193
Itr_chr01	1548542	G	G	G	G/A				QTL	196	167	0.113589148	0.084076744	0.066326531	0.161676647	0.095350116	0.028594281	1.543720817	0.175910923	0.754707193
Itr_chr01	1548654	G	G	G/A	G					377	318	0.098226649	0.076180705	0.161803714	0.13836478	-0.023438934	0.540691862	0.267050167	0.175910923	0.754707193
Itr_chr01	1549440	C	C	C	C					351	288	0.100961538	0.076745014	0.13960114	0.125	-0.01460114	0.706258748	0.15103616	0.175910923	0.754707193
Itr_chr01	1549534	G	G	G	G					390	332	0.09905777	0.074080939	0.135897436	0.087349398	-0.048548038	0.212557489	0.67252359	0.175910923	0.754707193
Itr_chr01	1549781	G	G	G/T	G/T					202	183	0.109235514	0.083969053	0.178217822	0.174863388	-0.003354434	0.938812238	0.027421258	0.175910923	0.754707193
Itr_chr01	1549891	T	T	T	T/G				QTL	119	111	0.122416534	0.094783859	0.033613445	0.144144144	0.110530699	0.020795841	1.682023515	0.175910923	0.754707193
Itr_chr01	1550000	G	G	G/A	G/A					157	120	0.123566879	0.093152866	0.171974522	0.183333333	0.011358811	0.802039592	0.095804193	0.175910923	0.754707193
Itr_chr01	1553755	C	C	C	C					189	156	0.112332112	0.085164835	0.142857143	0.083333333	-0.05952381	0.177164567	0.751623133	0.175910923	0.754707193
Itr_chr01	1554074	C	C	C	C					121	118	0.123336602	0.094270906	0.115702479	0.144067797	0.028365317	0.553089382	0.257204679	0.175910923	0.754707193
Itr_chr01	1558151	C	C	C	C/T					125	110	0.128363636	0.094909091	0.096	0.163636364	0.067636364	0.161567686	0.791645494	0.175910923	0.754707193	Itr_chr01CG00720=MODERATE	Itr_chr01CG00720=missense_variant	Itr_chr01CG00720=c.863G>A	Itr_chr01CG00720=p.Gly288Asp
Itr_chr01	1558281	A	A	A/T	A/T					226	203	0.105540782	0.081825712	0.199115044	0.142857143	-0.056257901	0.176564687	0.753096151	0.175910923	0.754707193
Itr_chr01	1558415	G	G	G/A	G					133	146	0.119940262	0.089401586	0.15037594	0.075342466	-0.075033474	0.110577884	0.956331723	0.175910923	0.754707193
Itr_chr01	1558464	A	A	A	A					53	67	0.151788229	0.118558153	0.113207547	0.059701493	-0.053506055	0.370725855	0.430947125	0.175910923	0.754707193
Itr_chr01	1559569	T	T	T	T					158	169	0.110778219	0.085461763	0.050632911	0.088757396	0.038124485	0.389322136	0.409690903	0.175910923	0.754707193
Itr_chr01	1559758	C	C	C	C					376	364	0.100216273	0.076806173	0.146276596	0.120879121	-0.025397475	0.515096981	0.288110996	0.175910923	0.754707193
Itr_chr01	1560071	T	T	T	T					379	343	0.097871489	0.0743171	0.118733509	0.137026239	0.01829273	0.631073785	0.19991986	0.175910923	0.754707193
Itr_chr01	1560301	G	G	G/A	G					412	340	0.097030268	0.074671616	0.167475728	0.126470588	-0.04100514	0.299740052	0.523255222	0.175910923	0.754707193
Itr_chr01	1560327	T	T	T	T					394	333	0.096622003	0.074899773	0.162436548	0.138138138	-0.02429841	0.539892022	0.26769309	0.175910923	0.754707193
Itr_chr01	1562590	G	G	G	G					106	99	0.12940728	0.09910425	0.037735849	0.090909091	0.053173242	0.289942012	0.537688852	0.175910923	0.754707193
Itr_chr01	1562744	G	G	G	G					224	205	0.108623693	0.084320557	0.066964286	0.112195122	0.045230836	0.283143371	0.547993601	0.175910923	0.754707193
Itr_chr01	1562867	C	C	C	C/T				QTL	138	131	0.119703507	0.092764686	0.086956522	0.198473282	0.111516761	0.017396521	1.759537602	0.175910923	0.754707193
Itr_chr01	1567229	C	C	C	C					365	333	0.097042248	0.075346579	0.115068493	0.081081081	-0.033987412	0.378524295	0.421906241	0.175910923	0.754707193
Itr_chr01	1568044	A	A	A	A					249	236	0.104570826	0.078262201	0.148594378	0.139830508	-0.008763869	0.816036793	0.08829026	0.175910923	0.754707193
Itr_chr01	1568071	G	G	G/A	G					241	253	0.103521231	0.078854575	0.161825726	0.138339921	-0.023485805	0.569286143	0.244669387	0.175910923	0.754707193
Itr_chr01	1568307	T	T	T/C	T/C			QTL	QTL	162	155	0.117522899	0.085822382	0.283950617	0.135483871	-0.148466746	0.0009998	3.00008685	0.175910923	0.754707193
Itr_chr01	1568404	C	C	C	C/T					187	151	0.114070192	0.085596912	0.080213904	0.152317881	0.072103977	0.101179764	0.994906338	0.175910923	0.754707193
Itr_chr01	1570199	TC	TC	TC	TC/T					83	69	0.144578313	0.110703684	0.096385542	0.173913043	0.077527501	0.158168366	0.800880371	0.175910923	0.754707193
Itr_chr01	1570202	G	G	G/T	G/T					108	98	0.134164777	0.098072562	0.12037037	0.112244898	-0.008125472	0.872825435	0.059072607	0.175910923	0.754707193
Itr_chr01	1570375	G	G	G	G					333	293	0.101005442	0.077545122	0.09009009	0.088737201	-0.001352889	0.975004999	0.010993158	0.175910923	0.754707193
Itr_chr01	1570598	C	C	C	C					158	153	0.112476214	0.086621991	0.107594937	0.08496732	-0.022627616	0.620675865	0.207135142	0.175910923	0.754707193
Itr_chr01	1570640	C	C	C/T	C					100	103	0.132038835	0.096796117	0.12	0.048543689	-0.071456311	0.157968406	0.801429763	0.175910923	0.754707193
Itr_chr01	1571347	T	T	T	T					153	153	0.117647059	0.091503268	0.071895425	0.065359477	-0.006535948	0.941411718	0.0262204	0.175910923	0.754707193
Itr_chr01	1571654	G	G	G/A	G/A					138	126	0.119047619	0.091442374	0.18115942	0.158730159	-0.022429262	0.628674265	0.201574317	0.175910923	0.754707193
Itr_chr01	1572296	C	C	C	C					271	254	0.102318622	0.079728041	0.132841328	0.070866142	-0.061975187	0.128574285	0.890845882	0.175910923	0.754707193	Itr_chr01CG00760=MODERATE	Itr_chr01CG00760=missense_variant	Itr_chr01CG00760=c.872G>C	Itr_chr01CG00760=p.Cys291Ser
Itr_chr01	1572423	G	G	G	G					313	285	0.100667003	0.078358836	0.092651757	0.052631579	-0.040020178	0.313137373	0.504265097	0.175910923	0.754707193	Itr_chr01CG00760=HIGH	Itr_chr01CG00760=stop_gained	Itr_chr01CG00760=c.745C>T	Itr_chr01CG00760=p.Gln249*
Itr_chr01	1572573	G	G	G	G/T				QTL	165	170	0.116042781	0.08627451	0.066666667	0.158823529	0.092156863	0.037192561	1.42954391	0.175910923	0.754707193	Itr_chr01CG00760=MODERATE	Itr_chr01CG00760=missense_variant	Itr_chr01CG00760=c.595C>A	Itr_chr01CG00760=p.Arg199Ser
Itr_chr01	1572612	C	C	C	C/T					132	132	0.121212121	0.090909091	0.075757576	0.151515152	0.075757576	0.107578484	0.968274579	0.175910923	0.754707193	Itr_chr01CG00760=MODERATE	Itr_chr01CG00760=missense_variant	Itr_chr01CG00760=c.556G>A	Itr_chr01CG00760=p.Glu186Lys
Itr_chr01	1572854	G	G	G	G					120	101	0.123432343	0.095379538	0.1	0.128712871	0.028712871	0.566286743	0.246963606	0.175910923	0.754707193
Itr_chr01	1572863	T	T	T/A	T					131	117	0.124225223	0.093690872	0.152671756	0.102564103	-0.050107653	0.293541292	0.532330799	0.175910923	0.754707193	Itr_chr01CG00760=MODERATE	Itr_chr01CG00760=missense_variant	Itr_chr01CG00760=c.513A>T	Itr_chr01CG00760=p.Lys171Asn
Itr_chr01	1573192	C	C	C/T	C/T					54	54	0.166666667	0.12962963	0.148148148	0.12962963	-0.018518519	0.883023395	0.05402779	0.175910923	0.754707193	Itr_chr01CG00760=MODERATE	Itr_chr01CG00760=missense_variant	Itr_chr01CG00760=c.184G>A	Itr_chr01CG00760=p.Val62Met
Itr_chr01	1573196	G	G	G/A	G/A					54	58	0.153895275	0.118135377	0.148148148	0.137931034	-0.010217114	0.869826035	0.060567598	0.175910923	0.754707193
Itr_chr01	1573551	G	G	G/T	G			QTL	QTL	177	148	0.113528783	0.085394717	0.265536723	0.074324324	-0.191212399	2.00E-05	4.699056855	0.175910923	0.754707193
Itr_chr01	1573621	C	C	C/T	C					61	72	0.152550091	0.114981785	0.114754098	0.097222222	-0.017531876	0.781443711	0.1071023	0.175910923	0.754707193
Itr_chr01	1574027	C	C	C	C					128	126	0.119543651	0.092881944	0.1015625	0.071428571	-0.030133929	0.530093981	0.275647127	0.175910923	0.754707193
Itr_chr01	1575144	C	C	C/T	C/T					126	99	0.128427128	0.098124098	0.126984127	0.141414141	0.014430014	0.764047191	0.116879817	0.175910923	0.754707193	Itr_chr01CG00770=MODERATE	Itr_chr01CG00770=missense_variant	Itr_chr01CG00770=c.788G>A	Itr_chr01CG00770=p.Ser263Asn
Itr_chr01	1575230	C	C	C/T	C					137	130	0.122515441	0.093486805	0.138686131	0.061538462	-0.07714767	0.107978404	0.966663095	0.175910923	0.754707193	Itr_chr01CG00770=MODERATE	Itr_chr01CG00770=missense_variant	Itr_chr01CG00770=c.702G>A	Itr_chr01CG00770=p.Met234Ile
Itr_chr01	1575420	G	G	G	G					103	95	0.132652018	0.100255493	0.058252427	0.063157895	0.004905468	0.925814837	0.033475864	0.175910923	0.754707193
Itr_chr01	1575576	G	G	G/A	G/A					133	125	0.124932331	0.092451128	0.142857143	0.192	0.049142857	0.296940612	0.527330401	0.175910923	0.754707193
Itr_chr01	1575602	C	C	C/T	C					136	128	0.116268382	0.088235294	0.147058824	0.0625	-0.084558824	0.065986803	1.180542915	0.175910923	0.754707193	Itr_chr01CG00770=MODERATE	Itr_chr01CG00770=missense_variant	Itr_chr01CG00770=c.454G>A	Itr_chr01CG00770=p.Val152Ile
Itr_chr01	1575942	G	G	G	G/A					102	84	0.133053221	0.101540616	0.029411765	0.119047619	0.089635854	0.084383123	1.073744404	0.175910923	0.754707193
Itr_chr01	1575992	C	C	C	C/T					128	99	0.125789141	0.094539141	0.0390625	0.121212121	0.082149621	0.091981604	1.036299023	0.175910923	0.754707193	Itr_chr01CG00770=MODERATE	Itr_chr01CG00770=missense_variant	Itr_chr01CG00770=c.262G>A	Itr_chr01CG00770=p.Gly88Arg
Itr_chr01	1576045	T	T	T/A	T					134	103	0.127735111	0.095638313	0.149253731	0.087378641	-0.061875091	0.198760248	0.70167047	0.175910923	0.754707193	Itr_chr01CG00770=MODERATE	Itr_chr01CG00770=missense_variant	Itr_chr01CG00770=c.209A>T	Itr_chr01CG00770=p.Glu70Val
Itr_chr01	1576046	C	C	C/A	C					134	106	0.128977753	0.094762039	0.141791045	0.08490566	-0.056885384	0.23855229	0.622416411	0.175910923	0.754707193	Itr_chr01CG00770=HIGH	Itr_chr01CG00770=stop_gained	Itr_chr01CG00770=c.208G>T	Itr_chr01CG00770=p.Glu70*
Itr_chr01	1576221	C	C	C/A	C					114	147	0.118510562	0.091836735	0.122807018	0.06122449	-0.061582528	0.199160168	0.700797516	0.175910923	0.754707193
Itr_chr01	1576252	C	C	C/G	C					112	142	0.127389336	0.094818913	0.116071429	0.056338028	-0.0597334	0.208358328	0.681189136	0.175910923	0.754707193	Itr_chr01CG00770=MODERATE	Itr_chr01CG00770=missense_variant	Itr_chr01CG00770=c.121G>C	Itr_chr01CG00770=p.Ala41Pro
Itr_chr01	1576261	C	C	C	C					121	136	0.122994652	0.094494409	0.049586777	0.110294118	0.060707341	0.208358328	0.681189136	0.175910923	0.754707193	Itr_chr01CG00770=MODERATE	Itr_chr01CG00770=missense_variant	Itr_chr01CG00770=c.112G>A	Itr_chr01CG00770=p.Ala38Thr
Itr_chr01	1576292	G	G	G	G					121	127	0.12552873	0.093707295	0.049586777	0.094488189	0.044901412	0.342931414	0.46479273	0.175910923	0.754707193
Itr_chr01	1576583	A	A	A	A/G				QTL	195	146	0.112750263	0.087390235	0.051282051	0.157534247	0.106252195	0.017796441	1.749666848	0.175910923	0.754707193
Itr_chr01	1576586	C	C	C/T	C			QTL	QTL	197	145	0.11293541	0.087344653	0.182741117	0.068965517	-0.1137756	0.009998	2.00008685	0.175910923	0.754707193
Itr_chr01	1576594	C	C	C	C/G				QTL	204	149	0.113337281	0.086491644	0.044117647	0.140939597	0.09682195	0.027994401	1.552928819	0.175910923	0.754707193
Itr_chr01	1576621	G	G	G/T	G					180	135	0.116666667	0.087037037	0.155555556	0.081481481	-0.074074074	0.095780844	1.018721341	0.175910923	0.754707193
Itr_chr01	1576661	C	C	C/T	C			QTL	QTL	120	105	0.127380952	0.094047619	0.3	0.076190476	-0.223809524	2.00E-05	4.699056855	0.175910923	0.754707193
Itr_chr01	1577287	C	C	C	C/G					96	80	0.13125	0.104166667	0.104166667	0.125	0.020833333	0.713857229	0.146388638	0.175910923	0.754707193
Itr_chr01	1577302	G	G	G	G/A					89	81	0.142738244	0.107920655	0.08988764	0.12345679	0.03356915	0.516296741	0.287100617	0.175910923	0.754707193
Itr_chr01	1577447	C	C	C	C/T				QTL	82	69	0.144043832	0.110463061	0.085365854	0.202898551	0.117532697	0.036192761	1.44137828	0.175910923	0.754707193
Itr_chr01	1577452	C	C	C	C					85	72	0.141176471	0.109150327	0.082352941	0.013888889	-0.068464052	0.214357129	0.668862069	0.175910923	0.754707193
Itr_chr01	1577489	C	C	C/T	C					133	109	0.124508519	0.093260675	0.120300752	0.04587156	-0.074429192	0.124575085	0.904568808	0.175910923	0.754707193
Itr_chr01	1577508	G	G	G	G					155	132	0.117008798	0.088954057	0.103225806	0.068181818	-0.035043988	0.441711658	0.354861139	0.175910923	0.754707193
Itr_chr01	1577667	T	T	T/A	T/A					216	138	0.113929147	0.086755233	0.189814815	0.108695652	-0.081119163	0.072185563	1.141549653	0.175910923	0.754707193
Itr_chr01	1577802	G	G	G/C	G					155	130	0.121588089	0.092059553	0.15483871	0.115384615	-0.039454094	0.387922416	0.411255125	0.175910923	0.754707193
Itr_chr01	1577820	G	G	G/A	G					141	121	0.118281461	0.092081355	0.191489362	0.107438017	-0.084051345	0.067186563	1.172717577	0.175910923	0.754707193
Itr_chr01	1578282	T	T	T/G	T					126	120	0.118253968	0.093253968	0.119047619	0.091666667	-0.027380952	0.589282144	0.229676719	0.175910923	0.754707193
Itr_chr01	1578794	C	C	C	C					211	206	0.106796117	0.083214466	0.118483412	0.077669903	-0.040813509	0.328934213	0.482890952	0.175910923	0.754707193
Itr_chr01	1578832	G	G	G	G					233	216	0.107196789	0.082459069	0.128755365	0.069444444	-0.05931092	0.157768446	0.801979851	0.175910923	0.754707193
Itr_chr01	1578845	G	G	G	G					250	219	0.105589041	0.080986301	0.128	0.123287671	-0.004712329	0.906018796	0.042862792	0.175910923	0.754707193
Itr_chr01	1579481	C	C	C/T	C					194	184	0.110376513	0.084267145	0.154639175	0.070652174	-0.083987001	0.051189762	1.290816889	0.175910923	0.754707193
Itr_chr01	1579622	AGCGTTGTGGCAGTGCCGACCGTGGTCAT	AGCGTTGTGGCAGTGCCGACCGTGGTCAT	AGCGTTGTGGCAGTGCCGACCGTGGTCAT	AGCGTTGTGGCAGTGCCGACCGTGGTCAT					147	142	0.120915972	0.091884641	0.054421769	0.028169014	-0.026252755	0.556088782	0.254855866	0.175910923	0.754707193
Itr_chr01	1579801	G	G	G/T	G					125	114	0.129052632	0.094666667	0.152	0.078947368	-0.073052632	0.129974005	0.886143498	0.175910923	0.754707193
Itr_chr01	1585521	T	T	T	T					235	204	0.103483521	0.081664581	0.10212766	0.078431373	-0.023696287	0.570285943	0.243907333	0.177755501	0.75017695
Itr_chr01	1585731	C	C	C/A	C				QTL	214	187	0.108975961	0.084012195	0.168224299	0.080213904	-0.088010395	0.040791842	1.389426687	0.177755501	0.75017695
Itr_chr01	1586236	G	G	G	G					262	210	0.104689204	0.080916031	0.160305344	0.1	-0.060305344	0.141571686	0.849023597	0.177755501	0.75017695
Itr_chr01	1587166	C	C	C	C					304	315	0.100177527	0.074926901	0.134868421	0.082539683	-0.052328739	0.174765047	0.757545422	0.177755501	0.75017695
Itr_chr01	1589750	C	C	C/T	C			QTL	QTL	452	405	0.094952475	0.072812193	0.196902655	0.098765432	-0.098137223	0.0089982	2.045844341	0.177755501	0.75017695
Itr_chr01	1590608	C	C	C	C					503	468	0.092806409	0.071052319	0.119284294	0.081196581	-0.038087713	0.299140172	0.524125261	0.177755501	0.75017695
Itr_chr01	1591547	A	A	A	A					119	91	0.132514544	0.098901099	0.042016807	0.065934066	0.023917259	0.639872026	0.193906876	0.177755501	0.75017695
Itr_chr01	1591896	ATATATATATATATATGTGTGTGTGTG	ATATATATATATATATGTGTGTGTGTG	ATATATATATATATATGTGTGTGTGTG/A	ATATATATATATATATGTGTGTGTGTG/A					95	72	0.136842105	0.106140351	0.126315789	0.138888889	0.012573099	0.815836833	0.088396691	0.177755501	0.75017695
Itr_chr01	1592424	T	T	T	T					172	147	0.11517165	0.087565259	0.058139535	0.040816327	-0.017323208	0.704859028	0.151897733	0.177755501	0.75017695
Itr_chr01	1592668	C	C	C/T	C					213	196	0.105705663	0.082279391	0.150234742	0.112244898	-0.037989844	0.369526095	0.432354888	0.177755501	0.75017695
Itr_chr01	1593684	C	C	C	C					325	296	0.099480249	0.077037422	0.073846154	0.094594595	0.020748441	0.603679264	0.219193742	0.177755501	0.75017695
Itr_chr01	1593731	T	T	T/A	T				QTL	259	246	0.108751609	0.081269423	0.181467181	0.073170732	-0.10829645	0.01039792	1.983053511	0.177755501	0.75017695
Itr_chr01	1594366	G	G	G	G					147	116	0.120689655	0.091660802	0.088435374	0.060344828	-0.028090547	0.555688862	0.255168308	0.177755501	0.75017695
Itr_chr01	1596681	A	A	A	A/G				QTL	301	262	0.100022825	0.077122061	0.093023256	0.171755725	0.078732469	0.045990802	1.337329019	0.177755501	0.75017695
Itr_chr01	1596921	GCATA	GCATA	GCATA	GCATA					79	80	0.139556962	0.111867089	0.050632911	0.0875	0.036867089	0.523095381	0.281419115	0.177755501	0.75017695
Itr_chr01	1598462	G	G	G	G/A					122	126	0.124772313	0.093937028	0.081967213	0.142857143	0.06088993	0.202759448	0.6930189	0.177755501	0.75017695
Itr_chr01	1601301	C	C	C	C/A					145	150	0.118850575	0.091264368	0.082758621	0.16	0.077241379	0.101379724	0.994048895	0.195083815	0.709778759
Itr_chr01	1601719	T	T	T/C	T/C					126	133	0.121971596	0.094820384	0.134920635	0.142857143	0.007936508	0.877824435	0.056592334	0.195083815	0.709778759
Itr_chr01	1602278	G	G	G	G/C					165	126	0.117316017	0.088023088	0.133333333	0.126984127	-0.006349206	0.892021596	0.049624631	0.195083815	0.709778759
Itr_chr01	1602330	T	T	T	T/C					181	154	0.1123269	0.086639879	0.104972376	0.12987013	0.024897754	0.578684263	0.237558328	0.195083815	0.709778759
Itr_chr01	1602367	C	C	C	C					193	166	0.111804732	0.084836756	0.07253886	0.108433735	0.035894875	0.408918216	0.388363542	0.195083815	0.709778759
Itr_chr01	1602861	A	A	A	A					116	109	0.129310345	0.095064853	0.112068966	0.100917431	-0.011151534	0.851429714	0.069851197	0.195083815	0.709778759
Itr_chr01	1603716	A	A	A	A					89	88	0.136874362	0.10252809	0.101123596	0.079545455	-0.021578141	0.731653669	0.135694445	0.195083815	0.709778759
Itr_chr01	1603730	G	G	G/A	G				QTL	106	95	0.130685204	0.099404171	0.160377358	0.042105263	-0.118272095	0.020995801	1.677867555	0.195083815	0.709778759
Itr_chr01	1603853	C	C	C	C					172	184	0.110717897	0.084807887	0.11627907	0.059782609	-0.056496461	0.194361128	0.71139059	0.195083815	0.709778759
Itr_chr01	1604086	C	C	C/T	C					187	206	0.109184362	0.083848191	0.155080214	0.111650485	-0.043429728	0.310137972	0.508445057	0.195083815	0.709778759
Itr_chr01	1604313	T	T	T	T					185	228	0.105571361	0.081910858	0.064864865	0.078947368	0.014082504	0.727454509	0.13819416	0.195083815	0.709778759
Itr_chr01	1605024	C	C	C	C					112	130	0.123489011	0.094230769	0.044642857	0.030769231	-0.013873626	0.767246551	0.115065055	0.195083815	0.709778759
Itr_chr01	1613107	G	G	G	G/A					83	92	0.138423258	0.104635935	0.084337349	0.130434783	0.046097433	0.371925615	0.42954391	0.195083815	0.709778759
Itr_chr01	1613175	C	C	C	C					75	76	0.144385965	0.107368421	0.066666667	0.105263158	0.038596491	0.525894821	0.279101106	0.195083815	0.709778759
Itr_chr01	1613204	G	G	G	G/T					63	69	0.148378192	0.114561767	0.079365079	0.115942029	0.03657695	0.546690662	0.262258344	0.195083815	0.709778759
Itr_chr01	1615398	T	T	T	T					72	87	0.142241379	0.106800766	0.027777778	0.022988506	-0.004789272	0.931013797	0.031043883	0.195083815	0.709778759
Itr_chr01	1615729	G	G	G	G					95	74	0.141109531	0.106827881	0.042105263	0.040540541	-0.001564723	0.975204959	0.010904099	0.195083815	0.709778759
Itr_chr01	1615752	A	A	A	A					88	72	0.138888889	0.10479798	0.056818182	0.055555556	-0.001262626	0.99520096	0.002089214	0.195083815	0.709778759
Itr_chr01	1616228	G	G	G	G				QTL	62	57	0.15704584	0.111488398	0.112903226	0	-0.112903226	0.047990402	1.318845613	0.195083815	0.709778759
Itr_chr01	1616262	C	C	C	C					56	59	0.162530266	0.12590799	0.089285714	0.050847458	-0.038438257	0.533693261	0.272708281	0.195083815	0.709778759
Itr_chr01	1616466	C	C	C	C					121	116	0.121829581	0.090552864	0.074380165	0.129310345	0.05493018	0.24555089	0.609858488	0.195083815	0.709778759
Itr_chr01	1618810	C	C	C	C					203	194	0.110532731	0.083845412	0.068965517	0.087628866	0.018663349	0.664267147	0.177657226	0.195083815	0.709778759
Itr_chr01	1623198	A	A	A	A					124	119	0.120357821	0.094131201	0.056451613	0.067226891	0.010775278	0.847630474	0.071793438	0.238634207	0.622267303
Itr_chr01	1623731	C	C	C	C					117	111	0.126819127	0.098406098	0.085470085	0.036036036	-0.049434049	0.288742252	0.539489661	0.238634207	0.622267303
Itr_chr01	1623869	TTA	TTA	TTA	TTA/T				QTL	66	73	0.149232046	0.110419261	0.060606061	0.178082192	0.117476131	0.041191762	1.385189634	0.238634207	0.622267303
Itr_chr01	1624657	G	G	G	G					58	100	0.142758621	0.108275862	0.034482759	0.05	0.015517241	0.778444311	0.108772451	0.238634207	0.622267303
Itr_chr01	1624720	G	G	G	G					79	109	0.13355011	0.103123911	0.088607595	0.082568807	-0.006038788	0.918616277	0.036865864	0.238634207	0.622267303
Itr_chr01	1624785	C	C	C/A	C			QTL	QTL	94	111	0.12679701	0.09737397	0.180851064	0.054054054	-0.12679701	0.0109978	1.958694165	0.238634207	0.622267303
Itr_chr01	1624828	A	A	A	A					84	105	0.133333333	0.104761905	0.011904762	0.028571429	0.016666667	0.75644871	0.121220513	0.238634207	0.622267303
Itr_chr01	1624912	A	A	A	A					74	98	0.136238279	0.10452289	0.067567568	0.06122449	-0.006343078	0.916016797	0.038096563	0.238634207	0.622267303
Itr_chr01	1627785	T	T	T	T					106	95	0.128798411	0.098311817	0.066037736	0.105263158	0.039225422	0.445310938	0.351336638	0.238634207	0.622267303
Itr_chr01	1627829	G	G	G	G					112	101	0.130657709	0.098391089	0.071428571	0.128712871	0.0572843	0.24855029	0.604585726	0.238634207	0.622267303
Itr_chr01	1628128	C	C	C	C					62	70	0.152534562	0.114746544	0.048387097	0.071428571	0.023041475	0.701459708	0.15399727	0.238634207	0.622267303
Itr_chr01	1635004	C	C	C	C					141	123	0.120221415	0.090987718	0.042553191	0.097560976	0.055007784	0.232553489	0.63347714	0.238634207	0.622267303
Itr_chr01	1635143	G	G	G	G					138	185	0.116294555	0.088209949	0.043478261	0.037837838	-0.005640423	0.907218556	0.042288075	0.238634207	0.622267303
Itr_chr01	1635179	G	G	G	G					104	165	0.12016317	0.091317016	0.038461538	0.048484848	0.01002331	0.837832434	0.076842832	0.238634207	0.622267303
Itr_chr01	1635194	C	C	C	C					105	165	0.12034632	0.093506494	0.028571429	0.024242424	-0.004329004	0.919816037	0.036299023	0.238634207	0.622267303
Itr_chr01	1635941	C	C	C	C					60	56	0.161904762	0.11547619	0	0.071428571	0.071428571	0.25574885	0.59218631	0.238634207	0.622267303
Itr_chr01	1636688	T	T	T	T					199	162	0.113716732	0.086264657	0.050251256	0.067901235	0.017649978	0.684863027	0.164396279	0.238634207	0.622267303
Itr_chr01	1636788	A	A	A	A					180	172	0.109560724	0.08372093	0.061111111	0.110465116	0.049354005	0.24955009	0.602842269	0.238634207	0.622267303	Itr_chr01CG00810=MODERATE	Itr_chr01CG00810=missense_variant	Itr_chr01CG00810=c.461A>C	Itr_chr01CG00810=p.His154Pro
Itr_chr01	1636904	T	T	T	T					161	185	0.113513514	0.086016451	0.074534161	0.108108108	0.033573947	0.441911618	0.354664581	0.238634207	0.622267303
Itr_chr01	1636991	A	A	A	A					190	193	0.111262612	0.084946823	0.089473684	0.098445596	0.008971912	0.837032593	0.077257631	0.238634207	0.622267303
Itr_chr01	1637012	T	T	T	T					203	204	0.107601661	0.0831643	0.088669951	0.073529412	-0.015140539	0.711657668	0.147728867	0.238634207	0.622267303	Itr_chr01CG00810=MODERATE	Itr_chr01CG00810=missense_variant	Itr_chr01CG00810=c.560T>G	Itr_chr01CG00810=p.Leu187Trp
Itr_chr01	1637157	T	T	T	T					205	215	0.110493477	0.085422575	0.102439024	0.097674419	-0.004764606	0.920415917	0.03601588	0.238634207	0.622267303
Itr_chr01	1637168	T	T	T	T					208	215	0.106194097	0.081529517	0.091346154	0.097674419	0.006328265	0.903219356	0.044206764	0.238634207	0.622267303
Itr_chr01	1637321	A	A	A	A					197	196	0.111364343	0.085802341	0.050761421	0.076530612	0.025769191	0.542691462	0.265447011	0.238634207	0.622267303
Itr_chr01	1637528	A	A	A	A					199	185	0.106125221	0.083145457	0.100502513	0.091891892	-0.008610621	0.853029394	0.069036003	0.238634207	0.622267303	Itr_chr01CG00810=MODERATE	Itr_chr01CG00810=missense_variant	Itr_chr01CG00810=c.653A>C	Itr_chr01CG00810=p.Gln218Pro
Itr_chr01	1637531	T	T	T	T					197	186	0.113148846	0.084493205	0.106598985	0.086021505	-0.020577479	0.637672466	0.195402335	0.238634207	0.622267303	Itr_chr01CG00810=MODERATE	Itr_chr01CG00810=missense_variant	Itr_chr01CG00810=c.656T>C	Itr_chr01CG00810=p.Leu219Pro
Itr_chr01	1637547	C	C	C	C					197	189	0.107753874	0.081513711	0.111675127	0.079365079	-0.032310048	0.454309138	0.342648528	0.238634207	0.622267303
Itr_chr01	1637622	G	G	G	G					176	176	0.107954545	0.085227273	0.0625	0.090909091	0.028409091	0.539492102	0.268014909	0.238634207	0.622267303	Itr_chr01CG00810=MODERATE	Itr_chr01CG00810=missense_variant	Itr_chr01CG00810=c.747G>T	Itr_chr01CG00810=p.Met249Ile
Itr_chr01	1637733	T	T	T	T					190	160	0.112171053	0.085855263	0.084210526	0.0875	0.003289474	0.941211758	0.026312656	0.238634207	0.622267303
Itr_chr01	1637766	C	C	C	C					196	165	0.110946197	0.084477427	0.091836735	0.121212121	0.029375387	0.50069986	0.30042253	0.238634207	0.622267303
Itr_chr01	1637858	C	C	C	C					207	195	0.108138239	0.081679673	0.086956522	0.107692308	0.020735786	0.609478104	0.215041892	0.238634207	0.622267303
Itr_chr01	1637885	C	C	C	C					203	206	0.106437419	0.082093835	0.068965517	0.121359223	0.052393706	0.224555089	0.648677098	0.238634207	0.622267303
Itr_chr01	1638118	G	G	G	G/T					214	168	0.112093903	0.083333333	0.056074766	0.136904762	0.080829996	0.059788042	1.223385666	0.238634207	0.622267303
Itr_chr01	1638125	A	A	A	A					215	171	0.106840745	0.084645723	0.060465116	0.128654971	0.068189854	0.114777045	0.940144962	0.238634207	0.622267303
Itr_chr01	1638139	C	C	C	C/T				QTL	218	172	0.112812033	0.084382334	0.055045872	0.139534884	0.084489012	0.050189962	1.299383133	0.238634207	0.622267303
Itr_chr01	1638199	A	A	A	A					199	199	0.110552764	0.085427136	0.065326633	0.100502513	0.035175879	0.431713657	0.364804212	0.238634207	0.622267303
Itr_chr01	1638300	T	T	T	T					195	222	0.104989605	0.07990298	0.087179487	0.081081081	-0.006098406	0.884023195	0.05353634	0.238634207	0.622267303
Itr_chr01	1638403	T	T	T	T					200	196	0.108979592	0.083673469	0.065	0.102040816	0.037040816	0.389722056	0.409245015	0.238634207	0.622267303
Itr_chr01	1638404	G	G	G	G					196	183	0.111464258	0.084504294	0.06122449	0.092896175	0.031671685	0.453509298	0.343413804	0.238634207	0.622267303
Itr_chr01	1638425	G	G	G	G					197	192	0.110829103	0.083729907	0.081218274	0.088541667	0.007323393	0.876224755	0.057384481	0.238634207	0.622267303
Itr_chr01	1638440	G	G	G	G					199	188	0.113225703	0.082780926	0.070351759	0.090425532	0.020073773	0.637872426	0.195266171	0.238634207	0.622267303
Itr_chr01	1638450	T	T	T	T					200	190	0.107368421	0.083947368	0.06	0.094736842	0.034736842	0.420715857	0.376011119	0.238634207	0.622267303
Itr_chr01	1638763	G	G	G	G					185	178	0.112784695	0.085332524	0.075675676	0.078651685	0.00297601	0.942211558	0.025851573	0.238634207	0.622267303
Itr_chr01	1639241	C	C	C	C/T					180	164	0.117344173	0.087533875	0.061111111	0.12804878	0.066937669	0.131173765	0.882153015	0.238634207	0.622267303	Itr_chr01CG00810=MODERATE	Itr_chr01CG00810=missense_variant	Itr_chr01CG00810=c.907C>T	Itr_chr01CG00810=p.Arg303Cys
Itr_chr01	1639438	A	A	A	A					182	145	0.116672982	0.087798408	0.137362637	0.103448276	-0.033914362	0.447310538	0.34939087	0.238634207	0.622267303
Itr_chr01	1639472	G	G	G	G					194	156	0.111155168	0.086637589	0.113402062	0.121794872	0.00839281	0.853229354	0.068934212	0.238634207	0.622267303
Itr_chr01	1639562	T	T	T	T/A				QTL	186	163	0.114222574	0.086582228	0.053763441	0.153374233	0.099610792	0.022795441	1.642152003	0.238634207	0.622267303
Itr_chr01	1639912	G	G	G	G					157	132	0.114842694	0.089027215	0.063694268	0.098484848	0.034790581	0.447710458	0.349002761	0.238634207	0.622267303
Itr_chr01	1640042	T	T	T	T/A					113	97	0.129823921	0.098896086	0.079646018	0.113402062	0.033756044	0.49570086	0.304780328	0.27268451	0.564339532
Itr_chr01	1640177	C	C	C	C					164	150	0.114146341	0.088373984	0.054878049	0.106666667	0.051788618	0.25034993	0.601452526	0.27268451	0.564339532
Itr_chr01	1640191	A	A	A	A					152	149	0.114623808	0.088970329	0.059210526	0.11409396	0.054883433	0.225154969	0.647518464	0.27268451	0.564339532
Itr_chr01	1640213	C	C	C	C					190	166	0.110462904	0.084400761	0.057894737	0.114457831	0.056563094	0.197560488	0.70429991	0.27268451	0.564339532
Itr_chr01	1640261	T	T	T	T/TCA					194	168	0.11272705	0.084806087	0.056701031	0.136904762	0.080203731	0.067386523	1.171426954	0.27268451	0.564339532
Itr_chr01	1640425	A	A	A	A					171	168	0.113095238	0.086779449	0.064327485	0.083333333	0.019005848	0.673865227	0.171426954	0.27268451	0.564339532
Itr_chr01	1640429	G	G	G	G					166	155	0.110610183	0.08600855	0.048192771	0.051612903	0.003420132	0.943811238	0.025114856	0.27268451	0.564339532
Itr_chr01	1640593	A	A	A	A					125	122	0.119409836	0.094032787	0.144	0.090163934	-0.053836066	0.264147171	0.578154037	0.27268451	0.564339532
Itr_chr01	1640706	AT	AT	AT	AT					52	61	0.159520807	0.121059269	0.038461538	0.049180328	0.010718789	0.868426315	0.061267025	0.27268451	0.564339532
Itr_chr01	1641010	G	G	G	G					135	138	0.122544283	0.093558776	0.074074074	0.101449275	0.027375201	0.573085383	0.241780668	0.27268451	0.564339532
Itr_chr01	1641037	A	A	A	A/T					131	135	0.118066158	0.092960136	0.091603053	0.148148148	0.056545095	0.220955809	0.655694577	0.27268451	0.564339532
Itr_chr01	1641049	T	T	T/G	T					124	131	0.119551835	0.090864319	0.137096774	0.06870229	-0.068394484	0.138572286	0.85832362	0.27268451	0.564339532
Itr_chr01	1641966	G	G	G	G					171	172	0.111451108	0.087209302	0.081871345	0.075581395	-0.00628995	0.879024195	0.055999171	0.27268451	0.564339532
Itr_chr01	1642012	A	A	A	A					166	170	0.110063785	0.085471297	0.078313253	0.076470588	-0.001842665	0.978004399	0.009659192	0.27268451	0.564339532
Itr_chr01	1642052	ATCATACAT	ATCATACAT	ATCATACAT	ATCATACAT					182	188	0.106850596	0.083820435	0.065934066	0.10106383	0.035129764	0.430713857	0.365811156	0.27268451	0.564339532
Itr_chr01	1642078	C	C	C	C					192	189	0.113425926	0.082837302	0.083333333	0.111111111	0.027777778	0.50089982	0.300249124	0.27268451	0.564339532
Itr_chr01	1642372	C	C	C	C/T					200	167	0.110688623	0.084071856	0.1	0.137724551	0.037724551	0.380123975	0.420074738	0.27268451	0.564339532
Itr_chr01	1642586	C	C	C	C					209	214	0.115928096	0.082994232	0.076555024	0.107476636	0.030921612	0.463307339	0.334130821	0.27268451	0.564339532
Itr_chr01	1642661	G	G	G	G					203	208	0.108729632	0.081138689	0.078817734	0.129807692	0.050989958	0.229554089	0.639114966	0.27268451	0.564339532	Itr_chr01CG00810=MODERATE	Itr_chr01CG00810=missense_variant	Itr_chr01CG00810=c.1313G>A	Itr_chr01CG00810=p.Arg438Lys
Itr_chr01	1642702	G	G	G	G					187	194	0.113071283	0.085699322	0.07486631	0.128865979	0.053999669	0.215156969	0.667244583	0.27268451	0.564339532	Itr_chr01CG00810=MODERATE	Itr_chr01CG00810=missense_variant	Itr_chr01CG00810=c.1354G>A	Itr_chr01CG00810=p.Ala452Thr
Itr_chr01	1642998	G	G	G	G					198	220	0.112121212	0.082323232	0.060606061	0.1	0.039393939	0.352129574	0.453297499	0.27268451	0.564339532
Itr_chr01	1643516	A	A	A	A/T					171	171	0.111111111	0.087719298	0.076023392	0.140350877	0.064327485	0.159368126	0.797598533	0.27268451	0.564339532
Itr_chr01	1643524	A	A	A	A/G					171	176	0.112274056	0.08369883	0.070175439	0.136363636	0.066188198	0.123175365	0.909476142	0.27268451	0.564339532
Itr_chr01	1643534	C	C	C	C/G					175	177	0.109410815	0.084422922	0.074285714	0.146892655	0.072606941	0.099380124	1.002700466	0.27268451	0.564339532
Itr_chr01	1644048	T	T	T	T					123	130	0.123076923	0.092057536	0.048780488	0.115384615	0.066604128	0.164767047	0.783129643	0.27268451	0.564339532
Itr_chr01	1644180	C	C	C	C/T				QTL	148	165	0.113759214	0.088124488	0.060810811	0.163636364	0.102825553	0.022595481	1.645978411	0.27268451	0.564339532
Itr_chr01	1644216	T	T	T	T/A				QTL	176	170	0.112032086	0.084558824	0.051136364	0.152941176	0.101804813	0.019596081	1.707830779	0.27268451	0.564339532
Itr_chr01	1644293	T	T	T	T/C					163	185	0.110595258	0.087514508	0.055214724	0.140540541	0.085325817	0.055388922	1.256577085	0.27268451	0.564339532
Itr_chr01	1644626	G	G	G	G/T				QTL	187	167	0.107816453	0.083223926	0.053475936	0.143712575	0.090236639	0.035592881	1.448636852	0.27268451	0.564339532
Itr_chr01	1644747	G	G	G	G					159	158	0.114003662	0.088766818	0.044025157	0.088607595	0.044582438	0.312937413	0.504542513	0.27268451	0.564339532
Itr_chr01	1644844	T	T	T	T					116	138	0.126311844	0.095827086	0.068965517	0.094202899	0.025237381	0.605278944	0.218044434	0.27268451	0.564339532
Itr_chr01	1644845	T	T	T	T					127	148	0.113800809	0.089061502	0.078740157	0.094594595	0.015854437	0.734253149	0.134154182	0.27268451	0.564339532
Itr_chr01	1644933	C	C	C	C					159	155	0.112233719	0.086914181	0.044025157	0.058064516	0.014039359	0.776444711	0.109889464	0.27268451	0.564339532
Itr_chr01	1645114	G	G	G	G/T				QTL	192	170	0.112377451	0.08504902	0.046875	0.141176471	0.094301471	0.029594081	1.528795139	0.27268451	0.564339532
Itr_chr01	1645158	T	T	T	T					200	171	0.111608187	0.084415205	0.065	0.111111111	0.046111111	0.284743051	0.545546865	0.27268451	0.564339532
Itr_chr01	1645413	A	A	A	A					171	153	0.113863089	0.086687307	0.087719298	0.098039216	0.010319917	0.817436513	0.087545967	0.27268451	0.564339532
Itr_chr01	1645447	C	C	C	C					188	161	0.112561121	0.085932338	0.074468085	0.080745342	0.006277257	0.880623875	0.055209544	0.27268451	0.564339532
Itr_chr01	1645524	C	C	C	C					186	175	0.110875576	0.087403994	0.059139785	0.091428571	0.032288786	0.467706459	0.330026633	0.27268451	0.564339532
Itr_chr01	1646193	C	C	C	C					252	204	0.105275444	0.080999066	0.05952381	0.093137255	0.033613445	0.418716257	0.378080177	0.27268451	0.564339532
Itr_chr01	1646245	A	A	A	A					231	201	0.107255928	0.081411126	0.03030303	0.109452736	0.079149706	0.057388522	1.241174958	0.27268451	0.564339532
Itr_chr01	1646346	G	G	G	G					197	188	0.10465493	0.081974295	0.045685279	0.10106383	0.055378551	0.190561888	0.719963954	0.27268451	0.564339532
Itr_chr01	1646393	A	A	A	A					190	189	0.110192147	0.084043442	0.073684211	0.074074074	0.000389864	0.983203359	0.007356646	0.27268451	0.564339532
Itr_chr01	1646397	G	G	G	G					206	196	0.105012879	0.083614028	0.067961165	0.076530612	0.008569447	0.846830634	0.07220344	0.27268451	0.564339532
Itr_chr01	1646818	G	G	G	G					216	186	0.106780167	0.082586619	0.037037037	0.080645161	0.043608124	0.295140972	0.529970497	0.27268451	0.564339532
Itr_chr01	1647012	G	G	G	G					202	185	0.112898047	0.083195076	0.059405941	0.086486486	0.027080546	0.536892621	0.270112565	0.27268451	0.564339532
Itr_chr01	1647487	T	T	T	T					184	183	0.109349014	0.082264196	0.076086957	0.076502732	0.000415776	0.982803439	0.007533332	0.27268451	0.564339532
Itr_chr01	1647539	G	G	G	G					189	196	0.112622827	0.084845049	0.052910053	0.056122449	0.003212396	0.925214957	0.033757355	0.27268451	0.564339532
Itr_chr01	1647978	T	T	T	T					215	169	0.111985689	0.084931884	0.144186047	0.118343195	-0.025842851	0.552689462	0.257518816	0.27268451	0.564339532
Itr_chr01	1648012	G	G	G	G/A					208	185	0.111070686	0.08477131	0.086538462	0.145945946	0.059407484	0.168766247	0.772714408	0.27268451	0.564339532
Itr_chr01	1648206	G	G	G	G					172	144	0.116440568	0.088985788	0.104651163	0.111111111	0.006459948	0.882823435	0.054126147	0.27268451	0.564339532
Itr_chr01	1649888	C	C	C/T	C					138	151	0.115558115	0.090219791	0.18115942	0.112582781	-0.068576639	0.135972805	0.866547942	0.27268451	0.564339532
Itr_chr01	1650741	G	G	G	G					141	125	0.123120567	0.092539007	0.120567376	0.048	-0.072567376	0.123175365	0.909476142	0.27268451	0.564339532
Itr_chr01	1651386	C	C	C	C					177	138	0.116678949	0.09014984	0.062146893	0.072463768	0.010316875	0.813037393	0.08988948	0.27268451	0.564339532
Itr_chr01	1651394	C	C	C	C/T					182	148	0.117537868	0.089100089	0.120879121	0.148648649	0.027769528	0.542091582	0.265927337	0.27268451	0.564339532
Itr_chr01	1652059	T	T	T	T					198	185	0.108981709	0.083729184	0.121212121	0.124324324	0.003112203	0.946810638	0.023736871	0.27268451	0.564339532
Itr_chr01	1653115	C	C	C	C					190	205	0.110269576	0.083953787	0.078947368	0.117073171	0.038125802	0.372525495	0.428844	0.27268451	0.564339532
Itr_chr01	1653556	C	C	C/A	C					176	157	0.114468732	0.086240591	0.142045455	0.101910828	-0.040134627	0.360927814	0.442579648	0.27268451	0.564339532
Itr_chr01	1653636	G	G	G/A	G					196	164	0.111747138	0.085241414	0.168367347	0.12195122	-0.046416127	0.282543491	0.548914693	0.27268451	0.564339532
Itr_chr01	1654109	C	C	C	C					175	178	0.111396469	0.086195827	0.091428571	0.078651685	-0.012776886	0.768646271	0.114273476	0.27268451	0.564339532
Itr_chr01	1655913	C	C	C	C					177	159	0.112248161	0.085918346	0.118644068	0.094339623	-0.024304445	0.600079984	0.221790859	0.27268451	0.564339532
Itr_chr01	1656033	C	C	C	C					118	96	0.130120056	0.10045904	0.025423729	0.041666667	0.016242938	0.74025195	0.13062044	0.27268451	0.564339532
Itr_chr01	1656412	G	G	G	G					207	185	0.109048179	0.083953519	0.120772947	0.12972973	0.008956783	0.836232753	0.077672826	0.27268451	0.564339532
Itr_chr01	1657338	T	T	T	T					184	168	0.115165631	0.085144928	0.119565217	0.125	0.005434783	0.898420316	0.046520436	0.27268451	0.564339532
Itr_chr01	1658192	G	G	G	G/A					131	152	0.117667738	0.087936922	0.114503817	0.144736842	0.030233025	0.5064987	0.295421665	0.27268451	0.564339532
Itr_chr01	1658697	G	G	G	G					149	145	0.112612821	0.086322611	0.053691275	0.075862069	0.022170794	0.635872825	0.196629735	0.27268451	0.564339532
Itr_chr01	1659102	C	C	C	C					188	164	0.115853659	0.085495589	0.063829787	0.085365854	0.021536066	0.633473305	0.198271682	0.27268451	0.564339532
Itr_chr01	1660930	A	A	A	A					181	223	0.110571563	0.083442757	0.127071823	0.080717489	-0.046354334	0.280743851	0.551689747	0.348855583	0.457354322
Itr_chr01	1661720	C	C	C/T	C					107	111	0.123852825	0.096404816	0.177570093	0.09009009	-0.087480003	0.077384523	1.11134589	0.348855583	0.457354322
Itr_chr01	1662440	C	C	C	C					188	164	0.112999481	0.083419824	0.053191489	0.12195122	0.06875973	0.118576285	0.926002161	0.348855583	0.457354322
Itr_chr01	1663595	C	C	C	C					195	160	0.113621795	0.086698718	0.128205128	0.10625	-0.021955128	0.614677065	0.211352991	0.348855583	0.457354322
Itr_chr01	1663790	G	G	G	G					140	139	0.114080164	0.092446043	0.064285714	0.021582734	-0.04270298	0.362927415	0.440180225	0.348855583	0.457354322
Itr_chr01	1663888	C	C	C	C					83	96	0.133785141	0.102535141	0.060240964	0	-0.060240964	0.232753449	0.633103874	0.348855583	0.457354322
Itr_chr01	1664332	C	C	C	C					188	166	0.111381697	0.08465778	0.106382979	0.090361446	-0.016021533	0.706058788	0.151159137	0.348855583	0.457354322
Itr_chr01	1664725	G	G	G	G					122	111	0.124427706	0.09348693	0.06557377	0.099099099	0.033525329	0.50169966	0.299556193	0.348855583	0.457354322
Itr_chr01	1664821	G	G	G/A	G					150	157	0.113927813	0.087983015	0.153333333	0.121019108	-0.032314225	0.476104779	0.322297459	0.348855583	0.457354322
Itr_chr01	1664984	C	C	C	C					169	124	0.119870204	0.089330025	0.124260355	0.096774194	-0.027486161	0.543891222	0.264487951	0.348855583	0.457354322
Itr_chr01	1665398	G	G	G	G					167	123	0.120149944	0.09030719	0.083832335	0.073170732	-0.010661604	0.812637473	0.090103155	0.348855583	0.457354322
Itr_chr01	1666365	C	C	C	C					121	100	0.13	0.098677686	0.074380165	0.09	0.015619835	0.76004799	0.119158985	0.348855583	0.457354322
Itr_chr01	1667103	G	G	G	G					112	106	0.131401617	0.096361186	0.0625	0.047169811	-0.015330189	0.724855029	0.139748844	0.348855583	0.457354322
Itr_chr01	1667840	G	G	G	G/A					199	147	0.111236454	0.088059344	0.110552764	0.170068027	0.059515263	0.175964807	0.754574182	0.348855583	0.457354322
Itr_chr01	1668087	G	G	G/A	G/A					83	84	0.142283419	0.106712565	0.13253012	0.154761905	0.022231784	0.74925015	0.125373161	0.348855583	0.457354322
Itr_chr01	1670071	T	T	T	T					309	293	0.097507097	0.076852558	0.126213592	0.071672355	-0.054541237	0.166966607	0.777370379	0.348855583	0.457354322
Itr_chr01	1670698	C	C	C/A	C					397	371	0.09488278	0.07507112	0.130982368	0.056603774	-0.074378594	0.052589482	1.279101106	0.348855583	0.457354322
Itr_chr01	1671629	C	C	C	C					291	305	0.099059208	0.076705538	0.116838488	0.075409836	-0.041428652	0.288542292	0.539790523	0.348855583	0.457354322
Itr_chr01	1671675	G	G	G	G					268	280	0.106663113	0.078144989	0.134328358	0.067857143	-0.066471215	0.097380524	1.011527893	0.348855583	0.457354322
Itr_chr01	1673762	C	C	C	C					178	160	0.1125	0.087570225	0.112359551	0.125	0.012640449	0.777644471	0.109218911	0.348855583	0.457354322
Itr_chr01	1674520	C	C	C	C					190	140	0.114285714	0.085338346	0.126315789	0.114285714	-0.012030075	0.798440312	0.097757544	0.348855583	0.457354322
Itr_chr01	1676066	T	T	T	T					111	123	0.123928807	0.094484729	0.063063063	0.089430894	0.026367831	0.580083983	0.236509126	0.348855583	0.457354322
Itr_chr01	1676114	T	T	T	T/A					101	122	0.127739003	0.094952118	0.099009901	0.139344262	0.040334361	0.415716857	0.381202365	0.348855583	0.457354322
Itr_chr01	1676180	C	C	C	C/T					65	98	0.13877551	0.107064364	0.046153846	0.12244898	0.076295133	0.164367127	0.784185037	0.348855583	0.457354322
Itr_chr01	1676390	C	C	C	C					72	80	0.145833333	0.108333333	0.027777778	0.025	-0.002777778	0.985602879	0.006298036	0.348855583	0.457354322
Itr_chr01	1676675	AACTTATCC	AACTTATCC	AACTTATCC/A	AACTTATCC					141	174	0.115798484	0.087429689	0.127659574	0.074712644	-0.052946931	0.234953009	0.629018988	0.348855583	0.457354322
Itr_chr01	1676686	G	G	G/T	G					136	170	0.111764706	0.088235294	0.132352941	0.076470588	-0.055882353	0.217956409	0.661630357	0.348855583	0.457354322
Itr_chr01	1677226	C	C	C	C					181	145	0.117165174	0.08824538	0.082872928	0.068965517	-0.013907411	0.76024795	0.119044742	0.348855583	0.457354322
Itr_chr01	1678366	G	G	G/T	G/T					141	124	0.120853352	0.092598948	0.141843972	0.129032258	-0.012811714	0.773245351	0.111682682	0.348855583	0.457354322
Itr_chr01	1678642	C	C	C	C					211	207	0.108455251	0.080110813	0.052132701	0.09178744	0.039654738	0.345930814	0.461010751	0.348855583	0.457354322
Itr_chr01	1678814	A	A	A	A					186	194	0.110187341	0.082640505	0.032258065	0.072164948	0.039906884	0.352129574	0.453297499	0.348855583	0.457354322
Itr_chr01	1679423	A	A	A	A					196	222	0.106821107	0.083103512	0.071428571	0.094594595	0.023166023	0.584283143	0.233376643	0.348855583	0.457354322	Itr_chr01CG00840=MODERATE	Itr_chr01CG00840=missense_variant	Itr_chr01CG00840=c.26A>T	Itr_chr01CG00840=p.Asp9Val
Itr_chr01	1679565	G	G	G	G					215	196	0.107570005	0.082842905	0.093023256	0.096938776	0.00391552	0.927614477	0.032632482	0.348855583	0.457354322
Itr_chr01	1680715	C	C	C	C					192	196	0.106930272	0.083971088	0.083333333	0.132653061	0.049319728	0.25594881	0.591846885	0.352760338	0.45252025	Itr_chr01CG00840=MODERATE	Itr_chr01CG00840=missense_variant	Itr_chr01CG00840=c.299C>T	Itr_chr01CG00840=p.Ala100Val
Itr_chr01	1680992	C	C	C	C					214	217	0.103966579	0.080279082	0.098130841	0.055299539	-0.042831302	0.315936813	0.500399768	0.352760338	0.45252025	Itr_chr01CG00840=MODERATE	Itr_chr01CG00840=missense_variant	Itr_chr01CG00840=c.497C>A	Itr_chr01CG00840=p.Ala166Glu
Itr_chr01	1681121	T	T	T	T					193	198	0.109671848	0.084602502	0.062176166	0.075757576	0.01358141	0.73945211	0.131089948	0.352760338	0.45252025	Itr_chr01CG00840=MODERATE	Itr_chr01CG00840=missense_variant	Itr_chr01CG00840=c.626T>A	Itr_chr01CG00840=p.Phe209Tyr
Itr_chr01	1681153	G	G	G	G					209	200	0.103971292	0.080047847	0.057416268	0.1	0.042583732	0.303739252	0.517499081	0.352760338	0.45252025	Itr_chr01CG00840=MODERATE	Itr_chr01CG00840=missense_variant	Itr_chr01CG00840=c.658G>A	Itr_chr01CG00840=p.Asp220Asn
Itr_chr01	1681159	G	G	G	G					210	203	0.105090312	0.083415435	0.061904762	0.098522167	0.036617406	0.393521296	0.40503176	0.352760338	0.45252025	Itr_chr01CG00840=MODERATE	Itr_chr01CG00840=missense_variant	Itr_chr01CG00840=c.664G>A	Itr_chr01CG00840=p.Asp222Asn
Itr_chr01	1682130	G	G	G	G					181	183	0.110980286	0.086948646	0.027624309	0.081967213	0.054342904	0.216956609	0.663627116	0.352760338	0.45252025
Itr_chr01	1682213	A	A	A	A					172	192	0.108890504	0.085513566	0.087209302	0.083333333	-0.003875969	0.926014797	0.033382074	0.352760338	0.45252025
Itr_chr01	1682296	G	G	G	G					195	202	0.109113988	0.084006093	0.092307692	0.069306931	-0.023000762	0.587682464	0.230857268	0.352760338	0.45252025
Itr_chr01	1682302	G	G	G	G					192	197	0.106334602	0.080901015	0.09375	0.121827411	0.028077411	0.5124975	0.290308248	0.352760338	0.45252025
Itr_chr01	1682325	C	C	C	C					198	190	0.10877193	0.083732057	0.085858586	0.057894737	-0.027963849	0.517096581	0.286428334	0.352760338	0.45252025
Itr_chr01	1682453	A	A	A	A					193	183	0.110592033	0.08479855	0.041450777	0.098360656	0.056909879	0.190961808	0.719053483	0.352760338	0.45252025
Itr_chr01	1682623	G	G	G	G					202	221	0.108216478	0.082567985	0.113861386	0.085972851	-0.027888535	0.50729854	0.294736387	0.352760338	0.45252025
Itr_chr01	1682636	C	C	C	C					192	219	0.108019406	0.082263128	0.09375	0.082191781	-0.011558219	0.783243351	0.106103283	0.352760338	0.45252025
Itr_chr01	1682953	C	C	C/A	C					195	169	0.112820513	0.083234714	0.164102564	0.082840237	-0.081262327	0.058788242	1.230709524	0.352760338	0.45252025
Itr_chr01	1684033	C	C	C	C					190	162	0.113840156	0.085899935	0.1	0.092592593	-0.007407407	0.873825235	0.058575418	0.352760338	0.45252025
Itr_chr01	1684060	TCGCCGC	TCGCCGC	TCGCCGC	TCGCCGC					182	167	0.116437455	0.085806409	0.065934066	0.107784431	0.041850365	0.335532893	0.474264898	0.352760338	0.45252025
Itr_chr01	1684333	C	C	C	C					115	126	0.119116632	0.093719807	0.060869565	0.087301587	0.026432022	0.591681664	0.227911889	0.352760338	0.45252025
Itr_chr01	1684339	G	G	G	G					114	119	0.124207578	0.097228365	0.043859649	0.092436975	0.048577326	0.302539492	0.519217927	0.352760338	0.45252025
Itr_chr01	1684341	C	C	C	C					109	122	0.121973229	0.095427884	0.082568807	0.098360656	0.015791848	0.75124975	0.124215659	0.352760338	0.45252025
Itr_chr01	1684354	C	C	C	C					115	114	0.123417239	0.096796339	0.026086957	0.035087719	0.009000763	0.860027994	0.065487412	0.352760338	0.45252025
Itr_chr01	1684426	C	C	C	C					158	127	0.121947573	0.091099372	0.075949367	0.086614173	0.010664806	0.832233553	0.079754779	0.352760338	0.45252025
Itr_chr01	1684732	G	G	G	G					164	164	0.115853659	0.085365854	0.085365854	0.091463415	0.006097561	0.948810238	0.022820638	0.352760338	0.45252025
Itr_chr01	1685127	C	C	C	C					182	174	0.112605785	0.085385878	0.10989011	0.114942529	0.005052419	0.909618076	0.041140918	0.352760338	0.45252025
Itr_chr01	1686100	A	A	A	A					219	191	0.108728394	0.082669918	0.118721461	0.089005236	-0.029716226	0.49570086	0.304780328	0.352760338	0.45252025
Itr_chr01	1686373	C	C	C	C					237	185	0.10694492	0.082289885	0.071729958	0.086486486	0.014756529	0.74005199	0.130737769	0.352760338	0.45252025
Itr_chr01	1686455	T	T	T	T					187	188	0.107293207	0.084651269	0.064171123	0.117021277	0.052850154	0.230353929	0.637604375	0.352760338	0.45252025
Itr_chr01	1686457	C	C	C	C					190	190	0.110526316	0.084210526	0.057894737	0.115789474	0.057894737	0.194761048	0.710497898	0.352760338	0.45252025
Itr_chr01	1686902	A	A	A	A					226	187	0.107851025	0.083171644	0.128318584	0.106951872	-0.021366712	0.610877824	0.21404564	0.352760338	0.45252025
Itr_chr01	1687048	T	T	T	T					217	197	0.107137009	0.08147559	0.069124424	0.086294416	0.017169992	0.677264547	0.169241658	0.352760338	0.45252025
Itr_chr01	1687076	T	T	T	T					216	181	0.109448537	0.085430735	0.074074074	0.077348066	0.003273992	0.942811438	0.025575157	0.352760338	0.45252025
Itr_chr01	1687397	C	C	C	C					193	168	0.11587096	0.085553911	0.077720207	0.125	0.047279793	0.283343331	0.547687004	0.352760338	0.45252025
Itr_chr01	1687517	A	A	A	A					211	174	0.112518385	0.08650651	0.042654028	0.126436782	0.083782753	0.058188362	1.235163866	0.352760338	0.45252025
Itr_chr01	1687589	TCTGTTC	TCTGTTC	TCTGTTC	TCTGTTC/T					156	159	0.115989357	0.087445573	0.057692308	0.125786164	0.068093856	0.134173165	0.872334334	0.352760338	0.45252025
Itr_chr01	1687598	C	C	C	C/G					96	109	0.13264526	0.098719419	0.09375	0.174311927	0.080561927	0.113777245	0.943944588	0.352760338	0.45252025
Itr_chr01	1688487	T	T	T	T					212	188	0.110096347	0.084805299	0.080188679	0.117021277	0.036832597	0.380923815	0.419161875	0.352760338	0.45252025
Itr_chr01	1688571	C	C	C	C					213	200	0.108051643	0.081150235	0.084507042	0.09	0.005492958	0.895420916	0.047972765	0.352760338	0.45252025
Itr_chr01	1688951	C	C	C	C					200	173	0.110317919	0.083757225	0.04	0.104046243	0.064046243	0.132773445	0.876888775	0.352760338	0.45252025
Itr_chr01	1689053	A	A	A	A					213	207	0.106756481	0.082737974	0.046948357	0.120772947	0.07382459	0.078784243	1.103560633	0.352760338	0.45252025
Itr_chr01	1689054	A	A	A	A					209	205	0.10864745	0.083767067	0.043062201	0.12195122	0.078889019	0.066786643	1.175310388	0.352760338	0.45252025
Itr_chr01	1689071	A	A	A	A					226	202	0.108209936	0.082887935	0.048672566	0.113861386	0.06518882	0.125174965	0.902482521	0.352760338	0.45252025
Itr_chr01	1689129	G	G	G	G					190	180	0.111988304	0.084502924	0.057894737	0.127777778	0.069883041	0.095580884	1.019628958	0.352760338	0.45252025
Itr_chr01	1689475	C	C	C	C					167	209	0.111451738	0.083889637	0.035928144	0.114832536	0.078904392	0.067386523	1.171426954	0.352760338	0.45252025
Itr_chr01	1689531	C	C	C	C					201	208	0.107323957	0.080941447	0.034825871	0.086538462	0.051712591	0.212957409	0.671707247	0.352760338	0.45252025
Itr_chr01	1689827	A	A	A/T	A					173	188	0.112870496	0.085352355	0.138728324	0.127659574	-0.011068749	0.803839232	0.094830801	0.352760338	0.45252025
Itr_chr01	1689899	C	C	C	C					185	175	0.111969112	0.087258687	0.07027027	0.108571429	0.038301158	0.390121976	0.408799585	0.352760338	0.45252025
Itr_chr01	1691373	G	G	G	G					195	189	0.113064713	0.085225885	0.035897436	0.116402116	0.080504681	0.060787842	1.216183271	0.352760338	0.45252025
Itr_chr01	1691398	G	G	G	G					189	196	0.112622827	0.085789872	0.052910053	0.102040816	0.049130763	0.262547491	0.580792128	0.352760338	0.45252025
Itr_chr01	1691456	A	A	A	A					202	199	0.108089955	0.083486741	0.04950495	0.095477387	0.045972436	0.280143971	0.552618719	0.352760338	0.45252025
Itr_chr01	1691491	A	A	A	A					200	205	0.111341463	0.082195122	0.045	0.082926829	0.037926829	0.341131774	0.467077828	0.352760338	0.45252025
Itr_chr01	1691527	A	A	A	A					199	201	0.108952724	0.083977099	0.065326633	0.084577114	0.019250481	0.656668666	0.182653706	0.352760338	0.45252025
Itr_chr01	1691574	G	G	G	G					217	200	0.107465438	0.080207373	0.055299539	0.105	0.049700461	0.234353129	0.630129243	0.352760338	0.45252025
Itr_chr01	1691965	C	C	C	C					172	180	0.112790698	0.086821705	0.034883721	0.072222222	0.037338501	0.387522496	0.411703082	0.352760338	0.45252025
Itr_chr01	1692146	A	A	A	A					191	196	0.111149695	0.08526552	0.068062827	0.06122449	-0.006838337	0.896020796	0.047681911	0.352760338	0.45252025
Itr_chr01	1692174	A	A	A	A					177	170	0.113160518	0.08737122	0.06779661	0.047058824	-0.020737787	0.621475705	0.206575844	0.352760338	0.45252025
Itr_chr01	1692861	C	C	C	C					174	157	0.117102277	0.088220221	0.086206897	0.070063694	-0.016143202	0.732053589	0.135457126	0.352760338	0.45252025
Itr_chr01	1692906	A	A	A	A/C					192	171	0.111111111	0.085069444	0.125	0.14619883	0.02119883	0.624075185	0.204763086	0.352760338	0.45252025
Itr_chr01	1693255	G	G	G/A	G					106	86	0.1349276	0.100043879	0.132075472	0.093023256	-0.039052216	0.429914017	0.366618395	0.352760338	0.45252025
Itr_chr01	1694024	C	C	C	C					138	151	0.116709857	0.08834821	0.101449275	0.099337748	-0.002111527	0.961007798	0.017273088	0.352760338	0.45252025	Itr_chr01CG00850=MODERATE	Itr_chr01CG00850=missense_variant	Itr_chr01CG00850=c.115G>A	Itr_chr01CG00850=p.Ala39Thr
Itr_chr01	1694286	C	C	C	C					144	169	0.115261341	0.086661736	0.111111111	0.106508876	-0.004602235	0.911017796	0.040473139	0.352760338	0.45252025
Itr_chr01	1695487	G	G	G	G					181	152	0.113695842	0.087380052	0.038674033	0.098684211	0.060010177	0.174965007	0.757048802	0.352760338	0.45252025
Itr_chr01	1695977	C	C	C	C					173	169	0.109279338	0.085610699	0.080924855	0.082840237	0.001915381	0.972005599	0.012331233	0.352760338	0.45252025
Itr_chr01	1696877	G	G	G	G					176	163	0.116146124	0.086377579	0	0	0	1	0	0.352760338	0.45252025
Itr_chr01	1698058	T	T	T	T					183	179	0.1123424	0.085264218	0.120218579	0.122905028	0.002686449	0.949410118	0.022546144	0.352760338	0.45252025	Itr_chr01CG00860=MODERATE	Itr_chr01CG00860=missense_variant	Itr_chr01CG00860=c.151T>C	Itr_chr01CG00860=p.Ser51Pro
Itr_chr01	1698184	A	A	A	A					184	157	0.110149543	0.086541124	0.059782609	0.070063694	0.010281086	0.829234153	0.081322819	0.352760338	0.45252025	Itr_chr01CG00860=MODERATE	Itr_chr01CG00860=missense_variant	Itr_chr01CG00860=c.277A>T	Itr_chr01CG00860=p.Met93Leu
Itr_chr01	1698714	G	G	G/C	G			QTL	QTL	115	105	0.127122153	0.098550725	0.147826087	0.019047619	-0.128778468	0.0089982	2.045844341	0.352760338	0.45252025
Itr_chr01	1698963	G	G	G	G					80	96	0.133333333	0.10625	0.075	0.104166667	0.029166667	0.584283143	0.233376643	0.352760338	0.45252025
Itr_chr01	1698996	T	T	T	T					122	147	0.119103379	0.091725215	0.024590164	0.081632653	0.057042489	0.222555489	0.65256169	0.352760338	0.45252025
Itr_chr01	1699264	G	G	G	G					218	207	0.106280193	0.082369366	0.050458716	0.082125604	0.031666888	0.454109178	0.34283972	0.352760338	0.45252025
Itr_chr01	1699280	A	A	A	A					216	218	0.10507985	0.081974176	0.050925926	0.087155963	0.036230037	0.381523695	0.418478484	0.352760338	0.45252025
Itr_chr01	1699496	C	C	C	C					212	185	0.109586945	0.082049975	0.070754717	0.091891892	0.021137175	0.615276945	0.210929358	0.352760338	0.45252025
Itr_chr01	1699937	A	A	A/C	A					97	104	0.133921491	0.099028549	0.144329897	0.086538462	-0.057791435	0.24695061	0.607389897	0.352760338	0.45252025
Itr_chr01	1700295	T	T	T	T					157	176	0.109474522	0.083996815	0.089171975	0.0625	-0.026671975	0.543691262	0.264647647	0.350164913	0.455727373
Itr_chr01	1700599	C	C	C	C/T					140	144	0.115674603	0.088888889	0.114285714	0.173611111	0.059325397	0.192161568	0.716333467	0.350164913	0.455727373
Itr_chr01	1701146	A	A	A	A/G			QTL	QTL	136	138	0.122762148	0.089300938	0.044117647	0.202898551	0.158780904	0.00079984	3.096996863	0.350164913	0.455727373
Itr_chr01	1701215	G	G	G	G/A				QTL	145	146	0.116296646	0.089938592	0.04137931	0.136986301	0.095606991	0.041991602	1.37683756	0.350164913	0.455727373
Itr_chr01	1701548	G	G	G	G					203	201	0.105065804	0.08315565	0.123152709	0.099502488	-0.023650222	0.591281744	0.22820553	0.350164913	0.455727373
Itr_chr01	1702001	C	C	C	C					191	180	0.111663758	0.084933101	0.104712042	0.111111111	0.006399069	0.873425315	0.058774225	0.350164913	0.455727373
Itr_chr01	1702291	C	C	C	C					176	189	0.111862674	0.085016835	0.073863636	0.121693122	0.047829485	0.26094781	0.583446343	0.350164913	0.455727373
Itr_chr01	1702409	G	G	G	G					155	146	0.118029165	0.0898365	0.103225806	0.116438356	0.01321255	0.772445511	0.112132146	0.350164913	0.455727373
Itr_chr01	1702713	TCAC	TCAC	TCAC/T	TCAC/T					57	64	0.15433114	0.121162281	0.122807018	0.140625	0.017817982	0.775244951	0.110561054	0.350164913	0.455727373
Itr_chr01	1702777	G	G	G	G/A					75	73	0.145936073	0.110319635	0.08	0.150684932	0.070684932	0.190361928	0.720419906	0.350164913	0.455727373
Itr_chr01	1702869	G	G	G	G					153	164	0.114976885	0.087597641	0.091503268	0.109756098	0.01825283	0.701659668	0.153873486	0.350164913	0.455727373
Itr_chr01	1702901	C	C	C	C					163	179	0.111183466	0.085238373	0.079754601	0.111731844	0.031977242	0.460907818	0.336385925	0.350164913	0.455727373
Itr_chr01	1703296	G	G	G	G					106	102	0.129485757	0.098779134	0.056603774	0.078431373	0.021827599	0.680063987	0.167450223	0.350164913	0.455727373
Itr_chr01	1703297	G	G	G	G/A					108	107	0.129110419	0.101419176	0.083333333	0.112149533	0.028816199	0.532693461	0.273522634	0.350164913	0.455727373
Itr_chr01	1703320	C	C	C/T	C				QTL	133	120	0.122368421	0.092857143	0.142857143	0.041666667	-0.101190476	0.030193961	1.520079907	0.350164913	0.455727373
Itr_chr01	1703342	T	T	T	T					153	141	0.120567376	0.087609512	0.098039216	0.113475177	0.015435962	0.727054589	0.13843298	0.350164913	0.455727373
Itr_chr01	1703346	G	G	G/A	G					167	146	0.113034206	0.088918054	0.143712575	0.068493151	-0.075219424	0.103579284	0.984727095	0.350164913	0.455727373
Itr_chr01	1703869	G	G	G	G/C					77	89	0.139063184	0.107106377	0.051948052	0.146067416	0.094119364	0.081383723	1.089462445	0.350164913	0.455727373
Itr_chr01	1703889	C	C	C	C/A					63	61	0.149102264	0.115794952	0.047619048	0.114754098	0.067135051	0.25554889	0.592526001	0.350164913	0.455727373
Itr_chr01	1703951	G	G	G	G/A					58	65	0.157029178	0.112732095	0.017241379	0.123076923	0.105835544	0.068786243	1.162498412	0.350164913	0.455727373
Itr_chr01	1704243	G	G	G	G					195	186	0.111827957	0.083953681	0.056410256	0.102150538	0.045740281	0.287942412	0.540694362	0.350164913	0.455727373
Itr_chr01	1704386	G	G	G/A	G/A					89	105	0.132156233	0.098448368	0.157303371	0.152380952	-0.004922418	0.924215157	0.034226913	0.350164913	0.455727373	Itr_chr01CG00870=MODERATE	Itr_chr01CG00870=missense_variant	Itr_chr01CG00870=c.202C>T	Itr_chr01CG00870=p.Arg68Trp
Itr_chr01	1704538	C	C	C	C/T				QTL	63	57	0.155388471	0.118629908	0.031746032	0.175438596	0.143692565	0.017596481	1.754574182	0.350164913	0.455727373	Itr_chr01CG00870=MODERATE	Itr_chr01CG00870=missense_variant	Itr_chr01CG00870=c.50G>A	Itr_chr01CG00870=p.Gly17Asp
Itr_chr01	1705132	C	C	C	C/T					147	144	0.121315193	0.090561224	0.081632653	0.138888889	0.057256236	0.207758448	0.682441307	0.350164913	0.455727373
Itr_chr01	1705266	G	G	G/A	G					149	153	0.111111111	0.089924113	0.134228188	0.117647059	-0.016581129	0.699660068	0.155112912	0.350164913	0.455727373
Itr_chr01	1705282	A	A	A/C	A/C					148	154	0.122674623	0.08985609	0.121621622	0.155844156	0.034222534	0.468106379	0.329655441	0.350164913	0.455727373
Itr_chr01	1705455	G	G	G	G					195	188	0.106737589	0.081287507	0.076923077	0.117021277	0.0400982	0.337132573	0.472199284	0.350164913	0.455727373
Itr_chr01	1705468	T	T	T	T					200	189	0.111693122	0.083597884	0.075	0.126984127	0.051984127	0.221155769	0.655301728	0.350164913	0.455727373
Itr_chr01	1705529	C	C	C	C					196	204	0.107943177	0.083033213	0.096938776	0.112745098	0.015806323	0.726854629	0.138552439	0.350164913	0.455727373
Itr_chr01	1705568	G	G	G	G					213	202	0.106005671	0.081253196	0.089201878	0.103960396	0.014758518	0.720255949	0.142513146	0.350164913	0.455727373
Itr_chr01	1705602	C	C	C	C					210	202	0.103064592	0.080716643	0.085714286	0.113861386	0.0281471	0.50629874	0.295593153	0.350164913	0.455727373
Itr_chr01	1705825	G	G	G	G					182	180	0.109340659	0.083760684	0.032967033	0.061111111	0.028144078	0.529694061	0.275974896	0.350164913	0.455727373
Itr_chr01	1705856	G	G	G	G					190	190	0.105263158	0.084210526	0.036842105	0.078947368	0.042105263	0.338532294	0.470399896	0.350164913	0.455727373
Itr_chr01	1711104	T	T	T	T					56	71	0.157947686	0.115442656	0.017857143	0.028169014	0.010311871	0.861627674	0.06468036	0.350164913	0.455727373
Itr_chr01	1714290	C	C	C	C					135	159	0.116142558	0.088190077	0.081481481	0.119496855	0.038015374	0.404319136	0.393275703	0.350164913	0.455727373
Itr_chr01	1714312	A	A	A	A					144	177	0.116996234	0.087806026	0.076388889	0.118644068	0.042255179	0.327734453	0.484477901	0.350164913	0.455727373
Itr_chr01	1714406	C	C	C	C					181	192	0.108770718	0.082095994	0.093922652	0.119791667	0.025869015	0.546290742	0.26257616	0.350164913	0.455727373
Itr_chr01	1714889	C	C	C	C					211	181	0.113796444	0.0845749	0.056872038	0.104972376	0.048100338	0.25794841	0.588467144	0.350164913	0.455727373
Itr_chr01	1714923	T	T	T	T					201	177	0.111982461	0.083565225	0.074626866	0.079096045	0.00446918	0.917216557	0.037528114	0.350164913	0.455727373
Itr_chr01	1714944	T	T	T	T					198	188	0.108263486	0.082742317	0.070707071	0.085106383	0.014399312	0.733453309	0.134627528	0.350164913	0.455727373
Itr_chr01	1715288	T	T	T	T					198	172	0.115104534	0.086739488	0.085858586	0.127906977	0.042048391	0.329134173	0.482627024	0.350164913	0.455727373
Itr_chr01	1715448	A	G	G	G					206	192	0.112206715	0.084192961	0.024271845	0.072916667	0.048644822	0.25754849	0.589140992	0.350164913	0.455727373
Itr_chr01	1716013	G	G	G	G					222	182	0.108355608	0.083308583	0.063063063	0.076923077	0.013860014	0.74605079	0.127231606	0.350164913	0.455727373
Itr_chr01	1716043	T	T	T	T					206	173	0.108676132	0.082327852	0.063106796	0.063583815	0.000477019	0.99280144	0.003137602	0.350164913	0.455727373
Itr_chr01	1716343	A	A	A	A					203	175	0.113497537	0.084926108	0.073891626	0.114285714	0.040394089	0.350529894	0.455274938	0.350164913	0.455727373
Itr_chr01	1716356	G	G	G	G					216	166	0.111501562	0.084225792	0.115740741	0.090361446	-0.025379295	0.565886823	0.247270419	0.350164913	0.455727373
Itr_chr01	1716379	A	A	A	A					204	167	0.113302806	0.086092521	0.044117647	0.101796407	0.05767876	0.186362727	0.729640942	0.350164913	0.455727373
Itr_chr01	1716390	C	C	C	C					207	167	0.107379444	0.084786948	0.053140097	0.101796407	0.048656311	0.272945411	0.563924203	0.350164913	0.455727373
Itr_chr01	1716446	T	T	T	T					213	186	0.10964713	0.080417992	0.061032864	0.107526882	0.046494018	0.26094781	0.583446343	0.350164913	0.455727373
Itr_chr01	1716566	C	C	C/T	C				QTL	93	88	0.136363636	0.104472141	0.172043011	0.056818182	-0.115224829	0.034993001	1.456018806	0.350164913	0.455727373
Itr_chr01	1716711	G	G	G	G					120	139	0.121223022	0.091247002	0.066666667	0.064748201	-0.001918465	0.969406119	0.013494243	0.350164913	0.455727373
Itr_chr01	1716925	G	G	G	G					190	198	0.113290803	0.084370016	0.1	0.095959596	-0.004040404	0.912417516	0.039806386	0.350164913	0.455727373
Itr_chr01	1716927	T	T	T	T					195	207	0.109327388	0.084280936	0.097435897	0.086956522	-0.010479376	0.807438512	0.09289054	0.350164913	0.455727373
Itr_chr01	1717012	C	C	C	C					218	198	0.105180243	0.081132425	0.096330275	0.095959596	-0.000370679	0.99660068	0.001478821	0.350164913	0.455727373
Itr_chr01	1717089	C	C	C	C					205	180	0.107452575	0.083197832	0.097560976	0.088888889	-0.008672087	0.837032593	0.077257631	0.350164913	0.455727373
Itr_chr01	1717126	T	T	T	T					200	181	0.108701657	0.082375691	0.095	0.066298343	-0.028701657	0.514097181	0.288954778	0.350164913	0.455727373
Itr_chr01	1717262	C	C	C	C					180	181	0.111295273	0.083824432	0.122222222	0.116022099	-0.006200123	0.849430114	0.070872346	0.350164913	0.455727373
Itr_chr01	1717354	G	G	G	G					192	214	0.110007788	0.081970405	0.083333333	0.107476636	0.024143302	0.568886223	0.244974584	0.350164913	0.455727373
Itr_chr01	1717472	G	G	G	G					216	191	0.108953849	0.083115183	0.097222222	0.062827225	-0.034394997	0.422915417	0.373746483	0.350164913	0.455727373
Itr_chr01	1717525	G	G	G	G					216	189	0.109126984	0.083333333	0.074074074	0.079365079	0.005291005	0.905818836	0.042958653	0.350164913	0.455727373
Itr_chr01	1717579	G	G	G	G					208	202	0.109291698	0.084682026	0.067307692	0.084158416	0.016850724	0.691461708	0.160231866	0.350164913	0.455727373
Itr_chr01	1717614	G	G	G/A	G					209	195	0.109409888	0.081315176	0.153110048	0.092307692	-0.060802356	0.150769846	0.821685509	0.350164913	0.455727373
Itr_chr01	1717724	C	C	C	C					210	195	0.107326007	0.082783883	0.147619048	0.092307692	-0.055311355	0.192161568	0.716333467	0.350164913	0.455727373
Itr_chr01	1717745	C	C	C/T	C					202	189	0.110115773	0.083791713	0.168316832	0.121693122	-0.04662371	0.273745251	0.562653406	0.350164913	0.455727373
Itr_chr01	1717875	C	C	C	C					217	179	0.112967587	0.084082074	0.050691244	0.100558659	0.049867415	0.25334933	0.59628024	0.350164913	0.455727373	Itr_chr01CG00880=MODERATE	Itr_chr01CG00880=missense_variant	Itr_chr01CG00880=c.5C>T	Itr_chr01CG00880=p.Ser2Phe
Itr_chr01	1717999	G	G	G	G					197	197	0.111675127	0.086294416	0.121827411	0.121827411	0	1	0	0.350164913	0.455727373
Itr_chr01	1718310	C	C	C	C					204	155	0.112523719	0.086464263	0.053921569	0.064516129	0.01059456	0.798440312	0.097757544	0.350164913	0.455727373
Itr_chr01	1718508	G	G	G	G					204	181	0.112447189	0.083252085	0.053921569	0.093922652	0.040001083	0.337532494	0.471684412	0.350164913	0.455727373
Itr_chr01	1718603	C	C	C	C					236	190	0.111284567	0.083809099	0.06779661	0.1	0.03220339	0.445710858	0.350946786	0.350164913	0.455727373
Itr_chr01	1718633	A	A	A	A					233	222	0.105942853	0.079843792	0.064377682	0.117117117	0.052739435	0.201959608	0.694735481	0.350164913	0.455727373
Itr_chr01	1718713	C	C	C	C					155	171	0.115148085	0.086511979	0.064516129	0.099415205	0.034899076	0.432313537	0.364201165	0.350164913	0.455727373
Itr_chr01	1718932	G	G	G	G					174	155	0.115053763	0.087282165	0.068965517	0.058064516	-0.010901001	0.798040392	0.097975127	0.350164913	0.455727373	Itr_chr01CG00880=MODERATE	Itr_chr01CG00880=missense_variant	Itr_chr01CG00880=c.272G>T	Itr_chr01CG00880=p.Arg91Leu
Itr_chr01	1719307	G	G	G	G					165	170	0.1114082	0.086452763	0.103030303	0.029411765	-0.073618538	0.106778644	0.971515598	0.350164913	0.455727373
Itr_chr01	1719367	T	T	T	T					169	159	0.115366008	0.085854639	0.065088757	0.106918239	0.041829482	0.356928614	0.447418634	0.350164913	0.455727373	Itr_chr01CG00880=MODERATE	Itr_chr01CG00880=disruptive_inframe_insertion	Itr_chr01CG00880=c.389_394dupCTCCTA	Itr_chr01CG00880=p.Thr130_Pro131dup
Itr_chr01	1719487	T	T	T	T					181	166	0.110497238	0.085402383	0.082872928	0.126506024	0.043633096	0.317936413	0.49765973	0.350164913	0.455727373	Itr_chr01CG00880=MODERATE	Itr_chr01CG00880=missense_variant	Itr_chr01CG00880=c.502T>A	Itr_chr01CG00880=p.Phe168Ile
Itr_chr01	1719545	A	A	A	A					151	175	0.115042573	0.087795648	0.086092715	0.114285714	0.028192999	0.519096181	0.284752166	0.350164913	0.455727373	Itr_chr01CG00880=MODERATE	Itr_chr01CG00880=missense_variant	Itr_chr01CG00880=c.560A>T	Itr_chr01CG00880=p.Asp187Val
Itr_chr01	1719686	C	C	C	C/T					164	149	0.113398265	0.089008021	0.091463415	0.147651007	0.056187592	0.206358728	0.685377157	0.350164913	0.455727373	Itr_chr01CG00880=MODERATE	Itr_chr01CG00880=missense_variant	Itr_chr01CG00880=c.701C>T	Itr_chr01CG00880=p.Ala234Val
Itr_chr01	1721009	C	C	C	C					90	106	0.1278826	0.098951782	0.133333333	0.047169811	-0.086163522	0.092781444	1.032538874	0.350164913	0.455727373
Itr_chr01	1721342	G	G	G/C	G/C					101	70	0.138613861	0.104384724	0.148514851	0.2	0.051485149	0.340931814	0.467332471	0.350164913	0.455727373
Itr_chr01	1721371	C	C	C	C/A					128	101	0.128094059	0.095915842	0.1015625	0.138613861	0.037051361	0.449510098	0.347260548	0.350164913	0.455727373
Itr_chr01	1721426	T	T	T	T/A					143	125	0.122853147	0.09186014	0.111888112	0.152	0.040111888	0.388122376	0.411031319	0.350164913	0.455727373
Itr_chr01	1721531	G	G	G	G/T					131	138	0.123188406	0.093041266	0.099236641	0.15942029	0.060183649	0.202759448	0.6930189	0.350164913	0.455727373
Itr_chr01	1721591	ATTTG	ATTTG	ATTTG	ATTTG/A					134	143	0.11747208	0.092370316	0.082089552	0.146853147	0.064763595	0.164967007	0.782602906	0.350164913	0.455727373
Itr_chr01	1721846	G	G	G	G					180	195	0.109401709	0.085042735	0.088888889	0.128205128	0.039316239	0.359728054	0.444025691	0.350164913	0.455727373
Itr_chr01	1721855	G	G	G	G					184	188	0.109851989	0.084181314	0.097826087	0.127659574	0.029833488	0.478304339	0.320295679	0.350164913	0.455727373
Itr_chr01	1721952	G	G	G	G					212	184	0.110438884	0.084290402	0.08490566	0.130434783	0.045529122	0.293541292	0.532330799	0.350164913	0.455727373
Itr_chr01	1722015	A	A	A	A					199	199	0.110552764	0.085427136	0.070351759	0.100502513	0.030150754	0.484903019	0.314345112	0.350164913	0.455727373
Itr_chr01	1722076	A	A	A	A					189	206	0.103739662	0.081933529	0.063492063	0.106796117	0.043304053	0.303539292	0.517785083	0.350164913	0.455727373
Itr_chr01	1722271	T	T	T	T/C					208	177	0.113700565	0.086891569	0.067307692	0.141242938	0.073935246	0.091181764	1.040092012	0.350164913	0.455727373
Itr_chr01	1722327	C	C	C	C					217	187	0.111683383	0.083737894	0.069124424	0.101604278	0.032479854	0.448510298	0.348227581	0.350164913	0.455727373
Itr_chr01	1722420	T	T	T/C	T					218	212	0.104336161	0.08062143	0.155963303	0.113207547	-0.042755756	0.317536493	0.498206356	0.350164913	0.455727373
Itr_chr01	1722502	T	T	T	T					222	224	0.106941763	0.080075611	0.067567568	0.09375	0.026182432	0.531093781	0.274828784	0.350164913	0.455727373
Itr_chr01	1722560	T	T	T	T					210	211	0.10886933	0.085172647	0.033333333	0.099526066	0.066192733	0.120575885	0.918739542	0.350164913	0.455727373
Itr_chr01	1722563	A	A	A	A					207	213	0.107436892	0.083554467	0.043478261	0.103286385	0.059808124	0.157968406	0.801429763	0.350164913	0.455727373
Itr_chr01	1723294	G	G	G	G					211	211	0.104265403	0.08056872	0.08056872	0.085308057	0.004739336	0.900619876	0.045458473	0.350164913	0.455727373
Itr_chr01	1723422	C	C	C	C					227	207	0.104428696	0.081295622	0.04845815	0.106280193	0.057822043	0.170765847	0.767598984	0.350164913	0.455727373
Itr_chr01	1724506	A	A	A	A					244	212	0.106712032	0.082044541	0.069672131	0.080188679	0.010516548	0.800839832	0.096454334	0.350164913	0.455727373
Itr_chr01	1724546	ATTGTTG	ATTGTTG	ATTGTTG	ATTGTTG					202	180	0.109020902	0.083828383	0.054455446	0.072222222	0.017766777	0.668866227	0.174660732	0.350164913	0.455727373
Itr_chr01	1725060	G	G	G	G					200	183	0.110355191	0.083360656	0.095	0.081967213	-0.013032787	0.770845831	0.113032472	0.350164913	0.455727373
Itr_chr01	1725300	T	T	T	T					228	240	0.107017544	0.082236842	0.048245614	0.095833333	0.047587719	0.25774845	0.588803937	0.350164913	0.455727373
Itr_chr01	1725378	T	T	T	T					204	205	0.107221425	0.082831181	0.049019608	0.082926829	0.033907221	0.428914217	0.367629558	0.350164913	0.455727373
Itr_chr01	1725424	C	C	C	C					182	204	0.10918983	0.084087481	0.076923077	0.098039216	0.021116139	0.627074585	0.202680801	0.350164913	0.455727373
Itr_chr01	1726943	T	T	T	T					233	220	0.101775263	0.079516192	0.08583691	0.1	0.01416309	0.719856029	0.142754354	0.350164913	0.455727373
Itr_chr01	1727208	C	C	C	C					209	220	0.108133971	0.08062201	0.081339713	0.095454545	0.014114833	0.737052589	0.132501524	0.350164913	0.455727373
Itr_chr01	1727220	A	A	A	A					187	198	0.106951872	0.079322638	0.069518717	0.070707071	0.001188354	0.970605879	0.012957083	0.350164913	0.455727373
Itr_chr01	1729992	G	G	G/A	G					82	95	0.135815148	0.103594352	0.134146341	0.115789474	-0.018356868	0.73765247	0.132148199	0.350164913	0.455727373
Itr_chr01	1730563	G	G	G	G					145	133	0.120404459	0.091470054	0.04137931	0.052631579	0.011252269	0.808438312	0.092353113	0.350164913	0.455727373
Itr_chr01	1730572	A	A	A	A					134	137	0.123270509	0.091676653	0.037313433	0.03649635	-0.000817082	0.99960008	0.000173718	0.350164913	0.455727373
Itr_chr01	1730573	T	T	T	T					135	131	0.122589765	0.092507775	0.02962963	0.053435115	0.023805485	0.618676265	0.208536545	0.350164913	0.455727373
Itr_chr01	1730574	T	T	T	T					136	130	0.117307692	0.092647059	0.036764706	0.046153846	0.00938914	0.872025595	0.059470768	0.350164913	0.455727373
Itr_chr01	1731246	C	C	C	C					223	243	0.105888649	0.079554891	0.071748879	0.12345679	0.051707911	0.200959808	0.696890793	0.350164913	0.455727373
Itr_chr01	1732672	A	A	A/T	A/T					113	123	0.125764443	0.093963595	0.132743363	0.146341463	0.013598101	0.787042591	0.104001765	0.350164913	0.455727373
Itr_chr01	1733985	C	A	A	A					129	138	0.119817998	0.090832491	0.031007752	0.02173913	-0.009268622	0.849230154	0.070974594	0.350164913	0.455727373
Itr_chr01	1734004	C	T	T	T					136	140	0.120798319	0.091176471	0.080882353	0.064285714	-0.016596639	0.735052989	0.133681352	0.350164913	0.455727373
Itr_chr01	1734028	T	T	T	T					146	147	0.115553071	0.088295592	0.082191781	0.108843537	0.026651757	0.580483903	0.236209819	0.350164913	0.455727373
Itr_chr01	1734029	T	T	T	T					144	146	0.118436073	0.088660578	0.083333333	0.109589041	0.026255708	0.578884223	0.237408286	0.350164913	0.455727373
Itr_chr01	1734033	A	A	A	A					151	147	0.116547281	0.088795783	0.092715232	0.108843537	0.016128306	0.720655869	0.142272072	0.350164913	0.455727373
Itr_chr01	1735727	C	C	C	C					171	173	0.109758983	0.082817835	0.116959064	0.12716763	0.010208566	0.836832633	0.077361392	0.350164913	0.455727373	Itr_chr01CG00910=MODERATE	Itr_chr01CG00910=missense_variant	Itr_chr01CG00910=c.1202G>A	Itr_chr01CG00910=p.Arg401Gln
Itr_chr01	1735765	C	C	C	C					180	170	0.112745098	0.084640523	0.072222222	0.129411765	0.057189542	0.190561888	0.719963954	0.350164913	0.455727373
Itr_chr01	1736361	C	G	G	G					176	167	0.115031301	0.086281981	0.056818182	0.077844311	0.02102613	0.625274945	0.203928973	0.350164913	0.455727373
Itr_chr01	1736919	A	C	C	C					186	212	0.108744167	0.084246297	0.075268817	0.099056604	0.023787787	0.586882623	0.231448749	0.350164913	0.455727373
Itr_chr01	1736965	A	G	G	G					196	186	0.109995611	0.084265964	0.06122449	0.11827957	0.05705508	0.180563887	0.743369104	0.350164913	0.455727373
Itr_chr01	1737285	TCTC	TCTC	TCTC	TCTC/T					185	173	0.113950945	0.082737072	0.102702703	0.132947977	0.030245274	0.477904419	0.320658954	0.350164913	0.455727373	Itr_chr01CG00910=MODERATE	Itr_chr01CG00910=disruptive_inframe_deletion	Itr_chr01CG00910=c.512_514delGAG	Itr_chr01CG00910=p.Gly171del
Itr_chr01	1737365	C	C	C	C/T					194	188	0.111866637	0.085764422	0.097938144	0.143617021	0.045678877	0.275544891	0.559807637	0.350164913	0.455727373
Itr_chr01	1737646	C	C	C	C/CT					126	115	0.125534852	0.092960663	0.095238095	0.12173913	0.026501035	0.575884823	0.239664367	0.350164913	0.455727373
Itr_chr01	1738161	G	G	G	G					173	173	0.10982659	0.086705202	0.080924855	0.075144509	-0.005780347	0.943411318	0.025298918	0.350164913	0.455727373
Itr_chr01	1742877	G	G	G	G					208	158	0.106256086	0.083313048	0.067307692	0.075949367	0.008641675	0.846430714	0.072408586	0.276833646	0.557781127
Itr_chr01	1743482	A	A	A	A					200	208	0.106730769	0.082692308	0.09	0.120192308	0.030192308	0.482503499	0.316499533	0.276833646	0.557781127
Itr_chr01	1743730	CTACTCACCT	CTACTCACCT	CTACTCACCT	CTACTCACCT					193	176	0.105776024	0.083578662	0.098445596	0.068181818	-0.030263778	0.4875025	0.312023153	0.276833646	0.557781127
Itr_chr01	1744322	A	A	A	A					178	186	0.114292618	0.086927631	0.061797753	0.086021505	0.024223753	0.579684063	0.236808639	0.276833646	0.557781127
Itr_chr01	1744565	A	A	A/T	A					164	147	0.112784138	0.087232454	0.152439024	0.074829932	-0.077609092	0.086382723	1.063573108	0.276833646	0.557781127	Itr_chr01CG00920=MODERATE	Itr_chr01CG00920=missense_variant	Itr_chr01CG00920=c.549T>A	Itr_chr01CG00920=p.Phe183Leu
Itr_chr01	1745132	C	C	C	C/A					159	168	0.114667565	0.086927224	0.062893082	0.136904762	0.07401168	0.090181964	1.044880313	0.276833646	0.557781127
Itr_chr01	1745353	A	A	A	A					191	175	0.109050112	0.082393418	0.094240838	0.091428571	-0.002812266	0.953209358	0.020811703	0.276833646	0.557781127
Itr_chr01	1745741	G	G	G	G					145	129	0.118150227	0.089494787	0.117241379	0.07751938	-0.039721999	0.388122376	0.411031319	0.276833646	0.557781127
Itr_chr01	1751927	C	C	C	C/G					87	58	0.143678161	0.114942529	0.08045977	0.155172414	0.074712644	0.199560088	0.699926313	0.276833646	0.557781127
Itr_chr01	1753155	G	G	G	G					197	195	0.112976702	0.08566966	0.045685279	0.123076923	0.077391644	0.075784843	1.120417645	0.276833646	0.557781127
Itr_chr01	1753242	G	G	G/A	G				QTL	205	220	0.106097561	0.081042129	0.146341463	0.063636364	-0.0827051	0.045790842	1.339221372	0.276833646	0.557781127
Itr_chr01	1753688	T	T	T/C	T					191	198	0.106933206	0.083637421	0.157068063	0.121212121	-0.035855942	0.397320536	0.400858987	0.276833646	0.557781127
Itr_chr01	1754433	T	T	T	T					185	178	0.108654722	0.084573337	0.043243243	0.101123596	0.057880352	0.178164367	0.749179151	0.276833646	0.557781127
Itr_chr01	1755063	G	G	G	G					220	183	0.108469945	0.083854943	0.118181818	0.06557377	-0.052608048	0.218156369	0.661232104	0.276833646	0.557781127
Itr_chr01	1755425	C	C	C	C					156	139	0.117090943	0.090665929	0.038461538	0.107913669	0.069452131	0.130173965	0.885475866	0.276833646	0.557781127
Itr_chr01	1756839	G	G	G	G					195	171	0.111470985	0.085380117	0.056410256	0.093567251	0.037156995	0.401719656	0.396076918	0.276833646	0.557781127
Itr_chr01	1759758	C	C	C/CAGAGAG	C					120	94	0.126241135	0.096099291	0.108333333	0.063829787	-0.044503546	0.362527495	0.44065905	0.276833646	0.557781127
Itr_chr01	1759813	T	T	T	T					136	123	0.119560019	0.091762315	0.051470588	0.016260163	-0.035210426	0.459708058	0.337517883	0.276833646	0.557781127
Itr_chr01	1759819	T	T	T	T					137	136	0.123604551	0.088879347	0.065693431	0.029411765	-0.036281666	0.422915417	0.373746483	0.276833646	0.557781127
Itr_chr01	1759820	T	T	T	T					135	131	0.117839977	0.087757987	0.059259259	0.030534351	-0.028724908	0.515496901	0.287773942	0.276833646	0.557781127
Itr_chr01	1760163	AC	AC	AC	AC					194	153	0.110908968	0.084327202	0.051546392	0.091503268	0.039956876	0.359928014	0.443784349	0.275473146	0.559920732
Itr_chr01	1760590	C	T	T	T					182	161	0.108934544	0.084567606	0.104395604	0.118012422	0.013616818	0.74965007	0.125141414	0.275473146	0.559920732
Itr_chr01	1760730	G	G	G	G/T					179	168	0.114026337	0.086625432	0.083798883	0.148809524	0.065010641	0.141771646	0.848410619	0.275473146	0.559920732
Itr_chr01	1761348	G	G	G	G/A					133	142	0.123160013	0.092608281	0.082706767	0.147887324	0.065180557	0.171365727	0.766076033	0.275473146	0.559920732
Itr_chr01	1762799	A	A	A/C	A					114	115	0.123188406	0.095423341	0.122807018	0.095652174	-0.027154844	0.537692462	0.269466052	0.275473146	0.559920732
Itr_chr01	1765691	G	G	G	G					93	91	0.138367009	0.100319036	0.064516129	0.065934066	0.001417937	0.977404519	0.009925657	0.275473146	0.559920732
Itr_chr01	1765763	G	G	G	G					84	85	0.140756303	0.105742297	0.05952381	0.058823529	-0.00070028	0.986002799	0.006121852	0.275473146	0.559920732
Itr_chr01	1765882	G	G	G	G					167	161	0.111987206	0.087365641	0.035928144	0.049689441	0.013761297	0.785242951	0.104995953	0.275473146	0.559920732
Itr_chr01	1765962	C	C	C	C					173	180	0.109537572	0.085741811	0.046242775	0.066666667	0.020423892	0.639872026	0.193906876	0.275473146	0.559920732
Itr_chr01	1766005	C	C	C	C					123	132	0.124722838	0.094050259	0.089430894	0.075757576	-0.013673319	0.777844431	0.109107253	0.275473146	0.559920732
Itr_chr01	1766666	T	C	C	C					77	65	0.143256743	0.10969031	0.012987013	0.030769231	0.017782218	0.74185163	0.129682945	0.275473146	0.559920732
Itr_chr01	1767078	C	G	G	G					125	149	0.123865772	0.092671141	0.08	0.087248322	0.007248322	0.885222955	0.052947333	0.275473146	0.559920732
Itr_chr01	1767105	A	T	T	T					138	154	0.116977226	0.08940335	0.057971014	0.077922078	0.019951063	0.685662867	0.163889369	0.275473146	0.559920732
Itr_chr01	1767397	A	A	A	A					322	384	0.097890787	0.074145963	0.071428571	0.080729167	0.009300595	0.806238752	0.093536331	0.275473146	0.559920732
Itr_chr01	1768288	G	G	G/T	G					156	161	0.111562351	0.08596114	0.16025641	0.105590062	-0.054666348	0.216756649	0.664027572	0.275473146	0.559920732
Itr_chr01	1768318	C	C	C/T	C					171	155	0.110884739	0.086323335	0.152046784	0.090322581	-0.061724203	0.162967407	0.787899246	0.275473146	0.559920732
Itr_chr01	1768328	T	T	T	T					170	161	0.109462916	0.084947022	0.076470588	0.118012422	0.041541834	0.337732454	0.471427205	0.275473146	0.559920732
Itr_chr01	1768357	C	C	C	C					186	172	0.10983996	0.085333833	0.086021505	0.110465116	0.024443611	0.570285943	0.243907333	0.275473146	0.559920732
Itr_chr01	1768432	G	G	G	G/T					192	174	0.108656609	0.084770115	0.067708333	0.149425287	0.081716954	0.059788042	1.223385666	0.275473146	0.559920732
Itr_chr01	1768473	A	G	G	A/G					186	179	0.114044573	0.084219379	0.069892473	0.139664804	0.069772331	0.097580484	1.010637033	0.275473146	0.559920732
Itr_chr01	1768554	G	G	G	G					118	118	0.127118644	0.093220339	0.050847458	0.050847458	0	1	0	0.275473146	0.559920732
Itr_chr01	1769063	T	C	C	C					182	181	0.109768684	0.083115779	0.076923077	0.121546961	0.044623884	0.291541692	0.535299331	0.275473146	0.559920732
Itr_chr01	1769065	C	C	C	C					184	180	0.111111111	0.084661836	0.108695652	0.111111111	0.002415459	0.957008598	0.01908416	0.275473146	0.559920732
Itr_chr01	1769104	C	C	C	C					170	170	0.111764706	0.082352941	0.129411765	0.105882353	-0.023529412	0.536292741	0.270598081	0.275473146	0.559920732
Itr_chr01	1769127	G	G	G	G					154	155	0.117050691	0.090113113	0.064935065	0.096774194	0.031839129	0.49590082	0.304605174	0.275473146	0.559920732
Itr_chr01	1769425	C	C	C	C					164	141	0.117453728	0.088609237	0.091463415	0.113475177	0.022011763	0.623875225	0.204902261	0.275473146	0.559920732
Itr_chr01	1769509	A	G	G	G					220	221	0.104730564	0.081406828	0.072727273	0.090497738	0.017770465	0.693261348	0.159103013	0.275473146	0.559920732
Itr_chr01	1769549	A	C	C	C					231	227	0.103057002	0.080210538	0.064935065	0.083700441	0.018765376	0.655868826	0.183183011	0.275473146	0.559920732
Itr_chr01	1769677	T	T	T	T					197	194	0.105814014	0.082788215	0.035532995	0.113402062	0.077869067	0.063987203	1.193906876	0.275473146	0.559920732
Itr_chr01	1769750	C	C	C/CT	C					192	207	0.107563406	0.081899155	0.192708333	0.115942029	-0.076766304	0.065986803	1.180542915	0.275473146	0.559920732
Itr_chr01	1769917	TATGGCAAAGTCTTTCAAGAACCAAAAGGTA	TATGGCAAAGTCTTTCAAGAACCAAAAGGTA	TATGGCAAAGTCTTTCAAGAACCAAAAGGTA	TATGGCAAAGTCTTTCAAGAACCAAAAGGTA					159	135	0.118658281	0.089308176	0.088050314	0.066666667	-0.021383648	0.641071786	0.193093337	0.275473146	0.559920732
Itr_chr01	1770992	C	C	C	C					179	193	0.107592555	0.082496309	0.117318436	0.103626943	-0.013691493	0.76104779	0.118588071	0.275473146	0.559920732
Itr_chr01	1771011	G	G	G	G					190	187	0.114776245	0.083788348	0.121052632	0.117647059	-0.003405573	0.952209558	0.021267463	0.275473146	0.559920732
Itr_chr01	1771291	A	A	A	A					195	196	0.112009419	0.082417582	0.123076923	0.06122449	-0.061852433	0.142371526	0.846576861	0.275473146	0.559920732
Itr_chr01	1771486	T	T	T	T					205	185	0.113909031	0.085827291	0.082926829	0.043243243	-0.039683586	0.368726255	0.433295938	0.275473146	0.559920732
Itr_chr01	1771943	C	C	C/G	C					198	185	0.108626809	0.083565384	0.176767677	0.097297297	-0.079470379	0.061987602	1.207695161	0.275473146	0.559920732
Itr_chr01	1771994	G	G	G	G					161	170	0.113774205	0.087248813	0.093167702	0.082352941	-0.010814761	0.800439912	0.096671264	0.275473146	0.559920732
Itr_chr01	1772762	AGAGCCGGAGCCGAAGCCG	AGAGCCGGAGCCGAAGCCG	AGAGCCGGAGCCGAAGCCG	AGAGCCGGAGCCGAAGCCG					164	141	0.115334717	0.087484864	0.042682927	0.085106383	0.042423456	0.346130774	0.460759787	0.275473146	0.559920732	Itr_chr01CG00940=MODERATE	Itr_chr01CG00940=disruptive_inframe_deletion	Itr_chr01CG00940=c.302_319delCGGCTTCGGCTCCGGCTC	Itr_chr01CG00940=p.Pro101_Ala106del
Itr_chr01	1775458	G	G	G/A	G/A			QTL	QTL	96	77	0.138122294	0.103760823	0.333333333	0.12987013	-0.203463203	2.00E-05	4.699056855	0.275473146	0.559920732
Itr_chr01	1776810	C	C	C	C					63	93	0.145417307	0.113159242	0.095238095	0.096774194	0.001536098	0.980003999	0.008772152	0.275473146	0.559920732	Itr_chr01CG00950=MODERATE	Itr_chr01CG00950=missense_variant	Itr_chr01CG00950=c.76C>T	Itr_chr01CG00950=p.Arg26Trp
Itr_chr01	1782076	T	T	T/A	T					92	92	0.130434783	0.097826087	0.152173913	0.086956522	-0.065217391	0.197360528	0.704739702	0.275473146	0.559920732
Itr_chr01	1782226	T	A	A	A					148	169	0.114984807	0.087078202	0.067567568	0.059171598	-0.00839597	0.859428114	0.065790443	0.275473146	0.559920732
Itr_chr01	1784869	G	G	G	G					201	192	0.10556592	0.082711443	0.094527363	0.119791667	0.025264303	0.554889022	0.255793867	0.275473146	0.559920732
Itr_chr01	1785894	A	A	A	A					208	199	0.107701971	0.083059528	0.081730769	0.08040201	-0.001328759	0.979404119	0.009038074	0.275473146	0.559920732
Itr_chr01	1786735	G	A	G/A	G/A					92	95	0.132837529	0.100572082	0.130434783	0.221052632	0.090617849	0.079384123	1.100266348	0.275473146	0.559920732
Itr_chr01	1786823	A	C	A/C	A/C					139	109	0.123556201	0.094779222	0.158273381	0.165137615	0.006864233	0.889622076	0.050794449	0.275473146	0.559920732
Itr_chr01	1789304	A	A	A	A/C				QTL	116	114	0.123411978	0.097096189	0.034482759	0.131578947	0.097096189	0.050389922	1.297656314	0.275473146	0.559920732
Itr_chr01	1789535	T	T	T/C	T/C					135	155	0.118757467	0.089127838	0.133333333	0.135483871	0.002150538	0.971805639	0.012420585	0.275473146	0.559920732
Itr_chr01	1789572	A	A	A	A					135	134	0.11973466	0.090049751	0.118518519	0.067164179	-0.051354339	0.284343131	0.546157258	0.275473146	0.559920732
Itr_chr01	1789600	C	C	C	C					139	150	0.116834532	0.088968825	0.064748201	0.12	0.055251799	0.221955609	0.653733876	0.275473146	0.559920732
Itr_chr01	1789726	C	C	C	C					159	171	0.110890434	0.086615911	0.06918239	0.122807018	0.053624628	0.233153369	0.632358304	0.275473146	0.559920732
Itr_chr01	1790200	G	G	G/A	G/A					138	126	0.119047619	0.092822636	0.18115942	0.182539683	0.001380262	0.970605879	0.012957083	0.275473146	0.559920732
Itr_chr01	1790915	ATAGTTAGT	A	A	A					143	132	0.117132867	0.089160839	0.041958042	0.037878788	-0.004079254	0.938612278	0.027513769	0.275473146	0.559920732
Itr_chr01	1791121	C	C	C	C					197	182	0.107742511	0.081943437	0.045685279	0.082417582	0.036732303	0.383923215	0.415755626	0.275473146	0.559920732
Itr_chr01	1791238	A	A	A	A					210	203	0.109359606	0.083579639	0.114285714	0.083743842	-0.030541872	0.476704659	0.321750603	0.275473146	0.559920732
Itr_chr01	1791395	A	A	A	A					202	164	0.116638493	0.08524511	0.054455446	0.097560976	0.04310553	0.328334333	0.483683702	0.275473146	0.559920732	Itr_chr01CG00970=MODERATE	Itr_chr01CG00970=missense_variant	Itr_chr01CG00970=c.454A>G	Itr_chr01CG00970=p.Asn152Asp
Itr_chr01	1792152	C	C	C	C					174	200	0.108275862	0.082758621	0.051724138	0.085	0.033275862	0.443511298	0.353095313	0.275473146	0.559920732	Itr_chr01CG00970=MODERATE	Itr_chr01CG00970=missense_variant	Itr_chr01CG00970=c.602C>A	Itr_chr01CG00970=p.Thr201Asn
Itr_chr01	1792338	T	T	T	T					183	179	0.10855695	0.085142107	0.092896175	0.067039106	-0.025857069	0.554289142	0.256263629	0.275473146	0.559920732	Itr_chr01CG00970=MODERATE	Itr_chr01CG00970=missense_variant	Itr_chr01CG00970=c.788T>C	Itr_chr01CG00970=p.Ile263Thr
Itr_chr01	1793609	C	C	C	C/T					82	102	0.137494022	0.102343376	0.073170732	0.107843137	0.034672406	0.50529894	0.296451613	0.275473146	0.559920732
Itr_chr01	1797834	A	A	A	A/T					74	76	0.137624467	0.109174964	0.094594595	0.144736842	0.050142248	0.399720056	0.39824406	0.275473146	0.559920732
Itr_chr01	1797991	G	A	G/A	G/A					102	115	0.127109974	0.095652174	0.156862745	0.2	0.043137255	0.386922615	0.412375885	0.275473146	0.559920732
Itr_chr01	1798112	C	T	C/T	C/T					110	95	0.125837321	0.09569378	0.118181818	0.189473684	0.071291866	0.148770246	0.827483919	0.275473146	0.559920732
Itr_chr01	1798427	C	C	C	C/T				QTL	121	99	0.124885216	0.096418733	0.090909091	0.202020202	0.111111111	0.024195161	1.616271484	0.275473146	0.559920732
Itr_chr01	1799124	G	G	G/A	G					127	152	0.117903025	0.089515126	0.165354331	0.111842105	-0.053512225	0.24855029	0.604585726	0.275473146	0.559920732
Itr_chr01	1799374	A	A	A	A					184	185	0.113513514	0.0863396	0.065217391	0.07027027	0.005052879	0.908818236	0.041522967	0.275473146	0.559920732
Itr_chr01	1799485	C	C	C	C/A				QTL	207	171	0.112636664	0.083396898	0.06763285	0.157894737	0.090261887	0.036592681	1.436605765	0.275473146	0.559920732
Itr_chr01	1799598	G	G	G	G					195	180	0.111538462	0.084615385	0.097435897	0.105555556	0.008119658	0.856028794	0.067511627	0.275473146	0.559920732
Itr_chr01	1799651	G	G	G	G					167	139	0.112781631	0.087364839	0.113772455	0.122302158	0.008529703	0.851829634	0.069647255	0.275473146	0.559920732
Itr_chr01	1800358	C	C	C	C					124	121	0.124366836	0.092308718	0.10483871	0.099173554	-0.005665156	0.920215957	0.03611024	0.275473146	0.559920732
Itr_chr01	1800874	C	C	C	C					182	130	0.115384615	0.087912088	0.032967033	0.092307692	0.059340659	0.192561488	0.715430567	0.275473146	0.559920732
Itr_chr01	1800921	T	T	T	T					177	119	0.11356407	0.09053791	0.107344633	0.067226891	-0.040117742	0.384723055	0.414851787	0.275473146	0.559920732
Itr_chr01	1800935	C	G	G	G					178	129	0.115712917	0.088189182	0.033707865	0.11627907	0.082571205	0.067386523	1.171426954	0.275473146	0.559920732
Itr_chr01	1800990	C	C	C	C/A				QTL	160	144	0.114583333	0.088888889	0.05625	0.145833333	0.089583333	0.048990202	1.30989077	0.275473146	0.559920732
Itr_chr01	1801106	G	G	G	G					131	121	0.12150653	0.094189641	0.061068702	0.099173554	0.038104851	0.411517696	0.385611484	0.275473146	0.559920732
Itr_chr01	1801118	G	G	G	G/A					127	115	0.125025676	0.093529613	0.078740157	0.113043478	0.034303321	0.471705659	0.326328914	0.275473146	0.559920732
Itr_chr01	1801227	T	T	T	T/C					189	166	0.11209919	0.084177982	0.068783069	0.144578313	0.075795244	0.080783843	1.092675489	0.275473146	0.559920732
Itr_chr01	1801736	C	C	C	C					183	178	0.113894517	0.085436237	0.114754098	0.08988764	-0.024866458	0.572885423	0.241932228	0.275473146	0.559920732
Itr_chr01	1801775	GAGTA	GAGTA	GAGTA	GAGTA					168	164	0.112659698	0.087108014	0.113095238	0.085365854	-0.027729384	0.540291942	0.26737151	0.275473146	0.559920732
Itr_chr01	1801886	G	G	G	G					178	178	0.112359551	0.084269663	0.061797753	0.056179775	-0.005617978	0.952209558	0.021267463	0.275473146	0.559920732
Itr_chr01	1802003	C	C	C	C					175	209	0.11215311	0.083472317	0.085714286	0.14354067	0.057826384	0.168966207	0.772200146	0.275473146	0.559920732
Itr_chr01	1802244	G	G	G	G					197	169	0.110713964	0.086144235	0.076142132	0.076923077	0.000780945	0.98880224	0.004890559	0.275473146	0.559920732
Itr_chr01	1802340	C	C	C	C					183	189	0.109896782	0.08404892	0.06557377	0.058201058	-0.007372712	0.886422715	0.052359123	0.275473146	0.559920732
Itr_chr01	1802461	G	G	G	G					182	171	0.112524902	0.084731058	0.065934066	0.093567251	0.027633186	0.529694061	0.275974896	0.275473146	0.559920732
Itr_chr01	1802847	G	G	G	G					204	205	0.107221425	0.082807269	0.039215686	0.082926829	0.043711143	0.303739252	0.517499081	0.275473146	0.559920732
Itr_chr01	1803319	C	C	C	C					204	162	0.112563544	0.085511983	0.078431373	0.117283951	0.038852578	0.381923615	0.418023487	0.275473146	0.559920732
Itr_chr01	1803593	C	C	C	C					208	188	0.108940262	0.083469722	0.081730769	0.10106383	0.019333061	0.656068786	0.183050624	0.275473146	0.559920732	Itr_chr01CG00990=MODERATE	Itr_chr01CG00990=missense_variant	Itr_chr01CG00990=c.28G>T	Itr_chr01CG00990=p.Gly10Cys
Itr_chr01	1803636	C	C	C	C					229	174	0.108743663	0.08254279	0.065502183	0.086206897	0.020704713	0.631673665	0.199507229	0.275473146	0.559920732
Itr_chr01	1803937	G	G	G	G					162	173	0.11385856	0.086919289	0.049382716	0.046242775	-0.003139941	0.945210958	0.024471252	0.275473146	0.559920732
Itr_chr01	1804026	G	G	G	G/A					171	124	0.114506697	0.088096586	0.111111111	0.185483871	0.07437276	0.101979604	0.991486678	0.275473146	0.559920732
Itr_chr01	1804243	C	C	C	C					205	212	0.110377358	0.083410032	0.053658537	0.080188679	0.026530143	0.533893221	0.272545593	0.275473146	0.559920732
Itr_chr01	1804829	C	C	C/T	C					95	82	0.13902439	0.102567394	0.105263158	0.048780488	-0.05648267	0.274145171	0.5620194	0.275473146	0.559920732
Itr_chr01	1805437	A	A	A	A					119	122	0.12212426	0.094090095	0.100840336	0.090163934	-0.010676402	0.817236553	0.087652217	0.275473146	0.559920732
Itr_chr01	1806709	C	C	C	C					198	154	0.111832612	0.085137085	0.065656566	0.058441558	-0.007215007	0.870825835	0.060068695	0.275473146	0.559920732
Itr_chr01	1807286	G	G	G	G/T					183	184	0.11404134	0.086659539	0.109289617	0.168478261	0.059188643	0.184963007	0.732915122	0.275473146	0.559920732
Itr_chr01	1807855	T	T	T	T					223	220	0.109152059	0.08053404	0.103139013	0.109090909	0.005951896	0.880423915	0.055308169	0.275473146	0.559920732
Itr_chr01	1807959	G	G	G	G					166	173	0.11543283	0.087018595	0.120481928	0.080924855	-0.039557072	0.346530694	0.460258292	0.275473146	0.559920732
Itr_chr01	1807960	T	T	T	T					164	169	0.111740511	0.087169866	0.115853659	0.082840237	-0.033013422	0.470905819	0.327065943	0.275473146	0.559920732
Itr_chr01	1807961	T	T	T	T					136	136	0.117647059	0.088235294	0.088235294	0.073529412	-0.014705882	0.76124775	0.118473978	0.275473146	0.559920732
Itr_chr01	1808257	AAAG	AAAG	AAAG	AAAG					172	186	0.113528382	0.085771443	0.110465116	0.091397849	-0.019067267	0.661267746	0.17962266	0.275473146	0.559920732
Itr_chr01	1808760	T	T	T/C	T					148	137	0.121325705	0.089711975	0.141891892	0.080291971	-0.061599921	0.174765047	0.757545422	0.275473146	0.559920732
Itr_chr01	1809871	G	G	G/A	G					105	109	0.125906509	0.097422455	0.171428571	0.091743119	-0.079685452	0.100579884	0.997488869	0.275473146	0.559920732
Itr_chr01	1809969	G	G	G	G/A					136	135	0.117211329	0.08916122	0.095588235	0.177777778	0.082189542	0.066786643	1.175310388	0.275473146	0.559920732
Itr_chr01	1810003	G	G	G	G					130	137	0.117742841	0.089724874	0.1	0.109489051	0.009489051	0.860827834	0.065083699	0.275473146	0.559920732
Itr_chr01	1812042	C	C	C	C					153	170	0.115686275	0.087581699	0.078431373	0.076470588	-0.001960784	0.969606079	0.01340467	0.275473146	0.559920732
Itr_chr01	1813505	T	T	T/TAAAAA	T/TAAAAA					177	162	0.112366604	0.085478134	0.152542373	0.117283951	-0.035258422	0.421915617	0.374774399	0.275473146	0.559920732
Itr_chr01	1814774	G	G	G	G					182	209	0.107208581	0.082575319	0.115384615	0.110047847	-0.005336768	0.900419916	0.045554908	0.275473146	0.559920732
Itr_chr01	1815112	C	C	C/A	C					166	177	0.111803145	0.086958001	0.15060241	0.129943503	-0.020658907	0.645870826	0.189854332	0.275473146	0.559920732
Itr_chr01	1816077	C	C	C	C/G					191	168	0.113967838	0.08613812	0.120418848	0.178571429	0.05815258	0.176364727	0.753588269	0.275473146	0.559920732
Itr_chr01	1816481	C	C	C	C					132	149	0.118008949	0.089637991	0.075757576	0.127516779	0.051759203	0.265346931	0.576185932	0.275473146	0.559920732
Itr_chr01	1816577	T	T	T/A	T					111	119	0.125444773	0.093118328	0.135135135	0.084033613	-0.051101522	0.284943011	0.54524199	0.275473146	0.559920732
Itr_chr01	1816714	C	C	C	C					183	177	0.112901732	0.085949801	0.092896175	0.124293785	0.03139761	0.457908418	0.339221372	0.275473146	0.559920732
Itr_chr01	1816941	G	G	G	G					132	126	0.127344877	0.08982684	0.068181818	0.087301587	0.019119769	0.700059988	0.154864744	0.275473146	0.559920732
Itr_chr01	1816972	C	C	C	C					158	161	0.114749587	0.089315198	0.132911392	0.118012422	-0.01489897	0.724655069	0.139868666	0.275473146	0.559920732
Itr_chr01	1817648	T	A	A	A					187	179	0.109013235	0.084993876	0.096256684	0.100558659	0.004301975	0.909218156	0.0413319	0.275473146	0.559920732
Itr_chr01	1817779	G	G	G	G/A					161	158	0.116833084	0.089786933	0.111801242	0.126582278	0.014781036	0.735452909	0.13344513	0.275473146	0.559920732
Itr_chr01	1817782	GAGTTGGACCCACAATTTAGAGAGAA	GAGTTGGACCCACAATTTAGAGAGAA	GAGTTGGACCCACAATTTAGAGAGAA	GAGTTGGACCCACAATTTAGAGAGAA/G					153	148	0.11596891	0.089295178	0.104575163	0.168918919	0.064343756	0.142371526	0.846576861	0.275473146	0.559920732
Itr_chr01	1817885	TCTACCAAATAGA	TCTACCAAATAGA	TCTACCAAATAGA	TCTACCAAATAGA/T					186	166	0.113615753	0.085568079	0.069892473	0.120481928	0.050589455	0.25274945	0.597309781	0.275473146	0.559920732
Itr_chr01	1818071	T	T	T/A	T/A					126	126	0.126984127	0.095238095	0.142857143	0.150793651	0.007936508	0.934813037	0.029275239	0.275473146	0.559920732
Itr_chr01	1818116	G	G	G	G/A					122	116	0.129027699	0.096240814	0.098360656	0.137931034	0.039570379	0.381323735	0.418706162	0.275473146	0.559920732
Itr_chr01	1824514	G	G	G/A	G			QTL	QTL	88	119	0.131493506	0.099789916	0.204545455	0.067226891	-0.137318564	0.00679864	2.167577938	0.275473146	0.559920732
Itr_chr01	1824575	G	G	G/A	G			QTL	QTL	78	82	0.144465291	0.108505316	0.294871795	0.073170732	-0.221701063	2.00E-05	4.699056855	0.275473146	0.559920732
Itr_chr01	1825583	G	G	G/A	G/A					135	101	0.125852585	0.096149615	0.140740741	0.207920792	0.067180051	0.164367127	0.784185037	0.275473146	0.559920732
Itr_chr01	1825584	C	C	C/T	C/T					138	94	0.123805119	0.095282146	0.130434783	0.180851064	0.050416281	0.299940012	0.522965595	0.275473146	0.559920732
Itr_chr01	1825601	C	C	C/T	C/T					147	102	0.12204882	0.094237695	0.163265306	0.196078431	0.032813125	0.49690062	0.303730461	0.275473146	0.559920732
Itr_chr01	1826222	G	G	G/A	G				QTL	96	86	0.132994186	0.100532946	0.229166667	0.104651163	-0.124515504	0.014197161	1.847798506	0.275473146	0.559920732
Itr_chr01	1826254	T	T	T/G	T/G					102	101	0.12948942	0.099301107	0.205882353	0.118811881	-0.087070472	0.101579684	0.993193142	0.275473146	0.559920732
Itr_chr01	1826369	G	G	G	G/A					152	153	0.117303062	0.086171311	0.078947368	0.156862745	0.077915377	0.093781244	1.027884012	0.275473146	0.559920732
Itr_chr01	1826451	C	C	C	C					152	164	0.114249037	0.087933248	0.111842105	0.085365854	-0.026476252	0.559488102	0.252209144	0.275473146	0.559920732
Itr_chr01	1826624	G	G	G/A	G					156	169	0.113412229	0.087771203	0.141025641	0.071005917	-0.070019724	0.122775445	0.910888483	0.275473146	0.559920732
Itr_chr01	1826710	C	C	C	C/T					158	144	0.118407173	0.0907173	0.101265823	0.138888889	0.037623066	0.410517896	0.386667905	0.275473146	0.559920732
Itr_chr01	1827119	T	T	T	T					197	145	0.1137756	0.088394889	0.050761421	0.089655172	0.038893751	0.374125175	0.426983067	0.275473146	0.559920732
Itr_chr01	1827212	C	C	C	C					198	156	0.116161616	0.087801088	0.101010101	0.076923077	-0.024087024	0.579684063	0.236808639	0.275473146	0.559920732
Itr_chr01	1827902	G	G	G/A	G					128	107	0.124561916	0.09484521	0.140625	0.08411215	-0.05651285	0.24075185	0.618430368	0.275473146	0.559920732
Itr_chr01	1827914	A	A	A	A/G					132	125	0.119939394	0.090969697	0.121212121	0.184	0.062787879	0.190161968	0.720876338	0.275473146	0.559920732
Itr_chr01	1827947	A	A	A/G	A					155	141	0.113612446	0.088949897	0.15483871	0.092198582	-0.062640128	0.163167367	0.787366696	0.275473146	0.559920732
Itr_chr01	1828011	C	C	C	C/T				QTL	130	126	0.119047619	0.090598291	0.1	0.214285714	0.114285714	0.01239752	1.906665165	0.275473146	0.559920732
Itr_chr01	1828099	C	C	C	C/T					126	109	0.119047619	0.094946847	0.071428571	0.137614679	0.066186107	0.181363727	0.741449567	0.275473146	0.559920732
Itr_chr01	1828204	A	A	A	A					139	114	0.123185662	0.094030039	0.028776978	0.070175439	0.04139846	0.380323935	0.419846342	0.275473146	0.559920732
Itr_chr01	1828397	A	A	A/G	A					174	138	0.116191904	0.087206397	0.155172414	0.094202899	-0.060969515	0.169766047	0.770149164	0.275473146	0.559920732
Itr_chr01	1828548	C	C	C/T	C					184	176	0.113883399	0.084980237	0.14673913	0.085227273	-0.061511858	0.164767047	0.783129643	0.275473146	0.559920732
Itr_chr01	1828758	C	C	C	C/G				QTL	166	144	0.112031459	0.087182062	0.06626506	0.166666667	0.100401606	0.023795241	1.623509893	0.275473146	0.559920732
Itr_chr01	1829186	T	T	T/A	T					156	141	0.113884343	0.089198036	0.166666667	0.085106383	-0.081560284	0.073585283	1.133209036	0.275473146	0.559920732
Itr_chr01	1831592	TTCCTCGGGCG	TTCCTCGGGCG	TTCCTCGGGCG	TTCCTCGGGCG					126	94	0.126815265	0.098615333	0.063492063	0.053191489	-0.010300574	0.835832833	0.077880573	0.275473146	0.559920732
Itr_chr01	1834149	G	G	G	G					203	204	0.108664155	0.083188448	0.078817734	0.102941176	0.024123442	0.581683663	0.235313133	0.275473146	0.559920732
Itr_chr01	1834300	A	G	G	G					243	188	0.106295421	0.080203135	0.12345679	0.079787234	-0.043669556	0.292341532	0.534109482	0.275473146	0.559920732
Itr_chr01	1834651	A	C	A/C	A/C					162	130	0.117378917	0.091358025	0.12962963	0.130769231	0.001139601	0.986602679	0.005857709	0.275473146	0.559920732
Itr_chr01	1835314	G	G	G	G/A					139	112	0.117548818	0.09204779	0.09352518	0.107142857	0.013617677	0.786442711	0.104332908	0.275473146	0.559920732
Itr_chr01	1837137	G	A	G/A	G/A				QTL	114	101	0.129320827	0.098488796	0.210526316	0.108910891	-0.101615425	0.042791442	1.368643081	0.275473146	0.559920732
Itr_chr01	1837151	C	G	C/G	G					127	121	0.122860675	0.092535954	0.188976378	0.107438017	-0.081538361	0.088782244	1.051673884	0.275473146	0.559920732
Itr_chr01	1837155	A	G	A/G	G					132	127	0.120317347	0.090014316	0.189393939	0.102362205	-0.087031735	0.071585683	1.145173828	0.275473146	0.559920732
Itr_chr01	1837787	C	T	T	T					247	214	0.107117182	0.081274358	0.133603239	0.065420561	-0.068182678	0.104779044	0.979725568	0.275473146	0.559920732
Itr_chr01	1838107	C	G	G	G					226	215	0.105268574	0.079296151	0.084070796	0.111627907	0.027557111	0.50109978	0.300075788	0.275473146	0.559920732
Itr_chr01	1838662	T	T	T/G	T					196	163	0.108488794	0.085576562	0.142857143	0.061349693	-0.08150745	0.060987802	1.214757015	0.275473146	0.559920732
Itr_chr01	1838752	C	C	C	C					196	161	0.109582964	0.08407276	0.081632653	0.037267081	-0.044365572	0.298540292	0.524997047	0.275473146	0.559920732
Itr_chr01	1838759	G	G	G	G					185	163	0.113082408	0.085591113	0.113513514	0.042944785	-0.070568728	0.104179164	0.982219131	0.275473146	0.559920732
Itr_chr01	1838798	T	T	T/TAGCAAATTTTCAATTCATTATA	T					178	153	0.111111111	0.08529779	0.129213483	0.052287582	-0.076925901	0.077384523	1.11134589	0.275473146	0.559920732
Itr_chr01	1840620	G	G	G/A	G					121	121	0.123966942	0.099173554	0.115702479	0.066115702	-0.049586777	0.347130574	0.459507134	0.275473146	0.559920732
Itr_chr01	1840853	AACTAAATTC	AACTAAATTC	AACTAAATTC	AACTAAATTC					186	199	0.109634192	0.083454909	0.096774194	0.075376884	-0.021397309	0.630273945	0.200470646	0.275473146	0.559920732
Itr_chr01	1840927	A	A	A	A/AAT					165	181	0.113376863	0.087527206	0.060606061	0.143646409	0.083040348	0.061987602	1.207695161	0.275473146	0.559920732
Itr_chr01	1841664	C	C	C	C/CTTATTATTATTATTA				QTL	85	96	0.134803922	0.100857843	0.023529412	0.145833333	0.122303922	0.020395921	1.690456683	0.275473146	0.559920732
Itr_chr01	1841982	T	T	T	T					102	104	0.128959276	0.098793363	0.039215686	0.086538462	0.047322775	0.342931414	0.46479273	0.275473146	0.559920732
Itr_chr01	1842022	T	T	T	T/G					128	132	0.120738636	0.089962121	0.0390625	0.121212121	0.082149621	0.077784443	1.109107253	0.275473146	0.559920732
Itr_chr01	1842251	AATT	AATT	AATT	AATT/A			QTL	QTL	145	122	0.121254946	0.091351046	0.048275862	0.196721311	0.148445449	0.00239952	2.619875609	0.275473146	0.559920732
Itr_chr01	1842569	C	C	C	C/T				QTL	69	55	0.152832675	0.115678524	0.101449275	0.218181818	0.116732543	0.042191562	1.374774399	0.275473146	0.559920732
Itr_chr01	1842577	T	T	T	T					66	55	0.154545455	0.118181818	0.03030303	0.054545455	0.024242424	0.690661868	0.160734521	0.275473146	0.559920732
Itr_chr01	1847930	G	G	G	G/A					95	79	0.140972685	0.107261825	0.073684211	0.151898734	0.078214524	0.142771446	0.845358643	0.275473146	0.559920732
Itr_chr01	1847978	C	C	C	C					115	101	0.124408093	0.095910461	0.07826087	0.118811881	0.040551012	0.408318336	0.389001117	0.275473146	0.559920732
Itr_chr01	1848069	C	C	C	C					143	141	0.118087586	0.090512325	0.104895105	0.056737589	-0.048157516	0.293741252	0.532035059	0.275473146	0.559920732
Itr_chr01	1849054	T	C	C	C					66	72	0.14520202	0.109848485	0.045454545	0.055555556	0.01010101	0.837632474	0.076946494	0.275473146	0.559920732
Itr_chr01	1849137	G	G	G/A	G					65	77	0.143256743	0.112487512	0.153846154	0.090909091	-0.062937063	0.26114777	0.583113678	0.275473146	0.559920732
Itr_chr01	1849155	C	C	C/A	C					57	79	0.155007773	0.115034421	0.157894737	0.075949367	-0.08194537	0.155568886	0.808077258	0.275473146	0.559920732
Itr_chr01	1849628	G	G	G	G					121	97	0.129845787	0.097128738	0.082644628	0.072164948	-0.01047968	0.827834433	0.082056513	0.275473146	0.559920732
Itr_chr01	1849698	AT	AT	AT	AT					107	95	0.127299557	0.098081653	0.112149533	0.094736842	-0.017412691	0.74305139	0.128981149	0.275473146	0.559920732	Itr_chr01CG01030=HIGH	Itr_chr01CG01030=frameshift_variant	Itr_chr01CG01030=c.25delA	Itr_chr01CG01030=p.Ile9fs
Itr_chr01	1849870	CG	CG	CG/C	CG/C					122	114	0.123957435	0.094909405	0.114754098	0.149122807	0.034368709	0.49230154	0.307768806	0.275473146	0.559920732
Itr_chr01	1850004	T	T	T	T					214	202	0.108263163	0.081336171	0.056074766	0.069306931	0.013232164	0.766446711	0.115518035	0.275473146	0.559920732
Itr_chr01	1850330	G	G	G/A	G/A					50	54	0.162962963	0.123703704	0.14	0.185185185	0.045185185	0.471905619	0.326144852	0.275473146	0.559920732
Itr_chr01	1851080	T	T	T/A	T					215	180	0.105167959	0.082299742	0.144186047	0.111111111	-0.033074935	0.444911018	0.351726839	0.275473146	0.559920732
Itr_chr01	1851293	ACTTGC	ACTTGC	ACTTGC	ACTTGC					230	227	0.107891209	0.081804252	0.086956522	0.074889868	-0.012066654	0.767846431	0.11472563	0.275473146	0.559920732
Itr_chr01	1851676	GATAATAAGAAGA	GATAATAAGAAGA	GATAATAAGAAGA	GATAATAAGAAGA					173	173	0.115606936	0.086705202	0.098265896	0.080924855	-0.01734104	0.697660468	0.156355885	0.275473146	0.559920732
Itr_chr01	1851735	G	G	G	G/A					192	192	0.114583333	0.083333333	0.098958333	0.15625	0.057291667	0.184363127	0.734325933	0.275473146	0.559920732
Itr_chr01	1852014	C	C	C	C/T					69	61	0.149916845	0.11404134	0.057971014	0.131147541	0.073176526	0.196560688	0.706503337	0.275473146	0.559920732
Itr_chr01	1853605	A	A	A/G	A					74	72	0.147897898	0.111861862	0.121621622	0.027777778	-0.093843844	0.097380524	1.011527893	0.275473146	0.559920732
Itr_chr01	1854084	C	C	C/T	C					168	179	0.115289971	0.086459165	0.172619048	0.111731844	-0.060887204	0.162167566	0.790036	0.275473146	0.559920732
Itr_chr01	1854139	G	G	G	G					173	158	0.112863101	0.085900344	0.057803468	0.088607595	0.030804127	0.481503699	0.317400372	0.275473146	0.559920732
Itr_chr01	1854470	G	G	G	G					214	210	0.10658656	0.081753449	0.08411215	0.09047619	0.006364041	0.889822036	0.050696844	0.275473146	0.559920732
Itr_chr01	1854531	G	G	G	G					214	208	0.105724299	0.081820633	0.079439252	0.110576923	0.031137671	0.440311938	0.35623954	0.275473146	0.559920732
Itr_chr01	1854567	T	T	T	T					210	198	0.110533911	0.082539683	0.138095238	0.070707071	-0.067388167	0.103779244	0.983889497	0.275473146	0.559920732
Itr_chr01	1857937	A	A	A	A					196	217	0.107636603	0.082455563	0.117346939	0.082949309	-0.03439763	0.420515897	0.376217582	0.275473146	0.559920732
Itr_chr01	1858570	C	C	C	C					259	227	0.103804875	0.078699845	0.131274131	0.110132159	-0.021141973	0.609478104	0.215041892	0.275473146	0.559920732
Itr_chr01	1858615	A	A	A/G	A					235	209	0.106423699	0.080342054	0.157446809	0.110047847	-0.047398962	0.25774845	0.588803937	0.275473146	0.559920732
Itr_chr01	1858959	G	G	G	G					226	207	0.108588773	0.083621906	0.092920354	0.077294686	-0.015625668	0.727654469	0.138074799	0.275473146	0.559920732	Itr_chr01CG01040=MODERATE	Itr_chr01CG01040=missense_variant	Itr_chr01CG01040=c.417G>T	Itr_chr01CG01040=p.Leu139Phe
Itr_chr01	1859298	C	C	C/CATTT	C					60	87	0.152873563	0.11091954	0.1	0.08045977	-0.01954023	0.73885223	0.131442412	0.275473146	0.559920732
Itr_chr01	1860097	A	A	A	A					184	189	0.105820106	0.083362089	0.076086957	0.132275132	0.056188176	0.207358528	0.683278098	0.275665109	0.5596182
Itr_chr01	1862795	A	A	A	A					226	205	0.10438161	0.081243255	0.079646018	0.117073171	0.037427153	0.375324935	0.425592582	0.275665109	0.5596182
Itr_chr01	1863446	A	A	A	A					204	213	0.106531345	0.081538249	0.073529412	0.131455399	0.057925987	0.168566287	0.77322928	0.275665109	0.5596182
Itr_chr01	1863998	A	G	A/G	A/G					96	110	0.128977273	0.098674242	0.135416667	0.181818182	0.046401515	0.364727055	0.438032021	0.275665109	0.5596182
Itr_chr01	1864293	A	A	A/G	A					141	123	0.116415845	0.09150666	0.156028369	0.105691057	-0.050337312	0.285142971	0.544937329	0.275665109	0.5596182
Itr_chr01	1864428	C	C	C/T	C/T					139	122	0.124484019	0.091166411	0.172661871	0.18852459	0.01586272	0.73765247	0.132148199	0.275665109	0.5596182
Itr_chr01	1864541	TCA	TCA	TCA/T	TCA/T				QTL	116	139	0.119201191	0.09067229	0.215517241	0.122302158	-0.093215083	0.046790642	1.329840997	0.275665109	0.5596182
Itr_chr01	1865001	C	C	C/T	C/T					134	141	0.119455912	0.091034191	0.149253731	0.127659574	-0.021594157	0.632073585	0.199232359	0.275665109	0.5596182
Itr_chr01	1865315	C	C	C	C					167	153	0.11702086	0.08708074	0.113772455	0.08496732	-0.028805135	0.51029794	0.292176184	0.275665109	0.5596182
Itr_chr01	1866967	C	C	C	C					145	140	0.121428571	0.088669951	0.027586207	0.078571429	0.050985222	0.284343131	0.546157258	0.275665109	0.5596182
Itr_chr01	1866973	A	A	A	A					145	144	0.118199234	0.089272031	0.04137931	0.083333333	0.041954023	0.345930814	0.461010751	0.275665109	0.5596182
Itr_chr01	1867089	A	A	A	A/C					167	178	0.110509318	0.086792707	0.119760479	0.140449438	0.020688959	0.635672865	0.196766327	0.275665109	0.5596182
Itr_chr01	1867517	T	T	T	T					194	175	0.113608247	0.084948454	0.077319588	0.114285714	0.036966127	0.387722456	0.411479045	0.275665109	0.5596182
Itr_chr01	1869379	C	C	C	C					108	92	0.132447665	0.102657005	0.046296296	0.054347826	0.00805153	0.878224355	0.056394523	0.275665109	0.5596182
Itr_chr01	1869510	T	T	T	T/TAAAAAA					88	91	0.138611389	0.103021978	0.079545455	0.120879121	0.041333666	0.447510498	0.349196772	0.275665109	0.5596182
Itr_chr01	1869512	A	A	A	A					116	133	0.119976666	0.092234898	0.086206897	0.082706767	-0.00350013	0.944211158	0.024930872	0.275665109	0.5596182
Itr_chr01	1869614	G	G	G	G					141	136	0.125782228	0.090112641	0.078014184	0.066176471	-0.011837714	0.785842831	0.104664304	0.275665109	0.5596182
Itr_chr01	1869650	G	G	G	G					153	145	0.115122831	0.089700248	0.065359477	0.089655172	0.024295695	0.592481504	0.227325203	0.275665109	0.5596182
Itr_chr01	1869763	AT	AT	AT	AT					134	134	0.126865672	0.089552239	0.104477612	0.141791045	0.037313433	0.476904619	0.321568471	0.275665109	0.5596182
Itr_chr01	1869864	G	G	G/A	G/A					95	104	0.131882591	0.100303644	0.168421053	0.182692308	0.014271255	0.778444311	0.108772451	0.275665109	0.5596182
Itr_chr01	1869936	C	C	C	C					172	132	0.119097956	0.088794926	0.093023256	0.113636364	0.020613108	0.651469706	0.186105775	0.275665109	0.5596182
Itr_chr01	1869956	G	G	G	G					188	151	0.111913485	0.087924475	0.090425532	0.099337748	0.008912216	0.842031594	0.074671613	0.275665109	0.5596182
Itr_chr01	1870029	C	C	C	C					203	170	0.113590264	0.085076789	0.093596059	0.076470588	-0.017125471	0.693661268	0.158852555	0.275665109	0.5596182
Itr_chr01	1872610	C	C	C/A	C/A					122	111	0.126126126	0.094299217	0.114754098	0.108108108	-0.00664599	0.901219756	0.045169296	0.275665109	0.5596182
Itr_chr01	1875818	A	A	A	A					209	193	0.111659271	0.082876763	0.052631579	0.098445596	0.045814017	0.281343731	0.550762757	0.275665109	0.5596182
Itr_chr01	1876525	G	G	G	G					202	176	0.108854635	0.084552205	0.079207921	0.125	0.045792079	0.289742052	0.537988469	0.275665109	0.5596182
Itr_chr01	1876667	C	C	C	C					191	170	0.109362488	0.084939945	0.078534031	0.064705882	-0.013828149	0.75624875	0.12133533	0.275665109	0.5596182
Itr_chr01	1876807	AAGG	AAGG	AAGG/A	AAGG/A					170	137	0.119493345	0.088664663	0.141176471	0.116788321	-0.024388149	0.581283743	0.235611823	0.275665109	0.5596182
Itr_chr01	1877137	AAATAAAGC	AAATAAAGC	AAATAAAGC/A	AAATAAAGC/A					85	75	0.138039216	0.108235294	0.117647059	0.106666667	-0.010980392	0.852229554	0.069443409	0.275665109	0.5596182
Itr_chr01	1877182	G	G	G	G/A					87	78	0.141467728	0.107869142	0.103448276	0.115384615	0.01193634	0.829434113	0.081218107	0.275665109	0.5596182
Itr_chr01	1877636	T	T	T	T					170	165	0.110695187	0.086809269	0.088235294	0.121212121	0.032976827	0.450709858	0.346102943	0.275665109	0.5596182
Itr_chr01	1878487	G	G	G	G/T					141	130	0.124277141	0.091816694	0.106382979	0.176923077	0.070540098	0.138372326	0.85895076	0.275665109	0.5596182
Itr_chr01	1878632	C	C	C	C/T					155	141	0.119240448	0.089727751	0.090322581	0.141843972	0.051521391	0.26054789	0.584112439	0.275665109	0.5596182
Itr_chr01	1879227	A	A	A/G	A/G					125	107	0.12553271	0.097271028	0.12	0.196261682	0.076261682	0.128374325	0.891521826	0.275665109	0.5596182
Itr_chr01	1879242	C	C	C/T	C/T					136	116	0.12474645	0.094066937	0.117647059	0.198275862	0.080628803	0.090381924	1.04391842	0.275665109	0.5596182
Itr_chr01	1879308	C	C	C	C/T					134	118	0.121806223	0.09385277	0.119402985	0.177966102	0.058563117	0.224355129	0.649063998	0.275665109	0.5596182
Itr_chr01	1879818	G	G	G	G					137	116	0.124779763	0.092939844	0.080291971	0.068965517	-0.011326454	0.819436113	0.0864849	0.275665109	0.5596182
Itr_chr01	1880154	TAAC	TAAC	TAAC	TAAC					147	149	0.116559375	0.089257179	0.054421769	0.10738255	0.052960782	0.24475105	0.611275437	0.275665109	0.5596182
Itr_chr01	1880215	C	C	C/T	C					157	136	0.118162233	0.089640315	0.159235669	0.088235294	-0.071000375	0.121775645	0.914439562	0.275665109	0.5596182
Itr_chr01	1880464	C	C	C	C					210	186	0.10875576	0.083717358	0.080952381	0.096774194	0.015821813	0.725254949	0.139509299	0.275665109	0.5596182
Itr_chr01	1880520	C	C	C	C					190	159	0.111684873	0.084707051	0.105263158	0.056603774	-0.048659384	0.269146171	0.570011795	0.275665109	0.5596182
Itr_chr01	1880853	C	C	C/T	C					156	158	0.113518338	0.088283025	0.16025641	0.082278481	-0.077977929	0.077584483	1.110225129	0.275665109	0.5596182
Itr_chr01	1880939	T	T	T	T/A					115	133	0.121281465	0.09303694	0.104347826	0.157894737	0.053546911	0.26074785	0.583779263	0.275665109	0.5596182
Itr_chr01	1880947	C	C	C	C					110	122	0.125782414	0.094485842	0.1	0.098360656	-0.001639344	0.973405319	0.011706285	0.275665109	0.5596182
Itr_chr01	1881171	T	C	T/C	T/C					134	103	0.122373569	0.094768874	0.141791045	0.203883495	0.06209245	0.188962208	0.723625046	0.275665109	0.5596182
Itr_chr01	1881225	G	G	G	G/T					144	108	0.125	0.092592593	0.097222222	0.148148148	0.050925926	0.299340132	0.523835054	0.275665109	0.5596182
Itr_chr01	1881288	G	G	G	G/A					154	119	0.119174943	0.091291062	0.103896104	0.142857143	0.038961039	0.415116977	0.381829505	0.275665109	0.5596182
Itr_chr01	1881367	C	C	C	C					181	159	0.113798256	0.086278189	0.060773481	0.075471698	0.014698217	0.737252549	0.132383717	0.275665109	0.5596182
Itr_chr01	1881438	G	G	G	G					166	151	0.116173302	0.088486396	0.054216867	0.092715232	0.038498364	0.392521496	0.406136555	0.275665109	0.5596182
Itr_chr01	1881785	G	G	G/A	G/A					110	124	0.123313783	0.093695015	0.118181818	0.137096774	0.018914956	0.695860828	0.157477611	0.275665109	0.5596182
Itr_chr01	1882051	C	C	C	C/T					81	70	0.140388007	0.107760141	0.098765432	0.128571429	0.029805996	0.575284943	0.240116993	0.275665109	0.5596182
Itr_chr01	1882150	C	C	C/T	C/T					77	71	0.141759649	0.108468996	0.142857143	0.126760563	-0.016096579	0.796040792	0.099064677	0.275665109	0.5596182
Itr_chr01	1882545	G	G	G	G/T				QTL	137	148	0.121670941	0.091339515	0.087591241	0.189189189	0.101597948	0.028394321	1.54676851	0.275665109	0.5596182
Itr_chr01	1882573	G	G	G	G					114	131	0.125083702	0.095687693	0.087719298	0.091603053	0.003883755	0.940811838	0.026497227	0.275665109	0.5596182
Itr_chr01	1883560	G	G	G/T	G					130	157	0.119598236	0.091474767	0.176923077	0.108280255	-0.068642822	0.138772246	0.857697384	0.275665109	0.5596182
Itr_chr01	1895777	C	C	C	C					186	193	0.107833305	0.082790128	0.064516129	0.10880829	0.044292161	0.306538692	0.5135147	0.275665109	0.5596182
Itr_chr01	1896313	G	G	G	G					198	218	0.104253545	0.081781114	0.106060606	0.096330275	-0.009730331	0.820835833	0.085743693	0.275665109	0.5596182
Itr_chr01	1896475	C	C	C	C					170	202	0.113220734	0.084566104	0.1	0.089108911	-0.010891089	0.796440712	0.098846548	0.275665109	0.5596182
Itr_chr01	1897043	C	C	C	C					205	192	0.11410061	0.083663618	0.053658537	0.088541667	0.03488313	0.410317936	0.386879498	0.275665109	0.5596182
Itr_chr01	1897261	G	G	G	G					191	172	0.11290028	0.083708754	0.057591623	0.11627907	0.058687447	0.169766047	0.770149164	0.275665109	0.5596182
Itr_chr01	1897360	G	G	G	G					169	156	0.113905325	0.08678501	0.065088757	0.076923077	0.01183432	0.805638872	0.093859587	0.275665109	0.5596182
Itr_chr01	1897602	G	G	G	G					175	185	0.108416988	0.084015444	0.08	0.097297297	0.017297297	0.692061588	0.159855255	0.275665109	0.5596182
Itr_chr01	1897692	C	C	C	C					70	73	0.145205479	0.108414873	0.028571429	0.054794521	0.026223092	0.624875025	0.204206833	0.275665109	0.5596182
Itr_chr01	1898044	G	G	G	G					147	169	0.115404742	0.086704504	0.074829932	0.106508876	0.031678944	0.48810238	0.311489075	0.275665109	0.5596182
Itr_chr01	1900288	G	G	G/C	G				QTL	84	75	0.147619048	0.10952381	0.19047619	0.053333333	-0.137142857	0.013597281	1.866547942	0.275665109	0.5596182
Itr_chr01	1900798	ACATAATAATAAT	ACATAATAATAAT	ACATAATAATAAT	ACATAATAATAAT					156	161	0.111960503	0.086120401	0.064102564	0.068322981	0.004220417	0.906018796	0.042862792	0.275665109	0.5596182
Itr_chr01	1901691	G	G	G	G					110	134	0.120488467	0.09375848	0.081818182	0.067164179	-0.014654003	0.765246951	0.116198392	0.275665109	0.5596182
Itr_chr01	1901754	C	C	C/T	C/T					131	148	0.116257479	0.090210439	0.152671756	0.155405405	0.00273365	0.956008798	0.019538111	0.275665109	0.5596182
Itr_chr01	1904350	C	C	C	C					98	92	0.13065661	0.099822538	0.040816327	0.054347826	0.0135315	0.832833433	0.079441849	0.275665109	0.5596182
Itr_chr01	1905477	C	C	C	C					150	121	0.123471074	0.093608815	0.093333333	0.041322314	-0.052011019	0.265746851	0.575531874	0.275665109	0.5596182
Itr_chr01	1906244	C	C	C	C/T					94	66	0.143778208	0.10896196	0.085106383	0.106060606	0.020954223	0.704259148	0.152267503	0.275665109	0.5596182
Itr_chr01	1906848	C	C	C	C					68	77	0.150496562	0.111535523	0.102941176	0.051948052	-0.050993125	0.351729654	0.453791015	0.275665109	0.5596182
Itr_chr01	1907207	G	G	G	G					143	147	0.120974264	0.087103373	0.048951049	0.047619048	-0.001332001	0.99660068	0.001478821	0.275665109	0.5596182
Itr_chr01	1907313	G	G	G	G					144	128	0.121527778	0.090277778	0.013888889	0.0546875	0.040798611	0.374525095	0.426519077	0.275665109	0.5596182
Itr_chr01	1907969	G	G	G/T	G					208	184	0.107859532	0.084657191	0.168269231	0.125	-0.043269231	0.302139572	0.51979239	0.275665109	0.5596182
Itr_chr01	1908663	G	G	G	G					118	130	0.122294654	0.095567145	0.025423729	0.107692308	0.082268579	0.086982603	1.060567598	0.275665109	0.5596182
Itr_chr01	1908723	G	G	G	G					63	70	0.147619048	0.112698413	0.015873016	0.028571429	0.012698413	0.792041592	0.101252012	0.275665109	0.5596182
Itr_chr01	1909692	A	A	A/G	A					152	139	0.11222075	0.087182885	0.125	0.079136691	-0.045863309	0.309338132	0.509566541	0.275665109	0.5596182	Itr_chr01CG01090=MODERATE	Itr_chr01CG01090=missense_variant	Itr_chr01CG01090=c.286A>G	Itr_chr01CG01090=p.Lys96Glu
Itr_chr01	1910020	G	G	G	G					182	185	0.110959311	0.083754084	0.10989011	0.075675676	-0.034214434	0.429514097	0.367022578	0.275665109	0.5596182
Itr_chr01	1913937	T	T	T	T					130	106	0.123657475	0.091872279	0.069230769	0.103773585	0.034542816	0.467906419	0.329840997	0.275665109	0.5596182
Itr_chr01	1918235	G	G	G/A	G/A					56	57	0.160714286	0.122493734	0.107142857	0.105263158	-0.001879699	0.920215957	0.03611024	0.275665109	0.5596182	Itr_chr01CG01110=MODERATE	Itr_chr01CG01110=missense_variant	Itr_chr01CG01110=c.304G>A	Itr_chr01CG01110=p.Gly102Arg
Itr_chr01	1919027	C	G	C/G	C/G					128	111	0.122606982	0.094876126	0.1171875	0.126126126	0.008938626	0.856228754	0.067410192	0.275665109	0.5596182
Itr_chr01	1920182	T	T	T	T					82	84	0.135598142	0.106562137	0.06097561	0.011904762	-0.049070848	0.365126975	0.437556081	0.358322696	0.445725683
Itr_chr01	1922943	GA	GA	GA/G	GA					68	72	0.149509804	0.108660131	0.117647059	0.055555556	-0.062091503	0.286742651	0.542507703	0.358322696	0.445725683
Itr_chr01	1925617	G	G	G	G/T					107	96	0.129770249	0.098520249	0.102803738	0.145833333	0.043029595	0.387322535	0.411927234	0.358322696	0.445725683
Itr_chr01	1925760	C	C	C	C					164	147	0.112369338	0.088642774	0.097560976	0.034013605	-0.06354737	0.158168366	0.800880371	0.358322696	0.445725683
Itr_chr01	1926620	C	G	G	G					123	161	0.118466899	0.088521941	0.024390244	0.062111801	0.037721557	0.410117976	0.387091194	0.358322696	0.445725683
Itr_chr01	1926797	T	T	T	T					106	106	0.132075472	0.094339623	0.028301887	0.075471698	0.047169811	0.372925415	0.428378018	0.358322696	0.445725683
Itr_chr01	1926947	A	A	A/ATGCGACTGGTT	A					129	143	0.118122188	0.088632298	0.131782946	0.048951049	-0.082831897	0.073785243	1.132030488	0.358322696	0.445725683
Itr_chr01	1926965	G	G	G/C	G					142	158	0.116687467	0.08807274	0.133802817	0.107594937	-0.02620788	0.566086783	0.247116985	0.358322696	0.445725683
Itr_chr01	1927103	A	A	A	A					160	133	0.117481203	0.091118421	0.0875	0.105263158	0.017763158	0.691661668	0.160106293	0.358322696	0.445725683
Itr_chr01	1927577	T	T	T/G	T/G					53	54	0.166317261	0.128581412	0.132075472	0.148148148	0.016072676	0.873225355	0.058873663	0.358322696	0.445725683
Itr_chr01	1927805	T	T	T	T					81	93	0.135802469	0.1043409	0.012345679	0.010752688	-0.001592991	0.971005799	0.012778176	0.358322696	0.445725683
Itr_chr01	1928255	C	C	C/T	C/T					102	102	0.12745098	0.098039216	0.254901961	0.215686275	-0.039215686	0.4965007	0.304080135	0.358322696	0.445725683
Itr_chr01	1928265	A	A	A	A					103	109	0.129420148	0.100293934	0.058252427	0.064220183	0.005967756	0.877824435	0.056592334	0.358322696	0.445725683
Itr_chr01	1928922	C	C	C	C					83	90	0.133467202	0.10107095	0.048192771	0.077777778	0.029585007	0.572885423	0.241932228	0.358322696	0.445725683
Itr_chr01	1930169	AG	AG	AG	AG/A				QTL	150	159	0.117484277	0.087295597	0.08	0.182389937	0.102389937	0.025394921	1.595253134	0.358322696	0.445725683
Itr_chr01	1930994	C	C	C	C					194	193	0.108995246	0.083008386	0.087628866	0.088082902	0.000454036	0.968606279	0.01385272	0.358322696	0.445725683
Itr_chr01	1931665	G	G	G/A	G					212	188	0.109393818	0.083400241	0.169811321	0.117021277	-0.052790044	0.224355129	0.649063998	0.358322696	0.445725683
Itr_chr01	1932663	T	T	T	T					156	157	0.114404704	0.088967826	0.083333333	0.025477707	-0.057855626	0.194961008	0.710052239	0.358322696	0.445725683	Itr_chr01CG01130=MODERATE	Itr_chr01CG01130=missense_variant	Itr_chr01CG01130=c.895A>G	Itr_chr01CG01130=p.Ile299Val
Itr_chr01	1933370	A	A	A	A					219	202	0.105497536	0.080993716	0.091324201	0.113861386	0.022537185	0.592481504	0.227325203	0.358322696	0.445725683	Itr_chr01CG01130=MODERATE	Itr_chr01CG01130=missense_variant	Itr_chr01CG01130=c.188T>G	Itr_chr01CG01130=p.Val63Gly
Itr_chr01	1933513	C	C	C	C					206	213	0.106704955	0.082752176	0.097087379	0.103286385	0.006199006	0.899420116	0.046037403	0.358322696	0.445725683
Itr_chr01	1933733	A	A	A	A					254	217	0.108095359	0.081026162	0.062992126	0.105990783	0.042998657	0.299740052	0.523255222	0.358322696	0.445725683
Itr_chr01	1933869	TAAAGAGATATAGTGTCC	TAAAGAGATATAGTGTCC	TAAAGAGATATAGTGTCC	TAAAGAGATATAGTGTCC					193	176	0.109985869	0.083578662	0.098445596	0.085227273	-0.013218323	0.76224755	0.117903963	0.358322696	0.445725683
Itr_chr01	1934037	T	T	T	T					156	133	0.117216117	0.092587237	0.051282051	0.07518797	0.023905919	0.614477105	0.211494294	0.358322696	0.445725683
Itr_chr01	1934038	A	A	A	A					180	154	0.116017316	0.087229437	0.05	0.071428571	0.021428571	0.629674065	0.200884194	0.358322696	0.445725683
Itr_chr01	1934161	C	C	C	C/A					152	106	0.12388282	0.093843098	0.111842105	0.132075472	0.020233366	0.672065587	0.172588342	0.358322696	0.445725683
Itr_chr01	1935601	AT	AT	AT	AT/A					107	96	0.13269081	0.098033489	0.074766355	0.15625	0.081483645	0.104979004	0.978897551	0.358322696	0.445725683
Itr_chr01	1939209	G	G	G	G					484	530	0.095516919	0.072929986	0.105371901	0.047169811	-0.05820209	0.119776045	0.921630032	0.358322696	0.445725683
Itr_chr01	1942954	A	A	A	A					203	205	0.104409468	0.084224438	0.049261084	0.048780488	-0.000480596	0.99780044	0.000956309	0.331586983	0.479402527
Itr_chr01	1943185	C	C	C	C					247	268	0.100670735	0.078599915	0.056680162	0.055970149	-0.000710013	0.985202959	0.006474292	0.331586983	0.479402527
Itr_chr01	1943426	G	G	G	G					205	255	0.105021521	0.082639885	0.048780488	0.043137255	-0.005643233	0.886222755	0.052457103	0.331586983	0.479402527
Itr_chr01	1943814	A	A	A	A					104	91	0.127747253	0.098901099	0.086538462	0.032967033	-0.053571429	0.302739452	0.518930979	0.331586983	0.479402527
Itr_chr01	1943828	T	T	T	T					97	88	0.134020619	0.099929709	0.092783505	0.034090909	-0.058692596	0.24895021	0.603887503	0.331586983	0.479402527
Itr_chr01	1945163	C	G	G	G					76	70	0.144736842	0.107894737	0.026315789	0.071428571	0.045112782	0.450509898	0.346295663	0.331586983	0.479402527
Itr_chr01	1945197	A	A	A	A					99	92	0.133509003	0.100131752	0.050505051	0.054347826	0.003842776	0.969806039	0.013315116	0.331586983	0.479402527
Itr_chr01	1945500	C	C	C	C					163	140	0.117309378	0.087730061	0.073619632	0.085714286	0.012094654	0.793841232	0.100266348	0.331586983	0.479402527
Itr_chr01	1945719	C	C	C	C					155	142	0.118446161	0.089232167	0.083870968	0.112676056	0.028805089	0.521695661	0.282582775	0.331586983	0.479402527
Itr_chr01	1945759	A	A	A	A/G					170	157	0.1181716	0.087673286	0.1	0.146496815	0.046496815	0.294741052	0.530559371	0.331586983	0.479402527
Itr_chr01	1946323	A	A	A	A					162	169	0.11264519	0.087990357	0.061728395	0.112426036	0.05069764	0.269746051	0.569044905	0.331586983	0.479402527
Itr_chr01	1946357	G	G	G	G/A					152	152	0.118421053	0.085526316	0.098684211	0.131578947	0.032894737	0.513697261	0.28929275	0.331586983	0.479402527
Itr_chr01	1951911	C	C	C	C					74	76	0.137268848	0.108819346	0.094594595	0.078947368	-0.015647226	0.75944811	0.119501894	0.331586983	0.479402527
Itr_chr01	1953065	A	A	A	A/T					193	163	0.114402874	0.084522712	0.056994819	0.128834356	0.071839537	0.096380724	1.016009816	0.331586983	0.479402527
Itr_chr01	1955168	T	T	T	T					171	131	0.114369894	0.090620954	0.064327485	0.083969466	0.01964198	0.664267147	0.177657226	0.331586983	0.479402527
Itr_chr01	1955210	A	A	A	A					175	148	0.110733591	0.086216216	0.074285714	0.087837838	0.013552124	0.75904819	0.119730651	0.331586983	0.479402527
Itr_chr01	1955224	T	T	T/G	T/G					184	156	0.111343367	0.086677815	0.168478261	0.128205128	-0.040273133	0.370325935	0.431415872	0.331586983	0.479402527
Itr_chr01	1955531	A	A	A	A					80	104	0.129807692	0.101923077	0.0375	0.076923077	0.039423077	0.443911218	0.35270388	0.331586983	0.479402527
Itr_chr01	1956212	A	A	A/G	A/G					109	112	0.128931848	0.096739843	0.165137615	0.151785714	-0.0133519	0.788842232	0.103009847	0.331586983	0.479402527
Itr_chr01	1957237	G	G	G	G					212	185	0.110173381	0.083146354	0.056603774	0.097297297	0.040693524	0.333733253	0.476600518	0.331586983	0.479402527
Itr_chr01	1961819	C	C	C	C/A					121	120	0.123553719	0.091942149	0.090909091	0.141666667	0.050757576	0.26134773	0.582781267	0.299742479	0.523251705
Itr_chr01	1961831	TGA	TGA	TGA/T	TGA					85	81	0.138852578	0.111111111	0.152941176	0.086419753	-0.066521423	0.216556689	0.664428398	0.299742479	0.523251705
Itr_chr01	1963116	G	G	G	G/A					165	169	0.117912856	0.088183611	0.127272727	0.165680473	0.038407746	0.380323935	0.419846342	0.299742479	0.523251705
Itr_chr01	1963166	C	C	C	C/A					183	171	0.112645	0.084172179	0.131147541	0.175438596	0.044291056	0.312737453	0.504820106	0.299742479	0.523251705
Itr_chr01	1963440	C	C	C/T	C/T					169	184	0.114741446	0.087181631	0.142011834	0.14673913	0.004727296	0.913817237	0.039140654	0.299742479	0.523251705
Itr_chr01	1963657	C	C	C	C					83	67	0.145117785	0.108973206	0.096385542	0.059701493	-0.03668405	0.50689862	0.295078891	0.299742479	0.523251705
Itr_chr01	1963659	G	G	G	G/A					79	61	0.148163519	0.113301515	0.050632911	0.131147541	0.08051463	0.166966607	0.777370379	0.299742479	0.523251705
Itr_chr01	1964173	G	G	G	G/A					189	142	0.112936881	0.087935018	0.084656085	0.169014085	0.084358	0.061387722	1.211918479	0.299742479	0.523251705
Itr_chr01	1964398	C	C	C	C					195	166	0.111121409	0.086036454	0.087179487	0.114457831	0.027278344	0.533893221	0.272545593	0.299742479	0.523251705
Itr_chr01	1964553	C	C	C	C					161	148	0.115956018	0.086536847	0.093167702	0.108108108	0.014940406	0.733253349	0.134745945	0.299742479	0.523251705
Itr_chr01	1964678	G	G	G	G					180	172	0.109560724	0.08372093	0.1	0.087209302	-0.012790698	0.779244151	0.108326449	0.299742479	0.523251705
Itr_chr01	1964820	G	G	G/T	G					152	148	0.111130868	0.084815078	0.131578947	0.114864865	-0.016714083	0.706858628	0.150667436	0.299742479	0.523251705
Itr_chr01	1965088	G	G	G	G					167	165	0.109308655	0.084993649	0.113772455	0.109090909	-0.004681546	0.942611478	0.025667276	0.299742479	0.523251705
Itr_chr01	1965101	G	G	G	G/A					168	151	0.11435667	0.087196468	0.095238095	0.145695364	0.050457269	0.25694861	0.590153727	0.299742479	0.523251705
Itr_chr01	1974837	T	T	T	T					113	106	0.131574553	0.097261646	0.115044248	0.075471698	-0.03957255	0.444511098	0.352117392	0.299742479	0.523251705
Itr_chr01	1974925	G	G	G	G					136	130	0.117307692	0.093325792	0.125	0.084615385	-0.040384615	0.400319936	0.397592781	0.299742479	0.523251705
Itr_chr01	1975113	C	C	C/A	C/A					127	114	0.12550076	0.095178892	0.149606299	0.149122807	-0.000483492	0.9910018	0.003925557	0.299742479	0.523251705
Itr_chr01	1975409	C	C	C	C/A					98	115	0.129991127	0.098314108	0.112244898	0.12173913	0.009494232	0.853029394	0.069036003	0.299742479	0.523251705
Itr_chr01	1975694	G	G	G	G/C					144	156	0.119123932	0.088141026	0.104166667	0.134615385	0.030448718	0.51029794	0.292176184	0.299742479	0.523251705
Itr_chr01	1975905	C	C	C	C/T					141	152	0.120660694	0.09056551	0.09929078	0.138157895	0.038867115	0.399920016	0.398026859	0.299742479	0.523251705
Itr_chr01	1976151	C	C	C/T	C/T					95	109	0.126605505	0.098213423	0.157894737	0.183486239	0.025591502	0.605678864	0.217757581	0.299742479	0.523251705
Itr_chr01	1976225	G	G	G/GCTAAA	G/GCTAAA					86	80	0.140116279	0.102906977	0.197674419	0.225	0.027325581	0.646670666	0.189316839	0.299742479	0.523251705
Itr_chr01	1976388	C	C	C/A	C/A					115	97	0.128552219	0.097624384	0.12173913	0.144329897	0.022590766	0.659268146	0.180937907	0.299742479	0.523251705
Itr_chr01	1976566	A	A	A	A					100	97	0.13	0.098453608	0.06	0.06185567	0.00185567	0.984403119	0.006827019	0.299742479	0.523251705
Itr_chr01	1977746	A	A	A	A/AG					163	131	0.118859177	0.091462558	0.09202454	0.114503817	0.022479277	0.631073785	0.19991986	0.299742479	0.523251705
Itr_chr01	1987541	A	A	A/G	A				QTL	153	158	0.113593117	0.087242492	0.163398693	0.056962025	-0.106436667	0.021995601	1.657664169	0.270070041	0.568523589
Itr_chr01	1987569	A	A	A/T	A				QTL	150	150	0.12	0.086666667	0.16	0.066666667	-0.093333333	0.036992601	1.431885126	0.270070041	0.568523589
Itr_chr01	1987773	A	C	A/C	A/C					186	194	0.109633078	0.083527325	0.139784946	0.149484536	0.00969959	0.809638072	0.091709078	0.270070041	0.568523589
Itr_chr01	1988194	T	T	T/A	T/A					114	95	0.131578947	0.098245614	0.201754386	0.157894737	-0.043859649	0.387922416	0.411255125	0.270070041	0.568523589
Itr_chr01	1988289	G	G	G	G					127	108	0.129265092	0.096383785	0.062992126	0.074074074	0.011081948	0.830833833	0.080485826	0.270070041	0.568523589
Itr_chr01	1988383	T	T	T/C	T					101	91	0.132956153	0.102165162	0.108910891	0.065934066	-0.042976825	0.401319736	0.396509482	0.270070041	0.568523589
Itr_chr01	1989287	C	C	C/G	C/G					154	140	0.121428571	0.093506494	0.149350649	0.142857143	-0.006493506	0.899420116	0.046037403	0.270070041	0.568523589
Itr_chr01	1989300	G	G	G/A	G/A					159	171	0.11475229	0.085291846	0.132075472	0.134502924	0.002427452	0.943611278	0.025206877	0.270070041	0.568523589
Itr_chr01	1989504	C	C	C	C					181	172	0.108184505	0.083129898	0.049723757	0.11627907	0.066555313	0.123375325	0.908771691	0.270070041	0.568523589
Itr_chr01	1989565	ACAACCAAC	ACAACCAAC	ACAACCAAC	ACAACCAAC/A					89	96	0.135416667	0.103347378	0.078651685	0.145833333	0.067181648	0.208358328	0.681189136	0.270070041	0.568523589
Itr_chr01	1989623	A	A	A	A/T					153	150	0.116993464	0.088496732	0.08496732	0.14	0.05503268	0.213357329	0.670892435	0.270070041	0.568523589
Itr_chr01	1990721	T	T	T	T					178	189	0.110011295	0.08400214	0.078651685	0.100529101	0.021877415	0.608878224	0.215469558	0.270070041	0.568523589
Itr_chr01	1990911	T	T	T	T					210	180	0.111111111	0.083333333	0.133333333	0.105555556	-0.027777778	0.5104979	0.29200604	0.270070041	0.568523589
Itr_chr01	1991480	A	A	A	A					204	194	0.110016171	0.081564585	0.107843137	0.113402062	0.005558925	0.892421516	0.049429968	0.270070041	0.568523589
Itr_chr01	1992496	A	A	A/G	A/G					147	148	0.115922044	0.08903291	0.12244898	0.135135135	0.012686156	0.820635873	0.085849502	0.270070041	0.568523589
Itr_chr01	1993194	TA	TA	TA	TA/T				QTL	150	134	0.119104478	0.091144279	0.126666667	0.223880597	0.09721393	0.036592681	1.436605765	0.270070041	0.568523589
Itr_chr01	1993381	T	T	T	T/G					140	113	0.120164349	0.093489254	0.114285714	0.194690265	0.080404551	0.098780244	1.005329906	0.270070041	0.568523589
Itr_chr01	1993484	G	G	G	G/T			QTL	QTL	153	159	0.113207547	0.087187076	0.08496732	0.220125786	0.135158466	0.00259948	2.585113502	0.270070041	0.568523589
Itr_chr01	1993580	T	T	T	T					181	188	0.106823792	0.083049254	0.066298343	0.127659574	0.061361232	0.159568086	0.797053963	0.270070041	0.568523589
Itr_chr01	1993756	G	G	G	G					197	217	0.108259842	0.08315984	0.07106599	0.119815668	0.048749678	0.24555089	0.609858488	0.270070041	0.568523589
Itr_chr01	1993975	T	T	T/G	T					187	173	0.109270193	0.084386881	0.139037433	0.115606936	-0.023430497	0.593281344	0.226739308	0.270070041	0.568523589
Itr_chr01	1994915	G	G	G	G					111	124	0.125254287	0.095757047	0.099099099	0.080645161	-0.018453938	0.709658068	0.148950855	0.270070041	0.568523589
Itr_chr01	1995068	A	A	A	A					165	185	0.108271908	0.084029484	0.096969697	0.086486486	-0.01048321	0.809838032	0.091601831	0.270070041	0.568523589
Itr_chr01	1995070	T	T	T	T					164	187	0.112658145	0.085268032	0.085365854	0.090909091	0.005543237	0.901019796	0.045265667	0.270070041	0.568523589
Itr_chr01	1995743	C	C	C	C					142	123	0.120233597	0.092694378	0.098591549	0.073170732	-0.025420818	0.599680064	0.222080389	0.270070041	0.568523589	Itr_chr01CG01210=MODERATE	Itr_chr01CG01210=missense_variant	Itr_chr01CG01210=c.433C>A	Itr_chr01CG01210=p.Leu145Met
Itr_chr01	1996357	G	G	G/A	G					203	180	0.108264915	0.083634373	0.172413793	0.1	-0.072413793	0.086982603	1.060567598	0.270070041	0.568523589
Itr_chr01	1996500	A	A	A	A					171	196	0.111230457	0.084974341	0.105263158	0.12755102	0.022287863	0.606878624	0.216898159	0.270070041	0.568523589	Itr_chr01CG01210=MODERATE	Itr_chr01CG01210=missense_variant	Itr_chr01CG01210=c.1190A>G	Itr_chr01CG01210=p.Asn397Ser
Itr_chr01	1996689	CAGGGGCAGG	CAGGGGCAGG	CAGGGGCAGG	CAGGGGCAGG					180	160	0.108333333	0.085416667	0.116666667	0.08125	-0.035416667	0.437112577	0.359406697	0.270070041	0.568523589
Itr_chr01	1996738	C	G	G	G					220	190	0.10861244	0.084688995	0.118181818	0.084210526	-0.033971292	0.427114577	0.369455606	0.270070041	0.568523589
Itr_chr01	2004271	C	C	C	C					105	86	0.129125138	0.10055371	0.085714286	0.093023256	0.00730897	0.895420916	0.047972765	0.270070041	0.568523589
Itr_chr01	2005184	A	A	A	A/G					169	146	0.116478885	0.087784713	0.118343195	0.150684932	0.032341736	0.483903219	0.315241489	0.270070041	0.568523589
Itr_chr01	2006321	G	G	G	G					124	146	0.121409633	0.091029607	0.024193548	0.061643836	0.037450287	0.413717257	0.383296364	0.270070041	0.568523589
Itr_chr01	2007137	A	A	A	A					178	157	0.117583912	0.084627496	0.08988764	0.114649682	0.024762041	0.567286543	0.246197519	0.270070041	0.568523589
Itr_chr01	2008714	G	G	G	G					146	142	0.119911248	0.092128111	0.061643836	0.091549296	0.02990546	0.522695461	0.281751271	0.270070041	0.568523589
Itr_chr01	2009997	TTTA	TTTA	TTTA/T	TTTA/T					107	105	0.129951046	0.096128171	0.121495327	0.123809524	0.002314197	0.932213557	0.030484585	0.270070041	0.568523589
Itr_chr01	2010162	G	G	G	G					199	167	0.110673126	0.082749075	0.075376884	0.071856287	-0.003520597	0.933413317	0.029926007	0.270070041	0.568523589
Itr_chr01	2010670	G	G	G	G					215	190	0.108323133	0.082864137	0.088372093	0.121052632	0.032680539	0.445110978	0.351531695	0.270070041	0.568523589
Itr_chr01	2011223	C	C	C	C					223	200	0.106704036	0.082466368	0.098654709	0.065	-0.033654709	0.420915817	0.375804754	0.270070041	0.568523589
Itr_chr01	2011820	G	G	G	G					220	195	0.11013986	0.083333333	0.077272727	0.117948718	0.040675991	0.335732853	0.474006158	0.270070041	0.568523589
Itr_chr01	2012560	C	C	C	C/T				QTL	149	177	0.112349752	0.085845372	0.087248322	0.18079096	0.093542638	0.034993001	1.456018806	0.270070041	0.568523589
Itr_chr01	2013601	G	G	G	G					177	176	0.10817925	0.084553159	0.084745763	0.090909091	0.006163328	0.866826635	0.062067753	0.270070041	0.568523589
Itr_chr01	2014129	T	T	T	T					216	230	0.109017713	0.083574879	0.069444444	0.113043478	0.043599034	0.303339332	0.518071274	0.270070041	0.568523589
Itr_chr01	2014172	A	A	A	A					228	229	0.104592814	0.078487704	0.065789474	0.122270742	0.056481269	0.180563887	0.743369104	0.270070041	0.568523589
Itr_chr01	2014650	C	C	C	C					200	203	0.108078818	0.083078818	0.09	0.128078818	0.038078818	0.392921416	0.4056943	0.270070041	0.568523589
Itr_chr01	2014725	C	C	C	C/T				QTL	224	200	0.107321429	0.083214286	0.058035714	0.15	0.091964286	0.028194361	1.549837742	0.270070041	0.568523589
Itr_chr01	2015578	C	C	C	C/T					177	152	0.114629795	0.086752899	0.084745763	0.125	0.040254237	0.375324935	0.425592582	0.270070041	0.568523589
Itr_chr01	2015596	CTTG	CTTG	CTTG	CTTG					201	166	0.112629623	0.084037643	0.07960199	0.114457831	0.034855841	0.427314537	0.369252332	0.270070041	0.568523589
Itr_chr01	2015983	A	G	G	G					168	156	0.110805861	0.086080586	0.101190476	0.108974359	0.007783883	0.851829634	0.069647255	0.270070041	0.568523589
Itr_chr01	2016010	A	G	G	A/G					165	152	0.115988836	0.088636364	0.096969697	0.144736842	0.047767145	0.300339932	0.522386922	0.270070041	0.568523589
Itr_chr01	2016173	G	G	G	G					193	166	0.111586241	0.083151258	0.077720207	0.060240964	-0.017479243	0.691661668	0.160106293	0.270070041	0.568523589	Itr_chr01CG01230=MODERATE	Itr_chr01CG01230=missense_variant	Itr_chr01CG01230=c.1339G>A	Itr_chr01CG01230=p.Gly447Ser
Itr_chr01	2016271	C	C	C	C					185	159	0.117253102	0.086962434	0.118918919	0.062893082	-0.056025837	0.209158168	0.67952517	0.270070041	0.568523589
Itr_chr01	2016661	T	T	T/TTAA	T					170	179	0.11025304	0.086789353	0.117647059	0.072625698	-0.04502136	0.319336133	0.495751938	0.270070041	0.568523589
Itr_chr01	2021374	G	G	G	G/A				QTL	102	98	0.134053621	0.102440976	0.058823529	0.163265306	0.104441777	0.042591482	1.370677251	0.270070041	0.568523589
Itr_chr01	2021481	C	C	C	C/T					61	63	0.149622691	0.115794952	0.06557377	0.126984127	0.061410356	0.330133973	0.481309781	0.270070041	0.568523589
Itr_chr01	2026568	A	A	A/G	A					103	71	0.14084507	0.106796117	0.116504854	0.084507042	-0.031997812	0.538292342	0.268981799	0.270070041	0.568523589
Itr_chr01	2027407	T	T	T	T					215	191	0.10809692	0.083209546	0.08372093	0.094240838	0.010519907	0.807038592	0.093105697	0.270070041	0.568523589
Itr_chr01	2027775	T	T	T	T/A					135	147	0.120634921	0.090400605	0.088888889	0.136054422	0.047165533	0.308338332	0.510972481	0.270070041	0.568523589
Itr_chr01	2027776	T	T	T	T/A					138	147	0.121118012	0.090505768	0.086956522	0.142857143	0.055900621	0.225354929	0.647132939	0.270070041	0.568523589
Itr_chr01	2027908	C	C	C	C					118	122	0.121700472	0.094609614	0.093220339	0.090163934	-0.003056405	0.957208558	0.018993427	0.270070041	0.568523589
Itr_chr01	2027959	A	A	A	A/C					131	150	0.12	0.089770992	0.106870229	0.133333333	0.026463104	0.567286543	0.246197519	0.270070041	0.568523589
Itr_chr01	2027992	A	G	G	A/G					151	158	0.113462989	0.087727387	0.092715232	0.132911392	0.040196161	0.372925415	0.428378018	0.270070041	0.568523589
Itr_chr01	2028168	T	G	G	T/G					145	146	0.117572036	0.089938592	0.096551724	0.164383562	0.067831838	0.152569486	0.816532317	0.270070041	0.568523589
Itr_chr01	2028329	T	G	G	G					196	186	0.107526882	0.082620145	0.076530612	0.112903226	0.036372614	0.397120576	0.40107761	0.270070041	0.568523589
Itr_chr01	2028583	G	A	A	G/A					141	145	0.115431646	0.087845439	0.070921986	0.137931034	0.067009049	0.140971806	0.850867738	0.270070041	0.568523589
Itr_chr01	2028877	G	T	T	G/T					135	124	0.124253286	0.096594982	0.088888889	0.169354839	0.08046595	0.092781444	1.032538874	0.270070041	0.568523589
Itr_chr01	2028909	A	G	G	G					153	135	0.118954248	0.088017429	0.078431373	0.081481481	0.003050109	0.947610478	0.023370146	0.270070041	0.568523589
Itr_chr01	2028928	T	C	C	C					173	149	0.115800908	0.085968111	0.075144509	0.080536913	0.005392404	0.908818236	0.041522967	0.270070041	0.568523589
Itr_chr01	2029102	C	T	T	T					168	162	0.112213404	0.087081129	0.083333333	0.12345679	0.040123457	0.340931814	0.467332471	0.270070041	0.568523589	Itr_chr01CG01240=MODERATE	Itr_chr01CG01240=missense_variant	Itr_chr01CG01240=c.395C>T	Itr_chr01CG01240=p.Thr132Ile
Itr_chr01	2030415	G	G	G	G/A					73	65	0.155532139	0.112750263	0.068493151	0.107692308	0.039199157	0.474305139	0.32394217	0.270070041	0.568523589
Itr_chr01	2030523	C	C	C	C/T			QTL	QTL	117	114	0.127080522	0.097165992	0.068376068	0.201754386	0.133378318	0.00839832	2.075807564	0.270070041	0.568523589
Itr_chr01	2030664	C	C	C	C					134	134	0.119402985	0.089552239	0.074626866	0.082089552	0.007462687	0.844031194	0.073641502	0.270070041	0.568523589
Itr_chr01	2031846	T	T	T	T					195	186	0.110008271	0.082630273	0.112820513	0.069892473	-0.04292804	0.313537293	0.503710796	0.270070041	0.568523589
Itr_chr01	2032974	G	G	G/A	G					152	136	0.117260062	0.090557276	0.144736842	0.073529412	-0.07120743	0.128174365	0.892198825	0.270070041	0.568523589
Itr_chr01	2033224	C	C	C/T	C/T					144	106	0.121986373	0.093684486	0.138888889	0.122641509	-0.016247379	0.719256149	0.143116417	0.270070041	0.568523589
Itr_chr01	2033711	C	C	C	C					119	104	0.124838397	0.097365869	0.050420168	0.086538462	0.036118293	0.472705459	0.325409382	0.270070041	0.568523589
Itr_chr01	2034752	C	C	C	C					73	65	0.147312961	0.111064278	0.054794521	0.046153846	-0.008640674	0.866826635	0.062067753	0.270070041	0.568523589
Itr_chr01	2035089	T	T	T/A	T			QTL	QTL	139	145	0.118382535	0.090498636	0.136690647	0.013793103	-0.122897544	0.0089982	2.045844341	0.270070041	0.568523589
Itr_chr01	2036126	C	C	C/T	C/T					91	88	0.137112887	0.10452048	0.142857143	0.147727273	0.00487013	0.921215757	0.035638642	0.270070041	0.568523589
Itr_chr01	2036169	A	A	A/T	A/T					70	88	0.14025974	0.104545455	0.142857143	0.136363636	-0.006493506	0.896820636	0.047294407	0.270070041	0.568523589
Itr_chr01	2036786	C	C	C	C/T				QTL	125	148	0.119675676	0.09172973	0.104	0.202702703	0.098702703	0.034393121	1.463528408	0.270070041	0.568523589	Itr_chr01CG01250=MODERATE	Itr_chr01CG01250=missense_variant	Itr_chr01CG01250=c.350G>A	Itr_chr01CG01250=p.Arg117Lys
Itr_chr01	2036800	T	T	T	T/G				QTL	118	145	0.12063121	0.093395675	0.101694915	0.206896552	0.105201636	0.026594681	1.575205214	0.270070041	0.568523589
Itr_chr01	2036910	A	A	A	A/G			QTL	QTL	158	150	0.114683544	0.086244726	0.088607595	0.206666667	0.118059072	0.0079984	2.096996863	0.270070041	0.568523589	Itr_chr01CG01250=MODERATE	Itr_chr01CG01250=missense_variant	Itr_chr01CG01250=c.226T>C	Itr_chr01CG01250=p.Cys76Arg
Itr_chr01	2037177	T	T	T	T/G				QTL	135	120	0.122222222	0.093518519	0.081481481	0.183333333	0.101851852	0.033793241	1.47117015	0.270070041	0.568523589
Itr_chr01	2039313	T	T	T	T					168	185	0.112612613	0.086422136	0.035714286	0.086486486	0.050772201	0.25134973	0.599721577	0.270070041	0.568523589
Itr_chr01	2040952	CGT	CGT	CGT	CGT					152	140	0.121052632	0.091353383	0.092105263	0.107142857	0.015037594	0.74805039	0.126069146	0.270070041	0.568523589
Itr_chr01	2041139	A	A	A/G	A/G					143	124	0.121475299	0.092544552	0.160839161	0.120967742	-0.039871419	0.395520896	0.402830567	0.270070041	0.568523589
Itr_chr01	2042204	G	G	G	G					110	86	0.132980973	0.098942918	0.027272727	0.034883721	0.007610994	0.880223955	0.055406816	0.270070041	0.568523589
Itr_chr01	2042276	C	C	C	C/A					179	169	0.110806254	0.084823642	0.111731844	0.171597633	0.05986579	0.167766447	0.775294894	0.270070041	0.568523589
Itr_chr01	2042668	G	G	G	G					198	202	0.108710871	0.082558256	0.075757576	0.103960396	0.02820282	0.515096981	0.288110996	0.270070041	0.568523589
Itr_chr01	2044276	AC	AC	AC	AC/A					96	98	0.132653061	0.101190476	0.104166667	0.153061224	0.048894558	0.361127774	0.442339109	0.270070041	0.568523589
Itr_chr01	2047955	A	A	A	A					154	163	0.113257908	0.08620827	0.045454545	0.09202454	0.046569994	0.295940812	0.528795139	0.270070041	0.568523589
Itr_chr01	2048550	AACCT	AACCT	AACCT	AACCT/A					89	88	0.136363636	0.10252809	0.04494382	0.125	0.08005618	0.128174365	0.892198825	0.270070041	0.568523589
Itr_chr01	2050441	A	A	A	A					152	158	0.119920053	0.088524317	0.118421053	0.094936709	-0.023484344	0.586082783	0.232041036	0.270070041	0.568523589
Itr_chr01	2050464	T	T	T	T					152	169	0.115812831	0.088173466	0.111842105	0.094674556	-0.017167549	0.697860428	0.156231428	0.270070041	0.568523589
Itr_chr01	2052631	C	C	C/A	C/A					158	146	0.112710248	0.088174094	0.126582278	0.171232877	0.044650598	0.329334133	0.482363255	0.270070041	0.568523589
Itr_chr01	2052657	C	C	C	C/G					159	146	0.116998363	0.087231843	0.113207547	0.157534247	0.044326699	0.323335333	0.490346835	0.270070041	0.568523589
Itr_chr01	2053017	T	C	C	T/C					73	96	0.139697489	0.102454338	0.095890411	0.177083333	0.081192922	0.121775645	0.914439562	0.270070041	0.568523589
Itr_chr01	2053113	T	T	T/A	T/A					94	95	0.127995521	0.096528555	0.106382979	0.168421053	0.062038074	0.262547491	0.580792128	0.270070041	0.568523589
Itr_chr01	2054689	T	T	T/G	T/G					144	113	0.122418879	0.093411996	0.125	0.14159292	0.01659292	0.725054989	0.139629055	0.270070041	0.568523589
Itr_chr01	2054706	T	T	T	T/G					135	107	0.125579785	0.094357909	0.103703704	0.14953271	0.045829007	0.324135173	0.48927384	0.270070041	0.568523589
Itr_chr01	2054786	G	G	G	G/A					139	94	0.129802541	0.097581509	0.064748201	0.106382979	0.041634777	0.394721056	0.403709706	0.270070041	0.568523589
Itr_chr01	2054824	A	A	A	A/G					119	89	0.129260693	0.098479841	0.058823529	0.112359551	0.053536021	0.290741852	0.536492448	0.270070041	0.568523589
Itr_chr01	2054837	G	G	G	G/A					88	70	0.137337662	0.10487013	0.079545455	0.114285714	0.03474026	0.519096181	0.284752166	0.270070041	0.568523589
Itr_chr01	2055056	C	C	C	C/CA			QTL	QTL	85	84	0.131232493	0.104901961	0.082352941	0.214285714	0.131932773	0.00839832	2.075807564	0.270070041	0.568523589
Itr_chr01	2056020	C	C	C	C					135	125	0.116148148	0.091555556	0.111111111	0.064	-0.047111111	0.316536693	0.49957594	0.270070041	0.568523589
Itr_chr01	2056084	C	C	C/CTG	C/CTG			QTL	QTL	111	79	0.133196488	0.102520242	0.162162162	0.303797468	0.141635306	0.00639872	2.193906876	0.270070041	0.568523589
Itr_chr01	2056131	C	C	C	C					165	139	0.115936342	0.087900589	0.066666667	0.086330935	0.019664269	0.665266947	0.177004054	0.270070041	0.568523589
Itr_chr01	2056717	G	G	G	G/A					187	199	0.111466423	0.083761051	0.101604278	0.150753769	0.049149491	0.25254949	0.597653504	0.270070041	0.568523589
Itr_chr01	2059779	C	C	C	C/T					141	107	0.130178299	0.093126533	0.092198582	0.14953271	0.057334129	0.24075185	0.618430368	0.270070041	0.568523589
Itr_chr01	2062280	C	C	C	C/A				QTL	116	100	0.131034483	0.099655172	0.00862069	0.12	0.11137931	0.029594081	1.528795139	0.270070041	0.568523589
Itr_chr01	2065056	G	G	G/A	G/A					112	91	0.132554945	0.098901099	0.205357143	0.120879121	-0.084478022	0.097580484	1.010637033	0.270070041	0.568523589
Itr_chr01	2066698	G	G	G	G					80	82	0.145121951	0.108536585	0.05	0.097560976	0.047560976	0.396120776	0.402172379	0.270070041	0.568523589
Itr_chr01	2066701	C	C	C	C					86	84	0.138704319	0.104374308	0.069767442	0.095238095	0.025470653	0.610477904	0.21433005	0.270070041	0.568523589
Itr_chr01	2070858	G	G	G	G					117	132	0.118298368	0.090714841	0.068376068	0.060606061	-0.007770008	0.870225955	0.060367968	0.270070041	0.568523589	Itr_chr01CG01310=MODERATE	Itr_chr01CG01310=missense_variant	Itr_chr01CG01310=c.1363C>T	Itr_chr01CG01310=p.Arg455Cys
Itr_chr01	2071213	T	T	T	T					103	143	0.125874126	0.094032181	0.087378641	0.083916084	-0.003462557	0.950609878	0.021997677	0.270070041	0.568523589
Itr_chr01	2071229	C	C	C	C					99	142	0.124555413	0.095177123	0.111111111	0.063380282	-0.047730829	0.322735453	0.491153324	0.270070041	0.568523589	Itr_chr01CG01310=MODERATE	Itr_chr01CG01310=missense_variant	Itr_chr01CG01310=c.992G>A	Itr_chr01CG01310=p.Ser331Asn
Itr_chr01	2071271	G	G	G/T	G					107	145	0.124846922	0.094360296	0.121495327	0.075862069	-0.045633258	0.344731054	0.462519593	0.270070041	0.568523589	Itr_chr01CG01310=MODERATE	Itr_chr01CG01310=missense_variant	Itr_chr01CG01310=c.950C>A	Itr_chr01CG01310=p.Pro317His
Itr_chr01	2073760	T	T	T/TTA	T/TTA					108	117	0.125356125	0.095441595	0.175925926	0.102564103	-0.073361823	0.130773845	0.883479106	0.270070041	0.568523589
Itr_chr01	2075200	C	C	C	C					78	63	0.147741148	0.111111111	0.051282051	0.079365079	0.028083028	0.625074985	0.204067881	0.270070041	0.568523589
Itr_chr01	2075233	C	C	C	C					90	73	0.13957382	0.108523592	0.077777778	0.068493151	-0.009284627	0.874225155	0.058376701	0.270070041	0.568523589
Itr_chr01	2077409	AATGCATGCCAACATGCATATTACATATGATGAATGT	AATGCATGCCAACATGCATATTACATATGATGAATGT	AATGCATGCCAACATGCATATTACATATGATGAATGT	AATGCATGCCAACATGCATATTACATATGATGAATGT					153	154	0.116458705	0.090399796	0.071895425	0.058441558	-0.013453866	0.76244751	0.117790049	0.270070041	0.568523589
Itr_chr01	2079463	G	G	G/T	G/T					82	71	0.144452078	0.10614909	0.256097561	0.154929577	-0.101167984	0.069786043	1.156231428	0.270070041	0.568523589
Itr_chr01	2079489	G	G	G/T	G/T				QTL	67	56	0.149253731	0.115938166	0.268656716	0.142857143	-0.125799574	0.035192961	1.453544187	0.270070041	0.568523589
Itr_chr01	2079765	G	G	G/T	G/T					135	128	0.117303241	0.088078704	0.17037037	0.2109375	0.04056713	0.397320536	0.400858987	0.270070041	0.568523589
Itr_chr01	2080154	G	G	G/A	G					55	67	0.158480326	0.11614654	0.109090909	0.089552239	-0.01953867	0.75504899	0.122024869	0.321356824	0.493012474
Itr_chr01	2080491	G	G	G	G					146	148	0.116808589	0.089226213	0.047945205	0.067567568	0.019622362	0.665466907	0.176873537	0.321356824	0.493012474
Itr_chr01	2080495	C	C	C	C					143	145	0.116759103	0.091294912	0.041958042	0.075862069	0.033904027	0.453109378	0.343796949	0.321356824	0.493012474
Itr_chr01	2080576	G	G	G	G					119	129	0.122728161	0.094912384	0.084033613	0.108527132	0.024493518	0.620275945	0.207415061	0.321356824	0.493012474
Itr_chr01	2080992	A	A	A	A					207	222	0.109544327	0.082647865	0.115942029	0.108108108	-0.007833921	0.855428914	0.067816074	0.321356824	0.493012474
Itr_chr01	2081788	G	G	G	G					121	123	0.121548075	0.092118524	0.074380165	0.056910569	-0.017469596	0.713857229	0.146388638	0.321356824	0.493012474
Itr_chr01	2081813	C	C	C	C					124	132	0.122922776	0.092619746	0.088709677	0.083333333	-0.005376344	0.901419716	0.045072947	0.321356824	0.493012474
Itr_chr01	2081871	G	G	G	G					152	152	0.111842105	0.085526316	0.105263158	0.092105263	-0.013157895	0.833433313	0.079129144	0.321356824	0.493012474
Itr_chr01	2081900	C	C	C	C					163	157	0.114688758	0.085381579	0.122699387	0.108280255	-0.014419132	0.767846431	0.11472563	0.321356824	0.493012474
Itr_chr01	2081940	GTCTTGTTTGACATAGATGTCAAA	GTCTTGTTTGACATAGATGTCAAA	GTCTTGTTTGACATAGATGTCAAA	GTCTTGTTTGACATAGATGTCAAA					181	175	0.114506709	0.086692976	0.044198895	0.057142857	0.012943962	0.789642072	0.102569721	0.321356824	0.493012474
Itr_chr01	2082015	G	G	G	G					154	127	0.118826056	0.090755701	0.051948052	0.047244094	-0.004703957	0.918216357	0.037054975	0.321356824	0.493012474
Itr_chr01	2084140	AC	AC	AC	AC					176	162	0.112093154	0.084666105	0.096590909	0.080246914	-0.016343996	0.722655469	0.141068706	0.321356824	0.493012474
Itr_chr01	2084861	GTGAGA	GTGAGA	GTGAGA/G	GTGAGA/G					78	88	0.13490676	0.105477855	0.256410256	0.227272727	-0.029137529	0.586082783	0.232041036	0.321356824	0.493012474
Itr_chr01	2086779	C	C	C	C					99	102	0.131907308	0.09714795	0.070707071	0.068627451	-0.00207962	0.975804839	0.010637033	0.321356824	0.493012474
Itr_chr01	2086932	G	G	G	G					133	135	0.11818435	0.090893901	0.07518797	0.096296296	0.021108326	0.673265347	0.171813738	0.321356824	0.493012474
Itr_chr01	2086961	C	C	C	C/T					145	147	0.117804363	0.090124326	0.117241379	0.149659864	0.032418485	0.50569886	0.296108025	0.321356824	0.493012474
Itr_chr01	2087465	C	C	C/T	C/T					102	87	0.131507776	0.102096011	0.117647059	0.137931034	0.020283976	0.686662667	0.163256564	0.321356824	0.493012474
Itr_chr01	2088243	G	G	G/A	G/A					76	57	0.149122807	0.114035088	0.131578947	0.122807018	-0.00877193	0.910217956	0.040854601	0.321356824	0.493012474
Itr_chr01	2088469	A	A	A/T	A					113	101	0.133970034	0.099886095	0.14159292	0.089108911	-0.052484009	0.295140972	0.529970497	0.321356824	0.493012474
Itr_chr01	2088723	C	C	C	C					103	100	0.131747573	0.100582524	0.058252427	0.09	0.031747573	0.536292741	0.270598081	0.321356824	0.493012474
Itr_chr01	2090350	C	C	C/A	C/A					115	99	0.127624067	0.097321036	0.182608696	0.141414141	-0.041194554	0.399120176	0.398896318	0.321356824	0.493012474
Itr_chr01	2090354	C	C	C/A	C/A					108	99	0.135521886	0.099326599	0.157407407	0.131313131	-0.026094276	0.601279744	0.220923426	0.321356824	0.493012474
Itr_chr01	2093340	C	C	C	C					128	131	0.121063931	0.094644561	0.0546875	0.061068702	0.006381202	0.882823435	0.054126147	0.321356824	0.493012474
Itr_chr01	2093360	A	A	A	A					147	142	0.122209447	0.092746958	0.06122449	0.049295775	-0.011928715	0.773645271	0.111458125	0.321356824	0.493012474
Itr_chr01	2094385	C	C	C/A	C/A					103	82	0.138171916	0.102533744	0.174757282	0.195121951	0.02036467	0.688662268	0.161993712	0.321356824	0.493012474
Itr_chr01	2094410	CTCTCTCATTCCCTTCTTCTATTGTCCAGTAAGAAATTATATTACAACTTTATAAAT	CTCTCTCATTCCCTTCTTCTATTGTCCAGTAAGAAATTATATTACAACTTTATAAAT	CTCTCTCATTCCCTTCTTCTATTGTCCAGTAAGAAATTATATTACAACTTTATAAAT	CTCTCTCATTCCCTTCTTCTATTGTCCAGTAAGAAATTATATTACAACTTTATAAAT/C					102	74	0.132750397	0.099629041	0.068627451	0.121621622	0.052994171	0.309138172	0.509847365	0.321356824	0.493012474
Itr_chr01	2096745	T	T	T	T/A					151	113	0.121315126	0.090839829	0.059602649	0.132743363	0.073140714	0.119776045	0.921630032	0.321356824	0.493012474
Itr_chr01	2099790	C	C	C	C/A					109	91	0.131868132	0.102530497	0.082568807	0.131868132	0.049299325	0.337132573	0.472199284	0.321356824	0.493012474
Itr_chr01	2099807	G	G	G	G/A					112	96	0.130952381	0.09672619	0.071428571	0.135416667	0.063988095	0.196960608	0.705620624	0.321356824	0.493012474
Itr_chr01	2100854	T	T	T	T					231	208	0.107767233	0.081314519	0.082251082	0.110576923	0.028325841	0.49290142	0.307239931	0.339468133	0.469200988
Itr_chr01	2106846	T	T	T/TGATC	T/TGATC					108	100	0.131481481	0.098888889	0.175925926	0.13	-0.045925926	0.366926615	0.435420786	0.339468133	0.469200988
Itr_chr01	2109834	G	G	G	G					76	62	0.148132428	0.112478778	0.052631579	0.080645161	0.028013582	0.622075585	0.206156843	0.339468133	0.469200988
Itr_chr01	2109842	G	G	G	G					68	59	0.154785643	0.115154536	0.044117647	0.084745763	0.040628116	0.484703059	0.314524239	0.339468133	0.469200988
Itr_chr01	2110225	T	T	T	T					107	84	0.132510013	0.10035603	0.065420561	0.083333333	0.017912773	0.731253749	0.135931894	0.339468133	0.469200988
Itr_chr01	2111334	T	T	T/C	T/C					128	103	0.125227549	0.093977549	0.1328125	0.126213592	-0.006598908	0.895420916	0.047972765	0.339468133	0.469200988
Itr_chr01	2111912	C	C	C/A	C/A					117	108	0.126068376	0.097578348	0.153846154	0.12037037	-0.033475783	0.476104779	0.322297459	0.339468133	0.469200988
Itr_chr01	2112512	C	C	C/A	C/A					105	96	0.130654762	0.099107143	0.142857143	0.114583333	-0.02827381	0.551889622	0.258147772	0.339468133	0.469200988
Itr_chr01	2112524	A	A	A	A					94	82	0.138816814	0.102231448	0.053191489	0.06097561	0.00778412	0.889422116	0.050892076	0.339468133	0.469200988
Itr_chr01	2112558	A	A	A	A					123	115	0.124566985	0.093036409	0.089430894	0.07826087	-0.011170025	0.827034593	0.082476324	0.339468133	0.469200988
Itr_chr01	2112631	C	C	C	C					163	168	0.111634531	0.087167689	0.098159509	0.119047619	0.02088811	0.644271146	0.190931318	0.339468133	0.469200988
Itr_chr01	2112749	G	G	G/A	G/A				QTL	95	104	0.131882591	0.101214575	0.105263158	0.211538462	0.106275304	0.038792242	1.411255125	0.339468133	0.469200988
Itr_chr01	2112845	A	A	A	A/T					90	87	0.131800766	0.103831418	0.077777778	0.172413793	0.094636015	0.066586683	1.176612621	0.339468133	0.469200988
Itr_chr01	2113352	T	T	T	T					87	81	0.136228182	0.103022563	0.103448276	0.098765432	-0.004682844	0.958608278	0.018358825	0.339468133	0.469200988
Itr_chr01	2113355	A	A	A	A					85	78	0.141176471	0.105731523	0.023529412	0.064102564	0.040573152	0.475704859	0.322662413	0.339468133	0.469200988
Itr_chr01	2113359	A	A	A	A					86	83	0.137433455	0.103810591	0.093023256	0.108433735	0.015410479	0.767846431	0.11472563	0.339468133	0.469200988
Itr_chr01	2113373	G	G	G	G/A					86	81	0.137238013	0.102497847	0.093023256	0.12345679	0.030433534	0.569286143	0.244669387	0.339468133	0.469200988
Itr_chr01	2113390	A	A	A/G	A/G					80	70	0.146428571	0.110714286	0.125	0.128571429	0.003571429	0.962407518	0.016640993	0.339468133	0.469200988
Itr_chr01	2114278	G	G	G	G					191	156	0.115384615	0.085145657	0.047120419	0.057692308	0.010571889	0.803239352	0.095155023	0.339468133	0.469200988
Itr_chr01	2115976	A	A	A	A/AGCCG					89	74	0.141512299	0.105982387	0.08988764	0.108108108	0.018220468	0.735052989	0.133681352	0.339468133	0.469200988
Itr_chr01	2116005	A	A	A	A/T					136	116	0.123225152	0.093813387	0.095588235	0.120689655	0.02510142	0.607078584	0.216755087	0.339468133	0.469200988
Itr_chr01	2126769	CATT	C	C	C					190	196	0.107035446	0.084962406	0.147368421	0.142857143	-0.004511278	0.903619276	0.044014513	0.406742919	0.390679999
Itr_chr01	2126789	G	G	G	G					216	221	0.107109938	0.080086308	0.115740741	0.122171946	0.006431205	0.891621676	0.049819382	0.406742919	0.390679999
Itr_chr01	2126980	C	C	C	C					163	144	0.119461486	0.089255283	0.049079755	0.0625	0.013420245	0.777644471	0.109218911	0.406742919	0.390679999
Itr_chr01	2128035	T	T	T/C	T/C					131	144	0.120175997	0.089482612	0.13740458	0.145833333	0.008428753	0.842431514	0.074465395	0.406742919	0.390679999
Itr_chr01	2128093	G	G	G/C	G/C					137	142	0.118844454	0.090007196	0.131386861	0.161971831	0.03058497	0.539092182	0.268336967	0.406742919	0.390679999
Itr_chr01	2128603	G	G	G	G					69	54	0.152173913	0.118357488	0.057971014	0.092592593	0.034621578	0.564287143	0.248499845	0.406742919	0.390679999
Itr_chr01	2128656	G	G	G	G/A					77	65	0.146253746	0.11008991	0.103896104	0.184615385	0.080719281	0.148970206	0.826900582	0.406742919	0.390679999
Itr_chr01	2128673	C	C	C	C/T					88	79	0.141254315	0.10773878	0.136363636	0.202531646	0.066168009	0.215156969	0.667244583	0.406742919	0.390679999
Itr_chr01	2134108	C	C	C	C					169	132	0.119329389	0.08736776	0.047337278	0.106060606	0.058723328	0.194561088	0.710944014	0.406742919	0.390679999
Itr_chr01	2138269	T	T	T	T					67	57	0.160513223	0.116784499	0.044776119	0.087719298	0.042943179	0.474305139	0.32394217	0.406742919	0.390679999
Itr_chr01	2138466	C	C	C	C					75	72	0.141111111	0.111666667	0.04	0.069444444	0.029444444	0.620475905	0.207275079	0.406742919	0.390679999
Itr_chr01	2139180	C	C	C	C					213	161	0.111305514	0.084798647	0.061032864	0.111801242	0.050768378	0.24575085	0.609504972	0.406742919	0.390679999
Itr_chr01	2139188	G	G	G	G					194	149	0.116411818	0.089081852	0.092783505	0.080536913	-0.012246592	0.789242152	0.102789728	0.406742919	0.390679999
Itr_chr01	2139528	C	C	C	C					164	162	0.114799759	0.086946703	0.103658537	0.043209877	-0.06044866	0.168166367	0.774260859	0.406742919	0.390679999
Itr_chr01	2139857	G	G	G/C	G					153	171	0.109735122	0.085999312	0.14379085	0.122807018	-0.020983832	0.636872625	0.195947418	0.406742919	0.390679999
Itr_chr01	2140047	A	A	A	A					135	136	0.124782135	0.089488017	0.059259259	0.058823529	-0.00043573	0.99380124	0.002700466	0.416326253	0.380566202
Itr_chr01	2140080	A	A	A	A/C					118	109	0.125719173	0.095241798	0.118644068	0.137614679	0.018970611	0.699660068	0.155112912	0.416326253	0.380566202
Itr_chr01	2140200	T	T	T	T/G					101	88	0.132313231	0.101147615	0.108910891	0.102272727	-0.006638164	0.910817836	0.040568473	0.416326253	0.380566202
Itr_chr01	2140890	G	G	G	G/C					169	145	0.113446235	0.086635381	0.124260355	0.131034483	0.006774128	0.885622875	0.052751174	0.416326253	0.380566202	Itr_chr01CG01370=MODERATE	Itr_chr01CG01370=missense_variant	Itr_chr01CG01370=c.163G>C	Itr_chr01CG01370=p.Ala55Pro
Itr_chr01	2141585	C	C	C	C/T					75	74	0.146486486	0.108468468	0.093333333	0.135135135	0.041801802	0.424315137	0.372311475	0.416326253	0.380566202
Itr_chr01	2145773	C	C	C	C					62	53	0.15855143	0.120815581	0.080645161	0.037735849	-0.042909312	0.485702859	0.31362934	0.416326253	0.380566202
Itr_chr01	2145807	C	C	C/A	C					74	73	0.138282118	0.109774158	0.121621622	0.082191781	-0.039429841	0.50829834	0.293881308	0.416326253	0.380566202
Itr_chr01	2145823	A	A	A/C	A					74	74	0.148648649	0.108108108	0.121621622	0.081081081	-0.040540541	0.542091582	0.265927337	0.416326253	0.380566202
Itr_chr01	2150494	C	C	C	C					167	169	0.114410233	0.084682706	0.065868263	0.065088757	-0.000779506	0.98980204	0.004451656	0.416326253	0.380566202
Itr_chr01	2150534	C	C	C	C					159	169	0.110639723	0.086598936	0.050314465	0.053254438	0.002939972	0.946010798	0.024103906	0.416326253	0.380566202
Itr_chr01	2150617	A	A	A	A					166	162	0.111706084	0.087460955	0.078313253	0.080246914	0.001933661	0.977804439	0.009747995	0.416326253	0.380566202
Itr_chr01	2150630	G	G	G	G					168	172	0.115448505	0.086101883	0.05952381	0.058139535	-0.001384275	0.99420116	0.002525735	0.416326253	0.380566202
Itr_chr01	2150641	A	A	A	A					171	167	0.116398781	0.086458662	0.070175439	0.05988024	-0.010295199	0.806838632	0.093213315	0.416326253	0.380566202
Itr_chr01	2150643	G	G	G/A	G/A					181	178	0.109286734	0.08454901	0.143646409	0.146067416	0.002421007	0.953209358	0.020811703	0.416326253	0.380566202
Itr_chr01	2150687	G	G	G	G					193	175	0.110170244	0.084352332	0.046632124	0.045714286	-0.000917839	0.982803439	0.007533332	0.416326253	0.380566202
Itr_chr01	2151801	T	T	T	T					145	162	0.115112814	0.088250319	0.110344828	0.061728395	-0.048616433	0.290741852	0.536492448	0.416326253	0.380566202
Itr_chr01	2151869	C	C	C	C					164	165	0.115003695	0.085624538	0.054878049	0.084848485	0.029970436	0.517896421	0.28575709	0.416326253	0.380566202
Itr_chr01	2152011	G	G	G	G					142	153	0.116128141	0.0895701	0.112676056	0.091503268	-0.021172788	0.636272745	0.196356679	0.416326253	0.380566202
Itr_chr01	2152170	C	C	C/T	C					103	125	0.125048544	0.098796117	0.13592233	0.072	-0.06392233	0.197560488	0.70429991	0.416326253	0.380566202
Itr_chr01	2152176	C	C	C/T	C					101	123	0.125895516	0.096836513	0.128712871	0.06504065	-0.063672221	0.190961808	0.719053483	0.416326253	0.380566202
Itr_chr01	2152179	G	G	G/A	G					101	126	0.130520195	0.09688826	0.148514851	0.071428571	-0.07708628	0.121175765	0.91658423	0.416326253	0.380566202
Itr_chr01	2152194	A	A	A/G	A					102	129	0.12380301	0.094847241	0.166666667	0.085271318	-0.081395349	0.092381524	1.034414879	0.416326253	0.380566202
Itr_chr01	2152900	A	A	A/G	A/G					102	78	0.134992459	0.101809955	0.12745098	0.115384615	-0.012066365	0.811237752	0.090851847	0.416326253	0.380566202
Itr_chr01	2153164	C	C	C	C					196	182	0.111852433	0.084379906	0.06122449	0.049450549	-0.01177394	0.783843231	0.105770788	0.416326253	0.380566202
Itr_chr01	2153731	T	T	T/C	T					152	169	0.119121769	0.089497041	0.131578947	0.088757396	-0.042821551	0.336732653	0.472714767	0.416326253	0.380566202
Itr_chr01	2154163	G	G	G	G					168	164	0.112078978	0.086962834	0.089285714	0.12195122	0.032665505	0.472905419	0.325225709	0.416326253	0.380566202
Itr_chr01	2154290	A	A	A	A					143	152	0.111842105	0.089206846	0.090909091	0.039473684	-0.051435407	0.25314937	0.596623149	0.416326253	0.380566202
Itr_chr01	2154291	A	A	A	A					146	151	0.116937313	0.091082283	0.116438356	0.046357616	-0.07008074	0.136372725	0.86527248	0.416326253	0.380566202
Itr_chr01	2154470	G	G	G	G					187	147	0.113281676	0.087053003	0.112299465	0.108843537	-0.003455928	0.933613277	0.029832981	0.416326253	0.380566202
Itr_chr01	2154580	TGCGG	TGCGG	TGCGG	TGCGG					169	160	0.114681953	0.086760355	0.118343195	0.0625	-0.055843195	0.208558288	0.680772546	0.416326253	0.380566202
Itr_chr01	2154606	G	G	G	G					182	174	0.1073639	0.083617532	0.120879121	0.051724138	-0.069154983	0.108178364	0.965859589	0.416326253	0.380566202
Itr_chr01	2155328	A	A	A	A					130	105	0.125274725	0.096703297	0.069230769	0.028571429	-0.040659341	0.400919816	0.396942478	0.416326253	0.380566202
Itr_chr01	2155333	A	A	A	A					129	108	0.124677003	0.095391904	0.07751938	0.027777778	-0.049741602	0.305138972	0.515502321	0.416326253	0.380566202
Itr_chr01	2155343	C	C	C	C/A					138	113	0.119212518	0.091830191	0.101449275	0.115044248	0.013594972	0.777444511	0.109330598	0.416326253	0.380566202
Itr_chr01	2155369	C	C	C	C/T					157	114	0.116214102	0.091797966	0.095541401	0.149122807	0.053581406	0.25074985	0.600759318	0.416326253	0.380566202
Itr_chr01	2155722	C	C	C	C/A					137	119	0.122063424	0.091762252	0.087591241	0.151260504	0.063669263	0.183763247	0.735741343	0.416326253	0.380566202
Itr_chr01	2155749	G	G	G	G/A					145	127	0.120228075	0.091501493	0.096551724	0.165354331	0.068802607	0.141371726	0.849637441	0.416326253	0.380566202
Itr_chr01	2155824	TTTCAAAATGCTAAAA	TTTCAAAATGCTAAAA	TTTCAAAATGCTAAAA	TTTCAAAATGCTAAAA/T					103	110	0.12603707	0.094439541	0.067961165	0.136363636	0.068402471	0.172765447	0.762543112	0.416326253	0.380566202
Itr_chr01	2155885	A	A	A	A/G					110	110	0.127272727	0.090909091	0.072727273	0.127272727	0.054545455	0.298140372	0.525579211	0.416326253	0.380566202
Itr_chr01	2155951	C	C	C	C					98	100	0.133265306	0.099795918	0.071428571	0.11	0.038571429	0.471505699	0.326513054	0.416326253	0.380566202
Itr_chr01	2155956	C	C	C	C					96	99	0.130050505	0.100063131	0.072916667	0.111111111	0.038194444	0.464907019	0.332633897	0.416326253	0.380566202
Itr_chr01	2155968	A	A	A	A					89	97	0.133093942	0.10123943	0.056179775	0.092783505	0.03660373	0.485902819	0.313450581	0.416326253	0.380566202
Itr_chr01	2155992	C	T	C/T	C/T					86	96	0.133963178	0.101501938	0.11627907	0.125	0.00872093	0.873825235	0.058575418	0.416326253	0.380566202
Itr_chr01	2156008	G	G	G/A	G/A					93	104	0.127791563	0.100186104	0.107526882	0.134615385	0.027088503	0.595280944	0.22527802	0.416326253	0.380566202
Itr_chr01	2156402	C	C	C	C					161	155	0.116609898	0.091003807	0.074534161	0.070967742	-0.00356642	0.922015597	0.035261732	0.416326253	0.380566202
Itr_chr01	2156421	A	A	A	A					157	156	0.115507104	0.088804508	0.070063694	0.044871795	-0.025191899	0.567886423	0.245738515	0.416326253	0.380566202
Itr_chr01	2156448	C	T	C/T	C/T					153	146	0.121049333	0.089623064	0.124183007	0.164383562	0.040200555	0.373925215	0.427215248	0.416326253	0.380566202
Itr_chr01	2156509	A	A	A	A/C					185	164	0.115985498	0.086321688	0.091891892	0.164634146	0.072742254	0.099780044	1.000956309	0.416326253	0.380566202
Itr_chr01	2156662	T	T	T	T/A					177	158	0.112314954	0.085639705	0.09039548	0.126582278	0.036186798	0.421515697	0.375186248	0.416326253	0.380566202
Itr_chr01	2156930	C	C	C	C/A				QTL	126	120	0.119444444	0.093253968	0.063492063	0.158333333	0.09484127	0.044191162	1.354664581	0.416326253	0.380566202
Itr_chr01	2157253	TTTTTTTGACTACAC	T	T	T					68	80	0.145588235	0.109558824	0.014705882	0.025	0.010294118	0.852429514	0.069341522	0.416326253	0.380566202
Itr_chr01	2157598	T	T	T	T					138	166	0.114370526	0.087131133	0.108695652	0.06626506	-0.042430592	0.356528694	0.447905511	0.416326253	0.380566202
Itr_chr01	2157780	G	G	G	G/T					135	128	0.12349537	0.094155093	0.111111111	0.140625	0.029513889	0.515096981	0.288110996	0.416326253	0.380566202
Itr_chr01	2158032	G	G	G	G/A					101	100	0.13009901	0.098613861	0.069306931	0.11	0.040693069	0.389122176	0.409914019	0.416326253	0.380566202
Itr_chr01	2158267	G	G	G	G					66	69	0.153491436	0.114624506	0.045454545	0.028985507	-0.016469038	0.791441712	0.101581065	0.416326253	0.380566202
Itr_chr01	2158391	G	G	G	G					132	114	0.12400319	0.091307815	0.060606061	0.01754386	-0.043062201	0.362727455	0.440419572	0.416326253	0.380566202
Itr_chr01	2158416	C	C	C	C					126	104	0.126526252	0.096611722	0.03968254	0.028846154	-0.010836386	0.820435913	0.085955338	0.416326253	0.380566202
Itr_chr01	2158434	T	T	T	T					130	100	0.126923077	0.094615385	0.038461538	0.02	-0.018461538	0.697060588	0.156729472	0.416326253	0.380566202
Itr_chr01	2158770	A	A	A	A					115	107	0.126696465	0.096058513	0.060869565	0.093457944	0.032588379	0.514497101	0.288617068	0.416326253	0.380566202
Itr_chr01	2158790	T	T	T	T					103	108	0.129359942	0.098885293	0.058252427	0.101851852	0.043599425	0.371725655	0.429777465	0.416326253	0.380566202
Itr_chr01	2158809	T	T	T	T					92	86	0.138270981	0.096814965	0.02173913	0.034883721	0.01314459	0.822835433	0.084687015	0.416326253	0.380566202
Itr_chr01	2158819	C	C	C	C					103	101	0.135537826	0.099586658	0.029126214	0.03960396	0.010477747	0.849830034	0.070667924	0.416326253	0.380566202
Itr_chr01	2158825	G	G	G	G					102	108	0.128540305	0.09912854	0.029411765	0.064814815	0.03540305	0.454109178	0.34283972	0.416326253	0.380566202
Itr_chr01	2159308	G	G	G	G/C					109	98	0.1334956	0.097828122	0.110091743	0.132653061	0.022561318	0.639472106	0.194178395	0.416326253	0.380566202
Itr_chr01	2159810	T	T	T	T					76	114	0.140350877	0.100877193	0.026315789	0.087719298	0.061403509	0.24695061	0.607389897	0.416326253	0.380566202
Itr_chr01	2159882	G	G	G	G					96	119	0.129026611	0.098827031	0.083333333	0.025210084	-0.058123249	0.24235153	0.615554235	0.416326253	0.380566202
Itr_chr01	2159994	A	A	A	A					126	125	0.126539683	0.096253968	0.095238095	0.104	0.008761905	0.827234553	0.082371334	0.416326253	0.380566202
Itr_chr01	2162313	A	A	A	A/C					85	66	0.149910873	0.109447415	0.105882353	0.136363636	0.030481283	0.579884023	0.236658857	0.416326253	0.380566202
Itr_chr01	2162600	T	T	T/C	T/C					93	113	0.132743363	0.09934342	0.150537634	0.17699115	0.026453516	0.589682064	0.229382082	0.416326253	0.380566202
Itr_chr01	2162782	G	G	G	G					131	173	0.114062569	0.089087941	0.053435115	0.10982659	0.056391475	0.217756449	0.662028975	0.416326253	0.380566202
Itr_chr01	2162783	G	G	G	G					132	180	0.115656566	0.088888889	0.053030303	0.105555556	0.052525253	0.25034993	0.601452526	0.416326253	0.380566202
Itr_chr01	2162900	C	C	C	C/A					179	169	0.114343327	0.086740934	0.122905028	0.165680473	0.042775445	0.339532094	0.469119169	0.416326253	0.380566202
Itr_chr01	2162941	C	C	C	C/T					175	171	0.108170426	0.084243943	0.091428571	0.157894737	0.066466165	0.126574685	0.897653145	0.416326253	0.380566202
Itr_chr01	2163486	C	C	C/A	C					104	91	0.130494505	0.100274725	0.144230769	0.076923077	-0.067307692	0.192761448	0.714979821	0.416326253	0.380566202
Itr_chr01	2163524	C	C	C	C					143	126	0.120934621	0.093906094	0.104895105	0.079365079	-0.025530026	0.607878424	0.216183271	0.416326253	0.380566202
Itr_chr01	2164023	A	A	A	A/T					97	127	0.12744541	0.09749168	0.082474227	0.118110236	0.035636009	0.465106979	0.332447144	0.416326253	0.380566202
Itr_chr01	2164443	C	C	C	C					145	183	0.114490296	0.087582438	0.103448276	0.109289617	0.005841342	0.898820236	0.046327158	0.416326253	0.380566202
Itr_chr01	2164544	C	C	C	C					125	158	0.118227848	0.089924051	0.104	0.094936709	-0.009063291	0.847630474	0.071793438	0.416326253	0.380566202
Itr_chr01	2164570	C	C	C/T	C/T					122	144	0.119763206	0.092213115	0.172131148	0.118055556	-0.054075592	0.23975205	0.620237671	0.416326253	0.380566202
Itr_chr01	2164573	A	A	A/AC	A/AC					110	131	0.125399028	0.093476752	0.145454545	0.152671756	0.00721721	0.879024195	0.055999171	0.416326253	0.380566202
Itr_chr01	2164579	A	A	A/G	A					119	137	0.122492793	0.091762252	0.117647059	0.080291971	-0.037355088	0.424115177	0.372516186	0.416326253	0.380566202
Itr_chr01	2164746	C	C	C/A	C					99	135	0.124579125	0.095622896	0.141414141	0.088888889	-0.052525253	0.270345931	0.568080163	0.416326253	0.380566202
Itr_chr01	2164827	C	C	C	C					113	132	0.127715205	0.095870206	0.115044248	0.098484848	-0.016559399	0.726854629	0.138552439	0.416326253	0.380566202
Itr_chr01	2165861	G	G	G/T	G					75	75	0.133333333	0.106666667	0.173333333	0.106666667	-0.066666667	0.24255149	0.615196054	0.416326253	0.380566202
Itr_chr01	2165890	G	G	G/A	G/A					82	78	0.141651032	0.105065666	0.12195122	0.141025641	0.019074422	0.732653469	0.13510139	0.416326253	0.380566202
Itr_chr01	2166158	C	C	C/A	C/A					87	109	0.133502056	0.101233787	0.16091954	0.119266055	-0.041653485	0.411317736	0.385822563	0.416326253	0.380566202
Itr_chr01	2166207	C	C	C	C					107	99	0.127065043	0.099782875	0.093457944	0.080808081	-0.012649863	0.821435713	0.08542642	0.416326253	0.380566202
Itr_chr01	2166442	G	G	G	G					174	169	0.118819289	0.08974359	0.091954023	0.124260355	0.032306332	0.460907818	0.336385925	0.416326253	0.380566202
Itr_chr01	2167007	T	T	T/A	T/A					103	88	0.130957635	0.099955869	0.145631068	0.181818182	0.036187114	0.472905419	0.325225709	0.416326253	0.380566202
Itr_chr01	2167118	G	G	G/A	G/A					103	102	0.135256044	0.098324767	0.165048544	0.12745098	-0.037597563	0.5024995	0.298864366	0.416326253	0.380566202	Itr_chr01CG01400=MODERATE	Itr_chr01CG01400=missense_variant	Itr_chr01CG01400=c.20G>A	Itr_chr01CG01400=p.Arg7Lys
Itr_chr01	2167205	C	C	C/G	C					153	149	0.114620345	0.089529324	0.14379085	0.11409396	-0.02969689	0.5064987	0.295421665	0.416326253	0.380566202	Itr_chr01CG01400=MODERATE	Itr_chr01CG01400=missense_variant	Itr_chr01CG01400=c.107C>G	Itr_chr01CG01400=p.Thr36Ser
Itr_chr01	2167836	C	C	C	C					143	151	0.116333997	0.089843931	0.097902098	0.099337748	0.00143565	0.98940212	0.004627164	0.416326253	0.380566202
Itr_chr01	2168803	T	T	T	T/A					51	60	0.16372549	0.124509804	0.078431373	0.1	0.021568627	0.74205159	0.1295659	0.416326253	0.380566202
Itr_chr01	2178116	G	G	G	G					137	131	0.116509723	0.091603053	0.080291971	0.099236641	0.01894467	0.676264747	0.169883251	0.416326253	0.380566202
Itr_chr01	2178407	T	T	T	T					179	177	0.113246852	0.088627971	0.106145251	0.11299435	0.006849099	0.848830234	0.07117916	0.416326253	0.380566202
Itr_chr01	2178548	GTCAATATGTTATACTCATCAGC	GTCAATATGTTATACTCATCAGC	GTCAATATGTTATACTCATCAGC/G	GTCAATATGTTATACTCATCAGC/G					144	131	0.121554283	0.092292197	0.131944444	0.145038168	0.013093723	0.784043191	0.105660012	0.416326253	0.380566202
Itr_chr01	2178823	G	G	G	G/T					73	86	0.141127748	0.10831475	0.054794521	0.127906977	0.073112456	0.190161968	0.720876338	0.416326253	0.380566202
Itr_chr01	2179069	G	G	G/C	G/C					94	81	0.133175729	0.102968216	0.180851064	0.135802469	-0.045048595	0.404719056	0.392846346	0.416326253	0.380566202
Itr_chr01	2179085	C	C	C/T	C					87	79	0.142732431	0.103593773	0.172413793	0.113924051	-0.058489742	0.266746651	0.573901025	0.416326253	0.380566202
Itr_chr01	2179275	C	C	C/T	C/T					100	107	0.131962617	0.100186916	0.15	0.121495327	-0.028504673	0.562887423	0.249578455	0.416326253	0.380566202
Itr_chr01	2185216	C	C	C	C					77	67	0.138980423	0.110292692	0.051948052	0.089552239	0.037604187	0.48890222	0.310777991	0.415227827	0.38171355
Itr_chr01	2185557	G	G	G	G					77	66	0.142857143	0.112554113	0.025974026	0.106060606	0.08008658	0.163967207	0.785243002	0.415227827	0.38171355
Itr_chr01	2185592	C	C	C	C/G					86	64	0.152616279	0.112281977	0.023255814	0.109375	0.086119186	0.130173965	0.885475866	0.415227827	0.38171355
Itr_chr01	2185731	C	C	C	C					94	69	0.138143694	0.105303731	0.021276596	0.086956522	0.065679926	0.226154769	0.64559425	0.415227827	0.38171355
Itr_chr01	2186154	G	G	G	G/A					194	170	0.114190418	0.08556701	0.077319588	0.152941176	0.075621589	0.089182164	1.049721996	0.415227827	0.38171355
Itr_chr01	2196748	G	G	G	G					113	90	0.132546706	0.099213373	0.03539823	0.066666667	0.031268437	0.531093781	0.274828784	0.415227827	0.38171355
Itr_chr01	2196962	G	G	G	G					198	149	0.114026168	0.085384042	0.090909091	0.093959732	0.003050641	0.949010198	0.022729121	0.415227827	0.38171355
Itr_chr01	2197952	C	C	C/CATAT	C/CATAT					123	126	0.125822687	0.094850949	0.105691057	0.119047619	0.013356562	0.794041192	0.100156967	0.415227827	0.38171355
Itr_chr01	2198585	C	C	C	C					206	180	0.108845739	0.083387271	0.097087379	0.105555556	0.008468177	0.836432713	0.07756899	0.415227827	0.38171355
Itr_chr01	2198668	T	T	T	T					183	149	0.112737008	0.086771555	0.087431694	0.093959732	0.006528038	0.883823235	0.053634585	0.415227827	0.38171355
Itr_chr01	2198823	G	G	G	G					152	111	0.120139877	0.089675202	0.039473684	0.063063063	0.023589379	0.618476305	0.208676935	0.415227827	0.38171355
Itr_chr01	2199197	A	A	A	A					71	67	0.150935464	0.110994324	0.056338028	0.059701493	0.003363464	0.984003199	0.00700349	0.415227827	0.38171355
Itr_chr01	2199715	G	G	G	G/T					63	57	0.159565581	0.120300752	0.095238095	0.140350877	0.045112782	0.421715657	0.374980275	0.415227827	0.38171355
Itr_chr01	2199904	T	T	T	T					82	96	0.135924797	0.102134146	0.036585366	0.010416667	-0.026168699	0.615876825	0.210506138	0.415227827	0.38171355
Itr_chr01	2203163	G	G	G	G					124	122	0.12321523	0.095452142	0.064516129	0.040983607	-0.023532522	0.617876425	0.209098375	0.415227827	0.38171355
Itr_chr01	2203192	C	C	C	C					135	136	0.118845316	0.089488017	0.088888889	0.044117647	-0.044771242	0.340931814	0.467332471	0.415227827	0.38171355
Itr_chr01	2203223	GAAT	GAAT	GAAT	GAAT					116	124	0.122358176	0.094549499	0.103448276	0.024193548	-0.079254727	0.101779644	0.992339072	0.415227827	0.38171355
Itr_chr01	2203375	T	T	T	T					57	65	0.153846154	0.11659919	0.070175439	0.061538462	-0.008636977	0.899020196	0.046230552	0.415227827	0.38171355
Itr_chr01	2206775	C	C	C	C					76	70	0.143609023	0.113909774	0.039473684	0.1	0.060526316	0.292141572	0.534406639	0.415227827	0.38171355
Itr_chr01	2207058	T	T	T	T					119	151	0.118147921	0.091156993	0.042016807	0.086092715	0.044075909	0.340131974	0.468352541	0.415227827	0.38171355	Itr_chr01CG01430=MODERATE	Itr_chr01CG01430=missense_variant	Itr_chr01CG01430=c.144T>G	Itr_chr01CG01430=p.His48Gln
Itr_chr01	2207358	C	C	C	C					88	111	0.128071253	0.1003276	0.034090909	0.027027027	-0.007063882	0.898420316	0.046520436	0.415227827	0.38171355
Itr_chr01	2207377	C	C	C	C					108	137	0.127466883	0.095093268	0.055555556	0.04379562	-0.011759935	0.807638472	0.092783001	0.415227827	0.38171355	Itr_chr01CG01430=MODERATE	Itr_chr01CG01430=missense_variant	Itr_chr01CG01430=c.463C>A	Itr_chr01CG01430=p.Pro155Thr
Itr_chr01	2207405	G	G	G	G					148	167	0.114257971	0.087230944	0.094594595	0.053892216	-0.040702379	0.371925615	0.42954391	0.415227827	0.38171355	Itr_chr01CG01430=MODERATE	Itr_chr01CG01430=missense_variant	Itr_chr01CG01430=c.491G>C	Itr_chr01CG01430=p.Cys164Ser
Itr_chr01	2208832	A	A	A/T	A					148	135	0.11981982	0.092142142	0.141891892	0.059259259	-0.082632633	0.078584283	1.104664304	0.415227827	0.38171355
Itr_chr01	2208994	G	G	G	G					187	165	0.111586453	0.087344029	0.096256684	0.078787879	-0.017468806	0.684463107	0.164649955	0.415227827	0.38171355
Itr_chr01	2209739	A	A	A	A					130	137	0.119708029	0.09331836	0.076923077	0.102189781	0.025266704	0.602079584	0.220346099	0.415227827	0.38171355
Itr_chr01	2209742	T	T	T	T/C				QTL	122	125	0.12	0.091934426	0.049180328	0.152	0.102819672	0.030593881	1.514365424	0.415227827	0.38171355
Itr_chr01	2210007	G	G	G	G					154	138	0.114718615	0.08789761	0.064935065	0.094202899	0.029267834	0.520495901	0.283582686	0.415227827	0.38171355
Itr_chr01	2210327	A	A	A	A					195	152	0.111740891	0.08582996	0.102564103	0.072368421	-0.030195682	0.49330134	0.306887705	0.415227827	0.38171355
Itr_chr01	2210975	A	A	A	A/T					117	102	0.130467572	0.097033685	0.094017094	0.12745098	0.033433886	0.49730054	0.303381069	0.415227827	0.38171355
Itr_chr01	2211002	G	G	G	G					117	110	0.123076923	0.095493395	0.076923077	0.072727273	-0.004195804	0.941011798	0.026404932	0.415227827	0.38171355
Itr_chr01	2211058	CTTGTA	CTTGTA	CTTGTA	CTTGTA/C			QTL	QTL	116	114	0.123714459	0.097096189	0.051724138	0.192982456	0.141258318	0.0039992	2.398026859	0.415227827	0.38171355
Itr_chr01	2211789	AAT	AAT	AAT	AAT/A					72	58	0.153256705	0.113505747	0.125	0.137931034	0.012931034	0.838832234	0.076324889	0.415227827	0.38171355
Itr_chr01	2212292	C	C	C	C					172	138	0.118722615	0.088810246	0.098837209	0.115942029	0.01710482	0.702659468	0.153255097	0.415227827	0.38171355
Itr_chr01	2212745	T	T	T	T					65	64	0.152884615	0.110096154	0.061538462	0.0625	0.000961538	0.973605279	0.01161708	0.415227827	0.38171355
Itr_chr01	2212913	C	C	C	C					78	80	0.136858974	0.103846154	0.08974359	0.1	0.01025641	0.886622675	0.052261166	0.415227827	0.38171355
Itr_chr01	2213322	T	T	T	T					158	127	0.120402671	0.091099372	0.082278481	0.102362205	0.020083724	0.673665267	0.171555844	0.415227827	0.38171355
Itr_chr01	2213826	A	T	T	A/T					172	192	0.112281977	0.084302326	0.104651163	0.145833333	0.041182171	0.361927614	0.44137828	0.415227827	0.38171355
Itr_chr01	2213946	C	G	C/G	C/G					170	149	0.113580734	0.087485195	0.129411765	0.134228188	0.004816423	0.913617277	0.039235696	0.415227827	0.38171355
Itr_chr01	2213985	G	G	G	G					208	157	0.11094439	0.08555855	0.125	0.057324841	-0.067675159	0.121575685	0.915153275	0.415227827	0.38171355
Itr_chr01	2214250	C	C	C	C					211	203	0.107884108	0.083066794	0.090047393	0.103448276	0.013400882	0.75004999	0.12490979	0.415227827	0.38171355
Itr_chr01	2214310	C	C	C	C					227	183	0.108350786	0.083315279	0.079295154	0.114754098	0.035458944	0.417716457	0.379118415	0.415227827	0.38171355
Itr_chr01	2214428	A	A	A	A					233	220	0.1058135	0.080062427	0.077253219	0.131818182	0.054564963	0.195160968	0.709607037	0.415227827	0.38171355
Itr_chr01	2214720	C	C	C	C					215	203	0.108603506	0.082666972	0.106976744	0.088669951	-0.018306793	0.676064787	0.170011684	0.415227827	0.38171355
Itr_chr01	2215091	T	T	T	T					176	177	0.114021572	0.08558038	0.056818182	0.084745763	0.027927581	0.534293141	0.272220401	0.415227827	0.38171355
Itr_chr01	2215179	A	A	A	A					154	158	0.118691435	0.087785632	0.084415584	0.050632911	-0.033782673	0.468506299	0.329284566	0.415227827	0.38171355
Itr_chr01	2215183	C	C	C	C					166	166	0.114457831	0.084337349	0.06626506	0.048192771	-0.018072289	0.696860628	0.156854072	0.415227827	0.38171355
Itr_chr01	2215319	G	G	G	G					184	174	0.111694153	0.085457271	0.092391304	0.068965517	-0.023425787	0.598480304	0.222950138	0.415227827	0.38171355
Itr_chr01	2215390	G	G	G	G					170	165	0.116755793	0.086987522	0.076470588	0.072727273	-0.003743316	0.923615277	0.034508892	0.415227827	0.38171355
Itr_chr01	2215516	T	T	T	T					156	146	0.121619248	0.091675448	0.044871795	0.068493151	0.023621356	0.617076585	0.209660933	0.415227827	0.38171355
Itr_chr01	2215798	G	G	G	G					207	184	0.109903382	0.082729469	0.120772947	0.130434783	0.009661836	0.821235753	0.085532152	0.415227827	0.38171355
Itr_chr01	2216353	G	G	G	G/A					148	132	0.117731368	0.08988534	0.094594595	0.159090909	0.064496314	0.160167966	0.795424338	0.415227827	0.38171355
Itr_chr01	2216402	G	G	G	G/A					121	115	0.123463888	0.096155228	0.074380165	0.156521739	0.082141574	0.077584483	1.110225129	0.415227827	0.38171355
Itr_chr01	2216476	C	C	C	C/A				QTL	115	87	0.126136932	0.099350325	0.026086957	0.126436782	0.100349825	0.048990202	1.30989077	0.415227827	0.38171355
Itr_chr01	2216479	G	G	G	G/A				QTL	116	96	0.130387931	0.100933908	0.017241379	0.135416667	0.118175287	0.022195561	1.653733876	0.415227827	0.38171355
Itr_chr01	2217313	T	T	T	T					54	53	0.165618449	0.114605171	0.111111111	0.037735849	-0.073375262	0.25034993	0.601452526	0.415227827	0.38171355
Itr_chr01	2220342	C	C	C/A	C/A					73	72	0.150304414	0.111491629	0.123287671	0.097222222	-0.026065449	0.698660268	0.155733954	0.415227827	0.38171355
Itr_chr01	2220344	T	T	T/A	T/A					75	72	0.144444444	0.111666667	0.133333333	0.097222222	-0.036111111	0.537892422	0.269304575	0.415227827	0.38171355
Itr_chr01	2220416	G	GT	GT	GT					70	53	0.152560647	0.114824798	0.128571429	0.018867925	-0.109703504	0.063587283	1.196629735	0.415227827	0.38171355
Itr_chr01	2220442	T	T	T	T					89	85	0.13430271	0.106411104	0.04494382	0.070588235	0.025644415	0.659468106	0.180806203	0.415227827	0.38171355
Itr_chr01	2220654	G	G	G	G/A					126	124	0.121351767	0.094342038	0.079365079	0.137096774	0.057731695	0.215156969	0.667244583	0.415227827	0.38171355
Itr_chr01	2220796	T	T	T	T					157	135	0.115970748	0.089313517	0.063694268	0.096296296	0.032602029	0.473105379	0.325042114	0.415227827	0.38171355
Itr_chr01	2221051	TC	TC	TC	TC					132	118	0.121597329	0.093990755	0.083333333	0.059322034	-0.024011299	0.616076785	0.210365156	0.415227827	0.38171355
Itr_chr01	2221168	G	G	G	G					79	69	0.14089158	0.108420473	0.037974684	0.072463768	0.034489085	0.543291342	0.264967216	0.415227827	0.38171355
Itr_chr01	2225140	A	A	A	A					84	102	0.137254902	0.103641457	0.05952381	0.068627451	0.009103641	0.869026195	0.060967133	0.415227827	0.38171355
Itr_chr01	2225184	T	T	T	T					125	109	0.126311927	0.094825688	0.064	0.073394495	0.009394495	0.846830634	0.07220344	0.415227827	0.38171355
Itr_chr01	2225196	AT	AT	AT/A	AT/A					110	102	0.131016043	0.100178253	0.163636364	0.137254902	-0.026381462	0.578684263	0.237558328	0.415227827	0.38171355
Itr_chr01	2225343	T	T	T	T					162	152	0.113466537	0.088775179	0.055555556	0.065789474	0.010233918	0.824435113	0.08384352	0.415227827	0.38171355
Itr_chr01	2225410	A	A	A	A					162	167	0.112848377	0.08364752	0.049382716	0.071856287	0.022473571	0.596480704	0.224403601	0.415227827	0.38171355
Itr_chr01	2226079	G	G	G	G					130	115	0.12006689	0.092976589	0.092307692	0.07826087	-0.014046823	0.783843231	0.105770788	0.415227827	0.38171355
Itr_chr01	2227657	T	T	T	T					71	74	0.145984012	0.113818043	0.084507042	0.108108108	0.023601066	0.689662068	0.16136366	0.415227827	0.38171355
Itr_chr01	2230652	G	G	G	G					293	338	0.101964982	0.076206151	0.092150171	0.062130178	-0.030019993	0.444711058	0.351922072	0.415227827	0.38171355
Itr_chr01	2230804	C	C	C	C					315	355	0.099932931	0.075653924	0.088888889	0.095774648	0.006885759	0.864227155	0.063372092	0.415227827	0.38171355
Itr_chr01	2231008	C	C	C	C					308	331	0.100335465	0.074273159	0.103896104	0.081570997	-0.022325107	0.574685063	0.240570091	0.415227827	0.38171355
Itr_chr01	2231024	C	C	C	C					299	325	0.102073579	0.076254181	0.107023411	0.083076923	-0.023946488	0.546690662	0.262258344	0.415227827	0.38171355
Itr_chr01	2231319	G	G	G	G					272	336	0.101190476	0.077906162	0.099264706	0.098214286	-0.00105042	0.981403719	0.0081523	0.415227827	0.38171355
Itr_chr01	2233568	T	T	T/A	T					118	121	0.127959098	0.09448102	0.127118644	0.107438017	-0.019680628	0.663467307	0.178180473	0.415227827	0.38171355
Itr_chr01	2233632	C	C	C/CATGAGAGT	C					55	55	0.163636364	0.127272727	0.127272727	0.054545455	-0.072727273	0.301539692	0.520655513	0.415227827	0.38171355
Itr_chr01	2234047	G	G	G	G					137	111	0.126717959	0.095350825	0.072992701	0.027027027	-0.045965674	0.336932613	0.472456949	0.415227827	0.38171355
Itr_chr01	2234565	T	T	T	T					124	128	0.122227823	0.091481855	0.10483871	0.078125	-0.02671371	0.572485503	0.242235507	0.415227827	0.38171355
Itr_chr01	2234756	G	G	G/A	G/A					168	108	0.121031746	0.092592593	0.148809524	0.12962963	-0.019179894	0.687462507	0.162750982	0.415227827	0.38171355
Itr_chr01	2235075	G	G	G/A	G/A					64	69	0.15625	0.113677536	0.15625	0.144927536	-0.011322464	0.800439912	0.096671264	0.415227827	0.38171355
[truncated: 530,086 more rows]
