# Supplementary material for: Polyploid QTL-seq revealed multiple QTLs controlling steamed tuber texture and starch gelatinization temperature in sweetpotato
Source: Breed Sci. 2024 Feb 29;74(2):103–13. doi: 10.1270/jsbbs.23060 (PMC11442106; doi:10.1270/jsbbs.23060)
Supplement: Supplementary file 4 — Supplemental Table 3 [file 74_103_s4.txt]

Chr	Position	Ref Allele	AH Allele	Low WAR Bulk Allele	High WAR Bulk Allele	Window P99	Window P95	P99	P95	Low WAR Bulk Depth	High WAR Bulk Depth	P99 Threshold	P95 Threshold	Low WAR Bulk SNP-index	High WAR Bulk SNP-index	Delta SNP-index	P-Value	-log10(P)	Window P-Value	Window -log10(P)	Impact	Annotation	HGVS.c	HGVS.p
Itr_chr01	701556	T	T	T	T					108	81	0.138888889	0.101851852	0.074074074	0.049382716	-0.024691358	0.643671266	0.191335878	0.432796064	0.363716697
Itr_chr01	701880	C	C	C	C					124	129	0.121530383	0.091522881	0.056451613	0.085271318	0.028819705	0.527694461	0.277617464	0.432796064	0.363716697
Itr_chr01	702726	G	G	G/T	G					190	206	0.110832908	0.083444047	0.157894737	0.131067961	-0.026826776	0.529894021	0.275810981	0.432796064	0.363716697
Itr_chr01	702808	T	T	T	T/A					155	170	0.117077799	0.088425047	0.122580645	0.141176471	0.018595825	0.676064787	0.170011684	0.432796064	0.363716697
Itr_chr01	705110	C	C	C/T	C/T					181	166	0.111928376	0.084903149	0.193370166	0.174698795	-0.018671371	0.662467506	0.178835419	0.432796064	0.363716697
Itr_chr01	705154	T	T	T/C	T/C					189	176	0.111321549	0.086429774	0.174603175	0.1875	0.012896825	0.763847231	0.116993492	0.432796064	0.363716697
Itr_chr01	705155	C	C	C/T	C/T					188	174	0.113597457	0.086145757	0.191489362	0.189655172	-0.001834189	0.962407518	0.016640993	0.432796064	0.363716697
Itr_chr01	705976	C	C	C/G	C/G					148	136	0.117647059	0.089427663	0.195945946	0.183823529	-0.012122417	0.806838632	0.093213315	0.432796064	0.363716697
Itr_chr01	706076	T	T	T	T					98	102	0.134253701	0.096438575	0.091836735	0.088235294	-0.003601441	0.955008998	0.019992536	0.432796064	0.363716697
Itr_chr01	706312	T	T	T/C	T/C					142	126	0.122289291	0.091772859	0.14084507	0.166666667	0.025821596	0.572885423	0.241932228	0.432796064	0.363716697
Itr_chr01	706359	G	G	G	G/T					125	123	0.127739837	0.095479675	0.12	0.146341463	0.026341463	0.550089982	0.259566264	0.432796064	0.363716697
Itr_chr01	706380	G	G	G	G					110	104	0.127622378	0.098251748	0.054545455	0.057692308	0.003146853	0.982403519	0.00771009	0.432796064	0.363716697
Itr_chr01	706880	T	T	T/C	T				QTL	84	84	0.130952381	0.107142857	0.202380952	0.095238095	-0.107142857	0.045390922	1.343030997	0.432796064	0.363716697
Itr_chr01	707776	A	A	A	A					103	96	0.127831715	0.09941343	0.145631068	0.125	-0.020631068	0.683663267	0.165157754	0.432796064	0.363716697
Itr_chr01	708744	G	G	G/C	G/C					94	92	0.13066605	0.098751156	0.138297872	0.152173913	0.013876041	0.75104979	0.124331271	0.432796064	0.363716697
Itr_chr01	708840	G	G	G	G					119	87	0.130493577	0.099874433	0.084033613	0.045977011	-0.038056602	0.449110178	0.347647103	0.432796064	0.363716697
Itr_chr01	708863	C	C	C	C					121	88	0.127066116	0.099173554	0.115702479	0.068181818	-0.047520661	0.343331334	0.464286559	0.432796064	0.363716697
Itr_chr01	709075	T	T	T/C	T/C					143	127	0.118826056	0.090854028	0.125874126	0.141732283	0.015858158	0.736852629	0.132619362	0.432796064	0.363716697
Itr_chr01	709126	T	T	T	T					117	104	0.127136752	0.097222222	0.102564103	0.076923077	-0.025641026	0.611477704	0.213619373	0.432796064	0.363716697
Itr_chr01	710144	C	C	C/CCATG	C/CCATG					116	117	0.12768936	0.09504863	0.163793103	0.162393162	-0.001399941	0.929214157	0.031884182	0.432796064	0.363716697
Itr_chr01	712294	T	T	T/C	T/C					111	95	0.130583215	0.100521574	0.135135135	0.126315789	-0.008819346	0.871225755	0.059869295	0.432796064	0.363716697
Itr_chr01	712327	A	A	A	A/C					152	134	0.117930086	0.089846819	0.092105263	0.156716418	0.064611155	0.156168766	0.806405821	0.432796064	0.363716697
Itr_chr01	712346	G	G	G/C	G/C					173	147	0.113955409	0.087766899	0.179190751	0.176870748	-0.002320003	0.957008598	0.01908416	0.432796064	0.363716697
Itr_chr01	712402	G	G	G	G/A				QTL	192	184	0.111413043	0.083559783	0.109375	0.201086957	0.091711957	0.034593081	1.461010751	0.432796064	0.363716697
Itr_chr01	712452	C	C	C/T	C/T					197	209	0.109804969	0.083792777	0.147208122	0.177033493	0.029825371	0.483303339	0.315780204	0.432796064	0.363716697
Itr_chr01	712542	G	G	G/A	G/A					146	146	0.116438356	0.089041096	0.171232877	0.212328767	0.04109589	0.417716457	0.379118415	0.432796064	0.363716697
Itr_chr01	712838	C	C	C	C/T					196	219	0.107981549	0.082471345	0.12755102	0.178082192	0.050531171	0.236952609	0.625338504	0.432796064	0.363716697
Itr_chr01	712886	C	C	C/A	C/A					166	194	0.113650478	0.085020494	0.180722892	0.201030928	0.020308036	0.636672665	0.196083795	0.432796064	0.363716697
Itr_chr01	713836	G	G	G	G					101	85	0.133022714	0.101456028	0.069306931	0.117647059	0.048340128	0.345130974	0.462016063	0.432796064	0.363716697
Itr_chr01	713852	C	C	C	C/A					93	79	0.139240506	0.105076902	0.075268817	0.126582278	0.051313461	0.333733253	0.476600518	0.432796064	0.363716697
Itr_chr01	719023	C	C	C	C					86	69	0.150488709	0.10768453	0.069767442	0.086956522	0.01718908	0.767846431	0.11472563	0.432796064	0.363716697
Itr_chr01	731334	G	G	G	G					114	104	0.125674764	0.096997301	0.052631579	0.038461538	-0.01417004	0.775044991	0.110673086	0.410881074	0.386283863
Itr_chr01	732332	G	G	G	G/A				QTL	130	152	0.115080972	0.08805668	0.069230769	0.164473684	0.095242915	0.033393321	1.476340383	0.410881074	0.386283863
Itr_chr01	732786	C	C	C/T	C					74	65	0.144906445	0.111434511	0.162162162	0.107692308	-0.054469854	0.324735053	0.48847083	0.410881074	0.386283863
Itr_chr01	733050	A	A	A	A					122	145	0.119559073	0.091351046	0.114754098	0.103448276	-0.011305822	0.816236753	0.088183854	0.410881074	0.386283863
Itr_chr01	733092	G	G	G	G					123	148	0.120687761	0.090474621	0.081300813	0.087837838	0.006537025	0.896220756	0.047585002	0.410881074	0.386283863
Itr_chr01	733362	T	T	T	T					152	150	0.113947368	0.08745614	0.125	0.126666667	0.001666667	0.951209758	0.021723703	0.410881074	0.386283863
Itr_chr01	733371	G	G	G	G/A					163	158	0.109652869	0.084219927	0.134969325	0.202531646	0.06756232	0.118776245	0.92527041	0.410881074	0.386283863
Itr_chr01	733723	G	G	G	G					56	52	0.160714286	0.122252747	0.017857143	0.038461538	0.020604396	0.75564887	0.121679963	0.410881074	0.386283863
Itr_chr01	733783	T	T	T/C	T					93	89	0.135314728	0.103056663	0.129032258	0.04494382	-0.084088438	0.099380124	1.002700466	0.410881074	0.386283863
Itr_chr01	733816	A	A	A	A					241	232	0.106757047	0.082379453	0.045643154	0.094827586	0.049184433	0.23895221	0.621688949	0.410881074	0.386283863
Itr_chr01	734129	T	T	T/A	T/A					124	139	0.120561615	0.092654908	0.193548387	0.172661871	-0.020886517	0.661467706	0.179491354	0.410881074	0.386283863
Itr_chr01	734915	G	G	G/A	G/A					179	191	0.109304162	0.082775162	0.150837989	0.136125654	-0.014712334	0.732453509	0.135219936	0.410881074	0.386283863
Itr_chr01	734938	C	C	C/T	C/T					148	167	0.111951772	0.088768409	0.195945946	0.131736527	-0.064209419	0.151969606	0.818243262	0.410881074	0.386283863
Itr_chr01	737044	G	G	G/A	G/A					170	148	0.115103339	0.087201908	0.170588235	0.148648649	-0.021939587	0.623475305	0.205180744	0.410881074	0.386283863
Itr_chr01	737136	G	G	G	G/A					189	200	0.106507937	0.085767196	0.111111111	0.16	0.048888889	0.25234953	0.5979975	0.410881074	0.386283863
Itr_chr01	737412	C	C	C	C					336	335	0.098516347	0.077185501	0.089285714	0.110447761	0.021162047	0.563687263	0.248961779	0.410881074	0.386283863
Itr_chr01	737806	C	C	C	C					154	145	0.115673981	0.090103	0.058441558	0.124137931	0.065696373	0.157368526	0.803082122	0.410881074	0.386283863
Itr_chr01	737850	T	C	C	C					181	150	0.1146593	0.088987109	0.071823204	0.1	0.028176796	0.528694261	0.276795404	0.410881074	0.386283863
Itr_chr01	738107	C	C	C/A	C/A					198	194	0.109965636	0.082994897	0.176767677	0.216494845	0.039727169	0.345330934	0.461764517	0.410881074	0.386283863
Itr_chr01	738248	T	T	T/C	T/C					201	197	0.108644594	0.082127434	0.208955224	0.187817259	-0.021137965	0.623075385	0.205459406	0.410881074	0.386283863
Itr_chr01	738275	C	C	C	C/G					235	213	0.106243133	0.083328339	0.123404255	0.169014085	0.045609829	0.280543891	0.551999184	0.410881074	0.386283863
Itr_chr01	738337	C	C	C	C					261	231	0.103050206	0.07971339	0.164750958	0.142857143	-0.021893815	0.594281144	0.226008049	0.410881074	0.386283863
Itr_chr01	738354	G	G	G	G/T					253	233	0.107279174	0.079967429	0.130434783	0.184549356	0.054114574	0.187162567	0.727781006	0.410881074	0.386283863
Itr_chr01	738373	C	C	C/A	C/A					236	199	0.109190018	0.083766289	0.173728814	0.165829146	-0.007899668	0.843631274	0.073847329	0.410881074	0.386283863
Itr_chr01	743594	G	G	G	G					206	199	0.106893692	0.082280334	0.13592233	0.120603015	-0.015319315	0.724255149	0.140108409	0.410881074	0.386283863
Itr_chr01	743616	G	G	G/GACAAAAGAA	G					145	142	0.120592521	0.092423507	0.144827586	0.056338028	-0.088489558	0.060587882	1.217614226	0.410881074	0.386283863
Itr_chr01	743649	G	G	G	G					106	113	0.127316747	0.097261646	0.08490566	0.07079646	-0.0141092	0.779444111	0.10821502	0.410881074	0.386283863
Itr_chr01	743657	G	G	G/A	G/A					89	96	0.137289326	0.102762172	0.168539326	0.15625	-0.012289326	0.823035393	0.084581488	0.410881074	0.386283863
Itr_chr01	743873	G	G	G/A	G					187	169	0.110021201	0.085688068	0.160427807	0.088757396	-0.071670411	0.098980204	1.004451656	0.410881074	0.386283863
Itr_chr01	743893	A	A	A/G	A/G					170	174	0.113590264	0.085260311	0.182352941	0.149425287	-0.032927654	0.452109578	0.344756292	0.410881074	0.386283863
Itr_chr01	746678	G	G	G/A	G/A					131	108	0.124399208	0.095843936	0.183206107	0.194444444	0.011238338	0.829234153	0.081322819	0.410881074	0.386283863
Itr_chr01	747621	A	A	A	A					133	146	0.11813781	0.090071068	0.082706767	0.116438356	0.033731589	0.475704859	0.322662413	0.410881074	0.386283863
Itr_chr01	747715	C	C	C	C					149	153	0.117120674	0.090275036	0.080536913	0.065359477	-0.015177436	0.75424915	0.12248517	0.410881074	0.386283863
Itr_chr01	747882	T	T	T	T					125	166	0.118506024	0.091759036	0.088	0.060240964	-0.027759036	0.559288142	0.252364388	0.410881074	0.386283863
Itr_chr01	747939	A	A	A	A					64	83	0.142319277	0.108057229	0.0625	0.084337349	0.021837349	0.698860228	0.155609674	0.410881074	0.386283863
Itr_chr01	748525	A	A	A	A					168	169	0.112285151	0.088334742	0.077380952	0.053254438	-0.024126515	0.585882823	0.232189234	0.410881074	0.386283863
Itr_chr01	748762	G	G	G	G					114	121	0.126359287	0.097143686	0.078947368	0.066115702	-0.012831666	0.797440512	0.098301705	0.410881074	0.386283863
Itr_chr01	754618	A	A	A	A					72	74	0.147522523	0.108108108	0.041666667	0	-0.041666667	0.447110578	0.349585055	0.410881074	0.386283863
Itr_chr01	755327	A	A	A	A/AATATACATTTTTAAGACCTTCAAAAAAAAT					72	84	0.140873016	0.107142857	0.069444444	0.107142857	0.037698413	0.5034993	0.298001129	0.410881074	0.386283863
Itr_chr01	771557	G	G	G	G					93	111	0.128451032	0.09735542	0.032258065	0.036036036	0.003777972	0.941011798	0.026404932	0.410881074	0.386283863	Itr_chr01CG00310=MODERATE	Itr_chr01CG00310=missense_variant	Itr_chr01CG00310=c.387G>T	Itr_chr01CG00310=p.Lys129Asn
Itr_chr01	779662	A	A	A	A					119	114	0.123839009	0.097228365	0.100840336	0.070175439	-0.030664898	0.514697061	0.288448312	0.410881074	0.386283863
Itr_chr01	780095	C	C	C	C					217	204	0.108724135	0.081955363	0.082949309	0.083333333	0.000384025	0.99220156	0.003400095	0.410881074	0.386283863
Itr_chr01	783731	G	G	G	G					90	78	0.135897436	0.103418803	0.077777778	0.064102564	-0.013675214	0.790641872	0.10202019	0.410881074	0.386283863
Itr_chr01	783938	C	C	C	C					250	219	0.10347032	0.080456621	0.148	0.095890411	-0.052109589	0.207558488	0.682859501	0.410881074	0.386283863
Itr_chr01	784342	A	A	A	A					229	237	0.106277523	0.081550679	0.091703057	0.139240506	0.04753745	0.25094981	0.600413129	0.410881074	0.386283863
Itr_chr01	784608	T	T	T	T/C				QTL	66	82	0.14338507	0.109016999	0.060606061	0.170731707	0.110125647	0.049190162	1.308121747	0.410881074	0.386283863
Itr_chr01	789704	C	C	C	C					187	165	0.110516934	0.083065954	0.069518717	0.060606061	-0.008912656	0.838632274	0.076428428	0.410881074	0.386283863
Itr_chr01	789850	A	A	A	A					124	120	0.127688172	0.095430108	0.040322581	0.066666667	0.026344086	0.595480904	0.225132161	0.410881074	0.386283863
Itr_chr01	826789	T	T	T/A	T/A					93	87	0.128661476	0.103448276	0.161290323	0.137931034	-0.023359288	0.660067986	0.18041133	0.456172883	0.340870534
Itr_chr01	832075	C	C	C	C					102	116	0.126943881	0.097532116	0.058823529	0.060344828	0.001521298	0.981403719	0.0081523	0.456172883	0.340870534
Itr_chr01	836559	G	G	G	G					214	180	0.108618899	0.08463136	0.056074766	0.05	-0.006074766	0.888022396	0.051576081	0.456172883	0.340870534
Itr_chr01	841868	T	T	T	T					58	81	0.148148148	0.113239676	0.068965517	0.086419753	0.017454236	0.763447311	0.11722093	0.456172883	0.340870534
Itr_chr01	843616	A	A	A	A					71	74	0.143700038	0.106966121	0.070422535	0.067567568	-0.002854968	0.970405919	0.013046563	0.456172883	0.340870534
Itr_chr01	843677	C	C	C/A	C					131	120	0.126272265	0.092366412	0.122137405	0.091666667	-0.030470738	0.531293741	0.2746653	0.456172883	0.340870534
Itr_chr01	843713	A	A	A	A					138	119	0.124588966	0.093593959	0.072463768	0.050420168	-0.0220436	0.640671866	0.193364347	0.456172883	0.340870534
Itr_chr01	843886	C	C	C	C/G				QTL	92	98	0.133762201	0.100709849	0.065217391	0.173469388	0.108251996	0.039192162	1.406800783	0.456172883	0.340870534
Itr_chr01	843961	C	C	C	C/G					129	140	0.118106312	0.090420819	0.108527132	0.142857143	0.034330011	0.460907818	0.336385925	0.456172883	0.340870534
Itr_chr01	843968	G	G	G	G/A					129	132	0.1205074	0.090028189	0.124031008	0.151515152	0.027484144	0.571685663	0.242842699	0.456172883	0.340870534
Itr_chr01	848650	TTC	TTC	TTC	TTC					142	133	0.114476332	0.088213491	0.133802817	0.142857143	0.009054326	0.848230354	0.07148619	0.456172883	0.340870534	Itr_chr01CG00350=HIGH	Itr_chr01CG00350=frameshift_variant	Itr_chr01CG00350=c.339_340delGA	Itr_chr01CG00350=p.Asn114fs
Itr_chr01	854957	T	T	T/A	T					131	113	0.124907113	0.093156793	0.129770992	0.053097345	-0.076673647	0.109578084	0.960276296	0.456172883	0.340870534
Itr_chr01	855404	C	C	C	C					59	64	0.15625	0.121292373	0.06779661	0.046875	-0.02092161	0.75784843	0.120417645	0.456172883	0.340870534
Itr_chr01	874031	G	G	G	G/A					73	70	0.148336595	0.107827789	0.082191781	0.142857143	0.060665362	0.272345531	0.564879747	0.456172883	0.340870534
Itr_chr01	876946	C	C	C	C/T					85	77	0.138731856	0.107563025	0.082352941	0.12987013	0.047517189	0.373525295	0.427679983	0.456172883	0.340870534
Itr_chr01	877053	G	G	G	G					72	77	0.141053391	0.111471861	0.097222222	0.077922078	-0.019300144	0.74525095	0.127697462	0.456172883	0.340870534
Itr_chr01	877929	A	A	A	A					83	68	0.144578313	0.110914245	0.024096386	0.014705882	-0.009390503	0.861627674	0.06468036	0.456172883	0.340870534
Itr_chr01	881128	TATA	TATA	TATA	TATA/T					102	97	0.134020619	0.103092784	0.039215686	0.12371134	0.084495654	0.101379724	0.994048895	0.456172883	0.340870534
Itr_chr01	881522	T	T	T	T					110	114	0.127272727	0.094577352	0.063636364	0.035087719	-0.028548644	0.575484903	0.239966065	0.456172883	0.340870534
Itr_chr01	881654	T	G	G	G					101	110	0.131953195	0.099189919	0.079207921	0.054545455	-0.024662466	0.625674865	0.203651291	0.456172883	0.340870534
Itr_chr01	881655	T	C	C	C					98	109	0.127597828	0.097828122	0.081632653	0.055045872	-0.026586782	0.608678264	0.215612206	0.456172883	0.340870534
Itr_chr01	881772	T	T	T/A	T/A					170	158	0.110871184	0.085554728	0.141176471	0.126582278	-0.014594192	0.726654669	0.138671932	0.456172883	0.340870534
Itr_chr01	882077	T	T	T	T					129	131	0.122019054	0.091248003	0.062015504	0.06870229	0.006686786	0.891221756	0.05001422	0.456172883	0.340870534
Itr_chr01	882284	T	T	T	T					111	114	0.127311522	0.095779991	0.018018018	0.096491228	0.07847321	0.102179564	0.990635954	0.456172883	0.340870534
Itr_chr01	882554	TAATTCTATA	TAATTCTATA	TAATTCTATA	TAATTCTATA					161	163	0.11256335	0.085432306	0.111801242	0.09202454	-0.019776702	0.638072386	0.19513005	0.456172883	0.340870534
Itr_chr01	882576	C	C	C/T	C					155	156	0.110049628	0.089371381	0.141935484	0.121794872	-0.020140612	0.600479904	0.221501522	0.456172883	0.340870534
Itr_chr01	886815	C	C	C	C					170	172	0.112175103	0.086593707	0.129411765	0.127906977	-0.001504788	0.951809638	0.021449902	0.456172883	0.340870534
Itr_chr01	886982	G	G	G	G					132	125	0.122121212	0.092242424	0.083333333	0.048	-0.035333333	0.444111178	0.352508296	0.456172883	0.340870534
Itr_chr01	887029	C	C	C	C					127	144	0.119531934	0.09126203	0.047244094	0.0625	0.015255906	0.74145171	0.129917129	0.456172883	0.340870534
Itr_chr01	887303	C	C	C	C					174	178	0.11061604	0.087110939	0.103448276	0.06741573	-0.036032546	0.407918416	0.389426687	0.456172883	0.340870534
Itr_chr01	887363	C	C	C	C					162	163	0.111527683	0.08573809	0.067901235	0.042944785	-0.024956449	0.571885623	0.242690821	0.456172883	0.340870534
Itr_chr01	887611	T	T	T	T					217	266	0.106475867	0.079796265	0.092165899	0.090225564	-0.001940335	0.959208158	0.018087136	0.456172883	0.340870534
Itr_chr01	892596	G	G	G	G/C					89	93	0.137731062	0.10353993	0.112359551	0.150537634	0.038178084	0.462307538	0.335069025	0.456172883	0.340870534
Itr_chr01	892650	A	A	A	A					95	110	0.129186603	0.097129187	0.063157895	0.1	0.036842105	0.472305539	0.325776961	0.456172883	0.340870534
Itr_chr01	892660	T	T	T	T					104	111	0.128638254	0.097886348	0.076923077	0.108108108	0.031185031	0.551089782	0.258777641	0.456172883	0.340870534
Itr_chr01	892778	G	G	G	G					126	109	0.128731615	0.096985583	0.119047619	0.027522936	-0.091524683	0.065786843	1.181860957	0.456172883	0.340870534
Itr_chr01	892803	G	G	G	G					114	98	0.13104189	0.099534551	0.096491228	0.030612245	-0.065878983	0.189362128	0.722706876	0.456172883	0.340870534
Itr_chr01	893266	T	T	T	T					79	92	0.142817832	0.104843148	0.063291139	0.119565217	0.056274078	0.289142172	0.538888562	0.456172883	0.340870534
Itr_chr01	893356	G	G	G	G					87	96	0.140086207	0.106681034	0.068965517	0.135416667	0.066451149	0.207158568	0.683697099	0.456172883	0.340870534
Itr_chr01	896324	C	C	C	C					190	159	0.110658722	0.084707051	0.047368421	0.06918239	0.021813969	0.613677265	0.212059966	0.456172883	0.340870534
Itr_chr01	896329	A	A	A	A					186	162	0.111111111	0.085025886	0.048387097	0.080246914	0.031859817	0.456108778	0.340931569	0.456172883	0.340870534
Itr_chr01	896434	C	C	C	C					187	168	0.108670741	0.084861217	0.064171123	0.047619048	-0.016552075	0.704859028	0.151897733	0.456172883	0.340870534
Itr_chr01	904607	G	G	G	G					147	169	0.114156905	0.086342229	0.088435374	0.112426036	0.023990661	0.588682264	0.230119049	0.476908537	0.321564904
Itr_chr01	904753	G	G	G	G					127	156	0.115384615	0.087926509	0.094488189	0.057692308	-0.036795881	0.417116577	0.37974255	0.476908537	0.321564904
Itr_chr01	904777	G	G	G/A	G					123	153	0.119400606	0.091662681	0.12195122	0.078431373	-0.043519847	0.354529094	0.450348119	0.476908537	0.321564904
Itr_chr01	904887	G	G	G/T	G					124	157	0.120094514	0.090815698	0.112903226	0.108280255	-0.004622971	0.916416717	0.037906997	0.476908537	0.321564904
Itr_chr01	904956	G	G	G	G					133	184	0.113966983	0.086588754	0.07518797	0.092391304	0.017203334	0.711057788	0.148095102	0.476908537	0.321564904
Itr_chr01	905121	G	G	G/A	G					140	151	0.117644276	0.08987701	0.128571429	0.086092715	-0.042478713	0.345730854	0.461261861	0.476908537	0.321564904
Itr_chr01	905443	G	G	G	G					134	120	0.115920398	0.092661692	0.059701493	0.033333333	-0.026368159	0.563887223	0.248807746	0.476908537	0.321564904
Itr_chr01	905736	C	C	C	C					118	156	0.117883529	0.090178183	0.076271186	0.076923077	0.00065189	0.99580084	0.001827512	0.476908537	0.321564904
Itr_chr01	906010	G	G	G/A	G/A					85	91	0.133290239	0.098125404	0.164705882	0.164835165	0.000129282	1	0	0.476908537	0.321564904
Itr_chr01	912385	G	G	G	G/A					108	104	0.126068376	0.097222222	0.092592593	0.115384615	0.022792023	0.654069186	0.18437631	0.476908537	0.321564904
Itr_chr01	912562	C	C	C/CATGCACTG	C/CATGCACTG					152	188	0.110022396	0.085666293	0.157894737	0.186170213	0.028275476	0.524095181	0.280589834	0.476908537	0.321564904
Itr_chr01	913110	A	A	A	A					91	98	0.132653061	0.100470958	0.087912088	0.112244898	0.02433281	0.665066987	0.17713461	0.476908537	0.321564904
Itr_chr01	913196	T	T	T	T					120	132	0.120454545	0.090151515	0.058333333	0.037878788	-0.020454545	0.668666267	0.174790586	0.476908537	0.321564904
Itr_chr01	913218	T	T	T	T					136	139	0.120556496	0.092096911	0.080882353	0.071942446	-0.008939907	0.851429714	0.069851197	0.476908537	0.321564904
Itr_chr01	913225	C	C	C	C					142	138	0.117472954	0.090732803	0.063380282	0.02173913	-0.041641151	0.357728454	0.446446514	0.476908537	0.321564904
Itr_chr01	913258	A	A	A	A					137	139	0.12156698	0.092474925	0.094890511	0.064748201	-0.03014231	0.51089782	0.29166595	0.476908537	0.321564904
Itr_chr01	913487	T	T	T/C	T					85	87	0.141176471	0.103177823	0.141176471	0.091954023	-0.049222448	0.320535893	0.494123332	0.476908537	0.321564904
Itr_chr01	919187	C	C	C/T	C/T					71	66	0.14084507	0.11054204	0.169014085	0.121212121	-0.047801963	0.419116177	0.377665576	0.476908537	0.321564904
Itr_chr01	919261	A	A	A/T	A					77	89	0.144316358	0.108857435	0.181818182	0.101123596	-0.080694586	0.143171366	0.844143832	0.476908537	0.321564904
Itr_chr01	921780	A	A	A/T	A/T					95	91	0.134991324	0.10167727	0.115789474	0.120879121	0.005089647	0.918816237	0.036771339	0.480303979	0.318483816
Itr_chr01	927058	T	C	C	C					269	271	0.104281266	0.078423572	0.037174721	0.040590406	0.003415685	0.928614277	0.032164643	0.480303979	0.318483816
Itr_chr01	927343	C	C	C	C					193	196	0.109759966	0.083773924	0.03626943	0.040816327	0.004546896	0.908418316	0.041714118	0.480303979	0.318483816
Itr_chr01	927372	T	C	C	C					184	176	0.108695652	0.085227273	0.032608696	0.022727273	-0.009881423	0.816436713	0.088077475	0.480303979	0.318483816
Itr_chr01	930795	C	C	C/T	C/T					73	69	0.14810403	0.107206671	0.109589041	0.173913043	0.064324002	0.25394921	0.595253134	0.480303979	0.318483816
Itr_chr01	930796	G	G	G/A	G/A					71	69	0.146152276	0.111859563	0.197183099	0.202898551	0.005715452	0.907818436	0.042001002	0.480303979	0.318483816
Itr_chr01	935066	A	A	A	A					157	155	0.116293405	0.084939388	0.095541401	0.122580645	0.027039244	0.512697461	0.290138834	0.480303979	0.318483816
Itr_chr01	935684	A	A	A	A					98	93	0.131226684	0.09984639	0.06122449	0.021505376	-0.039719113	0.420715857	0.376011119	0.480303979	0.318483816
Itr_chr01	935822	C	C	C	C					109	114	0.122002253	0.095284082	0.064220183	0.061403509	-0.002816675	0.983203359	0.007356646	0.480303979	0.318483816
Itr_chr01	935828	A	A	A	A					100	113	0.130353982	0.101150442	0.08	0.061946903	-0.018053097	0.731253749	0.135931894	0.480303979	0.318483816
Itr_chr01	944533	C	C	C/T	C				QTL	81	65	0.147578348	0.110541311	0.172839506	0.030769231	-0.142070275	0.013597281	1.866547942	0.295391549	0.529601934
Itr_chr01	950759	A	A	A	A					74	82	0.142386289	0.108437706	0.040540541	0.048780488	0.008239947	0.871825635	0.059570365	0.295391549	0.529601934
Itr_chr01	952949	G	G	G	G					133	136	0.121461743	0.092215834	0.045112782	0.029411765	-0.015701017	0.74445111	0.128163818	0.295391549	0.529601934
Itr_chr01	1016017	G	G	G	G					129	102	0.127906977	0.096899225	0.100775194	0.058823529	-0.041951664	0.406918616	0.390492441	0.295391549	0.529601934
Itr_chr01	1018356	C	C	C	C					71	71	0.14084507	0.112676056	0.028169014	0.056338028	0.028169014	0.626274745	0.203235101	0.295391549	0.529601934
Itr_chr01	1052980	G	G	G/A	G				QTL	53	60	0.15754717	0.117610063	0.169811321	0.05	-0.119811321	0.049190162	1.308121747	0.312754815	0.504795996
Itr_chr01	1052994	G	G	G	G					61	67	0.149253731	0.116466846	0.06557377	0.044776119	-0.020797651	0.763247351	0.117334695	0.312754815	0.504795996
Itr_chr01	1061489	T	T	T	T					135	147	0.11957672	0.087830688	0.118518519	0.108843537	-0.009674981	0.818436313	0.08701511	0.354508354	0.450373526
Itr_chr01	1085787	C	C	C	C					81	96	0.139660494	0.102623457	0.098765432	0.052083333	-0.046682099	0.381523695	0.418478484	0.354508354	0.450373526
Itr_chr01	1087566	T	G	G	G					189	198	0.107984608	0.081770082	0.079365079	0.090909091	0.011544012	0.784843031	0.105217193	0.354508354	0.450373526
Itr_chr01	1087950	T	C	T/C	C					243	244	0.10638872	0.07842542	0.160493827	0.094262295	-0.066231532	0.093581284	1.028811001	0.354508354	0.450373526
Itr_chr01	1088604	A	A	A/AAT	A/AAT					65	71	0.143661972	0.111375948	0.184615385	0.211267606	0.026652221	0.612877425	0.212626376	0.354508354	0.450373526
Itr_chr01	1103517	A	A	A/T	A					97	119	0.126743481	0.096595339	0.12371134	0.092436975	-0.031274365	0.530493901	0.275319605	0.354508354	0.450373526
Itr_chr01	1103556	G	G	G/A	G					89	104	0.131374244	0.099286949	0.123595506	0.096153846	-0.027441659	0.592681464	0.227178655	0.354508354	0.450373526
Itr_chr01	1103575	G	T	G/T	T					95	101	0.129442418	0.098488796	0.136842105	0.089108911	-0.047733194	0.326734653	0.485804802	0.354508354	0.450373526
Itr_chr01	1103644	C	T	C/T	T					108	115	0.128180354	0.094847021	0.148148148	0.086956522	-0.061191626	0.204159168	0.690031112	0.354508354	0.450373526
Itr_chr01	1103656	A	T	A/T	T					120	129	0.120736434	0.091860465	0.15	0.062015504	-0.087984496	0.064187163	1.192551822	0.354508354	0.450373526
Itr_chr01	1105978	A	A	A	A					80	79	0.139873418	0.102373418	0.05	0.088607595	0.038607595	0.463507299	0.333943423	0.354508354	0.450373526
Itr_chr01	1105979	C	C	C	C					75	77	0.142510823	0.107705628	0.053333333	0.090909091	0.037575758	0.518096381	0.285589442	0.354508354	0.450373526
Itr_chr01	1106542	C	C	C	C					96	100	0.12875	0.099166667	0.041666667	0.09	0.048333333	0.333333333	0.477121255	0.354508354	0.450373526
Itr_chr01	1106807	G	G	G/T	G/T					88	75	0.139848485	0.105757576	0.25	0.253333333	0.003333333	0.948410318	0.02300373	0.354508354	0.450373526
Itr_chr01	1106855	C	C	C/A	C/A					101	93	0.13243905	0.09847759	0.227722772	0.204301075	-0.023421697	0.656468706	0.182785972	0.354508354	0.450373526
Itr_chr01	1107796	G	G	G	G					87	94	0.134018097	0.102959159	0.045977011	0.053191489	0.007214478	0.862027594	0.064478832	0.354508354	0.450373526
Itr_chr01	1113087	T	T	T	T/A				QTL	52	53	0.168359942	0.117198839	0.038461538	0.169811321	0.131349782	0.046790642	1.329840997	0.354508354	0.450373526
Itr_chr01	1115765	T	T	T	T/C					71	75	0.145164319	0.105915493	0.098591549	0.146666667	0.048075117	0.387722456	0.411479045	0.354508354	0.450373526
Itr_chr01	1118091	A	A	A/G	A/G					106	105	0.124348607	0.095507637	0.169811321	0.171428571	0.001617251	0.922815437	0.034885149	0.354508354	0.450373526
Itr_chr01	1118110	A	A	A	A					107	96	0.130354361	0.099104361	0.056074766	0.020833333	-0.035241433	0.486502699	0.312914746	0.354508354	0.450373526
Itr_chr01	1119597	T	T	T	T					97	136	0.125	0.094375379	0.020618557	0.029411765	0.008793208	0.852629474	0.069239659	0.354508354	0.450373526
Itr_chr01	1120460	A	A	A	A/T					71	63	0.148222669	0.11289962	0.042253521	0.142857143	0.100603622	0.079984003	1.096996863	0.354508354	0.450373526
Itr_chr01	1120469	A	A	A/G	A/G					67	61	0.151945192	0.117690237	0.119402985	0.147540984	0.028137999	0.597680464	0.22353094	0.354508354	0.450373526
Itr_chr01	1135129	T	T	T	T/A					172	163	0.112997575	0.087815666	0.069767442	0.134969325	0.065201883	0.142371526	0.846576861	0.354508354	0.450373526
Itr_chr01	1136968	G	G	G	G					85	112	0.134348739	0.102205882	0.070588235	0.107142857	0.036554622	0.479504099	0.319207676	0.354508354	0.450373526
Itr_chr01	1146824	C	C	C/T	C/T					118	112	0.123940678	0.093371671	0.237288136	0.169642857	-0.067645278	0.147970406	0.829825135	0.379955402	0.420267377
Itr_chr01	1147460	G	G	G	G					109	89	0.135553036	0.100195856	0.073394495	0.08988764	0.016493145	0.74385123	0.128513915	0.379955402	0.420267377
Itr_chr01	1147475	A	A	A	A					109	91	0.131767315	0.099102732	0.055045872	0.10989011	0.054844238	0.283543291	0.547380624	0.379955402	0.420267377
Itr_chr01	1149469	TGTGTTA	TGTGTTA	TGTGTTA/T	TGTGTTA					165	162	0.113916947	0.08664422	0.151515152	0.111111111	-0.04040404	0.365326935	0.437318307	0.379955402	0.420267377
Itr_chr01	1153642	G	G	G	G					60	88	0.142424242	0.109848485	0.016666667	0.045454545	0.028787879	0.621875625	0.206296466	0.379955402	0.420267377
Itr_chr01	1154601	A	A	A	A					71	84	0.147384306	0.10731053	0.042253521	0.023809524	-0.018443997	0.717256549	0.144325478	0.379955402	0.420267377
Itr_chr01	1160132	G	G	G	G					64	98	0.14190051	0.105867347	0.0625	0.091836735	0.029336735	0.584683063	0.233079486	0.38584066	0.413592008
Itr_chr01	1161350	G	G	G	G					75	81	0.137283951	0.106666667	0.04	0.037037037	-0.002962963	0.99340132	0.002875267	0.38584066	0.413592008
Itr_chr01	1161620	T	T	T	T					213	226	0.10463667	0.081910341	0.145539906	0.137168142	-0.008371765	0.847630474	0.071793438	0.38584066	0.413592008
Itr_chr01	1161739	G	G	G/GGGTA	G					168	165	0.111904762	0.085497835	0.125	0.072727273	-0.052272727	0.234753049	0.629388758	0.38584066	0.413592008
Itr_chr01	1178710	C	C	C/T	C					57	65	0.157894737	0.116059379	0.175438596	0.107692308	-0.067746289	0.25274945	0.597309781	0.38584066	0.413592008
Itr_chr01	1207320	G	A	A	A					51	52	0.172322775	0.118778281	0.019607843	0.057692308	0.038084465	0.550889822	0.258935251	0.388298184	0.41083464
Itr_chr01	1304126	T	T	T	T					140	132	0.117965368	0.090692641	0.007142857	0	-0.007142857	0.874825035	0.058078797	0.430843445	0.36568051
Itr_chr01	1304199	G	G	G	G					153	131	0.119742554	0.090355735	0.045751634	0.061068702	0.015317068	0.733253349	0.134745945	0.430843445	0.36568051
Itr_chr01	1304263	C	C	C	C					84	57	0.145989975	0.110902256	0.05952381	0.052631579	-0.006892231	0.911617676	0.040187262	0.430843445	0.36568051
Itr_chr01	1313364	C	C	C	C					65	62	0.151612903	0.115136476	0.030769231	0.064516129	0.033746898	0.584283143	0.233376643	0.430843445	0.36568051
Itr_chr01	1313735	A	A	A	A					125	93	0.124989247	0.097032258	0.072	0.053763441	-0.018236559	0.716256749	0.144931273	0.430843445	0.36568051
Itr_chr01	1328206	C	C	C	C/T					73	64	0.150684932	0.11322774	0.095890411	0.140625	0.044734589	0.438712258	0.357820231	0.430843445	0.36568051
Itr_chr01	1333860	A	A	A	A/G					84	81	0.139329806	0.105379189	0.071428571	0.160493827	0.089065256	0.098580284	1.006209935	0.430843445	0.36568051
Itr_chr01	1333886	A	A	A	A/T					72	78	0.143162393	0.111111111	0.027777778	0.115384615	0.087606838	0.112177564	0.950093993	0.430843445	0.36568051
Itr_chr01	1344829	C	C	C	C					129	109	0.124955551	0.093947799	0.07751938	0.082568807	0.005049427	0.913817237	0.039140654	0.454017072	0.342927816
Itr_chr01	1345134	G	G	G	G					110	113	0.128238134	0.096138375	0.063636364	0.053097345	-0.010539019	0.835632873	0.077984483	0.454017072	0.342927816
Itr_chr01	1346988	C	C	C	C					50	61	0.167213115	0.123606557	0.04	0.032786885	-0.007213115	0.914417117	0.038855653	0.454017072	0.342927816
Itr_chr01	1347026	C	C	C	C					65	70	0.153846154	0.113186813	0.107692308	0.085714286	-0.021978022	0.709258148	0.149195666	0.454017072	0.342927816
Itr_chr01	1347295	A	A	A	A					77	69	0.151326934	0.108977979	0.051948052	0.086956522	0.03500847	0.526694661	0.278441084	0.454017072	0.342927816
Itr_chr01	1347516	C	C	C	C/T					60	59	0.165254237	0.118926554	0.1	0.152542373	0.052542373	0.340131974	0.468352541	0.454017072	0.342927816
Itr_chr01	1347554	C	C	C	C					56	59	0.150726392	0.116828087	0.071428571	0.084745763	0.013317191	0.847630474	0.071793438	0.454017072	0.342927816
Itr_chr01	1348193	G	G	G/T	G					74	88	0.141277641	0.10534398	0.108108108	0.068181818	-0.03992629	0.463107379	0.334318299	0.454017072	0.342927816
Itr_chr01	1444565	G	G	G	G					83	88	0.14526287	0.103231106	0.036144578	0.045454545	0.009309967	0.825434913	0.083317166	0.386570706	0.41277106
Itr_chr01	1453038	C	C	C	C					70	75	0.145714286	0.104761905	0.085714286	0.066666667	-0.019047619	0.75684863	0.120990971	0.386570706	0.41277106
Itr_chr01	1453397	C	C	C/A	C					73	74	0.147908182	0.109774158	0.136986301	0.054054054	-0.082932247	0.122175565	0.913015644	0.386570706	0.41277106
Itr_chr01	1454265	G	G	G/T	G					51	50	0.160784314	0.120784314	0.117647059	0.1	-0.017647059	0.848630274	0.071281479	0.386570706	0.41277106
Itr_chr01	1506249	A	A	A/C	A/C					136	229	0.109812484	0.085056512	0.242647059	0.213973799	-0.02867326	0.5074985	0.294565237	0.231801754	0.634883282
Itr_chr01	1515563	T	T	T	T					66	80	0.146969697	0.109848485	0.015151515	0.075	0.059848485	0.284943011	0.54524199	0.231801754	0.634883282
Itr_chr01	1522651	T	T	T	T					129	152	0.120308038	0.089300286	0.085271318	0.111842105	0.026570787	0.552289542	0.25783318	0.148183572	0.829199941
Itr_chr01	1522664	G	G	G	G/A					110	146	0.123412204	0.091407223	0.081818182	0.123287671	0.041469489	0.362927415	0.440180225	0.148183572	0.829199941
Itr_chr01	1522699	G	G	G	G/T					95	130	0.127125506	0.098380567	0.073684211	0.138461538	0.064777328	0.180563887	0.743369104	0.148183572	0.829199941
Itr_chr01	1535281	G	G	G	G					70	87	0.142528736	0.105582923	0.057142857	0.08045977	0.023316913	0.683263347	0.165411876	0.148183572	0.829199941
Itr_chr01	1535386	A	A	A	A/G					114	126	0.119883041	0.09273183	0.078947368	0.142857143	0.063909774	0.177364527	0.751133235	0.148183572	0.829199941
Itr_chr01	1535522	T	C	C	T/C				QTL	73	98	0.139362594	0.105255801	0.068493151	0.204081633	0.135588482	0.012797441	1.892876881	0.148183572	0.829199941
Itr_chr01	1535560	G	A	A	G/A					66	97	0.144329897	0.108559825	0.090909091	0.164948454	0.074039363	0.175164967	0.756552748	0.148183572	0.829199941
Itr_chr01	1535568	A	T	A/T	A/T					70	96	0.141964286	0.10625	0.128571429	0.177083333	0.048511905	0.360927814	0.442579648	0.148183572	0.829199941
Itr_chr01	1535661	T	T	T	T					126	147	0.12244898	0.090702948	0.095238095	0.102040816	0.006802721	0.891221756	0.05001422	0.148183572	0.829199941
Itr_chr01	1535691	TTATTGAAATTTGATTCTACAAG	TTATTGAAATTTGATTCTACAAG	TTATTGAAATTTGATTCTACAAG	TTATTGAAATTTGATTCTACAAG					134	145	0.115337108	0.087956768	0.089552239	0.096551724	0.006999485	0.876224755	0.057384481	0.148183572	0.829199941
Itr_chr01	1535978	G	G	G	G					191	207	0.107873637	0.083794926	0.057591623	0.096618357	0.039026734	0.349530094	0.456515426	0.148183572	0.829199941
Itr_chr01	1537245	G	G	G	G/A					101	78	0.139756283	0.103071846	0.04950495	0.115384615	0.065879665	0.204959008	0.688332989	0.148183572	0.829199941
Itr_chr01	1538885	C	C	C	C					92	103	0.127691009	0.097403968	0.032608696	0.048543689	0.015934994	0.74965007	0.125141414	0.148183572	0.829199941
Itr_chr01	1538935	C	C	C	C					86	112	0.132475083	0.099875415	0.034883721	0.035714286	0.000830565	0.99360128	0.002787858	0.148183572	0.829199941
Itr_chr01	1539026	G	G	G	G					68	85	0.141176471	0.105882353	0.044117647	0.023529412	-0.020588235	0.685862827	0.163762735	0.148183572	0.829199941
Itr_chr01	1539218	A	G	G	G					63	89	0.14553237	0.10772249	0.047619048	0.056179775	0.008560728	0.873625275	0.05867481	0.148183572	0.829199941
Itr_chr01	1544721	G	G	G/A	G					136	109	0.126888829	0.093834323	0.147058824	0.073394495	-0.073664328	0.120175965	0.920182383	0.147375525	0.831574636
Itr_chr01	1544878	C	C	C/T	C				QTL	125	110	0.122545455	0.094181818	0.192	0.081818182	-0.110181818	0.022595481	1.645978411	0.147375525	0.831574636
Itr_chr01	1545070	C	C	C/T	C			QTL	QTL	146	138	0.114055986	0.087055787	0.191780822	0.072463768	-0.119317054	0.00619876	2.207695161	0.147375525	0.831574636
Itr_chr01	1545075	C	C	C/T	C				QTL	147	142	0.120436907	0.087860496	0.176870748	0.070422535	-0.106448213	0.023395321	1.630870993	0.147375525	0.831574636
Itr_chr01	1545619	A	G	G	G				QTL	220	227	0.105806968	0.082939527	0.022727273	0.110132159	0.087404886	0.039792042	1.400203778	0.147375525	0.831574636
Itr_chr01	1545831	C	C	C	C/T				QTL	52	74	0.151767152	0.115384615	0.096153846	0.22972973	0.133575884	0.022995401	1.638359014	0.147375525	0.831574636
Itr_chr01	1548352	T	C	C	C					153	157	0.1126098	0.088172849	0.065359477	0.108280255	0.042920778	0.339132174	0.469631007	0.147375525	0.831574636
Itr_chr01	1548690	C	C	C	C					376	326	0.09515729	0.074223339	0.050531915	0.067484663	0.016952748	0.657668466	0.181992981	0.147375525	0.831574636
Itr_chr01	1548819	C	C	C	C					253	246	0.105482181	0.080304637	0.055335968	0.032520325	-0.022815643	0.561887622	0.250350535	0.147375525	0.831574636
Itr_chr01	1549043	A	A	A	A					284	231	0.108164136	0.0789586	0.038732394	0.060606061	0.021873666	0.581883623	0.235163866	0.147375525	0.831574636
Itr_chr01	1549667	T	C	C	C					368	314	0.099072279	0.075290778	0.035326087	0.063694268	0.028368181	0.454909018	0.342075454	0.147375525	0.831574636
Itr_chr01	1553409	T	C	C	C					95	108	0.12962963	0.099415205	0.021052632	0.055555556	0.034502924	0.49770046	0.303031958	0.147375525	0.831574636
Itr_chr01	1553513	G	G	G	G					212	178	0.113737545	0.084428662	0.023584906	0.005617978	-0.017966928	0.663867227	0.177918771	0.147375525	0.831574636
Itr_chr01	1553526	C	C	C	C					221	201	0.106278562	0.08140294	0.054298643	0.059701493	0.00540285	0.895020996	0.048166777	0.147375525	0.831574636
Itr_chr01	1553613	G	G	G	G					263	203	0.103710502	0.080709509	0.034220532	0.049261084	0.015040551	0.725054989	0.139629055	0.147375525	0.831574636
Itr_chr01	1554583	A	A	A/G	A					62	64	0.147681452	0.114415323	0.112903226	0.0625	-0.050403226	0.368126375	0.434003066	0.147375525	0.831574636
Itr_chr01	1556228	C	G	G	G					141	158	0.11477691	0.089460454	0.042553191	0.03164557	-0.010907622	0.804839032	0.09429097	0.147375525	0.831574636
Itr_chr01	1559578	T	C	C	C					166	167	0.113592093	0.084662001	0.054216867	0.107784431	0.053567564	0.23995201	0.619875609	0.147375525	0.831574636
Itr_chr01	1560046	T	G	G	G					379	320	0.1	0.076855211	0.029023747	0.05	0.020976253	0.587682464	0.230857268	0.127102582	0.895845626
Itr_chr01	1560443	A	A	A	A					378	320	0.094791667	0.073065476	0.029100529	0.03125	0.002149471	0.956208758	0.019447283	0.127102582	0.895845626
Itr_chr01	1560511	A	G	G	G					345	296	0.100332942	0.076361144	0.037681159	0.050675676	0.012994516	0.75224955	0.123638063	0.127102582	0.895845626
Itr_chr01	1560533	A	G	G	G					340	288	0.099060458	0.07630719	0.038235294	0.055555556	0.017320261	0.662267546	0.178966526	0.127102582	0.895845626
Itr_chr01	1560788	A	G	G	G					184	175	0.110248447	0.087111801	0.043478261	0.108571429	0.065093168	0.136572685	0.864636151	0.127102582	0.895845626
Itr_chr01	1560794	G	G	G	G					193	185	0.109228399	0.083321664	0.046632124	0.118918919	0.072286795	0.085582883	1.067613086	0.127102582	0.895845626
Itr_chr01	1562803	C	C	C	C/A				QTL	195	182	0.109157509	0.083516484	0.046153846	0.142857143	0.096703297	0.021995601	1.657664169	0.127102582	0.895845626	Itr_chr01CG00730=HIGH	Itr_chr01CG00730=stop_gained	Itr_chr01CG00730=c.490G>T	Itr_chr01CG00730=p.Glu164*
Itr_chr01	1563069	C	C	C	C/T				QTL	165	144	0.115909091	0.088257576	0.054545455	0.145833333	0.091287879	0.042991402	1.366618395	0.127102582	0.895845626	Itr_chr01CG00730=HIGH	Itr_chr01CG00730=splice_acceptor_variant&intron_variant	Itr_chr01CG00730=c.313-1G>A
Itr_chr01	1567393	A	C	C	C					240	224	0.105654762	0.080357143	0.029166667	0.084821429	0.055654762	0.171565687	0.765569567	0.127102582	0.895845626
Itr_chr01	1567913	T	C	C	T/C			QTL	QTL	160	188	0.109042553	0.08337766	0.04375	0.154255319	0.110505319	0.00919816	2.036299023	0.127102582	0.895845626
Itr_chr01	1570721	C	T	T	C/T			QTL	QTL	102	114	0.12745098	0.094427245	0.068627451	0.228070175	0.159442724	0.00139972	2.853958815	0.127102582	0.895845626
Itr_chr01	1572552	C	G	G	G					175	194	0.113519882	0.084270987	0.04	0.097938144	0.057938144	0.174165167	0.7590387	0.127102582	0.895845626	Itr_chr01CG00760=MODERATE	Itr_chr01CG00760=missense_variant	Itr_chr01CG00760=c.616G>C	Itr_chr01CG00760=p.Ala206Pro
Itr_chr01	1572789	C	C	C	C					157	134	0.116646069	0.087888583	0.006369427	0.067164179	0.060794752	0.186962607	0.728245244	0.127102582	0.895845626
Itr_chr01	1572914	C	C	C	C					159	140	0.114375562	0.089532794	0.031446541	0.071428571	0.039982031	0.373525295	0.427679983	0.127102582	0.895845626	Itr_chr01CG00760=HIGH	Itr_chr01CG00760=stop_gained	Itr_chr01CG00760=c.462G>A	Itr_chr01CG00760=p.Trp154*
Itr_chr01	1573622	C	C	C	C					63	75	0.145396825	0.11047619	0.047619048	0.013333333	-0.034285714	0.539092182	0.268336967	0.127102582	0.895845626
Itr_chr01	1574203	G	G	G	G					284	277	0.101972848	0.07893934	0.021126761	0.061371841	0.040245081	0.306338732	0.513798089	0.127102582	0.895845626	Itr_chr01CG00770=HIGH	Itr_chr01CG00770=stop_gained	Itr_chr01CG00770=c.1579C>T	Itr_chr01CG00770=p.Arg527*
Itr_chr01	1574231	T	C	C	C					287	281	0.103562439	0.077981822	0.024390244	0.06405694	0.039666696	0.331133773	0.479996522	0.127102582	0.895845626
Itr_chr01	1574274	C	C	C	C					276	241	0.100697577	0.078597631	0.02173913	0.078838174	0.057099044	0.156768646	0.804740792	0.127102582	0.895845626	Itr_chr01CG00770=MODERATE	Itr_chr01CG00770=missense_variant	Itr_chr01CG00770=c.1508G>A	Itr_chr01CG00770=p.Arg503His
Itr_chr01	1575099	C	C	C	C					116	95	0.12722323	0.097549909	0.025862069	0.052631579	0.02676951	0.590481904	0.228793408	0.127102582	0.895845626	Itr_chr01CG00770=MODERATE	Itr_chr01CG00770=missense_variant	Itr_chr01CG00770=c.833G>A	Itr_chr01CG00770=p.Arg278His
Itr_chr01	1578679	A	G	G	G					246	218	0.099985082	0.078093533	0.032520325	0.068807339	0.036287014	0.378324335	0.422135722	0.127102582	0.895845626
Itr_chr01	1579431	C	A	A	A					217	199	0.10677813	0.082138805	0.069124424	0.100502513	0.031378089	0.457108578	0.339980628	0.127102582	0.895845626
Itr_chr01	1579768	G	G	G	G					139	144	0.123551159	0.089328537	0.050359712	0.055555556	0.005195843	0.884223155	0.053438116	0.127102582	0.895845626
Itr_chr01	1580078	G	A	A	A					133	150	0.116591479	0.089924812	0.067669173	0.106666667	0.038997494	0.400119976	0.397809766	0.098765851	1.005393189
Itr_chr01	1580543	C	T	T	C/T			QTL	QTL	120	163	0.119325153	0.091104294	0.058333333	0.17791411	0.119580777	0.01019796	1.991486678	0.098765851	1.005393189
Itr_chr01	1580593	G	T	T	T					274	296	0.10228842	0.077012231	0.04379562	0.091216216	0.047420596	0.226154769	0.64559425	0.098765851	1.005393189
Itr_chr01	1582878	T	C	C	C					260	288	0.103739316	0.078365385	0.019230769	0.09375	0.074519231	0.060387922	1.219049912	0.098765851	1.005393189
Itr_chr01	1583021	T	C	C	C					316	315	0.101687764	0.075688166	0.028481013	0.076190476	0.047709464	0.213357329	0.670892435	0.098765851	1.005393189
Itr_chr01	1583072	T	A	A	A					302	304	0.098488149	0.075657895	0.026490066	0.085526316	0.05903625	0.124375125	0.90526647	0.098765851	1.005393189
Itr_chr01	1583229	T	C	C	C					259	283	0.100849967	0.07832517	0.038610039	0.081272085	0.042662046	0.299740052	0.523255222	0.098765851	1.005393189
Itr_chr01	1583279	T	C	C	C					297	331	0.101244062	0.078570193	0.053872054	0.072507553	0.018635499	0.652469506	0.185439781	0.098765851	1.005393189
Itr_chr01	1583404	T	C	C	C					225	270	0.104444444	0.078518519	0.044444444	0.111111111	0.066666667	0.101379724	0.994048895	0.098765851	1.005393189
Itr_chr01	1583653	A	G	G	G					262	267	0.100880579	0.077765389	0.049618321	0.06741573	0.01779741	0.648470306	0.188109906	0.098765851	1.005393189
Itr_chr01	1584122	C	C	C	C					167	211	0.109004739	0.083094475	0.065868263	0.09478673	0.028918466	0.50269946	0.298691581	0.098765851	1.005393189
Itr_chr01	1584551	G	A	A	A					307	348	0.094631023	0.075087049	0.061889251	0.077586207	0.015696956	0.692461508	0.159604363	0.098765851	1.005393189
Itr_chr01	1584632	A	G	G	G					242	276	0.103545335	0.079260989	0.08677686	0.115942029	0.029165169	0.477904419	0.320658954	0.098765851	1.005393189
Itr_chr01	1584884	A	G	G	G					233	241	0.1030221	0.078125835	0.025751073	0.074688797	0.048937724	0.219956009	0.657664169	0.098765851	1.005393189
Itr_chr01	1585547	A	T	T	T					265	227	0.105012052	0.079943479	0.022641509	0.061674009	0.039032499	0.340131974	0.468352541	0.098765851	1.005393189
Itr_chr01	1585734	T	C	C	C					223	195	0.108244222	0.083868	0.035874439	0.112820513	0.076946073	0.072185563	1.141549653	0.098765851	1.005393189
Itr_chr01	1585942	A	G	G	G					331	318	0.097056756	0.074417146	0.024169184	0.066037736	0.041868552	0.282743451	0.548607445	0.098765851	1.005393189
Itr_chr01	1586750	C	T	T	T					403	359	0.099621916	0.074586838	0.029776675	0.052924791	0.023148116	0.549290142	0.260198195	0.098765851	1.005393189
Itr_chr01	1586804	A	G	G	G					347	308	0.097440024	0.075910401	0.031700288	0.068181818	0.03648153	0.358928214	0.444992402	0.098765851	1.005393189
Itr_chr01	1586907	A	G	G	G					387	333	0.097911865	0.074027516	0.012919897	0.051051051	0.038131154	0.318736253	0.496568537	0.098765851	1.005393189
Itr_chr01	1588641	A	C	C	C					209	209	0.110047847	0.081339713	0.062200957	0.076555024	0.014354067	0.75144971	0.124100079	0.098765851	1.005393189
Itr_chr01	1588682	C	G	G	G					238	244	0.106178537	0.080865133	0.058823529	0.073770492	0.014946962	0.700659868	0.154492757	0.098765851	1.005393189
Itr_chr01	1589028	T	A	A	A					315	286	0.0996559	0.076645577	0.034920635	0.06993007	0.035009435	0.373125375	0.428145215	0.098765851	1.005393189
Itr_chr01	1589352	A	C	C	C					604	571	0.091230675	0.071458809	0.018211921	0.028021016	0.009809095	0.786442711	0.104332908	0.098765851	1.005393189
Itr_chr01	1589854	A	G	G	G					452	394	0.096491622	0.072503481	0.019911504	0.04822335	0.028311846	0.439712058	0.356831625	0.098765851	1.005393189
Itr_chr01	1590616	T	G	G	G					511	454	0.098075812	0.074101054	0.025440313	0.057268722	0.031828409	0.404319136	0.393275703	0.098765851	1.005393189
Itr_chr01	1593085	G	A	A	A					328	337	0.098863719	0.074880582	0.018292683	0.068249258	0.049956575	0.202959408	0.692590812	0.098765851	1.005393189
Itr_chr01	1593325	T	A	A	A					428	423	0.094866441	0.071640043	0.018691589	0.066193853	0.047502265	0.213757249	0.670079149	0.098765851	1.005393189
Itr_chr01	1594373	T	C	C	T/C			QTL	QTL	167	125	0.11760479	0.091784431	0.041916168	0.168	0.126083832	0.00659868	2.180542915	0.098765851	1.005393189
Itr_chr01	1596417	G	A	A	A					572	492	0.095400534	0.072133151	0.034965035	0.050813008	0.015847973	0.648070386	0.188377824	0.098765851	1.005393189	Itr_chr01CG00790=MODERATE	Itr_chr01CG00790=missense_variant	Itr_chr01CG00790=c.569C>T	Itr_chr01CG00790=p.Ala190Val
Itr_chr01	1596463	C	G	G	G					545	480	0.092622324	0.071100917	0.053211009	0.060416667	0.007205657	0.844631074	0.073332945	0.098765851	1.005393189	Itr_chr01CG00790=MODERATE	Itr_chr01CG00790=missense_variant	Itr_chr01CG00790=c.523G>C	Itr_chr01CG00790=p.Val175Leu
Itr_chr01	1597851	C	T	T	C/T					150	151	0.113642384	0.086887417	0.08	0.132450331	0.052450331	0.25754849	0.589140992	0.098765851	1.005393189
Itr_chr01	1597868	CAT	C	C	C					169	173	0.112973287	0.084208366	0.071005917	0.10982659	0.038820672	0.365726855	0.436843149	0.098765851	1.005393189
Itr_chr01	1597877	G	A	A	A					220	224	0.105600649	0.082142857	0.05	0.084821429	0.034821429	0.386122775	0.413274581	0.098765851	1.005393189
Itr_chr01	1598981	C	C	C	C/CTATA				QTL	83	81	0.142793396	0.107541276	0.048192771	0.172839506	0.124646735	0.019196161	1.716785622	0.098765851	1.005393189
Itr_chr01	1600040	A	C	C	A/C				QTL	198	162	0.11335578	0.085297419	0.060606061	0.166666667	0.106060606	0.016996601	1.769637929	0.087934059	1.055842881
Itr_chr01	1600507	T	C	C	T/C					120	129	0.122868217	0.094573643	0.1	0.178294574	0.078294574	0.103379324	0.985566311	0.087934059	1.055842881
Itr_chr01	1600676	G	T	T	T					213	239	0.103698902	0.078574656	0.056338028	0.09623431	0.039896281	0.331533693	0.479472328	0.087934059	1.055842881
Itr_chr01	1601123	A	C	C	C					206	206	0.111650485	0.082524272	0.067961165	0.116504854	0.048543689	0.25934813	0.586116878	0.087934059	1.055842881
Itr_chr01	1601187	C	T	T	T					176	172	0.112579281	0.084302326	0.0625	0.127906977	0.065406977	0.138772246	0.857697384	0.087934059	1.055842881
Itr_chr01	1601293	A	G	G	A/G					140	144	0.115674603	0.087896825	0.092857143	0.180555556	0.087698413	0.051589682	1.287437149	0.087934059	1.055842881
Itr_chr01	1601740	G	T	T	G/T			QTL	QTL	106	114	0.121482953	0.094505131	0.066037736	0.210526316	0.14448858	0.00179964	2.744814345	0.087934059	1.055842881
Itr_chr01	1601772	A	A	A	A/G					133	135	0.117961571	0.088777499	0.060150376	0.148148148	0.087997772	0.060187962	1.220490359	0.087934059	1.055842881
Itr_chr01	1601867	A	G	A/G	A/G			QTL	QTL	125	106	0.123245283	0.093509434	0.128	0.273584906	0.145584906	0.00259948	2.585113502	0.087934059	1.055842881
Itr_chr01	1601877	G	C	G/C	G/C				QTL	133	105	0.121303258	0.093233083	0.120300752	0.238095238	0.117794486	0.013997201	1.853958815	0.087934059	1.055842881
Itr_chr01	1601878	G	A	A	G/A			QTL	QTL	131	105	0.122355507	0.093565976	0.106870229	0.238095238	0.131225009	0.0079984	2.096996863	0.087934059	1.055842881
Itr_chr01	1602292	C	C	C	C/CT			QTL	QTL	76	57	0.153508772	0.114035088	0.092105263	0.280701754	0.188596491	0.00119976	2.920905604	0.087934059	1.055842881
Itr_chr01	1602437	G	G	G	G/A				QTL	177	175	0.112413236	0.086101695	0.073446328	0.165714286	0.092267958	0.034193161	1.466060744	0.087934059	1.055842881
Itr_chr01	1602477	G	T	T	G/T			QTL	QTL	161	153	0.116063817	0.087890229	0.068322981	0.209150327	0.140827345	0.0009998	3.00008685	0.087934059	1.055842881
Itr_chr01	1602832	C	T	C/T	C/T				QTL	108	111	0.126126126	0.097347347	0.12037037	0.225225225	0.104854855	0.033793241	1.47117015	0.087934059	1.055842881
Itr_chr01	1602833	C	A	C/A	C/A				QTL	106	107	0.130576618	0.094780462	0.122641509	0.224299065	0.101657556	0.043791242	1.35861274	0.087934059	1.055842881
Itr_chr01	1602884	C	T	T	C/T				QTL	116	111	0.126514445	0.094361603	0.103448276	0.198198198	0.094749922	0.049790042	1.302857507	0.087934059	1.055842881
Itr_chr01	1603843	G	G	G	G					177	176	0.112577042	0.084649461	0.050847458	0.113636364	0.062788906	0.142771446	0.845358643	0.087934059	1.055842881
Itr_chr01	1603903	G	G	G	G					169	186	0.11236241	0.086530508	0.106508876	0.112903226	0.00639435	0.890421916	0.050404159	0.087934059	1.055842881
Itr_chr01	1603923	G	G	G	G				QTL	157	184	0.113957353	0.084914151	0.044585987	0.141304348	0.096718361	0.025994801	1.585113502	0.087934059	1.055842881
Itr_chr01	1604023	T	C	C	C				QTL	191	228	0.108110591	0.081634059	0.036649215	0.131578947	0.094929733	0.022595481	1.645978411	0.087934059	1.055842881
Itr_chr01	1604609	G	A	A	A					224	265	0.105811995	0.080525606	0.040178571	0.071698113	0.031519542	0.447710458	0.349002761	0.087934059	1.055842881
Itr_chr01	1604895	T	C	C	C					231	233	0.104416328	0.082548353	0.043290043	0.08583691	0.042546867	0.310337932	0.508165138	0.087934059	1.055842881
Itr_chr01	1609845	C	A	A	A					240	227	0.104515419	0.079992658	0.016666667	0.083700441	0.067033774	0.100579884	0.997488869	0.087934059	1.055842881
Itr_chr01	1610259	A	A	A	A					169	176	0.10862695	0.084050565	0.124260355	0.090909091	-0.033351264	0.427914417	0.368643081	0.087934059	1.055842881
Itr_chr01	1611574	C	C	C	C					130	156	0.117948718	0.091025641	0.084615385	0.064102564	-0.020512821	0.646870626	0.18918257	0.087934059	1.055842881
Itr_chr01	1614930	C	T	T	C/T					101	97	0.126977646	0.097376748	0.069306931	0.164948454	0.095641523	0.058388322	1.233674003	0.087934059	1.055842881
Itr_chr01	1615352	G	G	G/T	G/T					83	102	0.13276636	0.103118356	0.180722892	0.107843137	-0.072879754	0.161967606	0.790571836	0.087934059	1.055842881
Itr_chr01	1616974	G	T	T	T					239	258	0.105753949	0.079011385	0.037656904	0.093023256	0.055366352	0.179964007	0.744814345	0.087934059	1.055842881
Itr_chr01	1617098	G	A	A	A					241	235	0.103187075	0.078184868	0.045643154	0.085106383	0.039463229	0.328934213	0.482890952	0.087934059	1.055842881
Itr_chr01	1617167	G	A	A	A					285	269	0.102758756	0.078523446	0.028070175	0.085501859	0.057431683	0.140171966	0.853338837	0.087934059	1.055842881
Itr_chr01	1617345	T	G	G	G					236	239	0.106357705	0.081253103	0.042372881	0.108786611	0.06641373	0.110777844	0.95554709	0.087934059	1.055842881
Itr_chr01	1617622	A	T	T	A/T				QTL	157	162	0.11590784	0.08524023	0.050955414	0.154320988	0.103365574	0.020195961	1.694735481	0.087934059	1.055842881
Itr_chr01	1617639	T	C	C	T/C				QTL	136	141	0.119211514	0.08979975	0.073529412	0.177304965	0.103775553	0.027394521	1.562336287	0.087934059	1.055842881
Itr_chr01	1617669	G	A	A	G/A					147	139	0.118240102	0.09024617	0.074829932	0.158273381	0.083443449	0.066986603	1.174012048	0.087934059	1.055842881
Itr_chr01	1617736	G	C	C	G/C			QTL	QTL	99	103	0.133568697	0.097087379	0.101010101	0.242718447	0.141708346	0.00859828	2.065588399	0.087934059	1.055842881
Itr_chr01	1617741	C	T	C/T	C/T				QTL	102	107	0.12946674	0.100054975	0.117647059	0.242990654	0.125343595	0.012797441	1.892876881	0.087934059	1.055842881
Itr_chr01	1617751	G	A	G/A	G/A				QTL	101	105	0.129844413	0.094106554	0.108910891	0.238095238	0.129184347	0.01079784	1.966663095	0.087934059	1.055842881
Itr_chr01	1622831	C	C	C/T	C					119	123	0.120858099	0.093803375	0.151260504	0.073170732	-0.078089772	0.099980004	1.00008685	0.087934059	1.055842881
Itr_chr01	1622938	G	C	C	G/C					150	135	0.117777778	0.093333333	0.046666667	0.125925926	0.079259259	0.091581684	1.038191377	0.087934059	1.055842881
Itr_chr01	1622987	C	C	C	C					145	141	0.116458792	0.088089998	0.110344828	0.092198582	-0.018146246	0.682063587	0.166175135	0.087934059	1.055842881
Itr_chr01	1623018	T	T	T	T/C					134	138	0.120700844	0.091066407	0.104477612	0.123188406	0.018710794	0.685062987	0.164269496	0.087934059	1.055842881
Itr_chr01	1623036	G	A	A	G/A					122	122	0.12295082	0.098360656	0.073770492	0.155737705	0.081967213	0.087182563	1.059570365	0.087934059	1.055842881
Itr_chr01	1623096	A	G	G	A/G					114	128	0.125548246	0.094846491	0.096491228	0.1640625	0.067571272	0.157168566	0.803634309	0.087934059	1.055842881
Itr_chr01	1623135	C	A	A	C/A					120	114	0.124122807	0.097368421	0.1	0.131578947	0.031578947	0.49490102	0.305481651	0.087934059	1.055842881
Itr_chr01	1623248	C	T	T	C/T					123	115	0.12173913	0.09416755	0.048780488	0.113043478	0.06426299	0.179964007	0.744814345	0.087934059	1.055842881
Itr_chr01	1623295	T	C	C	T/C				QTL	93	98	0.132104455	0.099517226	0.032258065	0.132653061	0.100394997	0.046190762	1.335444875	0.087934059	1.055842881
Itr_chr01	1623660	C	A	A	C/A				QTL	120	132	0.121969697	0.093939394	0.033333333	0.151515152	0.118181818	0.012997401	1.886143498	0.087934059	1.055842881
Itr_chr01	1623687	G	T	T	G/T					111	112	0.126287001	0.097892535	0.045045045	0.133928571	0.088883526	0.077984403	1.107992248	0.087934059	1.055842881
Itr_chr01	1623780	G	A	A	G/A					105	117	0.127716728	0.098656899	0.076190476	0.145299145	0.069108669	0.157768446	0.801979851	0.087934059	1.055842881
Itr_chr01	1623816	C	T	T	T					129	123	0.121005861	0.091699754	0.100775194	0.12195122	0.021176026	0.628674265	0.201574317	0.087934059	1.055842881
Itr_chr01	1623865	T	T	T	T/A					115	105	0.126293996	0.09689441	0.086956522	0.171428571	0.08447205	0.084183163	1.074774759	0.087934059	1.055842881
Itr_chr01	1627817	C	C	C	C					118	105	0.12590799	0.095399516	0.110169492	0.066666667	-0.043502825	0.380123975	0.420074738	0.087934059	1.055842881
Itr_chr01	1627832	G	G	G	G					117	98	0.121576836	0.096546311	0.094017094	0.071428571	-0.022588523	0.647670466	0.188645907	0.087934059	1.055842881
Itr_chr01	1627851	A	A	A	A					100	87	0.133908046	0.103448276	0.06	0.057471264	-0.002528736	0.954809038	0.020083479	0.087934059	1.055842881
Itr_chr01	1627855	A	A	A	A					102	88	0.137923351	0.10026738	0.098039216	0.079545455	-0.018493761	0.73865227	0.131559963	0.087934059	1.055842881
Itr_chr01	1635006	G	G	G	G					138	120	0.12173913	0.089855072	0.079710145	0.066666667	-0.013043478	0.785642871	0.104774826	0.087934059	1.055842881
Itr_chr01	1635064	G	G	G	G					158	153	0.112558948	0.086621991	0.063291139	0.058823529	-0.00446761	0.895220956	0.04806976	0.087934059	1.055842881
Itr_chr01	1635093	G	G	G/T	G/T					155	183	0.112109995	0.087748986	0.219354839	0.142076503	-0.077278336	0.079984003	1.096996863	0.087934059	1.055842881
Itr_chr01	1635167	T	C	C	C				QTL	121	179	0.117456946	0.087307817	0.024793388	0.117318436	0.092525047	0.039592082	1.402391664	0.087934059	1.055842881
Itr_chr01	1635198	C	C	C/T	C					111	168	0.12467825	0.092020592	0.135135135	0.077380952	-0.057754183	0.221355729	0.654909234	0.087934059	1.055842881
Itr_chr01	1635294	G	G	G/A	G/A					110	150	0.121818182	0.092121212	0.136363636	0.16	0.023636364	0.615076985	0.211070523	0.087934059	1.055842881
Itr_chr01	1635361	C	C	C	C					91	140	0.126373626	0.095604396	0.076923077	0.092857143	0.015934066	0.75384923	0.122715504	0.087934059	1.055842881
Itr_chr01	1635416	G	G	G/T	G/T					63	85	0.140616246	0.108870215	0.158730159	0.129411765	-0.029318394	0.594481104	0.225861945	0.087934059	1.055842881
Itr_chr01	1636768	T	T	T	T/G				QTL	187	167	0.110378174	0.086169906	0.058823529	0.149700599	0.090877069	0.036592681	1.436605765	0.087934059	1.055842881
Itr_chr01	1637840	G	G	G	G					211	194	0.110323936	0.081887917	0.061611374	0.051546392	-0.010064983	0.824235153	0.083948867	0.087934059	1.055842881
Itr_chr01	1639468	T	C	C	C					188	148	0.113283496	0.086687752	0.069148936	0.101351351	0.032202415	0.466106779	0.331514581	0.087934059	1.055842881
Itr_chr01	1640183	C	C	C	C/T				QTL	163	148	0.11096833	0.08854253	0.049079755	0.141891892	0.092812137	0.039192162	1.406800783	0.087934059	1.055842881
Itr_chr01	1643976	T	T	T	T/A					163	149	0.11409396	0.086836579	0.061349693	0.147651007	0.086301313	0.051589682	1.287437149	0.087934059	1.055842881
Itr_chr01	1644032	G	A	A	G/A				QTL	139	132	0.120776106	0.090854589	0.079136691	0.174242424	0.095105734	0.038192362	1.418023487	0.087934059	1.055842881
Itr_chr01	1644843	T	T	T	T					107	128	0.126679322	0.092362734	0.08411215	0.0625	-0.02161215	0.643871226	0.191200983	0.087934059	1.055842881
Itr_chr01	1645178	C	CT	CT	CT					202	170	0.113511939	0.084566104	0.069306931	0.152941176	0.083634246	0.052989402	1.275810981	0.087934059	1.055842881
Itr_chr01	1645553	C	C	C	C					193	194	0.108140591	0.08322205	0.051813472	0.046391753	-0.005421719	0.899420116	0.046037403	0.087934059	1.055842881
Itr_chr01	1646081	T	T	T	T/A			QTL	QTL	186	149	0.115609439	0.088799885	0.048387097	0.187919463	0.139532366	0.0019996	2.699056855	0.087934059	1.055842881
Itr_chr01	1647715	C	C	C	C					192	147	0.113414116	0.087585034	0.078125	0.081632653	0.003507653	0.940811838	0.026497227	0.087934059	1.055842881
Itr_chr01	1647948	A	A	A	A					198	155	0.107201043	0.083349625	0.090909091	0.109677419	0.018768328	0.672665467	0.172200867	0.087934059	1.055842881
Itr_chr01	1648032	G	G	G	G					201	196	0.108310488	0.083434866	0.049751244	0.096938776	0.047187532	0.283743251	0.547074459	0.087934059	1.055842881
Itr_chr01	1648204	A	G	G	A/G				QTL	174	150	0.113333333	0.085517241	0.08045977	0.166666667	0.086206897	0.049390122	1.306359901	0.087934059	1.055842881
Itr_chr01	1648277	G	G	G	G					161	133	0.118339327	0.089244851	0.043478261	0.07518797	0.031709709	0.48870226	0.310955653	0.087934059	1.055842881
Itr_chr01	1648321	C	T	T	C/T					143	123	0.113195747	0.090397407	0.06993007	0.154471545	0.084541475	0.067386523	1.171426954	0.087934059	1.055842881
Itr_chr01	1648914	T	A	A	T/A				QTL	97	89	0.13784316	0.102166107	0.082474227	0.202247191	0.119772964	0.025594881	1.591846885	0.087934059	1.055842881
Itr_chr01	1649198	G	C	C	G/C				QTL	96	110	0.125	0.097348485	0.083333333	0.190909091	0.107575758	0.031393721	1.503157202	0.087934059	1.055842881
Itr_chr01	1649393	C	T	T	C/T			QTL	QTL	121	88	0.122933884	0.098140496	0.024793388	0.159090909	0.134297521	0.00579884	2.236658857	0.087934059	1.055842881
Itr_chr01	1649522	G	G	G	G					73	92	0.135646218	0.103037522	0.01369863	0.043478261	0.029779631	0.565686863	0.247423907	0.087934059	1.055842881
Itr_chr01	1649815	C	A	A	C/A			QTL	QTL	135	136	0.11879085	0.089324619	0.037037037	0.183823529	0.146786492	0.00159968	2.795966868	0.087934059	1.055842881
Itr_chr01	1649858	TTTTTTTTG	TTTTTTTTG	TTTTTTTTG	TTTTTTTTG/T				QTL	104	88	0.125874126	0.097027972	0.038461538	0.159090909	0.120629371	0.014997001	1.823995591	0.087934059	1.055842881
Itr_chr01	1650015	T	C	C	C					161	134	0.119449337	0.088115324	0.074534161	0.104477612	0.02994345	0.49170166	0.308298326	0.087934059	1.055842881
Itr_chr01	1650793	C	T	T	T					145	125	0.117517241	0.089931034	0.055172414	0.112	0.056827586	0.219756049	0.658059162	0.087934059	1.055842881
Itr_chr01	1650887	A	G	G	G					171	148	0.115378536	0.088746641	0.058479532	0.108108108	0.049628576	0.266346731	0.57455263	0.087934059	1.055842881
Itr_chr01	1651308	A	T	T	A/T					123	119	0.120038259	0.094076655	0.073170732	0.12605042	0.052879688	0.267146571	0.573250396	0.087934059	1.055842881
Itr_chr01	1651309	G	G	G	G/A					126	127	0.125796775	0.094425697	0.063492063	0.118110236	0.054618173	0.274945011	0.560754156	0.087934059	1.055842881
Itr_chr01	1651444	G	C	C	C					186	138	0.115942029	0.08742403	0.053763441	0.101449275	0.047685835	0.291341732	0.535597303	0.087934059	1.055842881
Itr_chr01	1651445	C	A	A	A					182	135	0.118762719	0.088848189	0.054945055	0.111111111	0.056166056	0.210557888	0.676628483	0.087934059	1.055842881
Itr_chr01	1651599	T	C	C	T/C					173	151	0.112238257	0.086590361	0.069364162	0.125827815	0.056463653	0.208158368	0.681606125	0.087934059	1.055842881
Itr_chr01	1651636	T	C	C	T/C					167	142	0.116977313	0.088007084	0.071856287	0.126760563	0.054904276	0.222355529	0.652952067	0.087934059	1.055842881
Itr_chr01	1651937	G	T	T	G/T					199	163	0.112649135	0.084718069	0.060301508	0.128834356	0.068532848	0.113177365	0.946240423	0.087934059	1.055842881
Itr_chr01	1652461	G	A	A	G/A				QTL	167	158	0.112749185	0.08606837	0.047904192	0.139240506	0.091336315	0.037192561	1.42954391	0.087934059	1.055842881
Itr_chr01	1652486	C	T	T	T					159	164	0.114933272	0.084982359	0.050314465	0.103658537	0.053344071	0.230153969	0.637981531	0.087934059	1.055842881
Itr_chr01	1652538	C	A	A	C/A					154	154	0.11038961	0.090909091	0.064935065	0.123376623	0.058441558	0.182563487	0.738586077	0.087934059	1.055842881
Itr_chr01	1652643	T	C	C	T/C			QTL	QTL	174	166	0.111203434	0.085929927	0.051724138	0.198795181	0.147071043	0.00059988	3.2219356	0.087934059	1.055842881
Itr_chr01	1652923	TCG	T	T	TCG/T			QTL	QTL	193	175	0.110259067	0.083286454	0.07253886	0.182857143	0.110318283	0.01019796	1.991486678	0.087934059	1.055842881
Itr_chr01	1653028	C	T	T	T					170	185	0.111128776	0.084737679	0.052941176	0.118918919	0.065977742	0.121175765	0.91658423	0.087934059	1.055842881
Itr_chr01	1653100	C	T	T	T					180	209	0.110180755	0.083811802	0.061111111	0.133971292	0.072860181	0.087582484	1.057582744	0.087934059	1.055842881
Itr_chr01	1653448	A	C	C	A/C			QTL	QTL	152	175	0.113909774	0.08537594	0.026315789	0.171428571	0.145112782	0.00119976	2.920905604	0.087934059	1.055842881
Itr_chr01	1653875	T	T	T	T/C				QTL	200	193	0.109170984	0.083186528	0.045	0.14507772	0.10007772	0.016396721	1.785243002	0.087934059	1.055842881
Itr_chr01	1653898	T	G	G	T/G				QTL	199	198	0.106212883	0.081188772	0.045226131	0.141414141	0.096188011	0.020595881	1.68621963	0.087934059	1.055842881
Itr_chr01	1654072	G	G	G	G/A					185	179	0.112818964	0.08506719	0.091891892	0.150837989	0.058946097	0.165366927	0.781551345	0.087934059	1.055842881
Itr_chr01	1654143	T	G	G	T/G					170	188	0.11057572	0.085356696	0.094117647	0.170212766	0.076095119	0.078984203	1.102459759	0.087934059	1.055842881
Itr_chr01	1654148	T	T	T	T/C					172	191	0.108699623	0.08264337	0.093023256	0.162303665	0.069280409	0.101779644	0.992339072	0.087934059	1.055842881
Itr_chr01	1654175	C	T	T	C/T					171	195	0.113270355	0.085739991	0.076023392	0.143589744	0.067566352	0.120775845	0.918019916	0.087934059	1.055842881
Itr_chr01	1654475	T	C	C	C					185	194	0.108609641	0.083087211	0.075675676	0.139175258	0.063499582	0.131773645	0.88017144	0.087934059	1.055842881
Itr_chr01	1654501	A	A	A	A/G					190	189	0.110387079	0.084099137	0.068421053	0.137566138	0.069145085	0.101379724	0.994048895	0.087934059	1.055842881
Itr_chr01	1654693	C	G	G	C/G				QTL	204	188	0.104088444	0.082916145	0.053921569	0.143617021	0.089695453	0.031193761	1.505932256	0.087934059	1.055842881
Itr_chr01	1654743	C	C	C	C				QTL	214	191	0.107819152	0.082472966	0.042056075	0.130890052	0.088833978	0.034193161	1.466060744	0.087934059	1.055842881
Itr_chr01	1655039	G	T	T	G/T					168	163	0.110721589	0.082420391	0.053571429	0.134969325	0.081397897	0.058388322	1.233674003	0.087934059	1.055842881
Itr_chr01	1655086	C	A	A	A					136	140	0.119117647	0.091596639	0.080882353	0.121428571	0.040546218	0.377124575	0.423515166	0.087934059	1.055842881
Itr_chr01	1655130	C	T	T	T					127	121	0.124032017	0.092861326	0.102362205	0.123966942	0.021604737	0.620675865	0.207135142	0.087934059	1.055842881
Itr_chr01	1655203	T	A	A	A					154	146	0.114392457	0.086995197	0.064935065	0.123287671	0.058352606	0.185562887	0.731508878	0.087934059	1.055842881
Itr_chr01	1655499	G	A	A	G/A				QTL	168	150	0.113333333	0.086666667	0.053571429	0.146666667	0.093095238	0.035192961	1.453544187	0.087934059	1.055842881
Itr_chr01	1655515	G	T	T	G/T					173	157	0.112403814	0.08777291	0.052023121	0.133757962	0.08173484	0.067186563	1.172717577	0.087934059	1.055842881
Itr_chr01	1655747	T	T	T	T/C				QTL	162	152	0.112248213	0.087719298	0.049382716	0.144736842	0.095354126	0.032793441	1.484213006	0.087934059	1.055842881	Itr_chr01CG00830=MODERATE	Itr_chr01CG00830=missense_variant	Itr_chr01CG00830=c.461T>C	Itr_chr01CG00830=p.Val154Ala
Itr_chr01	1656010	A	T	A/T	A/T					132	117	0.118298368	0.093628594	0.143939394	0.145299145	0.001359751	0.973805239	0.011527893	0.087934059	1.055842881
Itr_chr01	1656090	G	T	T	G/T					159	132	0.113779302	0.087192682	0.088050314	0.121212121	0.033161807	0.464507099	0.333007645	0.087934059	1.055842881
Itr_chr01	1656206	A	T	T	T					171	151	0.116455598	0.085821618	0.052631579	0.079470199	0.02683862	0.555688862	0.255168308	0.087934059	1.055842881
Itr_chr01	1656314	G	A	A	A					194	146	0.113543285	0.086146025	0.030927835	0.116438356	0.085510521	0.052589482	1.279101106	0.087934059	1.055842881
Itr_chr01	1656458	A	A	A	A					177	189	0.111290467	0.082862524	0.050847458	0.126984127	0.076136669	0.075584883	1.121565055	0.087934059	1.055842881
Itr_chr01	1656543	C	T	T	C/T					155	155	0.116129032	0.090322581	0.070967742	0.122580645	0.051612903	0.286542691	0.542810664	0.087934059	1.055842881
Itr_chr01	1656625	C	A	A	A					144	139	0.117056355	0.089278577	0.048611111	0.115107914	0.066496803	0.151369726	0.819960975	0.087934059	1.055842881
Itr_chr01	1657154	G	A	A	A					161	166	0.114233331	0.088079024	0.055900621	0.120481928	0.064581307	0.150369926	0.822839014	0.087934059	1.055842881
Itr_chr01	1657201	A	C	C	A/C					144	139	0.116556755	0.088279376	0.090277778	0.165467626	0.075189848	0.087582484	1.057582744	0.087934059	1.055842881
Itr_chr01	1657367	C	C	C	C					181	166	0.110929907	0.085302536	0.027624309	0.090361446	0.062737136	0.151369726	0.819960975	0.087934059	1.055842881
Itr_chr01	1658127	C	C	C	C					161	172	0.114979055	0.084717608	0.068322981	0.098837209	0.030514228	0.4915017	0.308474976	0.087934059	1.055842881
Itr_chr01	1658263	C	C	C	C					169	164	0.110658104	0.086412181	0.071005917	0.091463415	0.020457497	0.661067786	0.179754005	0.087934059	1.055842881
Itr_chr01	1658269	A	A	A	A					164	157	0.113950598	0.086336803	0.06097561	0.095541401	0.034565792	0.430513897	0.366012825	0.087934059	1.055842881
Itr_chr01	1658327	G	A	A	A					160	164	0.114176829	0.085060976	0.0625	0.115853659	0.053353659	0.224355129	0.649063998	0.087934059	1.055842881
Itr_chr01	1658440	A	C	C	C					160	164	0.115396341	0.085060976	0.025	0.067073171	0.042073171	0.344731054	0.462519593	0.087934059	1.055842881
Itr_chr01	1658507	T	C	C	T/C					130	130	0.115384615	0.092307692	0.053846154	0.123076923	0.069230769	0.158768246	0.799236352	0.087934059	1.055842881
Itr_chr01	1658800	C	T	T	T					195	174	0.107869142	0.082758621	0.087179487	0.114942529	0.027763042	0.525694861	0.279266268	0.087934059	1.055842881
Itr_chr01	1658853	G	A	A	G/A					176	163	0.112695204	0.085924428	0.0625	0.128834356	0.066334356	0.130373925	0.884809259	0.087934059	1.055842881
Itr_chr01	1659026	C	C	C	C/A					187	153	0.115864528	0.085561497	0.085561497	0.137254902	0.051693405	0.236752649	0.625705152	0.087934059	1.055842881
Itr_chr01	1659111	T	C	C	C					193	168	0.111460646	0.083549223	0.067357513	0.125	0.057642487	0.182563487	0.738586077	0.087934059	1.055842881
Itr_chr01	1659156	T	C	C	T/C				QTL	182	152	0.111119144	0.08545402	0.065934066	0.157894737	0.091960671	0.034993001	1.456018806	0.087934059	1.055842881
Itr_chr01	1659370	A	A	A	A					144	135	0.123148148	0.092592593	0.104166667	0.111111111	0.006944444	0.884823035	0.05314358	0.087934059	1.055842881
Itr_chr01	1661027	A	G	A/G	A/G					163	178	0.114565382	0.085751706	0.134969325	0.213483146	0.078513821	0.074585083	1.127348023	0.087934059	1.055842881
Itr_chr01	1661866	A	G	G	A/G				QTL	164	150	0.111219512	0.085691057	0.079268293	0.166666667	0.087398374	0.045590882	1.341122008	0.087934059	1.055842881
Itr_chr01	1661994	C	T	T	C/T				QTL	140	129	0.117774086	0.090143965	0.057142857	0.162790698	0.105647841	0.019196161	1.716785622	0.087934059	1.055842881
Itr_chr01	1662415	T	G	G	G					178	156	0.112431576	0.086718525	0.056179775	0.108974359	0.052794584	0.24115177	0.617709547	0.087934059	1.055842881
Itr_chr01	1662461	G	T	T	T					177	163	0.110082839	0.085542962	0.062146893	0.085889571	0.023742678	0.581883623	0.235163866	0.087934059	1.055842881
Itr_chr01	1662544	G	G	G	G					192	153	0.113868464	0.08690768	0.0625	0.058823529	-0.003676471	0.933213357	0.030019054	0.087934059	1.055842881
Itr_chr01	1662848	C	C	C	C					161	148	0.113102233	0.087166359	0.055900621	0.081081081	0.02518046	0.566286743	0.246963606	0.087934059	1.055842881
Itr_chr01	1662944	C	C	C	C					140	152	0.116541353	0.089661654	0.064285714	0.039473684	-0.02481203	0.597080584	0.223967051	0.087934059	1.055842881
Itr_chr01	1663009	C	C	C	C					136	132	0.121212121	0.091131907	0.066176471	0.068181818	0.002005348	0.983403319	0.00726833	0.087934059	1.055842881
Itr_chr01	1663207	C	C	C	C					151	152	0.118290345	0.086528407	0.066225166	0.105263158	0.039037992	0.405718856	0.391774808	0.087934059	1.055842881
Itr_chr01	1663257	C	C	C	C					143	144	0.117472805	0.090034965	0.055944056	0.097222222	0.041278166	0.379124175	0.421218522	0.087934059	1.055842881
Itr_chr01	1663312	T	C	C	T/C					147	129	0.116753678	0.08764436	0.06122449	0.124031008	0.062806518	0.164367127	0.784185037	0.087934059	1.055842881
Itr_chr01	1663360	T	G	G	T/G				QTL	154	128	0.118607955	0.091213474	0.032467532	0.125	0.092532468	0.045590882	1.341122008	0.087934059	1.055842881
Itr_chr01	1663464	C	C	C	C					173	137	0.116535167	0.087886587	0.069364162	0.087591241	0.018227079	0.686062787	0.163636136	0.087934059	1.055842881
Itr_chr01	1663479	T	G	G	T/G			QTL	QTL	173	155	0.111318292	0.085884766	0.023121387	0.148387097	0.125265709	0.00419916	2.37683756	0.087934059	1.055842881
Itr_chr01	1663556	C	C	C	C					176	168	0.112824675	0.086580087	0.051136364	0.089285714	0.038149351	0.382923415	0.416888076	0.087934059	1.055842881
Itr_chr01	1663732	T	G	G	T/G			QTL	QTL	155	133	0.115110357	0.088188212	0.038709677	0.180451128	0.14174145	0.00239952	2.619875609	0.087934059	1.055842881
Itr_chr01	1663816	C	T	T	C/T				QTL	134	132	0.118724559	0.091474446	0.067164179	0.181818182	0.114654003	0.012997401	1.886143498	0.087934059	1.055842881
Itr_chr01	1663875	T	C	C	T/C				QTL	95	97	0.132284319	0.101790559	0.073684211	0.18556701	0.1118828	0.031993601	1.494936872	0.087934059	1.055842881
Itr_chr01	1663882	C	T	T	C/T				QTL	79	92	0.135525592	0.101541002	0.075949367	0.206521739	0.130572372	0.014797041	1.829825135	0.087934059	1.055842881
Itr_chr01	1663968	G	A	G/A	G/A			QTL	QTL	83	106	0.133666742	0.101159354	0.108433735	0.283018868	0.174585133	0.00139972	2.853958815	0.087934059	1.055842881
Itr_chr01	1663999	A	G	A/G	A/G			QTL	QTL	89	108	0.12962963	0.097794424	0.112359551	0.277777778	0.165418227	0.00059988	3.2219356	0.087934059	1.055842881
Itr_chr01	1664053	C	C	C	C					101	109	0.130892906	0.098737397	0.059405941	0.027522936	-0.031883005	0.535692861	0.271084141	0.087934059	1.055842881
Itr_chr01	1664190	T	C	C	T/C					120	102	0.125980392	0.095588235	0.091666667	0.18627451	0.094607843	0.053989202	1.26769309	0.087934059	1.055842881
Itr_chr01	1664205	A	A	A	A/G					134	110	0.121438263	0.093080054	0.089552239	0.163636364	0.074084125	0.118576285	0.926002161	0.087934059	1.055842881
Itr_chr01	1664259	C	T	T	C/T					168	143	0.117715618	0.086913087	0.083333333	0.160839161	0.077505828	0.083583283	1.077880573	0.087934059	1.055842881
Itr_chr01	1664359	T	G	G	T/G				QTL	177	160	0.113241525	0.08605226	0.056497175	0.16875	0.112252825	0.01119776	1.950868828	0.087934059	1.055842881
Itr_chr01	1664392	T	C	C	T/C				QTL	166	149	0.112395892	0.086237568	0.042168675	0.154362416	0.112193741	0.0109978	1.958694165	0.087934059	1.055842881
Itr_chr01	1664431	G	G	G	G/T					147	129	0.119759532	0.090492011	0.047619048	0.11627907	0.068660022	0.140371926	0.852719742	0.087934059	1.055842881
Itr_chr01	1664471	T	C	C	T/C					104	86	0.133944544	0.101073345	0.076923077	0.104651163	0.027728086	0.591081784	0.228352425	0.087934059	1.055842881
Itr_chr01	1664826	T	C	C	C					153	152	0.117303062	0.090944272	0.032679739	0.092105263	0.059425525	0.189162168	0.723165718	0.087934059	1.055842881
Itr_chr01	1664911	CT	C	C	C				QTL	144	124	0.124103943	0.090501792	0.0625	0.161290323	0.098790323	0.035192961	1.453544187	0.087934059	1.055842881
Itr_chr01	1664936	A	G	G	A/G				QTL	184	137	0.120675976	0.089455728	0.054347826	0.145985401	0.091637575	0.045590882	1.341122008	0.087934059	1.055842881
Itr_chr01	1664986	TG	T	T	TG/T				QTL	161	114	0.125749155	0.091751117	0.093167702	0.192982456	0.099814754	0.032593481	1.48686925	0.087934059	1.055842881
Itr_chr01	1665033	G	A	A	G/A			QTL	QTL	112	94	0.131079027	0.098594225	0.098214286	0.234042553	0.135828267	0.00819836	2.086272998	0.087934059	1.055842881
Itr_chr01	1665055	A	A	A	A/T					86	72	0.142118863	0.107235142	0.069767442	0.111111111	0.041343669	0.458908218	0.338274165	0.087934059	1.055842881
Itr_chr01	1665330	A	A	A	A					175	138	0.115942029	0.087950311	0.08	0.065217391	-0.014782609	0.74605079	0.127231606	0.087934059	1.055842881
Itr_chr01	1665479	A	G	G	A/G				QTL	93	112	0.127400154	0.098022273	0.064516129	0.1875	0.122983871	0.013797241	1.860207764	0.087934059	1.055842881
Itr_chr01	1665790	G	G	G	G/GACCGAGATA			QTL	QTL	123	94	0.125670299	0.098166407	0.032520325	0.159574468	0.127054143	0.009998	2.00008685	0.087934059	1.055842881
Itr_chr01	1665803	G	G	G	G					140	114	0.122055138	0.092481203	0.064285714	0.105263158	0.040977444	0.389922016	0.409022243	0.087934059	1.055842881
Itr_chr01	1665853	C	C	C	C					148	118	0.120476409	0.091158956	0.067567568	0.093220339	0.025652771	0.581083783	0.235761245	0.087934059	1.055842881
Itr_chr01	1665868	C	T	T	C/T			QTL	QTL	146	124	0.118979231	0.089814406	0.054794521	0.177419355	0.122624834	0.00719856	2.142754354	0.087934059	1.055842881
Itr_chr01	1666010	C	C	C	C/T					204	164	0.110593018	0.083572453	0.112745098	0.12804878	0.015303682	0.708658268	0.149563141	0.087934059	1.055842881
Itr_chr01	1666214	G	T	T	G/T					168	174	0.113300493	0.084975369	0.06547619	0.132183908	0.066707718	0.134573085	0.87104179	0.087934059	1.055842881
Itr_chr01	1666251	G	A	A	G/A					169	157	0.111446124	0.086496062	0.065088757	0.127388535	0.062299778	0.155168966	0.809195133	0.087934059	1.055842881
Itr_chr01	1666580	C	T	T	C/T					146	139	0.117177491	0.088400512	0.047945205	0.129496403	0.081551197	0.074585083	1.127348023	0.087934059	1.055842881
Itr_chr01	1666650	C	C	C	C					193	168	0.109671848	0.082778189	0.124352332	0.107142857	-0.017209474	0.690461908	0.160860276	0.087934059	1.055842881
Itr_chr01	1666734	T	C	C	T/C				QTL	160	155	0.111491935	0.085685484	0.06875	0.15483871	0.08608871	0.047790442	1.320658954	0.087934059	1.055842881
Itr_chr01	1666867	T	C	C	C				QTL	151	156	0.114280863	0.088257769	0.013245033	0.108974359	0.095729326	0.032393521	1.48954184	0.087934059	1.055842881
Itr_chr01	1666963	G	G	G/A	G					162	156	0.115622032	0.089981007	0.160493827	0.121794872	-0.038698955	0.406918616	0.390492441	0.087934059	1.055842881
Itr_chr01	1667009	G	G	G	G/A					158	132	0.12034906	0.091963943	0.063291139	0.121212121	0.057920982	0.222155569	0.653342796	0.087934059	1.055842881
Itr_chr01	1667023	G	A	A	G/A					142	117	0.123269532	0.091489106	0.070422535	0.145299145	0.07487661	0.112377524	0.949320539	0.087934059	1.055842881
Itr_chr01	1667038	A	T	T	A/T					132	123	0.122505543	0.092202513	0.068181818	0.154471545	0.086289727	0.066986603	1.174012048	0.087934059	1.055842881
Itr_chr01	1667174	T	C	C	T/C					128	121	0.120028409	0.091361054	0.078125	0.165289256	0.087164256	0.059188162	1.227765143	0.087934059	1.055842881
Itr_chr01	1667275	G	A	A	G/A				QTL	148	131	0.118011141	0.089230452	0.067567568	0.183206107	0.115638539	0.01179764	1.928204843	0.087934059	1.055842881
Itr_chr01	1667413	G	G	G	G					188	155	0.110706932	0.085895676	0.117021277	0.083870968	-0.033150309	0.446510698	0.350168131	0.087934059	1.055842881
Itr_chr01	1667415	C	C	C	C					183	158	0.113301515	0.085737013	0.114754098	0.088607595	-0.026146503	0.538692262	0.268659263	0.087934059	1.055842881
Itr_chr01	1667709	A	G	G	A/G			QTL	QTL	186	163	0.106075599	0.083811597	0.064516129	0.171779141	0.107263012	0.0089982	2.045844341	0.087934059	1.055842881
Itr_chr01	1668015	C	A	A	C/A			QTL	QTL	91	84	0.132783883	0.09981685	0.032967033	0.202380952	0.169413919	0.00159968	2.795966868	0.087934059	1.055842881
Itr_chr01	1668023	G	A	A	G/A			QTL	QTL	87	84	0.137110016	0.103037767	0.034482759	0.214285714	0.179802956	0.00019996	3.699056855	0.087934059	1.055842881
Itr_chr01	1668034	C	T	T	C/T			QTL	QTL	89	84	0.134831461	0.107811664	0.033707865	0.19047619	0.156768325	0.00419916	2.37683756	0.087934059	1.055842881
Itr_chr01	1668036	G	G	G	G/A					91	82	0.140176896	0.103859555	0.10989011	0.195121951	0.085231841	0.113777245	0.943944588	0.087934059	1.055842881
Itr_chr01	1668189	C	C	C	C/G					158	126	0.115933293	0.086899739	0.050632911	0.126984127	0.076351216	0.094381124	1.025114856	0.087934059	1.055842881
Itr_chr01	1668302	A	G	G	A/G					180	119	0.115219421	0.091176471	0.055555556	0.117647059	0.062091503	0.173965207	0.759537602	0.087934059	1.055842881
Itr_chr01	1668361	G	A	A	G/A			QTL	QTL	153	104	0.122234791	0.09263449	0.045751634	0.173076923	0.127325289	0.0089982	2.045844341	0.087934059	1.055842881
Itr_chr01	1668429	C	C	C	C/T					144	141	0.114952719	0.089095745	0.069444444	0.134751773	0.065307329	0.147370526	0.831589367	0.087934059	1.055842881
Itr_chr01	1668537	A	A	A	A					159	151	0.116164772	0.088091966	0.081761006	0.099337748	0.017576742	0.684463107	0.164649955	0.087934059	1.055842881
Itr_chr01	1668714	G	G	G	G/A					191	138	0.113513924	0.085401017	0.136125654	0.137681159	0.001555505	0.970205959	0.013136062	0.087934059	1.055842881
Itr_chr01	1668958	G	G	G	G					177	179	0.113373102	0.084998264	0.04519774	0.117318436	0.072120696	0.095780844	1.018721341	0.087934059	1.055842881
Itr_chr01	1669048	C	C	C	C					202	189	0.106501126	0.08038661	0.094059406	0.105820106	0.0117607	0.765446911	0.116084925	0.087934059	1.055842881
Itr_chr01	1669085	T	T	T	T/TC			QTL	QTL	203	170	0.11161982	0.084120545	0.019704433	0.147058824	0.12735439	0.00259948	2.585113502	0.087934059	1.055842881
Itr_chr01	1669230	C	T	T	C/T				QTL	172	138	0.114930907	0.087293563	0.052325581	0.144927536	0.092601955	0.038392322	1.415755626	0.087934059	1.055842881
Itr_chr01	1669243	G	T	T	T					176	146	0.119162516	0.088418431	0.056818182	0.116438356	0.059620174	0.189162168	0.723165718	0.087934059	1.055842881
Itr_chr01	1669258	A	G	G	G					178	161	0.11358085	0.085490962	0.04494382	0.124223602	0.079279782	0.073785243	1.132030488	0.087934059	1.055842881
Itr_chr01	1669695	T	C	C	C					185	167	0.10878783	0.086065706	0.081081081	0.119760479	0.038679398	0.375524895	0.425361267	0.087934059	1.055842881
Itr_chr01	1669921	G	A	A	A					183	197	0.106626723	0.083576045	0.054644809	0.091370558	0.03672575	0.392921416	0.4056943	0.087934059	1.055842881
Itr_chr01	1670911	T	C	C	C					258	261	0.105052125	0.080147911	0.027131783	0.099616858	0.072485075	0.074585083	1.127348023	0.087934059	1.055842881
Itr_chr01	1671302	T	A	A	T/A					153	146	0.116438356	0.088682962	0.078431373	0.150684932	0.072253559	0.101379724	0.994048895	0.087934059	1.055842881
Itr_chr01	1671327	C	T	T	C/T					125	115	0.12173913	0.091826087	0.112	0.191304348	0.079304348	0.100179964	0.999219129	0.087934059	1.055842881
Itr_chr01	1671736	C	T	T	C/T					139	135	0.119744205	0.091606715	0.107913669	0.17037037	0.062456701	0.180363927	0.743850317	0.087934059	1.055842881
Itr_chr01	1672132	A	G	G	G					245	246	0.102256512	0.077949228	0.016326531	0.089430894	0.073104364	0.069986003	1.15498881	0.087934059	1.055842881
Itr_chr01	1672834	A	A	A	A/G			QTL	QTL	170	149	0.111527833	0.086340308	0.035294118	0.147651007	0.112356889	0.00959808	2.017815617	0.087934059	1.055842881
Itr_chr01	1672835	G	G	G	G/A				QTL	170	147	0.113445378	0.088595438	0.035294118	0.142857143	0.107563025	0.015396921	1.812566129	0.087934059	1.055842881
Itr_chr01	1672837	A	A	A	A/T				QTL	170	146	0.11377921	0.088960516	0.041176471	0.150684932	0.109508461	0.014597081	1.835733994	0.087934059	1.055842881
Itr_chr01	1672844	TA	T	T	T			QTL	QTL	148	116	0.120922647	0.09249767	0.054054054	0.189655172	0.135601118	0.00339932	2.468607933	0.087934059	1.055842881
Itr_chr01	1672995	A	G	G	A/G			QTL	QTL	202	193	0.110193403	0.083824963	0.03960396	0.150259067	0.110655107	0.009998	2.00008685	0.087934059	1.055842881
Itr_chr01	1673318	A	G	G	G					222	195	0.107623008	0.082397782	0.058558559	0.112820513	0.054261954	0.198560288	0.702107606	0.087934059	1.055842881
Itr_chr01	1673450	C	G	G	C/G					211	180	0.108004213	0.084465508	0.090047393	0.166666667	0.076619273	0.076584683	1.115858081	0.087934059	1.055842881
Itr_chr01	1673459	G	A	A	G/A					225	192	0.10875	0.082152778	0.088888889	0.140625	0.051736111	0.223355329	0.651003681	0.087934059	1.055842881
Itr_chr01	1673810	A	G	G	A/G					193	166	0.112428991	0.086022848	0.088082902	0.168674699	0.080591797	0.068586283	1.163762735	0.087934059	1.055842881
Itr_chr01	1674338	T	A	A	T/A					162	117	0.118233618	0.089268756	0.067901235	0.145299145	0.077397911	0.090181964	1.044880313	0.087934059	1.055842881
Itr_chr01	1674395	C	A	A	C/A					171	131	0.119369671	0.090978081	0.087719298	0.160305344	0.072586045	0.110177964	0.957905256	0.087934059	1.055842881
Itr_chr01	1674407	T	G	G	T/G					181	136	0.113950276	0.088113422	0.082872928	0.161764706	0.078891778	0.084183163	1.074774759	0.087934059	1.055842881
Itr_chr01	1674429	G	G	G	G/A					196	144	0.114654195	0.086876417	0.081632653	0.159722222	0.078089569	0.078784243	1.103560633	0.087934059	1.055842881
Itr_chr01	1674668	G	A	A	G/A				QTL	186	171	0.112148651	0.085172609	0.048387097	0.14619883	0.097811734	0.024995001	1.602146842	0.087934059	1.055842881
Itr_chr01	1674830	T	T	T	T/TAAG					200	161	0.112732919	0.086490683	0.07	0.124223602	0.054223602	0.214357129	0.668862069	0.087934059	1.055842881
Itr_chr01	1675031	A	A	A	A					197	162	0.112615153	0.0857304	0.14213198	0.074074074	-0.068057906	0.120575885	0.918739542	0.087934059	1.055842881
Itr_chr01	1675758	T	T	T	T					187	170	0.110160428	0.085026738	0.101604278	0.070588235	-0.031016043	0.471505699	0.326513054	0.087934059	1.055842881
Itr_chr01	1675956	A	A	A	A					140	149	0.118168744	0.08873442	0.078571429	0.067114094	-0.011457335	0.795840832	0.099173782	0.087934059	1.055842881
Itr_chr01	1676012	A	A	A	A					130	134	0.118943743	0.093455798	0.115384615	0.052238806	-0.063145809	0.182763447	0.738110659	0.087934059	1.055842881
Itr_chr01	1676480	T	T	T/C	T/C					78	97	0.135738832	0.102299762	0.128205128	0.216494845	0.088289717	0.085382923	1.06862898	0.087934059	1.055842881
Itr_chr01	1676677	C	A	A	C/A					117	157	0.12085579	0.091022919	0.085470085	0.152866242	0.067396157	0.145370926	0.837522444	0.087934059	1.055842881
Itr_chr01	1676849	A	G	G	A/G					167	168	0.114057599	0.08900057	0.095808383	0.136904762	0.041096379	0.377524495	0.423054865	0.087934059	1.055842881
Itr_chr01	1676920	C	T	T	C/T				QTL	192	191	0.10915685	0.083142452	0.0625	0.162303665	0.099803665	0.018196361	1.740015462	0.087934059	1.055842881
Itr_chr01	1676959	C	C	C	C					191	196	0.11061545	0.085131959	0.047120419	0.056122449	0.00900203	0.819236153	0.086590891	0.087934059	1.055842881
Itr_chr01	1677267	G	A	A	G/A			QTL	QTL	157	138	0.116634358	0.087648851	0.044585987	0.18115942	0.136573433	0.00219956	2.657664169	0.087934059	1.055842881
Itr_chr01	1677304	C	A	A	C/A				QTL	150	146	0.111872146	0.085205479	0.08	0.184931507	0.104931507	0.016796641	1.774777568	0.087934059	1.055842881
Itr_chr01	1677324	G	A	A	G/A				QTL	138	136	0.115622336	0.088554987	0.079710145	0.183823529	0.104113384	0.018996201	1.721333249	0.087934059	1.055842881
Itr_chr01	1677451	C	T	T	C/T			QTL	QTL	128	107	0.124561916	0.095429322	0.03125	0.177570093	0.146320093	0.00259948	2.585113502	0.087934059	1.055842881
Itr_chr01	1677467	C	T	T	C/T			QTL	QTL	119	110	0.123300229	0.095034377	0.033613445	0.2	0.166386555	0.00039992	3.398026859	0.087934059	1.055842881
Itr_chr01	1677528	G	G	G/A	G/A					83	89	0.134966834	0.103695682	0.156626506	0.123595506	-0.033031	0.5024995	0.298864366	0.087934059	1.055842881
Itr_chr01	1678392	T	T	T	T					166	150	0.113333333	0.087148594	0.102409639	0.053333333	-0.049076305	0.275144971	0.560438421	0.087934059	1.055842881
Itr_chr01	1678818	T	T	T	T					180	194	0.109163803	0.081786942	0.127777778	0.067010309	-0.060767468	0.151169766	0.820535059	0.087934059	1.055842881
Itr_chr01	1678946	T	G	G	T/G					201	188	0.107732614	0.082195406	0.064676617	0.127659574	0.062982958	0.137772446	0.860837633	0.087934059	1.055842881
Itr_chr01	1678968	G	T	T	T					197	171	0.112120403	0.0857304	0.055837563	0.128654971	0.072817407	0.095380924	1.020538476	0.087934059	1.055842881
Itr_chr01	1679290	T	A	A	A					214	207	0.105896429	0.082689963	0.028037383	0.072463768	0.044426385	0.293941212	0.53173952	0.087934059	1.055842881
Itr_chr01	1679897	C	C	C	C					179	175	0.109465283	0.083032721	0.094972067	0.057142857	-0.03782921	0.374925015	0.426055582	0.087934059	1.055842881
Itr_chr01	1680884	A	T	T	T				QTL	204	214	0.109675646	0.082508704	0.034313725	0.130841121	0.096527396	0.021595681	1.665633099	0.087934059	1.055842881
Itr_chr01	1681631	C	T	T	T					196	169	0.111641106	0.086946021	0.035714286	0.088757396	0.053043111	0.220155969	0.657269536	0.087934059	1.055842881
Itr_chr01	1681858	G	A	A	A					203	158	0.111055684	0.084492112	0.039408867	0.088607595	0.049198728	0.25754849	0.589140992	0.087934059	1.055842881
Itr_chr01	1681936	G	A	A	A					199	165	0.109365007	0.086158063	0.035175879	0.060606061	0.025430181	0.571285743	0.243146614	0.087934059	1.055842881
Itr_chr01	1682002	A	A	A	A					207	186	0.10916316	0.082593112	0.043478261	0.080645161	0.0371669	0.383123375	0.41666135	0.087934059	1.055842881
Itr_chr01	1682487	C	C	C	C					195	193	0.112182809	0.083379833	0.102564103	0.067357513	-0.03520659	0.413917217	0.383086509	0.087934059	1.055842881
Itr_chr01	1683108	G	G	G	G					176	169	0.113838085	0.085193653	0.0625	0.112426036	0.049926036	0.24795041	0.605635169	0.087934059	1.055842881
Itr_chr01	1683352	AT	A	A	A					152	135	0.118567251	0.089717349	0.078947368	0.133333333	0.054385965	0.24275145	0.614838168	0.087934059	1.055842881
Itr_chr01	1683436	G	G	G/A	G/A				QTL	117	109	0.121147965	0.091743119	0.111111111	0.220183486	0.109072375	0.019396121	1.71228512	0.087934059	1.055842881
Itr_chr01	1683448	C	T	C/T	C/T					92	97	0.13267593	0.100067234	0.141304348	0.237113402	0.095809054	0.058988202	1.229234839	0.087934059	1.055842881
Itr_chr01	1683449	C	T	C/T	C/T				QTL	92	99	0.129007466	0.100241546	0.130434783	0.242424242	0.11198946	0.028394321	1.54676851	0.087934059	1.055842881
Itr_chr01	1683490	T	C	T/C	T/C				QTL	88	86	0.135835095	0.101479915	0.147727273	0.255813953	0.108086681	0.036992601	1.431885126	0.087934059	1.055842881
Itr_chr01	1683494	C	T	C/T	C/T				QTL	89	92	0.135197851	0.101856375	0.146067416	0.27173913	0.125671715	0.014797041	1.829825135	0.087934059	1.055842881
Itr_chr01	1684098	T	C	C	C					176	157	0.113129705	0.086928199	0.079545455	0.114649682	0.035104227	0.420915817	0.375804754	0.087934059	1.055842881
Itr_chr01	1684199	C	T	T	C/T				QTL	128	114	0.124725877	0.095394737	0.0625	0.175438596	0.112938596	0.018996201	1.721333249	0.087934059	1.055842881
Itr_chr01	1684400	C	C	C	C					144	116	0.120210728	0.09243295	0.0625	0.077586207	0.015086207	0.74465107	0.128047182	0.087934059	1.055842881
Itr_chr01	1684572	G	G	G	G/A				QTL	190	154	0.11038961	0.083321941	0.047368421	0.149350649	0.101982228	0.016396721	1.785243002	0.087934059	1.055842881
Itr_chr01	1685142	A	A	A	A					180	167	0.114504325	0.085994677	0.066666667	0.053892216	-0.012774451	0.772845431	0.111907356	0.087934059	1.055842881
Itr_chr01	1685395	G	G	G	G					200	161	0.111490683	0.084223602	0.095	0.068322981	-0.026677019	0.549890022	0.259724161	0.087934059	1.055842881
Itr_chr01	1685440	A	G	G	G					179	165	0.113526325	0.086067378	0.039106145	0.090909091	0.051802946	0.234153169	0.630499959	0.087934059	1.055842881
Itr_chr01	1685471	CTCGGGAACG	C	C	C					166	146	0.115530616	0.087968312	0.030120482	0.095890411	0.065769929	0.143171366	0.844143832	0.087934059	1.055842881
Itr_chr01	1685546	G	G	G	G					196	173	0.109472691	0.085731981	0.035714286	0.115606936	0.079892651	0.070985803	1.148828501	0.087934059	1.055842881
Itr_chr01	1685893	T	A	A	A					196	188	0.107034303	0.080330004	0.06122449	0.127659574	0.066435085	0.109778044	0.95948451	0.087934059	1.055842881
Itr_chr01	1688010	C	T	T	T					140	140	0.114285714	0.092857143	0.057142857	0.107142857	0.05	0.297540492	0.526453923	0.087934059	1.055842881
Itr_chr01	1689549	G	T	T	T					206	201	0.106192339	0.081075206	0.067961165	0.124378109	0.056416944	0.177764447	0.750155094	0.087934059	1.055842881
Itr_chr01	1689789	G	A	A	A					168	197	0.11240029	0.086113125	0.041666667	0.121827411	0.080160745	0.067586483	1.170140154	0.087934059	1.055842881
Itr_chr01	1691276	G	G	G	G					175	165	0.112554113	0.087965368	0.034285714	0.115151515	0.080865801	0.069786043	1.156231428	0.087934059	1.055842881
Itr_chr01	1691448	C	C	C	C					196	193	0.111372528	0.085386486	0.06122449	0.077720207	0.016495717	0.701259748	0.154121089	0.087934059	1.055842881
Itr_chr01	1692484	G	A	A	G/A			QTL	QTL	182	196	0.112637363	0.083202512	0.016483516	0.158163265	0.141679749	0.00059988	3.2219356	0.087934059	1.055842881
Itr_chr01	1693331	T	C	C	C					183	164	0.109056377	0.085299214	0.021857923	0.103658537	0.081800613	0.062387522	1.204902261	0.087934059	1.055842881
Itr_chr01	1693635	G	G	G	G/A					118	114	0.124739816	0.097085935	0.076271186	0.166666667	0.09039548	0.062987403	1.200746301	0.087934059	1.055842881
Itr_chr01	1693824	A	G	G	A/G					115	112	0.126164596	0.094021739	0.069565217	0.142857143	0.073291925	0.123575285	0.908068379	0.087934059	1.055842881
Itr_chr01	1694477	C	C	C	C					182	178	0.109149278	0.085010495	0.115384615	0.106741573	-0.008643042	0.846030794	0.072613829	0.087934059	1.055842881
Itr_chr01	1694744	C	T	T	C/T				QTL	166	166	0.108433735	0.084337349	0.06626506	0.156626506	0.090361446	0.039592082	1.402391664	0.087934059	1.055842881
Itr_chr01	1694914	C	G	G	G					138	137	0.122818153	0.08822596	0.079710145	0.109489051	0.029778906	0.48990202	0.30989077	0.087934059	1.055842881
Itr_chr01	1694980	A	G	G	A/G					121	126	0.124032533	0.093598321	0.074380165	0.158730159	0.084349993	0.085182963	1.069647255	0.087934059	1.055842881
Itr_chr01	1695078	T	C	C	T/C				QTL	147	142	0.121011785	0.092507426	0.054421769	0.154929577	0.100507809	0.031593681	1.500399768	0.087934059	1.055842881
Itr_chr01	1695176	T	C	C	T/C			QTL	QTL	162	153	0.11546841	0.088235294	0.049382716	0.209150327	0.159767611	0.00019996	3.699056855	0.087934059	1.055842881
Itr_chr01	1695221	G	A	A	G/A			QTL	QTL	148	150	0.122072072	0.088828829	0.060810811	0.24	0.179189189	2.00E-05	4.699056855	0.087934059	1.055842881
Itr_chr01	1695338	G	A	A	G/A				QTL	181	158	0.11420379	0.087103993	0.077348066	0.183544304	0.106196237	0.016396721	1.785243002	0.087934059	1.055842881
Itr_chr01	1695578	T	C	C	T/C					180	163	0.113326517	0.088070893	0.077777778	0.134969325	0.057191547	0.201959608	0.694735481	0.087934059	1.055842881
Itr_chr01	1695599	T	C	C	T/C					186	164	0.114673485	0.085759245	0.075268817	0.140243902	0.064975085	0.130773845	0.883479106	0.087934059	1.055842881
Itr_chr01	1695741	T	C	C	T/C					178	157	0.11278895	0.083876047	0.061797753	0.133757962	0.071960209	0.103379324	0.985566311	0.087934059	1.055842881
Itr_chr01	1695819	T	T	T	T					179	163	0.111183466	0.086095212	0.094972067	0.085889571	-0.009082496	0.836832633	0.077361392	0.087934059	1.055842881
Itr_chr01	1696039	C	T	T	C/T				QTL	183	159	0.115166512	0.085060315	0.06010929	0.157232704	0.097123415	0.023795241	1.623509893	0.087934059	1.055842881
Itr_chr01	1696272	C	G	G	G					188	161	0.110942249	0.085040307	0.037234043	0.105590062	0.06835602	0.115576885	0.937129016	0.087934059	1.055842881
Itr_chr01	1696426	C	C	C	C					199	162	0.108846703	0.084403499	0.045226131	0.111111111	0.06588498	0.127774445	0.893555996	0.087934059	1.055842881
Itr_chr01	1697163	G	A	A	G/A					170	150	0.111372549	0.087058824	0.070588235	0.146666667	0.076078431	0.086582683	1.062568958	0.087934059	1.055842881
Itr_chr01	1697166	C	G	G	C/G					176	150	0.114545455	0.086969697	0.073863636	0.133333333	0.059469697	0.178364327	0.748692	0.087934059	1.055842881
Itr_chr01	1697646	G	G	G	G					165	186	0.113294233	0.085630499	0.078787879	0.043010753	-0.035777126	0.419316137	0.377458424	0.087934059	1.055842881
Itr_chr01	1698354	T	G	G	G					207	170	0.109207161	0.082324524	0.062801932	0.064705882	0.00190395	0.960407918	0.017544268	0.087934059	1.055842881
Itr_chr01	1698749	T	T	T	T					90	80	0.141666667	0.105555556	0.044444444	0.075	0.030555556	0.568886223	0.244974584	0.087934059	1.055842881
Itr_chr01	1698762	TC	TC	TC	TC/T					80	73	0.139383562	0.10890411	0.05	0.150684932	0.100684932	0.063587283	1.196629735	0.087934059	1.055842881
Itr_chr01	1698966	T	T	T	T					85	102	0.133333333	0.101960784	0.023529412	0.078431373	0.054901961	0.299740052	0.523255222	0.087934059	1.055842881
Itr_chr01	1699159	G	G	G	G					181	150	0.114696133	0.085930018	0.121546961	0.073333333	-0.048213628	0.281943611	0.549837742	0.087934059	1.055842881
Itr_chr01	1699372	T	G	G	G				QTL	213	207	0.105531741	0.082806015	0.051643192	0.1352657	0.083622508	0.043191362	1.364603103	0.087934059	1.055842881
Itr_chr01	1699477	A	G	G	G					217	191	0.107004126	0.082128984	0.041474654	0.120418848	0.078944194	0.056388722	1.248807746	0.087934059	1.055842881
Itr_chr01	1700430	G	T	T	T					164	150	0.11398374	0.090081301	0.097560976	0.12	0.022439024	0.636472705	0.196220216	0.093993522	1.026902075
Itr_chr01	1700579	G	G	G	G/A					139	137	0.121672005	0.092474925	0.079136691	0.145985401	0.066848711	0.142971406	0.844750813	0.093993522	1.026902075
Itr_chr01	1700630	A	G	G	A/G					133	150	0.120451128	0.09037594	0.082706767	0.16	0.077293233	0.094181164	1.026035947	0.093993522	1.026902075
Itr_chr01	1701227	G	G	G	G					155	148	0.115780296	0.089407149	0.064516129	0.081081081	0.016564952	0.714057189	0.146267004	0.093993522	1.026902075
Itr_chr01	1701291	T	T	T	T/A					155	155	0.116129032	0.090322581	0.070967742	0.141935484	0.070967742	0.122775445	0.910888483	0.093993522	1.026902075
Itr_chr01	1701292	T	T	T	T/A					158	152	0.118004664	0.087358428	0.063291139	0.144736842	0.081445703	0.068586283	1.163762735	0.093993522	1.026902075
Itr_chr01	1701565	T	G	G	G					197	187	0.112842368	0.082765547	0.060913706	0.13368984	0.072776134	0.082783443	1.082056513	0.093993522	1.026902075
Itr_chr01	1702061	C	C	C	C/T					146	126	0.121439443	0.092628832	0.068493151	0.134920635	0.066427484	0.152769446	0.815963496	0.093993522	1.026902075
Itr_chr01	1702215	G	G	G	G					178	183	0.108675631	0.085344139	0.084269663	0.147540984	0.063271321	0.151169766	0.820535059	0.093993522	1.026902075
Itr_chr01	1702330	C	C	C	C					169	183	0.111488344	0.083810263	0.100591716	0.087431694	-0.013160022	0.768446311	0.11438647	0.093993522	1.026902075
Itr_chr01	1702416	C	C	C	C					147	137	0.11728487	0.089577437	0.068027211	0.087591241	0.01956403	0.680463907	0.167194905	0.093993522	1.026902075
Itr_chr01	1702509	C	C	C	C/T					157	142	0.115367363	0.086480667	0.089171975	0.126760563	0.037588589	0.406518696	0.390919476	0.093993522	1.026902075
Itr_chr01	1703361	AT	AT	AT	AT					179	169	0.110409573	0.086079799	0.044692737	0.100591716	0.055898979	0.203359328	0.691735902	0.093993522	1.026902075
Itr_chr01	1703503	A	G	G	G			QTL	QTL	184	153	0.118393009	0.087844558	0.005434783	0.130718954	0.125284172	0.004999	2.301116846	0.093993522	1.026902075
Itr_chr01	1703525	C	C	C	C					186	137	0.114041284	0.086060749	0.107526882	0.051094891	-0.056431991	0.205358928	0.687486411	0.093993522	1.026902075
Itr_chr01	1703629	G	A	A	A					160	113	0.121792035	0.092643805	0.05625	0.10619469	0.04994469	0.293541292	0.532330799	0.093993522	1.026902075
Itr_chr01	1704137	T	C	C	C					179	179	0.111731844	0.083798883	0.067039106	0.083798883	0.016759777	0.75124975	0.124215659	0.093993522	1.026902075
Itr_chr01	1704214	T	T	T	T					196	192	0.11065051	0.08067602	0.066326531	0.104166667	0.037840136	0.374925015	0.426055582	0.093993522	1.026902075
Itr_chr01	1704856	C	C	C	C					155	165	0.112414467	0.085043988	0.116129032	0.115151515	-0.000977517	0.983603279	0.007180032	0.093993522	1.026902075
Itr_chr01	1705003	T	C	C	T/C				QTL	128	96	0.127604167	0.096354167	0.046875	0.166666667	0.119791667	0.018396321	1.735269027	0.093993522	1.026902075
Itr_chr01	1705027	A	G	G	A/G				QTL	123	105	0.125900116	0.097328688	0.040650407	0.152380952	0.111730546	0.023195361	1.634598865	0.093993522	1.026902075
Itr_chr01	1705196	T	C	C	T/C					128	132	0.125473485	0.090198864	0.0546875	0.143939394	0.089251894	0.056188762	1.250350535	0.093993522	1.026902075
Itr_chr01	1705382	C	A	A	A					180	162	0.112345679	0.085185185	0.044444444	0.098765432	0.054320988	0.210357928	0.677041115	0.093993522	1.026902075
Itr_chr01	1705885	G	G	G	G					186	190	0.108885116	0.083984154	0.096774194	0.084210526	-0.012563667	0.773445311	0.111570389	0.093993522	1.026902075
Itr_chr01	1706068	C	C	C	C					156	133	0.119577791	0.090370156	0.102564103	0.112781955	0.010217852	0.828634273	0.081637108	0.093993522	1.026902075
Itr_chr01	1706093	G	G	G	G					150	136	0.118333333	0.088529412	0.12	0.058823529	-0.061176471	0.188562288	0.724545162	0.093993522	1.026902075
Itr_chr01	1713448	G	G	G/A	G					68	72	0.138888889	0.108660131	0.117647059	0.069444444	-0.048202614	0.398720256	0.399331701	0.093993522	1.026902075
Itr_chr01	1714287	C	C	C	C/T			QTL	QTL	131	158	0.117644217	0.089187361	0.061068702	0.196202532	0.135133829	0.00339932	2.468607933	0.093993522	1.026902075
Itr_chr01	1714684	C	C	C	C					199	202	0.106497836	0.081969252	0.055276382	0.079207921	0.023931539	0.565486903	0.247577449	0.093993522	1.026902075
Itr_chr01	1715018	T	C	C	C				QTL	180	185	0.112762763	0.085435435	0.044444444	0.135135135	0.090690691	0.039392122	1.404590628	0.093993522	1.026902075
Itr_chr01	1715166	C	G	G	C/G					169	159	0.11130959	0.085780209	0.053254438	0.125786164	0.072531726	0.102979404	0.987249626	0.093993522	1.026902075
Itr_chr01	1715536	C	C	C	C					183	170	0.109225329	0.084442302	0.076502732	0.129411765	0.052909032	0.226554689	0.644826945	0.093993522	1.026902075
Itr_chr01	1715585	T	C	C	C					191	167	0.112142208	0.084616108	0.068062827	0.131736527	0.0636737	0.141171766	0.850252153	0.093993522	1.026902075
Itr_chr01	1716839	C	C	C	C					169	168	0.10753029	0.088299521	0.088757396	0.101190476	0.01243308	0.75604879	0.121450177	0.093993522	1.026902075
Itr_chr01	1717343	G	G	G	G					202	218	0.108638387	0.080752112	0.034653465	0.100917431	0.066263966	0.108778244	0.963457955	0.093993522	1.026902075
Itr_chr01	1717394	G	G	G	G				QTL	215	211	0.109181087	0.082927367	0.037209302	0.123222749	0.086013446	0.045990802	1.337329019	0.093993522	1.026902075
Itr_chr01	1717433	G	G	G	G					201	196	0.112143365	0.083028734	0.054726368	0.102040816	0.047314448	0.270145971	0.568401506	0.093993522	1.026902075
Itr_chr01	1717676	T	C	C	C					210	190	0.111528822	0.084962406	0.047619048	0.115789474	0.068170426	0.112577485	0.94854846	0.093993522	1.026902075
Itr_chr01	1718206	T	C	C	C					199	164	0.110614046	0.084630469	0.020100503	0.085365854	0.065265351	0.131573685	0.880830961	0.093993522	1.026902075
Itr_chr01	1718279	C	CG	CG	CG					195	160	0.111217949	0.085096154	0.041025641	0.1125	0.071474359	0.097380524	1.011527893	0.093993522	1.026902075
Itr_chr01	1718322	A	G	G	A/G				QTL	193	153	0.112939822	0.085204375	0.041450777	0.14379085	0.102340072	0.022395521	1.649838832	0.093993522	1.026902075
Itr_chr01	1718720	T	C	C	T/C			QTL	QTL	142	163	0.118119762	0.087660935	0.056338028	0.202453988	0.14611596	0.00239952	2.619875609	0.093993522	1.026902075
Itr_chr01	1718781	A	G	G	A/G			QTL	QTL	107	108	0.128764278	0.101332641	0.093457944	0.222222222	0.128764278	0.01039792	1.983053511	0.093993522	1.026902075	Itr_chr01CG00880=MODERATE	Itr_chr01CG00880=missense_variant	Itr_chr01CG00880=c.121A>G	Itr_chr01CG00880=p.Asn41Asp
Itr_chr01	1718811	T	C	T/C	T/C			QTL	QTL	94	95	0.128555431	0.096528555	0.106382979	0.252631579	0.1462486	0.00379924	2.420303254	0.093993522	1.026902075	Itr_chr01CG00880=MODERATE	Itr_chr01CG00880=missense_variant	Itr_chr01CG00880=c.151T>C	Itr_chr01CG00880=p.Phe51Leu
Itr_chr01	1718903	C	C	C	C/T				QTL	152	146	0.112563086	0.089131218	0.072368421	0.164383562	0.092015141	0.037992402	1.420303254	0.093993522	1.026902075
Itr_chr01	1718926	G	G	G	G/A				QTL	172	159	0.117339476	0.086258593	0.052325581	0.157232704	0.104907123	0.016596681	1.779978762	0.093993522	1.026902075	Itr_chr01CG00880=MODERATE	Itr_chr01CG00880=missense_variant	Itr_chr01CG00880=c.266G>A	Itr_chr01CG00880=p.Arg89Gln
Itr_chr01	1718992	T	C	C	C			QTL	QTL	203	203	0.108374384	0.083743842	0.034482759	0.157635468	0.123152709	0.00379924	2.420303254	0.093993522	1.026902075	Itr_chr01CG00880=MODERATE	Itr_chr01CG00880=missense_variant	Itr_chr01CG00880=c.332T>C	Itr_chr01CG00880=p.Val111Ala
Itr_chr01	1719350	C	A	A	A					179	165	0.112578297	0.086270526	0.044692737	0.103030303	0.058337566	0.184563087	0.733855154	0.093993522	1.026902075	Itr_chr01CG00880=MODERATE	Itr_chr01CG00880=missense_variant&splice_region_variant	Itr_chr01CG00880=c.365C>A	Itr_chr01CG00880=p.Thr122Asn
Itr_chr01	1719527	C	C	C	C					159	182	0.118494713	0.085804133	0.062893082	0.049450549	-0.013442532	0.75924815	0.119616257	0.093993522	1.026902075	Itr_chr01CG00880=MODERATE	Itr_chr01CG00880=missense_variant	Itr_chr01CG00880=c.542C>T	Itr_chr01CG00880=p.Ala181Val
Itr_chr01	1719650	T	C	C	T/C				QTL	144	151	0.118239514	0.091105592	0.0625	0.158940397	0.096440397	0.036392721	1.438985467	0.093993522	1.026902075	Itr_chr01CG00880=MODERATE	Itr_chr01CG00880=missense_variant	Itr_chr01CG00880=c.665T>C	Itr_chr01CG00880=p.Ile222Thr
Itr_chr01	1719783	C	C	C	C					203	187	0.110771581	0.084007271	0.083743842	0.026737968	-0.057005874	0.177764447	0.750155094	0.093993522	1.026902075
Itr_chr01	1719785	G	A	A	A				QTL	196	184	0.10891748	0.079968944	0.035714286	0.119565217	0.083850932	0.039992002	1.398026859	0.093993522	1.026902075
Itr_chr01	1719956	G	G	G	G					162	152	0.115659519	0.089181287	0.080246914	0.046052632	-0.034194282	0.444111178	0.352508296	0.093993522	1.026902075
Itr_chr01	1720074	G	G	G	G					159	122	0.116816167	0.089596866	0.062893082	0.06557377	0.002680689	0.950409918	0.02208904	0.093993522	1.026902075
Itr_chr01	1720087	T	A	A	T/A				QTL	150	117	0.117606838	0.090598291	0.026666667	0.128205128	0.101538462	0.030593881	1.514365424	0.093993522	1.026902075
Itr_chr01	1720119	A	A	A	A/G					146	120	0.115753425	0.091438356	0.04109589	0.125	0.08390411	0.074585083	1.127348023	0.093993522	1.026902075
Itr_chr01	1720547	T	C	C	T/C					97	90	0.133333333	0.100801833	0.041237113	0.1	0.058762887	0.24195161	0.616271484	0.093993522	1.026902075
Itr_chr01	1720590	G	GCCA	GCCA	G/GCCA					130	115	0.123745819	0.092976589	0.092307692	0.156521739	0.064214047	0.182163567	0.739538478	0.093993522	1.026902075
Itr_chr01	1720669	G	A	A	G/A					192	151	0.109892384	0.086541115	0.088541667	0.139072848	0.050531181	0.24975005	0.602494416	0.093993522	1.026902075
Itr_chr01	1720975	A	G	G	A/G			QTL	QTL	63	79	0.139843279	0.108298172	0.095238095	0.265822785	0.17058469	0.00219956	2.657664169	0.093993522	1.026902075
Itr_chr01	1720985	G	G	G	G/T			QTL	QTL	72	84	0.142857143	0.109126984	0.097222222	0.25	0.152777778	0.00559888	2.251898823	0.093993522	1.026902075
Itr_chr01	1721089	G	G	G	G					119	131	0.121495927	0.093848226	0.042016807	0.099236641	0.057219834	0.223555289	0.650615051	0.093993522	1.026902075
Itr_chr01	1721633	G	T	T	T					139	147	0.118240102	0.089854647	0.064748201	0.108843537	0.044095336	0.341131774	0.467077828	0.093993522	1.026902075
Itr_chr01	1723112	G	C	C	C					199	181	0.106554874	0.082456481	0.040201005	0.082872928	0.042671923	0.323735253	0.489810006	0.093993522	1.026902075
Itr_chr01	1723477	TG	TG	TG	TG					223	236	0.10794634	0.078950369	0.062780269	0.063559322	0.000779053	0.979604079	0.008949415	0.093993522	1.026902075	Itr_chr01CG00890=HIGH	Itr_chr01CG00890=frameshift_variant	Itr_chr01CG00890=c.178delG	Itr_chr01CG00890=p.Ala60fs
Itr_chr01	1723786	G	G	G	G					237	193	0.104807503	0.082529897	0.130801688	0.088082902	-0.042718786	0.303739252	0.517499081	0.093993522	1.026902075
Itr_chr01	1724567	C	G	G	G					217	197	0.105382582	0.083346979	0.073732719	0.111675127	0.037942408	0.362327534	0.440898661	0.093993522	1.026902075
Itr_chr01	1725111	G	C	C	G/C					204	179	0.11025304	0.084127506	0.06372549	0.145251397	0.081525906	0.057188562	1.242690821	0.093993522	1.026902075
Itr_chr01	1725231	C	C	C	C					235	246	0.101695208	0.07920775	0.055319149	0.093495935	0.038176786	0.342731454	0.465046037	0.093993522	1.026902075
Itr_chr01	1727902	A	G	G	G					101	111	0.12594773	0.095531175	0.089108911	0.09009009	0.000981179	0.986602679	0.005857709	0.093993522	1.026902075
Itr_chr01	1728224	C	C	C	C/T				QTL	85	78	0.13800905	0.104675716	0.035294118	0.141025641	0.105731523	0.047190562	1.326144852	0.093993522	1.026902075
Itr_chr01	1728527	T	C	T/C	T/C					87	93	0.131627735	0.103819058	0.114942529	0.129032258	0.014089729	0.817836433	0.087333547	0.093993522	1.026902075
Itr_chr01	1730226	T	A	A	T/A			QTL	QTL	119	143	0.120585297	0.09226068	0.075630252	0.202797203	0.127166951	0.00679864	2.167577938	0.093993522	1.026902075
Itr_chr01	1730381	A	A	A	A/AAAAAC				QTL	115	84	0.131884058	0.100207039	0.052173913	0.154761905	0.102587992	0.045590882	1.341122008	0.093993522	1.026902075
Itr_chr01	1731703	A	A	A	A					232	205	0.106412952	0.081686291	0.060344828	0.126829268	0.066484441	0.114377125	0.941660826	0.093993522	1.026902075
Itr_chr01	1731815	T	T	T	T					224	201	0.107542644	0.082667022	0.058035714	0.134328358	0.076292644	0.070185963	1.153749738	0.093993522	1.026902075
Itr_chr01	1734138	G	G	G/GT	G					58	73	0.150684932	0.114076523	0.155172414	0.109589041	-0.045583373	0.418916217	0.377872827	0.093993522	1.026902075
Itr_chr01	1734779	C	T	C/T	T					67	78	0.142747799	0.109070034	0.149253731	0.076923077	-0.072330654	0.192761448	0.714979821	0.093993522	1.026902075
Itr_chr01	1735286	G	G	G	G/A			QTL	QTL	141	113	0.120630139	0.093767652	0.007092199	0.132743363	0.125651164	0.00819836	2.086272998	0.093993522	1.026902075
Itr_chr01	1735295	G	G	G	G				QTL	181	150	0.115616943	0.085709024	0.005524862	0.106666667	0.101141805	0.023195361	1.634598865	0.093993522	1.026902075
Itr_chr01	1736457	G	G	G	G					148	157	0.112368738	0.087235324	0.02027027	0.044585987	0.024315717	0.575284943	0.240116993	0.093993522	1.026902075
Itr_chr01	1737156	G	G	G	G/T					186	170	0.112713472	0.084376977	0.096774194	0.176470588	0.079696395	0.065586883	1.183183011	0.093993522	1.026902075
Itr_chr01	1737451	A	A	A	A					172	179	0.113680655	0.08503313	0.058139535	0.05027933	-0.007860205	0.867626475	0.061667204	0.093993522	1.026902075	Itr_chr01CG00910=MODERATE	Itr_chr01CG00910=missense_variant	Itr_chr01CG00910=c.464T>A	Itr_chr01CG00910=p.Leu155Gln
Itr_chr01	1738338	A	A	A	A					208	191	0.108009464	0.08195731	0.0625	0.136125654	0.073625654	0.083783243	1.076842832	0.093993522	1.026902075
Itr_chr01	1738584	T	T	T	T					147	180	0.114172336	0.088095238	0.074829932	0.061111111	-0.013718821	0.76044791	0.118930529	0.093993522	1.026902075	Itr_chr01CG00910=MODERATE	Itr_chr01CG00910=conservative_inframe_insertion	Itr_chr01CG00910=c.98_100dupTAA	Itr_chr01CG00910=p.Ile33dup
Itr_chr01	1739095	G	G	G	G					194	169	0.109406454	0.086073324	0.12371134	0.112426036	-0.011285305	0.802039592	0.095804193	0.093993522	1.026902075
Itr_chr01	1739770	T	T	T	T					72	65	0.143803419	0.110683761	0.055555556	0.046153846	-0.009401709	0.850029994	0.07056575	0.093993522	1.026902075
Itr_chr01	1742328	A	A	A	A					149	140	0.115580058	0.088302972	0.073825503	0.121428571	0.047603068	0.289142172	0.538888562	0.093993522	1.026902075
Itr_chr01	1742454	G	G	G	G					148	158	0.117430722	0.089976052	0.067567568	0.037974684	-0.029592884	0.515896821	0.287437149	0.093993522	1.026902075
Itr_chr01	1742600	T	T	T	T					135	127	0.117585302	0.090813648	0.044444444	0.047244094	0.00279965	0.964607079	0.015649555	0.093993522	1.026902075
Itr_chr01	1742943	G	G	G	G					202	172	0.111904214	0.08421598	0.069306931	0.046511628	-0.022795303	0.591881624	0.227765143	0.093993522	1.026902075
Itr_chr01	1744527	T	T	T	T/C				QTL	164	145	0.113540791	0.087552565	0.042682927	0.144827586	0.102144659	0.021995601	1.657664169	0.093993522	1.026902075	Itr_chr01CG00920=MODERATE	Itr_chr01CG00920=missense_variant	Itr_chr01CG00920=c.587A>G	Itr_chr01CG00920=p.His196Arg
Itr_chr01	1744628	T	G	G	T/G				QTL	172	142	0.112266623	0.087782509	0.075581395	0.176056338	0.100474943	0.024195161	1.616271484	0.093993522	1.026902075
Itr_chr01	1744721	A	G	G	A/G				QTL	171	118	0.117454654	0.090098127	0.029239766	0.144067797	0.114828031	0.012597481	1.899716305	0.093993522	1.026902075
Itr_chr01	1744823	C	G	G	C/G					153	152	0.117346061	0.091116271	0.065359477	0.125	0.059640523	0.175364927	0.756057261	0.093993522	1.026902075	Itr_chr01CG00920=MODERATE	Itr_chr01CG00920=missense_variant	Itr_chr01CG00920=c.291G>C	Itr_chr01CG00920=p.Gln97His
Itr_chr01	1751941	C	C	C	C/T					96	68	0.141544118	0.106004902	0.0625	0.161764706	0.099264706	0.066386723	1.177918771	0.093993522	1.026902075
Itr_chr01	1754709	C	C	C	C					187	182	0.105776576	0.083945466	0.085561497	0.027472527	-0.05808897	0.169366127	0.771173444	0.093993522	1.026902075
Itr_chr01	1755026	T	T	T	T					231	181	0.109755806	0.08378178	0.051948052	0.077348066	0.025400014	0.545690862	0.263053319	0.093993522	1.026902075
Itr_chr01	1755390	A	A	A	A					179	155	0.114002523	0.086934583	0.072625698	0.096774194	0.024148495	0.583683263	0.23382276	0.093993522	1.026902075
Itr_chr01	1755694	C	C	C	C					111	120	0.12454955	0.09481982	0.018018018	0.108333333	0.090315315	0.064587083	1.189854332	0.093993522	1.026902075
Itr_chr01	1755803	TTTAAC	TTTAAC	TTTAAC	TTTAAC					131	138	0.123686248	0.091492422	0.053435115	0.094202899	0.040767784	0.388122376	0.411031319	0.093993522	1.026902075
Itr_chr01	1756756	T	T	T	T					224	185	0.105767375	0.082263514	0.0625	0.07027027	0.00777027	0.850829834	0.07015729	0.093993522	1.026902075
Itr_chr01	1757300	G	G	G	G					184	203	0.111747698	0.083743842	0.054347826	0.108374384	0.054026558	0.213957209	0.669673077	0.093993522	1.026902075
Itr_chr01	1758639	T	T	T	T/A					197	166	0.11378509	0.083664608	0.091370558	0.138554217	0.047183658	0.274545091	0.561386317	0.093993522	1.026902075
Itr_chr01	1759232	C	C	C	C					195	208	0.104807692	0.079807692	0.046153846	0.125	0.078846154	0.054789042	1.261306292	0.093993522	1.026902075
Itr_chr01	1759899	A	A	A	A/T			QTL	QTL	139	163	0.116564417	0.087787439	0.064748201	0.18404908	0.119300878	0.00839832	2.075807564	0.093993522	1.026902075
Itr_chr01	1760167	T	C	C	C					195	157	0.109260167	0.086199575	0.056410256	0.050955414	-0.005454842	0.904019196	0.043822348	0.134018446	0.872835424
Itr_chr01	1760176	G	G	G	G					197	160	0.112912437	0.083946701	0.055837563	0.04375	-0.012087563	0.779444111	0.10821502	0.134018446	0.872835424
Itr_chr01	1760507	A	A	A	A					210	192	0.107291667	0.082142857	0.028571429	0.098958333	0.070386905	0.094781044	1.023278513	0.134018446	0.872835424
Itr_chr01	1760515	C	C	C	C/A					205	183	0.108090097	0.083539917	0.07804878	0.153005464	0.074956684	0.080783843	1.092675489	0.134018446	0.872835424
Itr_chr01	1760560	G	G	G	G					191	169	0.110412342	0.08491589	0.057591623	0.130177515	0.072585892	0.094981004	1.022363245	0.134018446	0.872835424
Itr_chr01	1760613	GA	GA	GA	GA				QTL	180	168	0.114285714	0.085714286	0.044444444	0.130952381	0.086507937	0.045990802	1.337329019	0.134018446	0.872835424
Itr_chr01	1761014	G	G	G	G					82	97	0.136032185	0.103218506	0.06097561	0.092783505	0.031807895	0.550089982	0.259566264	0.134018446	0.872835424
Itr_chr01	1761196	G	G	G	G/A					128	100	0.125	0.0940625	0.046875	0.12	0.073125	0.134173165	0.872334334	0.134018446	0.872835424
Itr_chr01	1761262	C	C	C	C					152	143	0.114694516	0.08847074	0.078947368	0.062937063	-0.016010305	0.727054589	0.13843298	0.134018446	0.872835424
Itr_chr01	1761405	G	G	G	G					130	124	0.122828784	0.091315136	0	0.088709677	0.088709677	0.066186763	1.179228861	0.134018446	0.872835424
Itr_chr01	1761432	C	C	C	C					108	99	0.131313131	0.097643098	0	0.080808081	0.080808081	0.111377724	0.953201659	0.134018446	0.872835424
Itr_chr01	1762724	T	T	T	T					80	61	0.142827869	0.110040984	0.0625	0.098360656	0.035860656	0.534093181	0.272382967	0.134018446	0.872835424
Itr_chr01	1762772	T	T	T	T/C					100	97	0.125257732	0.097525773	0.09	0.12371134	0.03371134	0.49230154	0.307768806	0.134018446	0.872835424
Itr_chr01	1763134	T	T	T	T/C					75	60	0.153333333	0.116666667	0.093333333	0.116666667	0.023333333	0.713657269	0.146510307	0.134018446	0.872835424
Itr_chr01	1764868	T	T	T/C	T					103	111	0.134435406	0.097699641	0.13592233	0.081081081	-0.054841249	0.269346131	0.569689259	0.134018446	0.872835424
Itr_chr01	1766166	G	G	G	G/A					68	59	0.154785643	0.113160518	0.088235294	0.186440678	0.098205384	0.086782643	1.061567125	0.134018446	0.872835424
Itr_chr01	1768051	C	C	C	C/T				QTL	66	69	0.142951252	0.110013175	0.015151515	0.130434783	0.115283267	0.038792242	1.411255125	0.134018446	0.872835424
Itr_chr01	1768105	G	G	G	G				QTL	99	99	0.131313131	0.101010101	0.02020202	0.121212121	0.101010101	0.050189962	1.299383133	0.134018446	0.872835424
Itr_chr01	1768198	TC	TC	TC	TC					82	90	0.138482385	0.104607046	0.073170732	0.055555556	-0.017615176	0.74445111	0.128163818	0.134018446	0.872835424
Itr_chr01	1768220	C	C	C	C					126	111	0.123766624	0.092020592	0.063492063	0.117117117	0.053625054	0.267546491	0.572600741	0.134018446	0.872835424
Itr_chr01	1768244	C	C	C	C					150	138	0.117101449	0.089855072	0.106666667	0.086956522	-0.019710145	0.669066187	0.174530918	0.134018446	0.872835424
Itr_chr01	1768282	G	G	G	G					156	159	0.116352201	0.087203677	0.051282051	0.113207547	0.061925496	0.164167167	0.784713697	0.134018446	0.872835424
Itr_chr01	1768518	C	C	C	C/T					163	143	0.116693123	0.089450427	0.098159509	0.174825175	0.076665666	0.090981804	1.041045458	0.134018446	0.872835424
Itr_chr01	1768667	C	C	C	C					101	100	0.128415842	0.098514851	0.108910891	0.1	-0.008910891	0.912417516	0.039806386	0.134018446	0.872835424
Itr_chr01	1768721	G	G	G	G/A				QTL	137	143	0.117349803	0.089684039	0.072992701	0.167832168	0.094839467	0.042591482	1.370677251	0.134018446	0.872835424
Itr_chr01	1768927	G	G	G	G/T				QTL	201	187	0.106951872	0.084710139	0.054726368	0.144385027	0.089658659	0.038792242	1.411255125	0.134018446	0.872835424
Itr_chr01	1768949	A	A	A	A					218	200	0.105963303	0.080550459	0.091743119	0.075	-0.016743119	0.685062987	0.164269496	0.134018446	0.872835424
Itr_chr01	1768956	G	G	G	G/T				QTL	210	197	0.110055596	0.085931835	0.052380952	0.14213198	0.089751027	0.039392122	1.404590628	0.134018446	0.872835424
Itr_chr01	1769106	T	T	T	T/C				QTL	161	159	0.111723114	0.086487753	0.080745342	0.182389937	0.101644595	0.020395921	1.690456683	0.134018446	0.872835424
Itr_chr01	1769144	C	C	C	C					168	155	0.115053763	0.086866359	0.053571429	0.077419355	0.023847926	0.601679664	0.220634667	0.134018446	0.872835424
Itr_chr01	1769605	CCTT	CCTT	CCTT	CCTT/C			QTL	QTL	231	194	0.105123399	0.080622127	0.034632035	0.149484536	0.114852501	0.00359928	2.443784349	0.134018446	0.872835424
Itr_chr01	1769788	A	A	A	A					208	207	0.105560201	0.081475288	0.081730769	0.062801932	-0.018928837	0.650669866	0.186639306	0.134018446	0.872835424
Itr_chr01	1769895	G	G	G	G					183	160	0.111577869	0.085177596	0.103825137	0.1125	0.008674863	0.845230954	0.073024607	0.134018446	0.872835424
Itr_chr01	1770896	A	A	A	A					176	190	0.111722488	0.085705742	0.0625	0.105263158	0.042763158	0.330733853	0.480521349	0.134018446	0.872835424
Itr_chr01	1771192	GT	G	G	G				QTL	136	162	0.114742193	0.089052288	0.051470588	0.160493827	0.109023239	0.014997001	1.823995591	0.134018446	0.872835424
Itr_chr01	1771344	C	C	C	C					220	179	0.108811579	0.082376841	0.05	0.122905028	0.072905028	0.081983603	1.086272998	0.134018446	0.872835424
Itr_chr01	1771365	G	G	G	G					210	190	0.108270677	0.082205514	0.061904762	0.126315789	0.064411028	0.125374925	0.901789314	0.134018446	0.872835424
Itr_chr01	1771376	C	C	C	C					196	181	0.107509302	0.082506483	0.06122449	0.121546961	0.060322472	0.164767047	0.783129643	0.134018446	0.872835424
Itr_chr01	1771765	C	C	C	C					181	196	0.107509302	0.084113203	0.044198895	0.06122449	0.017025595	0.699460108	0.155237049	0.134018446	0.872835424
Itr_chr01	1771844	A	T	T	T					214	175	0.113271028	0.085206943	0.051401869	0.097142857	0.045740988	0.274945011	0.560754156	0.134018446	0.872835424
Itr_chr01	1771975	A	A	A	A					161	169	0.111543974	0.086405234	0.037267081	0.071005917	0.033738836	0.438112378	0.358414477	0.134018446	0.872835424
Itr_chr01	1772000	G	A	A	G/A					161	177	0.111766151	0.085903779	0.062111801	0.146892655	0.084780854	0.053589282	1.270922061	0.134018446	0.872835424
Itr_chr01	1772415	A	A	A	A					193	198	0.110064374	0.083555765	0.046632124	0.075757576	0.029125451	0.474505099	0.323759116	0.134018446	0.872835424
Itr_chr01	1772828	T	T	T	T					202	181	0.10956731	0.081067775	0.089108911	0.121546961	0.03243805	0.436912617	0.359605413	0.134018446	0.872835424	Itr_chr01CG00940=MODERATE	Itr_chr01CG00940=missense_variant	Itr_chr01CG00940=c.254A>G	Itr_chr01CG00940=p.Lys85Arg
Itr_chr01	1773100	T	T	T	T/TGCTAAC			QTL	QTL	184	159	0.10862729	0.082683894	0.032608696	0.144654088	0.112045392	0.00739852	2.13085513	0.134018446	0.872835424
Itr_chr01	1773325	A	A	A	A/T					106	101	0.130580983	0.100037362	0.094339623	0.108910891	0.014571268	0.781043791	0.107324616	0.134018446	0.872835424
Itr_chr01	1773326	C	C	C	C/A					107	99	0.128575474	0.096950817	0.093457944	0.121212121	0.027754177	0.571085783	0.243298651	0.134018446	0.872835424
Itr_chr01	1774446	C	C	C	C/A					108	101	0.128346168	0.098643198	0.111111111	0.108910891	-0.00220022	0.99280144	0.003137602	0.134018446	0.872835424
Itr_chr01	1774847	TC	TC	TC/T	TC					103	92	0.131279021	0.100147742	0.184466019	0.086956522	-0.097509498	0.054589082	1.262894208	0.134018446	0.872835424
Itr_chr01	1777151	C	C	C	C					167	162	0.118023213	0.0824647	0.071856287	0.055555556	-0.016300732	0.680463907	0.167194905	0.134018446	0.872835424
Itr_chr01	1777229	T	T	T	T					158	175	0.109981917	0.084556962	0.082278481	0.108571429	0.026292948	0.544491102	0.264009213	0.134018446	0.872835424
Itr_chr01	1777247	T	T	T	T					158	176	0.116513234	0.087456847	0.063291139	0.125	0.061708861	0.165966807	0.779978762	0.134018446	0.872835424
Itr_chr01	1777274	C	C	C	C/CCTT					160	166	0.11378012	0.083885542	0.075	0.13253012	0.05753012	0.209358128	0.679110173	0.134018446	0.872835424
Itr_chr01	1777374	C	C	C	C					171	145	0.116515426	0.088324259	0.081871345	0.096551724	0.014680379	0.74045191	0.130503142	0.134018446	0.872835424
Itr_chr01	1777382	T	T	T	T					176	147	0.113790971	0.086502783	0.102272727	0.102040816	-0.000231911	0.9930014	0.003050139	0.134018446	0.872835424
Itr_chr01	1777481	C	C	C	C					150	127	0.121732283	0.091548556	0.093333333	0.094488189	0.001154856	0.987002599	0.005681704	0.134018446	0.872835424
Itr_chr01	1777491	TGAA	TGAA	TGAA	TGAA					139	116	0.122364178	0.092160754	0.079136691	0.086206897	0.007070206	0.903819236	0.04391842	0.134018446	0.872835424
Itr_chr01	1777648	T	T	T/G	T					73	55	0.155417186	0.117808219	0.123287671	0.090909091	-0.03237858	0.566486703	0.24681028	0.134018446	0.872835424
Itr_chr01	1784166	C	C	C	C					135	159	0.117819706	0.088050314	0.066666667	0.062893082	-0.003773585	0.941011798	0.026404932	0.179901972	0.744964076
Itr_chr01	1784222	ACTT	ACTT	ACTT	ACTT					158	138	0.116859292	0.089433132	0.088607595	0.079710145	-0.00889745	0.858828234	0.066093686	0.179901972	0.744964076
Itr_chr01	1784249	A	A	A	A					199	161	0.108867318	0.085708043	0.08040201	0.055900621	-0.024501389	0.576284743	0.239362878	0.179901972	0.744964076
Itr_chr01	1784267	C	C	C	C					205	167	0.111961443	0.085614138	0.073170732	0.047904192	-0.02526654	0.567886423	0.245738515	0.179901972	0.744964076
Itr_chr01	1784460	A	A	A	A					200	215	0.106976744	0.078023256	0.09	0.060465116	-0.029534884	0.477504499	0.321022532	0.179901972	0.744964076
Itr_chr01	1784480	T	T	T	T					197	212	0.107413083	0.083109855	0.040609137	0.103773585	0.063164448	0.132373525	0.878198865	0.179901972	0.744964076	Itr_chr01CG00960=MODERATE	Itr_chr01CG00960=missense_variant	Itr_chr01CG00960=c.1357A>G	Itr_chr01CG00960=p.Ile453Val
Itr_chr01	1784975	G	G	G	G					168	156	0.117216117	0.087454212	0.035714286	0.057692308	0.021978022	0.613877225	0.211918479	0.179901972	0.744964076
Itr_chr01	1784984	C	C	C	C					171	158	0.114553261	0.087793323	0.052631579	0.113924051	0.061292472	0.173565287	0.760537129	0.179901972	0.744964076
Itr_chr01	1785206	C	C	C	C/T					196	175	0.11	0.08244898	0.066326531	0.142857143	0.076530612	0.069786043	1.156231428	0.179901972	0.744964076
Itr_chr01	1785318	C	C	C	C/A					175	173	0.115871181	0.087365813	0.074285714	0.144508671	0.070222956	0.107378524	0.969082569	0.179901972	0.744964076
Itr_chr01	1785895	G	G	G	G					207	197	0.10988499	0.084160965	0.086956522	0.091370558	0.004414037	0.914217157	0.038950633	0.179901972	0.744964076
Itr_chr01	1785923	A	A	A	A					194	179	0.109168922	0.082099868	0.128865979	0.094972067	-0.033893912	0.421115777	0.375598488	0.179901972	0.744964076
Itr_chr01	1786077	G	G	G	G					135	122	0.120400729	0.091742562	0.103703704	0.114754098	0.011050395	0.823235353	0.084475988	0.179901972	0.744964076
Itr_chr01	1786114	T	T	T/C	T					135	122	0.117911354	0.089981785	0.125925926	0.114754098	-0.011171828	0.798640272	0.097648794	0.179901972	0.744964076
Itr_chr01	1786192	G	G	G/GTTCAGAT	G					160	152	0.115789474	0.087171053	0.11875	0.092105263	-0.026644737	0.564887023	0.248038402	0.179901972	0.744964076
Itr_chr01	1786526	T	T	T	T					163	144	0.118652011	0.087721541	0.079754601	0.083333333	0.003578732	0.937412517	0.028069252	0.179901972	0.744964076
Itr_chr01	1787077	A	A	A	A/G				QTL	165	161	0.113344626	0.087709392	0.072727273	0.161490683	0.088763411	0.045590882	1.341122008	0.179901972	0.744964076
Itr_chr01	1787096	A	A	A	A					164	155	0.112313139	0.08686074	0.042682927	0.064516129	0.021833202	0.626474705	0.20309646	0.179901972	0.744964076
Itr_chr01	1787331	G	G	G	G					205	186	0.108628377	0.083136638	0.068292683	0.075268817	0.006976134	0.872225555	0.059371193	0.179901972	0.744964076
Itr_chr01	1787367	C	C	C	C					192	179	0.111935521	0.083624302	0.072916667	0.044692737	-0.028223929	0.50729854	0.294736387	0.179901972	0.744964076
Itr_chr01	1787501	A	A	A	A					180	170	0.112418301	0.08627451	0.077777778	0.105882353	0.028104575	0.526894621	0.278276235	0.179901972	0.744964076	Itr_chr01CG00960=MODERATE	Itr_chr01CG00960=missense_variant	Itr_chr01CG00960=c.563T>A	Itr_chr01CG00960=p.Phe188Tyr
Itr_chr01	1787783	T	T	T	T					197	162	0.108635708	0.083254998	0.055837563	0.061728395	0.005890832	0.901019796	0.045265667	0.179901972	0.744964076
Itr_chr01	1787803	T	T	T	T					201	169	0.110924667	0.08445936	0.119402985	0.100591716	-0.018811269	0.664067187	0.177787979	0.179901972	0.744964076
Itr_chr01	1787822	T	T	T/A	T					188	174	0.109990218	0.0855955	0.138297872	0.103448276	-0.034849596	0.420515897	0.376217582	0.179901972	0.744964076
Itr_chr01	1787826	A	A	A	A					189	172	0.111172634	0.085578934	0.132275132	0.104651163	-0.027623969	0.51209758	0.290647276	0.179901972	0.744964076
Itr_chr01	1787969	C	C	C	C					177	201	0.112488405	0.084914411	0.09039548	0.099502488	0.009107007	0.838632274	0.076428428	0.179901972	0.744964076
Itr_chr01	1788136	C	C	C	C					148	117	0.123007623	0.090840841	0.094594595	0.094017094	-0.000577501	0.99820036	0.000782278	0.179901972	0.744964076
Itr_chr01	1788186	TC	TC	TC	TC/T					90	88	0.136868687	0.103030303	0.177777778	0.238636364	0.060858586	0.234753049	0.629388758	0.179901972	0.744964076
Itr_chr01	1788271	C	C	C	C					194	185	0.106492059	0.083087211	0.051546392	0.124324324	0.072777933	0.089982004	1.045844341	0.179901972	0.744964076
Itr_chr01	1788473	A	G	G	G					222	174	0.104690898	0.079838459	0.067567568	0.114942529	0.047374961	0.264547091	0.57749701	0.179901972	0.744964076
Itr_chr01	1788528	G	G	G	G					221	183	0.107484608	0.081101798	0.054298643	0.109289617	0.054990975	0.180163967	0.744332064	0.179901972	0.744964076
Itr_chr01	1788672	C	C	C	C					209	191	0.108319347	0.083243568	0.071770335	0.130890052	0.059119717	0.159368126	0.797598533	0.179901972	0.744964076
Itr_chr01	1788810	ATCT	ATCT	ATCT	ATCT					153	131	0.116499526	0.088160455	0.019607843	0.076335878	0.056728035	0.215756849	0.66603541	0.179901972	0.744964076	Itr_chr01CG00960=HIGH	Itr_chr01CG00960=frameshift_variant&start_lost	Itr_chr01CG00960=c.-2_1delAGA	Itr_chr01CG00960=p.Met1fs
Itr_chr01	1789184	C	C	C/A	C					103	98	0.133148405	0.10253616	0.126213592	0.091836735	-0.034376858	0.4945011	0.305832738	0.179901972	0.744964076
Itr_chr01	1789208	T	T	T/TTTTTC	T/TTTTTC					84	73	0.142367906	0.105348989	0.142857143	0.095890411	-0.046966732	0.384723055	0.414851787	0.179901972	0.744964076
Itr_chr01	1789523	A	A	A	A					145	155	0.116129032	0.088097887	0.082758621	0.096774194	0.014015573	0.75484903	0.122139899	0.179901972	0.744964076
Itr_chr01	1789571	C	C	C	C/T				QTL	139	134	0.120208311	0.091377644	0.057553957	0.164179104	0.106625148	0.019996001	1.699056855	0.179901972	0.744964076
Itr_chr01	1789602	G	G	G	G/A					139	152	0.1181844	0.088792124	0.057553957	0.144736842	0.087182885	0.054589082	1.262894208	0.179901972	0.744964076
Itr_chr01	1789689	C	C	C	C					165	176	0.110984848	0.086742424	0.054545455	0.119318182	0.064772727	0.140971806	0.850867738	0.179901972	0.744964076
Itr_chr01	1789747	C	C	C	C					163	154	0.112261971	0.086925345	0.061349693	0.051948052	-0.009401641	0.830833833	0.080485826	0.179901972	0.744964076
Itr_chr01	1789798	G	G	G	G					164	162	0.111788618	0.086871424	0.067073171	0.061728395	-0.005344776	0.912017596	0.039996782	0.179901972	0.744964076
Itr_chr01	1790173	G	G	G	G					130	111	0.119126819	0.092723493	0.061538462	0.054054054	-0.007484407	0.883023395	0.05402779	0.179901972	0.744964076
Itr_chr01	1791322	C	C	C	C					172	146	0.113810131	0.086333227	0.040697674	0.102739726	0.062042052	0.168366327	0.773744763	0.179901972	0.744964076	Itr_chr01CG00970=MODERATE	Itr_chr01CG00970=disruptive_inframe_insertion	Itr_chr01CG00970=c.384_395dupTGAAGATGAAGA	Itr_chr01CG00970=p.Asp128_Glu131dup
Itr_chr01	1792212	C	C	C	C				QTL	187	210	0.108708938	0.083065954	0.053475936	0.138095238	0.084619302	0.045790842	1.339221372	0.179901972	0.744964076	Itr_chr01CG00970=MODERATE	Itr_chr01CG00970=missense_variant	Itr_chr01CG00970=c.662C>T	Itr_chr01CG00970=p.Ala221Val
Itr_chr01	1792730	G	G	G	G					197	185	0.108711757	0.082068871	0.081218274	0.097297297	0.016079023	0.708058388	0.149930928	0.179901972	0.744964076	Itr_chr01CG00970=MODERATE	Itr_chr01CG00970=missense_variant	Itr_chr01CG00970=c.1180G>T	Itr_chr01CG00970=p.Asp394Tyr
Itr_chr01	1793233	G	G	G	G					171	163	0.112438561	0.084849137	0.087719298	0.036809816	-0.050909482	0.24355129	0.613409566	0.179901972	0.744964076
Itr_chr01	1793307	T	T	T	T/C			QTL	QTL	171	175	0.112581454	0.083876358	0.040935673	0.154285714	0.113350042	0.00939812	2.026958997	0.179901972	0.744964076
Itr_chr01	1799227	C	C	C	C					189	181	0.112835803	0.084743781	0.100529101	0.093922652	-0.006606449	0.888622276	0.051282804	0.179901972	0.744964076
Itr_chr01	1799269	T	T	T/TTTG	T/TTTG					87	72	0.139846743	0.106800766	0.126436782	0.222222222	0.095785441	0.083783243	1.076842832	0.179901972	0.744964076
Itr_chr01	1799961	C	C	C	C/T				QTL	123	136	0.119560019	0.093256815	0.105691057	0.205882353	0.100191296	0.034393121	1.463528408	0.179901972	0.744964076
Itr_chr01	1800004	G	G	G/A	G/A					101	101	0.128712871	0.099009901	0.108910891	0.178217822	0.069306931	0.189162168	0.723165718	0.203989226	0.69039277
Itr_chr01	1800113	C	C	C	C/T				QTL	58	85	0.154563895	0.112170385	0.017241379	0.129411765	0.112170385	0.053189362	1.274175218	0.203989226	0.69039277
Itr_chr01	1800598	A	A	A	A					174	160	0.113146552	0.085775862	0.057471264	0.09375	0.036278736	0.408118376	0.38921385	0.203989226	0.69039277
Itr_chr01	1800877	T	T	T	T/C			QTL	QTL	180	132	0.114646465	0.088383838	0.033333333	0.166666667	0.133333333	0.00259948	2.585113502	0.203989226	0.69039277
Itr_chr01	1801551	G	G	G	G					113	120	0.119174041	0.092109145	0.017699115	0.083333333	0.065634218	0.163767247	0.785772953	0.203989226	0.69039277
Itr_chr01	1801705	T	T	T	T					189	186	0.110428401	0.084058713	0.031746032	0.069892473	0.038146441	0.386522695	0.412825001	0.203989226	0.69039277
Itr_chr01	1801709	G	G	G	G/C					185	181	0.107510826	0.083231298	0.081081081	0.160220994	0.079139913	0.059388122	1.226300405	0.203989226	0.69039277
Itr_chr01	1801863	C	C	C	C/T					168	168	0.113095238	0.089285714	0.083333333	0.148809524	0.06547619	0.143171366	0.844143832	0.203989226	0.69039277
Itr_chr01	1801880	T	T	T	T/G			QTL	QTL	175	176	0.114480519	0.086006494	0.045714286	0.170454545	0.12474026	0.00559888	2.251898823	0.203989226	0.69039277
Itr_chr01	1801960	C	C	C	C					156	174	0.112953139	0.087312113	0.115384615	0.109195402	-0.006189213	0.896820636	0.047294407	0.203989226	0.69039277
Itr_chr01	1802091	C	C	C	C					178	203	0.108042287	0.083411745	0.095505618	0.073891626	-0.021613992	0.623875225	0.204902261	0.203989226	0.69039277
Itr_chr01	1802157	T	T	T	T					193	154	0.11314851	0.085996905	0.056994819	0.058441558	0.00144674	0.975404919	0.010815059	0.203989226	0.69039277
Itr_chr01	1802180	C	C	C	C/A					191	159	0.113042906	0.084955053	0.057591623	0.13836478	0.080773157	0.061787642	1.209098375	0.203989226	0.69039277
Itr_chr01	1802204	G	G	G	G					192	161	0.109763199	0.084724379	0.072916667	0.049689441	-0.023227226	0.615076985	0.211070523	0.203989226	0.69039277
Itr_chr01	1802219	G	G	G/A	G					195	166	0.114118011	0.084584492	0.164102564	0.102409639	-0.061692926	0.161167766	0.792721813	0.203989226	0.69039277
Itr_chr01	1802220	C	C	C	C/T					198	167	0.111836932	0.083469425	0.070707071	0.137724551	0.06701748	0.121575685	0.915153275	0.203989226	0.69039277
Itr_chr01	1802266	T	T	T	T					177	173	0.106299598	0.083831358	0.056497175	0.069364162	0.012866987	0.781243751	0.107213443	0.203989226	0.69039277
Itr_chr01	1802698	T	T	T	T					194	178	0.109984942	0.085138422	0.036082474	0.078651685	0.042569211	0.327534493	0.484742957	0.203989226	0.69039277
Itr_chr01	1802860	G	G	G	G/A				QTL	207	199	0.107858131	0.083120919	0.038647343	0.145728643	0.1070813	0.01079784	1.966663095	0.203989226	0.69039277
Itr_chr01	1802893	G	G	G	G/A			QTL	QTL	197	200	0.11393401	0.08251269	0.025380711	0.15	0.124619289	0.00459908	2.337329019	0.203989226	0.69039277
Itr_chr01	1803189	C	C	C/A	C					126	174	0.118500274	0.088943623	0.119047619	0.091954023	-0.027093596	0.558288342	0.253141441	0.203989226	0.69039277
Itr_chr01	1803216	G	G	G	G					150	179	0.114040968	0.085214153	0.1	0.083798883	-0.016201117	0.717056589	0.144446569	0.203989226	0.69039277
Itr_chr01	1803311	G	G	G	G/T				QTL	210	166	0.110212278	0.085140562	0.071428571	0.156626506	0.085197935	0.049590082	1.304605174	0.203989226	0.69039277
Itr_chr01	1803392	T	T	T	T					186	152	0.110073571	0.08418223	0.107526882	0.092105263	-0.015421619	0.725654869	0.139269886	0.203989226	0.69039277	Itr_chr01CG00990=MODERATE	Itr_chr01CG00990=missense_variant	Itr_chr01CG00990=c.229A>C	Itr_chr01CG00990=p.Thr77Pro
Itr_chr01	1803403	C	C	C	C					178	149	0.109418596	0.084571299	0.084269663	0.100671141	0.016401478	0.705058988	0.151774547	0.203989226	0.69039277	Itr_chr01CG00990=MODERATE	Itr_chr01CG00990=missense_variant	Itr_chr01CG00990=c.218G>T	Itr_chr01CG00990=p.Arg73Met
Itr_chr01	1803529	G	G	G	G					198	188	0.108693316	0.083440791	0.065656566	0.10106383	0.035407264	0.411517696	0.385611484	0.203989226	0.69039277	Itr_chr01CG00990=MODERATE	Itr_chr01CG00990=missense_variant	Itr_chr01CG00990=c.92C>A	Itr_chr01CG00990=p.Ala31Glu
Itr_chr01	1803542	G	G	G	G					196	183	0.108174417	0.082329653	0.096938776	0.092896175	-0.004042601	0.929814037	0.031603902	0.203989226	0.69039277	Itr_chr01CG00990=MODERATE	Itr_chr01CG00990=missense_variant	Itr_chr01CG00990=c.79C>T	Itr_chr01CG00990=p.His27Tyr
Itr_chr01	1803709	A	A	A	A/C					174	165	0.113375131	0.088192268	0.097701149	0.139393939	0.04169279	0.350729854	0.455027266	0.203989226	0.69039277
Itr_chr01	1803780	C	C	C	C					144	142	0.117077465	0.089495305	0.111111111	0.098591549	-0.012519562	0.807038592	0.093105697	0.203989226	0.69039277
Itr_chr01	1803827	G	G	G/A	G/A					125	144	0.1215	0.090888889	0.144	0.138888889	-0.005111111	0.909818036	0.041045458	0.203989226	0.69039277
Itr_chr01	1804313	T	T	T	T					126	129	0.120524179	0.091915836	0.095238095	0.085271318	-0.009966777	0.823835233	0.084159639	0.203989226	0.69039277
Itr_chr01	1804493	T	T	T	T					77	80	0.147077922	0.107305195	0.012987013	0.075	0.062012987	0.24795041	0.605635169	0.203989226	0.69039277
Itr_chr01	1804658	C	C	C	C/T					103	88	0.12853045	0.099183583	0.126213592	0.170454545	0.044240953	0.389522096	0.409467902	0.203989226	0.69039277
Itr_chr01	1806748	G	G	G	G					181	157	0.115635007	0.086321568	0.055248619	0.121019108	0.065770489	0.136772645	0.864000753	0.203989226	0.69039277
Itr_chr01	1806909	G	G	G	G					157	166	0.112424219	0.086562812	0.070063694	0.042168675	-0.02789502	0.524895021	0.279927547	0.203989226	0.69039277
Itr_chr01	1807767	G	G	G	G				QTL	247	232	0.102279073	0.080832054	0.04048583	0.125	0.08451417	0.043591282	1.360600361	0.203989226	0.69039277
Itr_chr01	1807911	C	C	C	C					192	208	0.107371795	0.079727564	0.036458333	0.115384615	0.078926282	0.054789042	1.261306292	0.203989226	0.69039277
Itr_chr01	1807916	G	G	G	G					184	209	0.10874766	0.085058248	0.043478261	0.114832536	0.071354275	0.101579684	0.993193142	0.203989226	0.69039277
Itr_chr01	1808109	G	G	G	G					229	229	0.104803493	0.07860262	0.074235808	0.100436681	0.026200873	0.548290342	0.260989404	0.203989226	0.69039277
Itr_chr01	1808527	A	A	A	A					140	157	0.114103731	0.088626024	0.071428571	0.101910828	0.030482257	0.49670066	0.303905263	0.203989226	0.69039277
Itr_chr01	1808788	C	C	C	C					143	139	0.116717815	0.089500428	0.034965035	0.064748201	0.029783166	0.527094581	0.278111449	0.203989226	0.69039277
Itr_chr01	1809356	A	A	A	A					157	166	0.116721664	0.087944133	0.095541401	0.114457831	0.01891643	0.671665667	0.172846851	0.203989226	0.69039277
Itr_chr01	1809940	C	C	C	C					139	127	0.121509092	0.092052342	0.115107914	0.05511811	-0.059989803	0.203559288	0.691309077	0.203989226	0.69039277
Itr_chr01	1810402	G	G	G	G					164	155	0.113375295	0.087922895	0.067073171	0.090322581	0.02324941	0.603879224	0.219049912	0.203989226	0.69039277
Itr_chr01	1810677	T	T	T	T				QTL	184	183	0.113803754	0.082234498	0.027173913	0.114754098	0.087580185	0.039792042	1.400203778	0.203989226	0.69039277
Itr_chr01	1811663	G	G	G	G					197	213	0.105717214	0.081837897	0.065989848	0.051643192	-0.014346655	0.73805239	0.131912809	0.203989226	0.69039277
Itr_chr01	1812532	TG	TG	TG	TG/T					56	62	0.165898618	0.120391705	0.053571429	0.112903226	0.059331797	0.332333533	0.478425835	0.203989226	0.69039277
Itr_chr01	1813644	G	G	G	G/GTTCAAAC					220	187	0.106417112	0.08315508	0.054545455	0.122994652	0.068449198	0.104779044	0.979725568	0.203989226	0.69039277
Itr_chr01	1813671	G	G	G	G/T					222	210	0.105534106	0.081724582	0.094594595	0.147619048	0.053024453	0.200759848	0.697323142	0.203989226	0.69039277
Itr_chr01	1813730	G	G	G	G					221	197	0.103750833	0.082757195	0.049773756	0.101522843	0.051749087	0.219156169	0.6592463	0.203989226	0.69039277
Itr_chr01	1813957	A	A	A	A					238	215	0.106097323	0.080887239	0.071428571	0.11627907	0.044850498	0.281943611	0.549837742	0.203989226	0.69039277
Itr_chr01	1813959	T	T	T	T/C					242	215	0.104401307	0.079088987	0.074380165	0.139534884	0.065154718	0.117976405	0.928204843	0.203989226	0.69039277
Itr_chr01	1814426	C	C	C	C					119	118	0.127118644	0.093647629	0.042016807	0.06779661	0.025779803	0.583083383	0.234269335	0.203989226	0.69039277
Itr_chr01	1814439	G	G	G	G/A					136	140	0.113235294	0.089285714	0.080882353	0.142857143	0.06197479	0.174365127	0.75854037	0.203989226	0.69039277
Itr_chr01	1814472	G	G	G	G					140	140	0.114285714	0.085714286	0.035714286	0.05	0.014285714	0.75984803	0.119273258	0.203989226	0.69039277
Itr_chr01	1814581	T	T	T	T					181	167	0.11195289	0.08707447	0.049723757	0.02994012	-0.019783637	0.651269746	0.186239096	0.203989226	0.69039277
Itr_chr01	1814807	G	G	G	G					202	203	0.104350583	0.079500561	0.054455446	0.123152709	0.068697264	0.104779044	0.979725568	0.203989226	0.69039277
Itr_chr01	1814821	C	C	C	C					216	203	0.110997081	0.082079	0.046296296	0.118226601	0.071930305	0.086182763	1.064579584	0.203989226	0.69039277
Itr_chr01	1814922	T	T	T	T					225	185	0.106306306	0.081201201	0.057777778	0.108108108	0.05033033	0.227754449	0.64253313	0.203989226	0.69039277
Itr_chr01	1814934	A	A	A	A					213	181	0.11293544	0.083988276	0.061032864	0.116022099	0.054989236	0.194361128	0.71139059	0.203989226	0.69039277
Itr_chr01	1814981	T	T	T	T					203	187	0.109480783	0.081478359	0.068965517	0.117647059	0.048681542	0.25074985	0.600759318	0.203989226	0.69039277
Itr_chr01	1815043	AGT	AGT	AGT	AGT					190	199	0.106929384	0.083284845	0.063157895	0.105527638	0.042369743	0.322935413	0.490884328	0.203989226	0.69039277
Itr_chr01	1815108	G	G	G	G					164	181	0.110867808	0.085567983	0.06097561	0.127071823	0.066096213	0.125174965	0.902482521	0.203989226	0.69039277
Itr_chr01	1815987	C	C	C	C				QTL	211	195	0.104897314	0.081808239	0.123222749	0.025641026	-0.097581723	0.021795641	1.661630357	0.203989226	0.69039277
Itr_chr01	1816193	A	A	A/ATAATTAGT	A/ATAATTAGT					87	69	0.140429785	0.107946027	0.103448276	0.173913043	0.070464768	0.205958808	0.68621963	0.203989226	0.69039277
Itr_chr01	1816480	G	G	G	G					134	150	0.119900498	0.090049751	0.089552239	0.12	0.030447761	0.50009998	0.300943163	0.203989226	0.69039277
Itr_chr01	1816503	G	G	G	G/A					141	158	0.114013825	0.088068947	0.070921986	0.151898734	0.080976748	0.070185963	1.153749738	0.203989226	0.69039277
Itr_chr01	1816596	G	G	G/GA	G/GA					78	74	0.14033264	0.109494109	0.141025641	0.22972973	0.088704089	0.097980404	1.008860775	0.203989226	0.69039277
Itr_chr01	1816958	C	C	C	C					144	151	0.118561442	0.090783664	0.076388889	0.105960265	0.029571376	0.536492701	0.270436182	0.203989226	0.69039277
Itr_chr01	1816973	T	T	T	T					157	160	0.115485669	0.086902866	0.089171975	0.125	0.035828025	0.439712058	0.356831625	0.203989226	0.69039277
Itr_chr01	1817109	A	A	A	A					162	160	0.1125	0.086033951	0.098765432	0.0625	-0.036265432	0.413717257	0.383296364	0.203989226	0.69039277
Itr_chr01	1817222	ATCCC	ATCCC	ATCCC	ATCCC/A			QTL	QTL	211	181	0.107328952	0.082035034	0.037914692	0.165745856	0.127831164	0.00239952	2.619875609	0.203989226	0.69039277
Itr_chr01	1817238	T	T	T	T					212	181	0.112112999	0.083029292	0.113207547	0.071823204	-0.041384343	0.337732454	0.471427205	0.203989226	0.69039277
Itr_chr01	1817242	T	T	T	T/C			QTL	QTL	213	178	0.105290922	0.083663027	0.037558685	0.157303371	0.119744685	0.00359928	2.443784349	0.203989226	0.69039277
Itr_chr01	1817293	C	C	C	C					217	180	0.106682028	0.083461342	0.069124424	0.088888889	0.019764465	0.660067986	0.18041133	0.203989226	0.69039277
Itr_chr01	1817302	C	C	C	C/T				QTL	201	181	0.108270801	0.085154339	0.049751244	0.149171271	0.099420027	0.020195961	1.694735481	0.203989226	0.69039277
Itr_chr01	1817586	C	C	C	C					212	185	0.110351861	0.083248343	0.075471698	0.108108108	0.03263641	0.452709458	0.344180432	0.203989226	0.69039277
Itr_chr01	1817620	C	C	C	C					211	188	0.104946052	0.080190582	0.047393365	0.074468085	0.02707472	0.530293941	0.275483335	0.203989226	0.69039277
Itr_chr01	1817787	G	G	G/T	G/T					144	137	0.116991079	0.089010543	0.152777778	0.167883212	0.015105434	0.74725055	0.126533757	0.203989226	0.69039277
Itr_chr01	1818041	A	A	A	A/T				QTL	139	141	0.120159192	0.090974029	0.057553957	0.156028369	0.098474412	0.032393521	1.48954184	0.203989226	0.69039277
Itr_chr01	1825301	G	G	G	G/A				QTL	95	79	0.136708861	0.102998001	0.084210526	0.202531646	0.118321119	0.022995401	1.638359014	0.226122107	0.645656976
Itr_chr01	1825676	A	A	A	A					142	97	0.126978365	0.095324524	0.056338028	0.072164948	0.01582692	0.733253349	0.134745945	0.226122107	0.645656976
Itr_chr01	1826025	C	C	C	C/A			QTL	QTL	108	106	0.129280224	0.095387841	0	0.169811321	0.169811321	0.00139972	2.853958815	0.226122107	0.645656976
Itr_chr01	1826412	G	G	G	G					163	165	0.11730805	0.086410113	0.073619632	0.060606061	-0.013013571	0.780043991	0.107880904	0.226122107	0.645656976
Itr_chr01	1826432	G	G	G	G					168	175	0.109761905	0.085952381	0.041666667	0.08	0.038333333	0.378124375	0.422365326	0.226122107	0.645656976
Itr_chr01	1826479	C	C	C	C				QTL	149	145	0.113168248	0.090025457	0.020134228	0.110344828	0.090210599	0.049990002	1.301116846	0.226122107	0.645656976
Itr_chr01	1826490	C	C	C	C					123	134	0.124863487	0.092767868	0.024390244	0.074626866	0.050236622	0.276744651	0.557920764	0.226122107	0.645656976
Itr_chr01	1826719	CCAAGCGATCCACAAAAATGGCACA	CCAAGCGATCCACAAAAATGGCACA	CCAAGCGATCCACAAAAATGGCACA	CCAAGCGATCCACAAAAATGGCACA					152	135	0.115935673	0.088791423	0.065789474	0.022222222	-0.043567251	0.335132973	0.47478284	0.226122107	0.645656976
Itr_chr01	1826749	G	G	G	G					143	121	0.116973935	0.089001907	0.048951049	0.041322314	-0.007628735	0.876424715	0.057285384	0.226122107	0.645656976
Itr_chr01	1826968	T	T	T	T					208	182	0.109203297	0.081730769	0.076923077	0.098901099	0.021978022	0.604679064	0.218475068	0.226122107	0.645656976
Itr_chr01	1827075	G	G	G	G					200	162	0.109135802	0.085308642	0.055	0.098765432	0.043765432	0.306738652	0.513231495	0.226122107	0.645656976
Itr_chr01	1827080	C	C	C	C					202	159	0.113456629	0.084687714	0.03960396	0.031446541	-0.00815742	0.850629874	0.070259369	0.226122107	0.645656976
Itr_chr01	1827181	AG	AG	AG	AG					152	118	0.120205174	0.090544157	0.138157895	0.084745763	-0.053412132	0.25294941	0.596966329	0.226122107	0.645656976
Itr_chr01	1827196	C	C	C	C					190	158	0.111925383	0.085542971	0.052631579	0.120253165	0.067621586	0.122775445	0.910888483	0.226122107	0.645656976
Itr_chr01	1827337	C	C	C	C					182	137	0.115625251	0.087430817	0.049450549	0.03649635	-0.012954199	0.776044791	0.110113212	0.226122107	0.645656976
Itr_chr01	1827634	G	G	G	G					191	166	0.111083076	0.083990412	0.115183246	0.084337349	-0.030845897	0.484903019	0.314345112	0.226122107	0.645656976
Itr_chr01	1827732	C	C	C	C					180	153	0.112745098	0.08496732	0.044444444	0.08496732	0.040522876	0.362127574	0.441138404	0.226122107	0.645656976
Itr_chr01	1827757	C	C	C	C					168	129	0.117524917	0.08679402	0.029761905	0.100775194	0.071013289	0.113977205	0.943181999	0.226122107	0.645656976
Itr_chr01	1827843	A	A	A	A					123	99	0.126385809	0.094850949	0.040650407	0.060606061	0.019955654	0.684663067	0.164523099	0.226122107	0.645656976
Itr_chr01	1828147	A	A	A	A					157	126	0.119047619	0.089374179	0.082802548	0.071428571	-0.011373976	0.804839032	0.09429097	0.226122107	0.645656976
Itr_chr01	1828759	A	A	A	A					174	150	0.116091954	0.088275862	0.051724138	0.066666667	0.014942529	0.74025195	0.13062044	0.226122107	0.645656976
Itr_chr01	1828768	C	C	C	C					168	154	0.113095238	0.088203463	0.047619048	0.058441558	0.010822511	0.805838832	0.093751808	0.226122107	0.645656976
Itr_chr01	1828801	T	T	T	T					183	170	0.109321761	0.083606557	0.06010929	0.094117647	0.034008357	0.428314337	0.368237388	0.226122107	0.645656976
Itr_chr01	1830204	TGAA	TGAA	TGAA	TGAA					203	164	0.108344347	0.082812688	0.088669951	0.067073171	-0.02159678	0.613677265	0.212059966	0.226122107	0.645656976	Itr_chr01CG01010=MODERATE	Itr_chr01CG01010=conservative_inframe_deletion	Itr_chr01CG01010=c.445_447delAAG	Itr_chr01CG01010=p.Lys149del
Itr_chr01	1830304	T	T	T	T					193	138	0.114064729	0.086055418	0.113989637	0.057971014	-0.056018623	0.208158368	0.681606125	0.226122107	0.645656976
Itr_chr01	1830532	A	A	A/T	A/T					133	109	0.125405256	0.094157412	0.187969925	0.110091743	-0.077878182	0.099980004	1.00008685	0.226122107	0.645656976
Itr_chr01	1830597	G	G	G	G/A					158	125	0.12121519	0.090025316	0.113924051	0.12	0.006075949	0.892021596	0.049624631	0.226122107	0.645656976
Itr_chr01	1830716	C	C	C/T	C/T					139	136	0.121032586	0.089980956	0.129496403	0.169117647	0.039621244	0.379924015	0.420303254	0.226122107	0.645656976
Itr_chr01	1830976	A	A	A/G	A					132	79	0.126006904	0.098388953	0.136363636	0.088607595	-0.047756041	0.354929014	0.449858497	0.226122107	0.645656976
Itr_chr01	1831068	G	G	G	G/A					153	141	0.119176749	0.088722014	0.111111111	0.170212766	0.059101655	0.203159368	0.692163147	0.226122107	0.645656976
Itr_chr01	1831223	C	C	C	C/T					91	77	0.136863137	0.105894106	0.098901099	0.12987013	0.030969031	0.569286143	0.244669387	0.226122107	0.645656976
Itr_chr01	1831350	G	G	G	G					142	120	0.121596244	0.09213615	0.021126761	0.058333333	0.037206573	0.431313737	0.365206709	0.226122107	0.645656976
Itr_chr01	1831386	G	G	G	G					164	157	0.113950598	0.089016623	0.103658537	0.101910828	-0.001747709	0.99080184	0.004013196	0.226122107	0.645656976
Itr_chr01	1831491	C	C	C	C					145	118	0.122793688	0.092635885	0.075862069	0.025423729	-0.05043834	0.293341332	0.532626741	0.226122107	0.645656976
Itr_chr01	1831584	T	T	T	T					142	98	0.125754527	0.096148318	0.056338028	0.051020408	-0.00531762	0.912417516	0.039806386	0.226122107	0.645656976
Itr_chr01	1831599	G	G	G	G/A				QTL	120	94	0.130141844	0.099113475	0.1	0.212765957	0.112765957	0.027994401	1.552928819	0.226122107	0.645656976
Itr_chr01	1831803	C	C	C	C					213	200	0.106525822	0.081760563	0.070422535	0.09	0.019577465	0.651269746	0.186239096	0.226122107	0.645656976
Itr_chr01	1832444	C	C	C	C					146	155	0.114361467	0.086566505	0.082191781	0.032258065	-0.049933716	0.266346731	0.57455263	0.226122107	0.645656976
Itr_chr01	1832796	C	C	C	C					216	200	0.108148148	0.081481481	0.078703704	0.035	-0.043703704	0.302139572	0.51979239	0.226122107	0.645656976
Itr_chr01	1833639	T	T	T	T					195	165	0.111421911	0.085780886	0.041025641	0.096969697	0.055944056	0.206358728	0.685377157	0.226122107	0.645656976
Itr_chr01	1834060	T	T	T	T					203	182	0.111026904	0.084122774	0.068965517	0.065934066	-0.003031451	0.945410918	0.024379387	0.226122107	0.645656976
Itr_chr01	1834139	G	G	G	G					205	199	0.105846305	0.081872779	0.097560976	0.065326633	-0.032234342	0.430313937	0.366214588	0.226122107	0.645656976
Itr_chr01	1834164	G	G	G	G					206	203	0.105935243	0.081376441	0.067961165	0.128078818	0.060117653	0.148170366	0.829238647	0.226122107	0.645656976
Itr_chr01	1834246	T	T	T	T					232	213	0.108608548	0.07934677	0.056034483	0.079812207	0.023777724	0.569086183	0.244821959	0.226122107	0.645656976
Itr_chr01	1834513	G	G	G	G					214	204	0.111004215	0.082737768	0.102803738	0.078431373	-0.024372366	0.566886623	0.246503791	0.226122107	0.645656976
Itr_chr01	1835243	A	A	A	A					69	71	0.153296591	0.111451317	0.028985507	0.098591549	0.069606042	0.218956209	0.659642735	0.226122107	0.645656976
Itr_chr01	1835607	G	G	G	G					178	203	0.105606908	0.082028007	0.073033708	0.098522167	0.02548846	0.557488502	0.253764085	0.226122107	0.645656976
Itr_chr01	1835774	A	A	A	A					169	178	0.113323582	0.084934512	0.112426036	0.050561798	-0.061864238	0.155568886	0.808077258	0.226122107	0.645656976
Itr_chr01	1836238	GCTT	GCTT	GCTT	GCTT/G			QTL	QTL	131	113	0.124907113	0.093021685	0.053435115	0.194690265	0.141255151	0.00359928	2.443784349	0.226122107	0.645656976	Itr_chr01CG01010=MODERATE	Itr_chr01CG01010=disruptive_inframe_deletion&splice_region_variant	Itr_chr01CG01010=c.1478_1480delCTT	Itr_chr01CG01010=p.Ser493del
Itr_chr01	1836438	T	T	T	T					174	154	0.114867891	0.086729363	0.063218391	0.077922078	0.014703687	0.75544891	0.121794901	0.226122107	0.645656976
Itr_chr01	1836486	T	T	T	T					196	136	0.115696279	0.087484994	0.076530612	0.080882353	0.004351741	0.923815237	0.034414879	0.226122107	0.645656976
Itr_chr01	1836581	TTA	TTA	TTA	TTA/T			QTL	QTL	212	154	0.11045087	0.083312914	0.037735849	0.175324675	0.137588826	0.0009998	3.00008685	0.226122107	0.645656976
Itr_chr01	1836707	A	A	A	A					193	147	0.113390434	0.085157379	0.082901554	0.068027211	-0.014874344	0.731053789	0.136050667	0.226122107	0.645656976
Itr_chr01	1837608	G	G	G	G					107	125	0.125308411	0.094878505	0.056074766	0.104	0.047925234	0.326934613	0.485539098	0.226122107	0.645656976
Itr_chr01	1837842	C	C	C	C					214	206	0.106206333	0.081753017	0.074766355	0.077669903	0.002903548	0.930613877	0.031230476	0.226122107	0.645656976
Itr_chr01	1838750	A	A	A	A/ATCCAAAC					169	153	0.113586263	0.085856828	0.088757396	0.130718954	0.041961558	0.341531694	0.466568988	0.226122107	0.645656976
Itr_chr01	1838811	T	T	T	T					188	166	0.112086644	0.085362728	0.069148936	0.108433735	0.039284799	0.369126175	0.432825158	0.226122107	0.645656976
Itr_chr01	1838939	A	A	A	A					171	156	0.116059379	0.087381916	0.046783626	0.08974359	0.042959964	0.343731254	0.463780978	0.226122107	0.645656976
Itr_chr01	1839316	A	A	A	A					195	204	0.109728507	0.08453997	0.107692308	0.093137255	-0.014555053	0.728654269	0.137478486	0.226122107	0.645656976	Itr_chr01CG01020=MODERATE	Itr_chr01CG01020=missense_variant	Itr_chr01CG01020=c.85T>C	Itr_chr01CG01020=p.Phe29Leu
Itr_chr01	1839520	G	G	G	G					207	219	0.107471378	0.080735888	0.082125604	0.105022831	0.022897227	0.588882224	0.229971555	0.226122107	0.645656976
Itr_chr01	1839815	G	G	G	G					207	167	0.10804478	0.084584454	0.111111111	0.125748503	0.014637392	0.74085183	0.130268642	0.226122107	0.645656976
Itr_chr01	1839968	A	A	A	A/T				QTL	209	171	0.108452951	0.082934609	0.038277512	0.140350877	0.102073365	0.017396521	1.759537602	0.226122107	0.645656976
Itr_chr01	1840000	A	A	A	A/C				QTL	223	155	0.110545349	0.083784175	0.031390135	0.129032258	0.097642124	0.022995401	1.638359014	0.226122107	0.645656976
Itr_chr01	1840696	C	C	C	C					188	195	0.111865794	0.085079105	0.111702128	0.102564103	-0.009138025	0.820435913	0.085955338	0.203116388	0.692255035
Itr_chr01	1840708	AT	AT	AT	AT					178	179	0.111543531	0.08448936	0.08988764	0.134078212	0.044190572	0.327934413	0.484213006	0.203116388	0.692255035
Itr_chr01	1840810	C	C	C	C					184	186	0.108987845	0.08543712	0.065217391	0.096774194	0.031556802	0.474505099	0.323759116	0.203116388	0.692255035
Itr_chr01	1840832	C	C	C	C					180	184	0.106521739	0.081038647	0.061111111	0.10326087	0.042149758	0.322135573	0.491961314	0.203116388	0.692255035
Itr_chr01	1840865	T	T	T	T					183	190	0.105838366	0.083203911	0.071038251	0.110526316	0.039488064	0.369126175	0.432825158	0.203116388	0.692255035
Itr_chr01	1841003	T	T	T	T					194	192	0.10744201	0.08354811	0.036082474	0.114583333	0.078500859	0.063587283	1.196629735	0.203116388	0.692255035
Itr_chr01	1841156	C	C	C	C					154	176	0.112824675	0.086038961	0.038961039	0.0625	0.023538961	0.599680064	0.222080389	0.203116388	0.692255035
Itr_chr01	1841412	T	T	T	T					189	202	0.113494683	0.083477395	0.026455026	0.108910891	0.082455865	0.054589082	1.262894208	0.203116388	0.692255035
Itr_chr01	1841449	A	A	A	A				QTL	185	194	0.110866537	0.084842575	0.021621622	0.113402062	0.09178044	0.031393721	1.503157202	0.203116388	0.692255035
Itr_chr01	1841790	T	T	T/G	T/G					99	100	0.12989899	0.099393939	0.131313131	0.12	-0.011313131	0.76044791	0.118930529	0.203116388	0.692255035
Itr_chr01	1841858	T	T	T/C	T					81	69	0.143853999	0.106280193	0.12345679	0.086956522	-0.036500268	0.5104979	0.29200604	0.203116388	0.692255035
Itr_chr01	1842017	T	T	T	T					124	130	0.12853598	0.092059553	0.096774194	0.069230769	-0.027543424	0.567286543	0.246197519	0.203116388	0.692255035
Itr_chr01	1842250	AAATT	AAATT	AAATT/A	AAATT/A					129	112	0.123546512	0.093715393	0.147286822	0.125	-0.022286822	0.638872226	0.194585992	0.203116388	0.692255035
Itr_chr01	1842681	A	A	A	A					118	114	0.123104371	0.092030925	0.093220339	0.052631579	-0.04058876	0.388522296	0.410584054	0.203116388	0.692255035
Itr_chr01	1842684	A	A	A	A					125	117	0.121299145	0.092717949	0.096	0.05982906	-0.03617094	0.440711858	0.355845264	0.203116388	0.692255035
Itr_chr01	1842719	G	G	G	G					133	135	0.121080479	0.090893901	0.060150376	0.118518519	0.058368143	0.223155369	0.65139266	0.203116388	0.692255035
Itr_chr01	1842872	G	G	G	G					119	118	0.119000142	0.093362769	0.075630252	0.059322034	-0.016308218	0.74065187	0.130385877	0.203116388	0.692255035
Itr_chr01	1843044	C	C	C	C					118	107	0.12450499	0.097338825	0.033898305	0.112149533	0.078251228	0.116376725	0.93413387	0.203116388	0.692255035
Itr_chr01	1843219	C	C	C	C					88	68	0.142379679	0.10828877	0.068181818	0.058823529	-0.009358289	0.874825035	0.058078797	0.203116388	0.692255035
Itr_chr01	1843231	T	T	T/C	T					88	68	0.135695187	0.106951872	0.125	0.088235294	-0.036764706	0.49270146	0.307416151	0.203116388	0.692255035
Itr_chr01	1843241	C	C	C/A	C					83	68	0.145641389	0.108256556	0.13253012	0.088235294	-0.044294826	0.417716457	0.379118415	0.203116388	0.692255035
Itr_chr01	1843543	T	T	T	T					63	72	0.150793651	0.113095238	0.111111111	0.055555556	-0.055555556	0.330733853	0.480521349	0.203116388	0.692255035
Itr_chr01	1843557	T	C	C	T/C					58	67	0.149511065	0.114770973	0.017241379	0.089552239	0.072310859	0.222555489	0.65256169	0.203116388	0.692255035
Itr_chr01	1843559	A	A	A/C	A					54	64	0.15625	0.119791667	0.12962963	0.078125	-0.05150463	0.388122376	0.411031319	0.203116388	0.692255035
Itr_chr01	1847867	G	G	G	G					74	61	0.150420913	0.109880372	0.081081081	0.06557377	-0.015507311	0.786242751	0.104443345	0.203116388	0.692255035
Itr_chr01	1847934	A	A	A	A					100	81	0.135308642	0.100617284	0.03	0.061728395	0.031728395	0.537092581	0.269950846	0.203116388	0.692255035
Itr_chr01	1847986	A	A	A	A					108	106	0.129280224	0.095213138	0.046296296	0.08490566	0.038609364	0.432713457	0.363799598	0.203116388	0.692255035
Itr_chr01	1848021	G	G	G	G					108	119	0.123793962	0.09274821	0.046296296	0.092436975	0.046140678	0.334533093	0.475560914	0.203116388	0.692255035
Itr_chr01	1848057	C	C	C/T	C					127	134	0.119402985	0.089904807	0.125984252	0.082089552	-0.0438947	0.326534693	0.48607067	0.203116388	0.692255035
Itr_chr01	1848106	GGT	GGT	GGT/G	GGT					117	122	0.129045818	0.096469105	0.145299145	0.081967213	-0.063331932	0.199160168	0.700797516	0.203116388	0.692255035
Itr_chr01	1848223	C	C	C	C/CTA			QTL	QTL	94	68	0.136733417	0.107008761	0.031914894	0.191176471	0.159261577	0.00459908	2.337329019	0.203116388	0.692255035
Itr_chr01	1848311	A	A	A	A					159	133	0.118929399	0.0900837	0.050314465	0.015037594	-0.035276871	0.452509498	0.344372301	0.203116388	0.692255035
Itr_chr01	1848421	C	C	C	C					182	190	0.112897629	0.085193754	0.049450549	0.057894737	0.008444187	0.844831034	0.073230141	0.203116388	0.692255035
Itr_chr01	1848526	T	T	T	T					190	181	0.107589416	0.083134632	0.057894737	0.060773481	0.002878744	0.952409518	0.021176273	0.203116388	0.692255035
Itr_chr01	1848698	C	C	C	C					181	196	0.110469049	0.083774946	0.08839779	0.056122449	-0.032275341	0.452509498	0.344372301	0.203116388	0.692255035
Itr_chr01	1848807	A	A	A	A					155	162	0.114217443	0.086937475	0.064516129	0.055555556	-0.008960573	0.855428914	0.067816074	0.203116388	0.692255035
Itr_chr01	1849025	C	C	C	C					69	75	0.148405797	0.107246377	0.086956522	0.08	-0.006956522	0.903219356	0.044206764	0.203116388	0.692255035
Itr_chr01	1849564	C	C	C/T	C/T					75	59	0.150056497	0.112768362	0.106666667	0.118644068	0.011977401	0.844031194	0.073641502	0.203116388	0.692255035	Itr_chr01CG01030=MODERATE	Itr_chr01CG01030=missense_variant	Itr_chr01CG01030=c.160G>A	Itr_chr01CG01030=p.Gly54Ser
Itr_chr01	1849673	C	C	C/T	C					121	101	0.130267572	0.097618853	0.123966942	0.059405941	-0.064561002	0.190561888	0.719963954	0.203116388	0.692255035
Itr_chr01	1849817	C	C	C	C/T			QTL	QTL	81	98	0.138447972	0.101410935	0.098765432	0.244897959	0.146132527	0.00659868	2.180542915	0.203116388	0.692255035
Itr_chr01	1849948	T	T	T	T					212	165	0.112435678	0.083590623	0.066037736	0.121212121	0.055174385	0.199960008	0.699056855	0.203116388	0.692255035
Itr_chr01	1849949	G	G	G	G					207	159	0.1127518	0.085406982	0.06763285	0.119496855	0.051864005	0.23955209	0.620600036	0.203116388	0.692255035
Itr_chr01	1849979	C	C	C	C					215	181	0.108415778	0.083129898	0.060465116	0.044198895	-0.016266221	0.697860428	0.156231428	0.203116388	0.692255035
Itr_chr01	1850196	C	T	T	T				QTL	177	181	0.108343478	0.081624372	0.033898305	0.127071823	0.093173518	0.024995001	1.602146842	0.203116388	0.692255035
Itr_chr01	1850822	C	C	C	C					144	124	0.11827957	0.089605735	0.069444444	0.072580645	0.003136201	0.946010798	0.024103906	0.203116388	0.692255035
Itr_chr01	1850878	G	G	G	G					161	137	0.117695063	0.0879086	0.055900621	0.065693431	0.00979281	0.819036193	0.086696907	0.203116388	0.692255035
Itr_chr01	1851104	G	G	G	G					189	153	0.11328976	0.085589791	0.042328042	0.065359477	0.023031435	0.603479304	0.219337619	0.203116388	0.692255035
Itr_chr01	1851229	C	C	C	C					160	182	0.113049451	0.086401099	0.05	0.120879121	0.070879121	0.103979204	0.983053511	0.203116388	0.692255035
Itr_chr01	1851251	G	G	G	G					187	194	0.111858427	0.084072992	0.085561497	0.082474227	-0.003087271	0.929414117	0.031790735	0.203116388	0.692255035
Itr_chr01	1851540	C	C	C	C/A				QTL	210	194	0.107560137	0.082965145	0.047619048	0.144329897	0.096710849	0.023595281	1.627174847	0.203116388	0.692255035
Itr_chr01	1851699	AT	AT	AT	AT					165	169	0.111708804	0.08656984	0.103030303	0.142011834	0.038981531	0.373725255	0.427447553	0.203116388	0.692255035
Itr_chr01	1852153	C	C	C	C/T					97	86	0.130544234	0.100455526	0.103092784	0.162790698	0.059697914	0.24255149	0.615196054	0.203116388	0.692255035
Itr_chr01	1852166	T	T	T	T					101	82	0.133421879	0.102028496	0.01980198	0.048780488	0.028978508	0.565486903	0.247577449	0.203116388	0.692255035
Itr_chr01	1853828	G	G	G	G/A			QTL	QTL	103	107	0.127302423	0.098176209	0.058252427	0.224299065	0.166046638	0.00079984	3.096996863	0.203116388	0.692255035
Itr_chr01	1853904	T	T	T	T					139	126	0.124243462	0.09129839	0.107913669	0.055555556	-0.052358114	0.25474905	0.593887427	0.203116388	0.692255035
Itr_chr01	1854036	C	C	C	C					123	143	0.121780658	0.092216726	0.089430894	0.076923077	-0.012507817	0.791641672	0.101471353	0.203116388	0.692255035
Itr_chr01	1854159	C	C	C	C/T				QTL	181	163	0.11225977	0.087075891	0.049723757	0.141104294	0.091380538	0.037592482	1.424899005	0.203116388	0.692255035
Itr_chr01	1854172	G	G	G	G/T				QTL	190	164	0.111168164	0.083632863	0.047368421	0.146341463	0.098973042	0.021795641	1.661630357	0.203116388	0.692255035
Itr_chr01	1854429	C	C	C	C					231	197	0.106005669	0.080602984	0.064935065	0.081218274	0.016283209	0.695260948	0.157852164	0.203116388	0.692255035
Itr_chr01	1854477	C	C	C	C			QTL	QTL	216	208	0.10701567	0.081374644	0.023148148	0.139423077	0.116274929	0.00639872	2.193906876	0.203116388	0.692255035
Itr_chr01	1854539	G	G	G	G					215	208	0.101274597	0.078018784	0.060465116	0.076923077	0.016457961	0.694261148	0.158477138	0.203116388	0.692255035
Itr_chr01	1854552	G	C	C	C				QTL	208	199	0.10905489	0.08235891	0.019230769	0.125628141	0.106397371	0.013197361	1.879512919	0.203116388	0.692255035
Itr_chr01	1854596	C	C	C	C					198	192	0.109375	0.083806818	0.035353535	0.109375	0.074021465	0.079984003	1.096996863	0.203116388	0.692255035
Itr_chr01	1854693	A	G	G	G				QTL	171	158	0.110481901	0.086608927	0.029239766	0.120253165	0.091013398	0.042391522	1.372720994	0.203116388	0.692255035
Itr_chr01	1854811	C	A	A	C/A				QTL	117	124	0.122070582	0.094361731	0.042735043	0.161290323	0.11855528	0.013797241	1.860207764	0.203116388	0.692255035
Itr_chr01	1855071	G	G	G	G					167	130	0.11469369	0.088023952	0.113772455	0.084615385	-0.02915707	0.51189762	0.290816889	0.203116388	0.692255035
Itr_chr01	1855079	C	C	C	C					170	139	0.112399492	0.087558189	0.094117647	0.09352518	-0.000592467	0.9920016	0.003487628	0.203116388	0.692255035
Itr_chr01	1855100	C	C	C	C					176	161	0.121188594	0.089603331	0.034090909	0.111801242	0.077710333	0.085182963	1.069647255	0.203116388	0.692255035
Itr_chr01	1855179	T	T	T	T					220	179	0.110970036	0.084078212	0.068181818	0.111731844	0.043550025	0.306938612	0.512948475	0.203116388	0.692255035
Itr_chr01	1855237	C	C	C	C					213	212	0.107870493	0.080343697	0.079812207	0.146226415	0.066414209	0.100179964	0.999219129	0.203116388	0.692255035
Itr_chr01	1855555	C	C	C	C					197	194	0.109267884	0.082866712	0.055837563	0.082474227	0.026636663	0.517096581	0.286428334	0.203116388	0.692255035
Itr_chr01	1855564	C	C	C	C					201	196	0.107675906	0.083028734	0.059701493	0.137755102	0.07805361	0.068386323	1.165030748	0.203116388	0.692255035
Itr_chr01	1855955	A	A	A	A					114	91	0.127530364	0.098611914	0.026315789	0.043956044	0.017640254	0.729654069	0.136882991	0.203116388	0.692255035
Itr_chr01	1855960	C	C	C	C					113	91	0.129436935	0.098609355	0.061946903	0.043956044	-0.017990859	0.717456509	0.14420442	0.203116388	0.692255035
Itr_chr01	1856146	C	C	C	C					174	169	0.113242195	0.08454057	0.109195402	0.118343195	0.009147793	0.819636073	0.086378936	0.203116388	0.692255035
Itr_chr01	1856192	C	C	C	C					201	197	0.10884663	0.082026416	0.034825871	0.086294416	0.051468546	0.234353129	0.630129243	0.203116388	0.692255035
Itr_chr01	1857037	T	T	T	T/G					94	102	0.129328327	0.099916562	0.021276596	0.117647059	0.096370463	0.059788042	1.223385666	0.203116388	0.692255035
Itr_chr01	1857477	C	C	C	C/T					184	162	0.111849168	0.085010735	0.048913043	0.12962963	0.080716586	0.065986803	1.180542915	0.203116388	0.692255035	Itr_chr01CG01040=MODERATE	Itr_chr01CG01040=missense_variant	Itr_chr01CG01040=c.103C>T	Itr_chr01CG01040=p.Leu35Phe
Itr_chr01	1857869	C	C	C	C					191	210	0.108576415	0.083744702	0.068062827	0.076190476	0.008127649	0.843231354	0.074053254	0.203116388	0.692255035
Itr_chr01	1858084	A	A	A	A					172	190	0.111811506	0.086903305	0.058139535	0.115789474	0.057649939	0.194961008	0.710052239	0.203116388	0.692255035
Itr_chr01	1858806	C	C	C	C					238	240	0.105252101	0.080357143	0.088235294	0.079166667	-0.009068627	0.819636073	0.086378936	0.203116388	0.692255035	Itr_chr01CG01040=MODERATE	Itr_chr01CG01040=missense_variant	Itr_chr01CG01040=c.358C>T	Itr_chr01CG01040=p.Arg120Cys
Itr_chr01	1859138	C	C	C	C					208	194	0.108842189	0.083515067	0.052884615	0.113402062	0.060517446	0.159168166	0.798143787	0.203116388	0.692255035
Itr_chr01	1859753	A	A	A	A					216	189	0.107804233	0.084656085	0.050925926	0.063492063	0.012566138	0.770045991	0.113483336	0.203116388	0.692255035
Itr_chr01	1860024	G	G	G	G/T					195	173	0.10982659	0.084481992	0.102564103	0.144508671	0.041944568	0.329134173	0.482627024	0.190963661	0.719049268	Itr_chr01CG01040=MODERATE	Itr_chr01CG01040=missense_variant	Itr_chr01CG01040=c.914G>T	Itr_chr01CG01040=p.Arg305Leu
Itr_chr01	1860224	G	G	G	G/T			QTL	QTL	151	170	0.116127776	0.086754967	0.079470199	0.205882353	0.126412154	0.00439912	2.356634174	0.190963661	0.719049268
Itr_chr01	1860838	T	T	T	T					199	181	0.108970266	0.081928982	0.060301508	0.110497238	0.05019573	0.235152969	0.628649533	0.190963661	0.719049268
Itr_chr01	1860839	A	A	A	A					198	180	0.109090909	0.082323232	0.060606061	0.105555556	0.044949495	0.293541292	0.532330799	0.190963661	0.719049268
Itr_chr01	1862970	T	T	T	T/G					173	133	0.115563475	0.087965579	0.046242775	0.127819549	0.081576774	0.071785643	1.143962406	0.190963661	0.719049268
Itr_chr01	1863292	C	C	C	C/T			QTL	QTL	165	163	0.110801264	0.084625395	0.024242424	0.141104294	0.11686187	0.0069986	2.15498881	0.190963661	0.719049268
Itr_chr01	1863558	G	G	G	G					202	190	0.108546118	0.081969776	0.00990099	0.042105263	0.032204273	0.452709458	0.344180432	0.190963661	0.719049268
Itr_chr01	1863571	C	C	C	C					195	188	0.1101473	0.085270049	0.087179487	0.063829787	-0.0233497	0.588082384	0.23056183	0.190963661	0.719049268
Itr_chr01	1863679	CACT	CACT	CACT/C	CACT					180	183	0.108834244	0.084061931	0.127777778	0.109289617	-0.01848816	0.658868226	0.181201436	0.190963661	0.719049268
Itr_chr01	1864207	G	G	G	G					123	103	0.121240824	0.093456469	0.089430894	0.097087379	0.007656484	0.876424715	0.057285384	0.190963661	0.719049268
Itr_chr01	1864343	C	C	C	C/T				QTL	167	147	0.112428205	0.087335533	0.047904192	0.136054422	0.08815023	0.047990402	1.318845613	0.190963661	0.719049268
Itr_chr01	1864355	C	C	C	C/T				QTL	173	155	0.112362484	0.086444154	0.046242775	0.148387097	0.102144322	0.019596081	1.707830779	0.190963661	0.719049268
Itr_chr01	1864740	AG	AG	AG	AG					177	157	0.111878801	0.085249559	0.056497175	0.133757962	0.077260787	0.079384123	1.100266348	0.190963661	0.719049268
Itr_chr01	1864896	C	C	C	C					97	118	0.133059584	0.098025511	0.072164948	0.093220339	0.021055391	0.676664667	0.1696265	0.190963661	0.719049268
Itr_chr01	1864963	A	A	A	A					118	128	0.12751589	0.095206568	0.033898305	0.0546875	0.020789195	0.655868826	0.183183011	0.190963661	0.719049268
Itr_chr01	1864996	C	C	C	C/T				QTL	128	139	0.120278777	0.089815647	0.03125	0.136690647	0.105440647	0.020995801	1.677867555	0.190963661	0.719049268
Itr_chr01	1865146	TA	TA	TA	TA/T				QTL	139	148	0.118996695	0.090268326	0.064748201	0.182432432	0.117684231	0.0109978	1.958694165	0.190963661	0.719049268
Itr_chr01	1865325	A	A	A	A					166	157	0.116031003	0.086908142	0.072289157	0.025477707	-0.04681145	0.292741452	0.533515778	0.190963661	0.719049268
Itr_chr01	1865370	C	C	C	C					177	168	0.109665052	0.085149314	0.084745763	0.047619048	-0.037126715	0.390521896	0.408354611	0.190963661	0.719049268
Itr_chr01	1865417	T	T	T	T					193	180	0.111859528	0.083966609	0.062176166	0.055555556	-0.00662061	0.878624275	0.056196802	0.190963661	0.719049268
Itr_chr01	1865560	C	C	C	C					153	151	0.117041077	0.086698697	0.045751634	0.119205298	0.073453664	0.103779244	0.983889497	0.190963661	0.719049268
Itr_chr01	1866109	G	G	G	G					234	195	0.105982906	0.082905983	0.076923077	0.076923077	0	1	0	0.190963661	0.719049268
Itr_chr01	1866915	A	A	A	A					154	160	0.117532468	0.087094156	0.064935065	0.0875	0.022564935	0.620075985	0.207555088	0.190963661	0.719049268
Itr_chr01	1867090	C	C	C	C					167	184	0.116245769	0.086858891	0.041916168	0.10326087	0.061344702	0.163367327	0.786834798	0.190963661	0.719049268
Itr_chr01	1867170	T	T	T	T					166	179	0.111630881	0.083563303	0.054216867	0.106145251	0.051928384	0.233353329	0.631985999	0.190963661	0.719049268
Itr_chr01	1867360	C	C	C	C					173	148	0.112990158	0.087017653	0.057803468	0.067567568	0.009764099	0.841631674	0.074877929	0.190963661	0.719049268
Itr_chr01	1867678	A	A	A	A/G				QTL	161	134	0.11796607	0.088347084	0.099378882	0.194029851	0.094650969	0.033793241	1.47117015	0.190963661	0.719049268
Itr_chr01	1867763	C	C	C	C/T				QTL	172	146	0.113730487	0.086811086	0.069767442	0.157534247	0.087766805	0.047590482	1.322479897	0.190963661	0.719049268
Itr_chr01	1867801	C	C	C	C/T					176	152	0.113935407	0.087021531	0.0625	0.131578947	0.069078947	0.119176165	0.923810595	0.190963661	0.719049268
Itr_chr01	1867921	A	A	A	A					200	163	0.109325153	0.085184049	0.075	0.122699387	0.047699387	0.271345731	0.566477007	0.190963661	0.719049268
Itr_chr01	1868413	G	G	G	G					204	185	0.111102279	0.083704293	0.034313725	0.102702703	0.068388977	0.113177365	0.946240423	0.190963661	0.719049268
Itr_chr01	1868456	A	T	T	T					188	180	0.111583924	0.086406619	0.026595745	0.1	0.073404255	0.102579484	0.988939489	0.190963661	0.719049268
Itr_chr01	1868457	C	A	A	A					184	184	0.108695652	0.086956522	0.027173913	0.097826087	0.070652174	0.103179364	0.986407153	0.190963661	0.719049268
Itr_chr01	1869651	G	G	G	G					156	148	0.113305613	0.088530839	0.051282051	0.067567568	0.016285516	0.711057788	0.148095102	0.190963661	0.719049268
Itr_chr01	1869664	A	A	A	A					158	148	0.111101608	0.089548409	0.088607595	0.114864865	0.02625727	0.555688862	0.255168308	0.190963661	0.719049268
Itr_chr01	1869704	C	C	C	C					152	146	0.122296323	0.089671954	0.019736842	0.054794521	0.035057678	0.461107778	0.336197552	0.190963661	0.719049268
Itr_chr01	1869892	C	C	C/A	C					134	109	0.122689306	0.092496234	0.149253731	0.073394495	-0.075859236	0.114177165	0.942420746	0.190963661	0.719049268
Itr_chr01	1869968	G	G	G/T	G/T					194	153	0.11026885	0.08348494	0.206185567	0.150326797	-0.05585877	0.193361328	0.71363038	0.190963661	0.719049268
Itr_chr01	1869973	G	G	G	G					198	160	0.114141414	0.089015152	0.055555556	0.075	0.019444444	0.659668066	0.180674539	0.190963661	0.719049268
Itr_chr01	1869975	G	G	G	G					206	160	0.111165049	0.085436893	0.053398058	0.06875	0.015351942	0.720855829	0.142151585	0.190963661	0.719049268
Itr_chr01	1870090	T	T	T	T					215	167	0.108480713	0.083024648	0.08372093	0.095808383	0.012087453	0.773045391	0.111795005	0.190963661	0.719049268
Itr_chr01	1870506	A	C	C	C					124	147	0.124259381	0.092001317	0.024193548	0.068027211	0.043833662	0.350729854	0.455027266	0.190963661	0.719049268
Itr_chr01	1872575	A	A	A	A					93	72	0.138888889	0.103494624	0.053763441	0.055555556	0.001792115	0.981203759	0.008240797	0.190963661	0.719049268
Itr_chr01	1872923	CAGTGGAGGTCG	CAGTGGAGGTCG	CAGTGGAGGTCG/C	CAGTGGAGGTCG					146	155	0.117808219	0.087361909	0.123287671	0.096774194	-0.026513478	0.551089782	0.258777641	0.190963661	0.719049268
Itr_chr01	1873312	T	T	T	T					205	169	0.110838505	0.08451436	0.082926829	0.053254438	-0.029672391	0.49830034	0.302508817	0.190963661	0.719049268
Itr_chr01	1873392	A	A	A	A					223	202	0.109776673	0.082937442	0.076233184	0.099009901	0.022776717	0.581683663	0.235313133	0.190963661	0.719049268
Itr_chr01	1873404	G	G	G	G					220	207	0.10770751	0.082938076	0.072727273	0.101449275	0.028722003	0.4915017	0.308474976	0.190963661	0.719049268
Itr_chr01	1873517	A	A	A	A					210	204	0.108543417	0.083613445	0.080952381	0.078431373	-0.002521008	0.947010598	0.023645161	0.190963661	0.719049268
Itr_chr01	1873582	T	T	T	T					227	180	0.106705825	0.081204112	0.044052863	0.077777778	0.033724914	0.429114177	0.367427137	0.190963661	0.719049268
Itr_chr01	1873689	G	G	G	G					211	179	0.110858111	0.083640022	0.033175355	0.100558659	0.067383304	0.115776845	0.936378291	0.190963661	0.719049268
Itr_chr01	1873710	T	T	T	T					212	192	0.107802673	0.084217767	0.037735849	0.098958333	0.061222484	0.149370126	0.825736253	0.190963661	0.719049268
Itr_chr01	1873741	A	A	A	A				QTL	222	220	0.104709255	0.08046683	0.036036036	0.118181818	0.082145782	0.042591482	1.370677251	0.190963661	0.719049268
Itr_chr01	1873742	G	G	G	G				QTL	219	222	0.105763298	0.080464026	0.03652968	0.117117117	0.080587437	0.049190162	1.308121747	0.190963661	0.719049268
Itr_chr01	1873990	T	T	T	T					234	191	0.106837607	0.08247192	0.02991453	0.089005236	0.059090706	0.163767247	0.785772953	0.190963661	0.719049268
Itr_chr01	1874138	A	A	A	A					221	234	0.10331825	0.07918552	0.085972851	0.111111111	0.02513826	0.547890422	0.261306292	0.190963661	0.719049268	Itr_chr01CG01050=MODERATE	Itr_chr01CG01050=missense_variant	Itr_chr01CG01050=c.382A>C	Itr_chr01CG01050=p.Ile128Leu
Itr_chr01	1874212	A	A	A	A					195	232	0.107471264	0.083023873	0.082051282	0.120689655	0.038638373	0.359128174	0.444750522	0.190963661	0.719049268
Itr_chr01	1874260	C	C	C	C					199	222	0.108447644	0.08266558	0.08040201	0.117117117	0.036715107	0.383523295	0.416208252	0.190963661	0.719049268
Itr_chr01	1874555	T	T	T	T					241	239	0.104741402	0.079636799	0.045643154	0.117154812	0.071511658	0.076784643	1.11472563	0.190963661	0.719049268
Itr_chr01	1874597	C	C	C	C					214	222	0.109160562	0.08179675	0.065420561	0.126126126	0.060705565	0.156768646	0.804740792	0.190963661	0.719049268
Itr_chr01	1874621	A	A	A	A					201	235	0.103165026	0.079729015	0.069651741	0.080851064	0.011199323	0.799240152	0.097322706	0.190963661	0.719049268
Itr_chr01	1874643	ATGTGTTTGTG	ATGTGTTTGTG	ATGTGTTTGTG	ATGTGTTTGTG					195	199	0.109625048	0.08449942	0.071794872	0.095477387	0.023682515	0.579884023	0.236658857	0.190963661	0.719049268
Itr_chr01	1874718	G	G	G	G					209	224	0.107185578	0.081617396	0.066985646	0.0625	-0.004485646	0.914817037	0.038665756	0.190963661	0.719049268
Itr_chr01	1874726	A	A	A	A					209	227	0.106548911	0.08279409	0.057416268	0.066079295	0.008663027	0.840431914	0.075497465	0.190963661	0.719049268
Itr_chr01	1875484	C	C	C	C					223	185	0.107380924	0.083117198	0.049327354	0.12972973	0.080402375	0.060187962	1.220490359	0.190963661	0.719049268
Itr_chr01	1875789	CATA	CATA	CATA	CATA					190	183	0.110296232	0.083002588	0.036842105	0.098360656	0.06151855	0.151169766	0.820535059	0.190963661	0.719049268
Itr_chr01	1875833	A	A	A	A					201	200	0.10920398	0.084179104	0.064676617	0.085	0.020323383	0.625074985	0.204067881	0.190963661	0.719049268
Itr_chr01	1876430	G	G	G	G					224	190	0.10718985	0.08087406	0.102678571	0.1	-0.002678571	0.948210358	0.023095305	0.190963661	0.719049268
Itr_chr01	1876595	G	G	G	G/A					207	182	0.108642565	0.082895366	0.062801932	0.131868132	0.0690662	0.104179164	0.982219131	0.190963661	0.719049268
Itr_chr01	1876771	A	A	A	A					174	139	0.11514926	0.087571322	0.08045977	0.107913669	0.027453899	0.546890622	0.262099524	0.190963661	0.719049268
Itr_chr01	1877132	C	C	C/T	C/T					80	75	0.148333333	0.109166667	0.1125	0.213333333	0.100833333	0.064587083	1.189854332	0.190963661	0.719049268
Itr_chr01	1877197	T	T	T	T/A					74	60	0.14954955	0.112162162	0.094594595	0.15	0.055405405	0.339332134	0.469375012	0.190963661	0.719049268
Itr_chr01	1877334	C	C	C	C					75	70	0.143809524	0.104761905	0.04	0.014285714	-0.025714286	0.620875825	0.20699525	0.190963661	0.719049268
Itr_chr01	1877627	C	C	C	C					176	176	0.107954545	0.085227273	0.039772727	0.034090909	-0.005681818	0.879424115	0.05580163	0.190963661	0.719049268
Itr_chr01	1877658	G	G	G	G					163	162	0.116375066	0.086609104	0.073619632	0.104938272	0.03131864	0.462707459	0.3346935	0.190963661	0.719049268
Itr_chr01	1877671	C	C	C	C					160	180	0.111111111	0.086805556	0.08125	0.088888889	0.007638889	0.867426515	0.061767307	0.190963661	0.719049268
Itr_chr01	1877894	C	C	C	C					231	198	0.107503608	0.080808081	0.125541126	0.111111111	-0.014430014	0.732453509	0.135219936	0.190963661	0.719049268
Itr_chr01	1877933	A	A	A	A/G					191	181	0.112869168	0.085244858	0.083769634	0.138121547	0.054351913	0.206158768	0.685798189	0.190963661	0.719049268
Itr_chr01	1878074	G	G	G	G					125	146	0.117808219	0.091232877	0.08	0.047945205	-0.032054795	0.48870226	0.310955653	0.190963661	0.719049268
Itr_chr01	1878423	C	C	C	C					172	158	0.114218428	0.088386812	0.063953488	0.056962025	-0.006991463	0.874225155	0.058376701	0.190963661	0.719049268
Itr_chr01	1878440	C	C	C	C					139	112	0.119283145	0.092304728	0.014388489	0.053571429	0.039182939	0.407918416	0.389426687	0.190963661	0.719049268
Itr_chr01	1878488	A	A	A	A					162	151	0.113236857	0.087891423	0.024691358	0.046357616	0.021666258	0.622475505	0.205877734	0.190963661	0.719049268
Itr_chr01	1878755	A	A	A	A/G					157	133	0.11560749	0.088453618	0.076433121	0.142857143	0.066424022	0.146970606	0.832769515	0.190963661	0.719049268
Itr_chr01	1879299	G	G	G	G					128	118	0.122616525	0.093220339	0.046875	0.076271186	0.029396186	0.525294941	0.279596782	0.190963661	0.719049268
Itr_chr01	1879714	A	G	A/G	G					118	75	0.130734463	0.101694915	0.13559322	0.053333333	-0.082259887	0.122375525	0.912305432	0.190963661	0.719049268
Itr_chr01	1879859	G	G	G	G/A			QTL	QTL	128	111	0.119510135	0.093186937	0.0703125	0.198198198	0.127885698	0.00719856	2.142754354	0.190963661	0.719049268
Itr_chr01	1880064	A	A	A	A					160	159	0.113404088	0.088168239	0.05	0.044025157	-0.005974843	0.887822436	0.051673884	0.183504417	0.736353477
Itr_chr01	1880254	C	C	C	C					148	134	0.116680113	0.090258169	0.067567568	0.111940299	0.044372731	0.332733453	0.477903533	0.183504417	0.736353477
Itr_chr01	1880494	C	C	C	C					201	178	0.109955839	0.083151657	0.099502488	0.129213483	0.029710996	0.49790042	0.302857507	0.183504417	0.736353477
Itr_chr01	1880527	C	C	C	C					185	159	0.112221656	0.084310726	0.086486486	0.081761006	-0.00472548	0.909618076	0.041140918	0.183504417	0.736353477
Itr_chr01	1880741	G	G	G	G					159	152	0.112711023	0.08602284	0.119496855	0.111842105	-0.00765475	0.885622875	0.052751174	0.183504417	0.736353477
Itr_chr01	1880787	C	C	C	C					153	150	0.116601307	0.090196078	0.117647059	0.106666667	-0.010980392	0.825434913	0.083317166	0.183504417	0.736353477
Itr_chr01	1880905	C	C	C	C					126	147	0.116780045	0.090702948	0.063492063	0.06122449	-0.002267574	0.972805439	0.01197401	0.183504417	0.736353477
Itr_chr01	1881209	C	C	C	C/T					147	116	0.117522871	0.089842834	0.095238095	0.120689655	0.02545156	0.581483703	0.235462452	0.183504417	0.736353477
Itr_chr01	1881437	G	G	G	G					165	153	0.115389186	0.087344029	0.090909091	0.098039216	0.007130125	0.874225155	0.058376701	0.183504417	0.736353477
Itr_chr01	1881463	G	G	G	G/T					185	154	0.114566515	0.087504388	0.124324324	0.123376623	-0.000947701	0.98920216	0.004714944	0.183504417	0.736353477
Itr_chr01	1881468	G	G	G	G					186	152	0.116440294	0.086587436	0.096774194	0.085526316	-0.011247878	0.798040392	0.097975127	0.183504417	0.736353477
Itr_chr01	1881523	T	T	T	T					177	147	0.116914562	0.087397671	0.06779661	0.068027211	0.000230601	0.99920016	0.000347505	0.183504417	0.736353477
Itr_chr01	1881574	A	A	A	A					132	103	0.123859959	0.094218888	0.060606061	0.029126214	-0.031479847	0.516496701	0.286932448	0.183504417	0.736353477
Itr_chr01	1881747	G	G	G	G					104	106	0.126088534	0.096879536	0.067307692	0.066037736	-0.001269956	0.981403719	0.0081523	0.183504417	0.736353477
Itr_chr01	1881780	G	G	G	G					105	129	0.128460687	0.094573643	0.095238095	0.085271318	-0.009966777	0.847230554	0.071998391	0.183504417	0.736353477
Itr_chr01	1881975	G	G	G/A	G					123	122	0.121751299	0.090763695	0.12195122	0.098360656	-0.023590564	0.670465907	0.173623301	0.183504417	0.736353477
Itr_chr01	1882126	A	A	A	A					74	59	0.151855245	0.114750344	0.013513514	0.06779661	0.054283097	0.347930414	0.458507606	0.183504417	0.736353477
Itr_chr01	1882165	C	C	C	C					75	68	0.143921569	0.108431373	0.066666667	0.029411765	-0.037254902	0.486502699	0.312914746	0.183504417	0.736353477
Itr_chr01	1882257	C	C	C	C					84	82	0.134436702	0.105691057	0.023809524	0.06097561	0.037166086	0.48890222	0.310777991	0.183504417	0.736353477
Itr_chr01	1882260	T	T	T	T					147	139	0.117457055	0.09132286	0.034013605	0.057553957	0.023540351	0.619076185	0.208255903	0.183504417	0.736353477
Itr_chr01	1882261	C	C	C	C					150	135	0.115555556	0.08962963	0.046666667	0.059259259	0.012592593	0.780043991	0.107880904	0.183504417	0.736353477
Itr_chr01	1882360	A	A	A	A/AGCTGC				QTL	114	142	0.120830245	0.091055103	0.052631579	0.154929577	0.102297999	0.029594081	1.528795139	0.183504417	0.736353477
Itr_chr01	1882411	TTTCCTAGGTAAATGATCTCCCCCTCA	TTTCCTAGGTAAATGATCTCCCCCTCA	TTTCCTAGGTAAATGATCTCCCCCTCA/T	TTTCCTAGGTAAATGATCTCCCCCTCA					82	95	0.13915276	0.102567394	0.109756098	0.073684211	-0.036071887	0.48990202	0.30989077	0.183504417	0.736353477
Itr_chr01	1882428	C	C	C	C/T				QTL	118	115	0.125571113	0.096536478	0.050847458	0.165217391	0.114369934	0.017396521	1.759537602	0.183504417	0.736353477
Itr_chr01	1883417	G	G	G	G					198	156	0.111693862	0.085081585	0.050505051	0.08974359	0.039238539	0.362927415	0.440180225	0.183504417	0.736353477
Itr_chr01	1883518	A	A	A	A/T				QTL	145	167	0.115795994	0.085855874	0.04137931	0.143712575	0.102333265	0.024595081	1.609151743	0.183504417	0.736353477
Itr_chr01	1884694	C	C	C	C/A					72	52	0.152777778	0.117521368	0.055555556	0.134615385	0.079059829	0.185162967	0.732445868	0.183504417	0.736353477
Itr_chr01	1886840	C	C	C	C					55	75	0.15030303	0.115151515	0.018181818	0.053333333	0.035151515	0.542291542	0.265767169	0.183504417	0.736353477
Itr_chr01	1894579	C	C	C	C/G			QTL	QTL	61	70	0.1529274	0.115222482	0	0.185714286	0.185714286	0.00279944	2.552928819	0.183504417	0.736353477
Itr_chr01	1895059	A	A	A	A/AATCAT			QTL	QTL	138	127	0.120620792	0.091635285	0.065217391	0.212598425	0.147381034	0.00139972	2.853958815	0.183504417	0.736353477
Itr_chr01	1895289	C	C	C	C					194	188	0.111427945	0.082309717	0.072164948	0.122340426	0.050175477	0.24155169	0.61698992	0.183504417	0.736353477
Itr_chr01	1895444	T	T	T	T					160	160	0.1125	0.0875	0.04375	0.10625	0.0625	0.172765447	0.762543112	0.183504417	0.736353477
Itr_chr01	1895652	T	T	T	T					202	192	0.10607467	0.081734736	0.044554455	0.104166667	0.059612211	0.164367127	0.784185037	0.183504417	0.736353477
Itr_chr01	1895741	C	C	C	C					173	192	0.112295279	0.083965559	0.057803468	0.109375	0.051571532	0.228354329	0.641390751	0.183504417	0.736353477
Itr_chr01	1895875	C	C	C	C					218	220	0.108798999	0.081651376	0.041284404	0.122727273	0.081442869	0.054189162	1.266087564	0.183504417	0.736353477
Itr_chr01	1895876	G	G	G	G					214	213	0.103418016	0.080097407	0.03271028	0.107981221	0.07527094	0.069186163	1.159980756	0.183504417	0.736353477
Itr_chr01	1895900	G	G	G	G					205	211	0.108565484	0.079875159	0.058536585	0.09478673	0.036250144	0.381523695	0.418478484	0.183504417	0.736353477
Itr_chr01	1895961	A	T	T	T					188	200	0.11212766	0.084680851	0.106382979	0.08	-0.026382979	0.543691262	0.264647647	0.183504417	0.736353477
Itr_chr01	1896103	G	G	G	G					194	199	0.108765477	0.083769362	0.06185567	0.090452261	0.028596591	0.50009998	0.300943163	0.183504417	0.736353477
Itr_chr01	1896467	G	G	G	G					167	202	0.110333788	0.083684117	0.071856287	0.128712871	0.056856584	0.187762448	0.726391262	0.183504417	0.736353477
Itr_chr01	1896933	AT	AT	A	AT					195	184	0.112513935	0.085200669	0.123076923	0.054347826	-0.068729097	0.116376725	0.93413387	0.183504417	0.736353477
Itr_chr01	1897072	G	G	G	G					208	196	0.109399529	0.081927002	0.0625	0.06122449	-0.00127551	0.964607079	0.015649555	0.183504417	0.736353477
Itr_chr01	1897141	C	C	C	C					177	172	0.110793588	0.082774931	0.056497175	0.122093023	0.065595848	0.127174565	0.895599739	0.183504417	0.736353477
Itr_chr01	1897306	G	G	G	G					206	176	0.109719771	0.082965578	0.111650485	0.0625	-0.049150485	0.25554889	0.592526001	0.183504417	0.736353477
Itr_chr01	1897332	C	C	C	C					189	163	0.106891291	0.083195378	0.105820106	0.061349693	-0.044470413	0.296540692	0.527915704	0.183504417	0.736353477
Itr_chr01	1897401	T	T	T	T/C					214	174	0.11241809	0.084380707	0.074766355	0.132183908	0.057417553	0.176564687	0.753096151	0.183504417	0.736353477
Itr_chr01	1897414	T	T	T	T					216	182	0.108262108	0.083078958	0.097222222	0.098901099	0.001678877	0.968006399	0.014121772	0.183504417	0.736353477
Itr_chr01	1897506	C	C	C	C					242	214	0.106704256	0.081177107	0.053719008	0.126168224	0.072449216	0.080583883	1.093751808	0.183504417	0.736353477
Itr_chr01	1897546	A	A	A	A				QTL	196	196	0.107142857	0.081632653	0.040816327	0.12755102	0.086734694	0.032193561	1.492230979	0.183504417	0.736353477
Itr_chr01	1898571	A	A	A	A/T				QTL	190	171	0.10994152	0.083625731	0.063157895	0.157894737	0.094736842	0.025994801	1.585113502	0.183504417	0.736353477
Itr_chr01	1898628	A	A	A	A/T				QTL	183	166	0.112383962	0.086016196	0.032786885	0.13253012	0.099743235	0.023195361	1.634598865	0.183504417	0.736353477
Itr_chr01	1899083	C	C	C	C					192	173	0.10982659	0.082580684	0.036458333	0.104046243	0.067587909	0.112377524	0.949320539	0.183504417	0.736353477
Itr_chr01	1899088	T	T	T	T					196	176	0.113752319	0.084415584	0.071428571	0.102272727	0.030844156	0.467706459	0.330026633	0.183504417	0.736353477
Itr_chr01	1899093	G	G	G	G					196	180	0.111451247	0.084580499	0.040816327	0.116666667	0.07585034	0.077384523	1.11134589	0.183504417	0.736353477
Itr_chr01	1899213	G	G	G	G					196	176	0.104012059	0.082444341	0.076530612	0.096590909	0.020060297	0.644671066	0.190661821	0.183504417	0.736353477
Itr_chr01	1899292	G	G	G	G/C				QTL	158	114	0.122807018	0.091494559	0.075949367	0.175438596	0.099489229	0.033793241	1.47117015	0.183504417	0.736353477
Itr_chr01	1899793	T	T	T	T					169	173	0.109416151	0.085610699	0.071005917	0.034682081	-0.036323836	0.419116177	0.377665576	0.183504417	0.736353477
Itr_chr01	1900171	A	A	A/G	A/G					104	82	0.136726079	0.100140713	0.115384615	0.134146341	0.018761726	0.710657868	0.148339431	0.180908569	0.742540861
Itr_chr01	1900743	G	G	G	G					206	212	0.10844477	0.083211211	0.063106796	0.061320755	-0.001786041	0.985402919	0.006386155	0.180908569	0.742540861
Itr_chr01	1900797	AACATAATAAT	AACATAATAAT	AACATAATAAT	AACATAATAAT					157	163	0.116095502	0.085850494	0.082802548	0.104294479	0.021491931	0.640071986	0.19377118	0.180908569	0.742540861
Itr_chr01	1900810	T	T	T	T					155	163	0.117078963	0.086404116	0.083870968	0.104294479	0.020423511	0.663467307	0.178180473	0.180908569	0.742540861
Itr_chr01	1901446	G	G	G	G/A					91	99	0.133644134	0.102453102	0.065934066	0.161616162	0.095682096	0.068386323	1.165030748	0.180908569	0.742540861
Itr_chr01	1901655	C	C	C/T	C/T					76	103	0.135666837	0.103091467	0.105263158	0.145631068	0.04036791	0.442311538	0.354271732	0.180908569	0.742540861
Itr_chr01	1901730	G	G	G	G					130	157	0.120921117	0.091474767	0.092307692	0.050955414	-0.041352278	0.368926215	0.433060484	0.180908569	0.742540861
Itr_chr01	1901781	C	C	C	C/T					131	158	0.118417238	0.090491835	0.076335878	0.139240506	0.062904628	0.170965807	0.76709074	0.180908569	0.742540861
Itr_chr01	1902439	C	C	C	C/T					85	98	0.134093637	0.101920768	0.094117647	0.173469388	0.079351741	0.123575285	0.908068379	0.180908569	0.742540861
Itr_chr01	1902511	C	C	C/T	C/T					60	83	0.142570281	0.111044177	0.116666667	0.156626506	0.039959839	0.456708658	0.340360755	0.180908569	0.742540861
Itr_chr01	1903074	C	C	C	C/T				QTL	163	146	0.11816119	0.088873015	0.049079755	0.143835616	0.094755862	0.036192761	1.44137828	0.180908569	0.742540861
Itr_chr01	1904327	T	T	T/G	T/G					101	98	0.127197414	0.097797535	0.128712871	0.214285714	0.085572843	0.087182563	1.059570365	0.180908569	0.742540861
Itr_chr01	1904347	T	T	T/G	T/G					97	91	0.131981421	0.100260564	0.144329897	0.186813187	0.04248329	0.407318536	0.390065826	0.180908569	0.742540861
Itr_chr01	1904371	C	C	C/T	C/T					94	89	0.136026775	0.102797036	0.159574468	0.202247191	0.042672723	0.392521496	0.406136555	0.180908569	0.742540861
Itr_chr01	1904556	A	A	A	A/T					121	121	0.123966942	0.090909091	0.107438017	0.123966942	0.016528926	0.790841832	0.101910367	0.180908569	0.742540861
Itr_chr01	1904900	G	G	G/A	G/A					59	71	0.146335641	0.112437336	0.203389831	0.211267606	0.007877775	0.896220756	0.047585002	0.180908569	0.742540861
Itr_chr01	1904969	G	G	G	G					125	142	0.122929577	0.092788732	0.104	0.112676056	0.008676056	0.847430514	0.071895902	0.180908569	0.742540861
Itr_chr01	1905246	G	G	G	G/A				QTL	109	87	0.131076664	0.101233787	0.082568807	0.206896552	0.124327744	0.014597081	1.835733994	0.180908569	0.742540861	Itr_chr01CG01080=MODERATE	Itr_chr01CG01080=missense_variant	Itr_chr01CG01080=c.547G>A	Itr_chr01CG01080=p.Asp183Asn
Itr_chr01	1905289	G	G	G	G/A					67	55	0.155223881	0.11614654	0.074626866	0.181818182	0.107191316	0.074785043	1.126185252	0.180908569	0.742540861	Itr_chr01CG01080=MODERATE	Itr_chr01CG01080=missense_variant	Itr_chr01CG01080=c.590G>A	Itr_chr01CG01080=p.Arg197His
Itr_chr01	1905418	G	G	G	G					98	63	0.14399093	0.109977324	0.091836735	0.079365079	-0.012471655	0.831233753	0.08027683	0.180908569	0.742540861
Itr_chr01	1905625	C	C	C	C					135	133	0.120523531	0.091116681	0.037037037	0.112781955	0.075744918	0.105778844	0.975601183	0.180908569	0.742540861
Itr_chr01	1907265	C	C	C	C					179	150	0.10867784	0.085065177	0.039106145	0.113333333	0.074227188	0.093181364	1.030670938	0.180908569	0.742540861
Itr_chr01	1907326	C	C	C	C/T					139	126	0.116306954	0.090270641	0.035971223	0.119047619	0.083076396	0.070185963	1.153749738	0.180908569	0.742540861
Itr_chr01	1907453	C	C	C	C					100	93	0.132795699	0.099784946	0.05	0.086021505	0.036021505	0.49710058	0.30355573	0.180908569	0.742540861
Itr_chr01	1907549	A	A	A	A					235	193	0.107485393	0.082129864	0.046808511	0.07253886	0.025730349	0.543891222	0.264487951	0.180908569	0.742540861
Itr_chr01	1907577	G	G	G	G					227	184	0.10812105	0.082503352	0.092511013	0.081521739	-0.010989274	0.801039792	0.09634591	0.180908569	0.742540861
Itr_chr01	1907748	A	G	G	G					117	87	0.13233127	0.099027409	0.05982906	0.045977011	-0.013852048	0.777044591	0.109554058	0.180908569	0.742540861
Itr_chr01	1907956	G	G	G	G					187	186	0.112069461	0.085245242	0.064171123	0.064516129	0.000345006	0.99340132	0.002875267	0.180908569	0.742540861
Itr_chr01	1908080	A	A	A	A/G				QTL	179	164	0.112719717	0.085808693	0.061452514	0.158536585	0.097084071	0.027194561	1.565517946	0.180908569	0.742540861
Itr_chr01	1908162	G	G	G	G					159	150	0.116100629	0.086540881	0.088050314	0.053333333	-0.034716981	0.447310538	0.34939087	0.180908569	0.742540861
Itr_chr01	1908241	C	C	C	C/A			QTL	QTL	52	55	0.161538462	0.123076923	0	0.236363636	0.236363636	0.00039992	3.398026859	0.180908569	0.742540861
Itr_chr01	1908581	G	G	G	G/A			QTL	QTL	120	136	0.121568627	0.091666667	0.075	0.198529412	0.123529412	0.00919816	2.036299023	0.180908569	0.742540861
Itr_chr01	1908623	G	G	G	G/A			QTL	QTL	131	140	0.117502726	0.09040349	0.061068702	0.214285714	0.153217012	0.00079984	3.096996863	0.180908569	0.742540861
Itr_chr01	1908853	T	T	T	T/C			QTL	QTL	134	107	0.12344818	0.093597433	0.052238806	0.205607477	0.153368671	0.00159968	2.795966868	0.180908569	0.742540861
Itr_chr01	1908977	A	A	A	A				QTL	179	168	0.111166534	0.085528066	0.011173184	0.113095238	0.101922054	0.019196161	1.716785622	0.180908569	0.742540861
Itr_chr01	1909036	G	G	G	G				QTL	160	152	0.113815789	0.087828947	0.01875	0.111842105	0.093092105	0.038792242	1.411255125	0.180908569	0.742540861
Itr_chr01	1909056	A	A	A	A					158	143	0.113879791	0.087235549	0.03164557	0.111888112	0.080242542	0.072585483	1.13915023	0.180908569	0.742540861
Itr_chr01	1909219	T	T	T	T/C					84	65	0.145421245	0.111721612	0.047619048	0.123076923	0.075457875	0.179764047	0.745297163	0.180908569	0.742540861
Itr_chr01	1909647	A	A	A	A					150	143	0.112867133	0.087832168	0.08	0.118881119	0.038881119	0.373525295	0.427679983	0.180908569	0.742540861	Itr_chr01CG01090=MODERATE	Itr_chr01CG01090=missense_variant	Itr_chr01CG01090=c.241A>G	Itr_chr01CG01090=p.Arg81Gly
Itr_chr01	1909730	C	C	C	C/T					121	123	0.124504468	0.091849761	0.066115702	0.138211382	0.07209568	0.135372925	0.868468186	0.180908569	0.742540861
Itr_chr01	1909845	G	G	G	G					142	162	0.117023126	0.088245523	0.056338028	0.117283951	0.060945922	0.175364927	0.756057261	0.180908569	0.742540861
Itr_chr01	1910010	T	C	C	T/C					174	179	0.115584666	0.087651705	0.08045977	0.145251397	0.064791627	0.148970206	0.826900582	0.180908569	0.742540861	Itr_chr01CG01100=MODERATE	Itr_chr01CG01100=missense_variant	Itr_chr01CG01100=c.113T>C	Itr_chr01CG01100=p.Val38Ala
Itr_chr01	1910142	G	G	G	G/A					138	140	0.117080745	0.092132505	0.094202899	0.128571429	0.03436853	0.474505099	0.323759116	0.180908569	0.742540861	Itr_chr01CG01100=HIGH	Itr_chr01CG01100=stop_gained	Itr_chr01CG01100=c.245G>A	Itr_chr01CG01100=p.Trp82*
Itr_chr01	1910268	C	C	C/T	C/T				QTL	123	118	0.122089018	0.094116026	0.12195122	0.220338983	0.098387764	0.035392921	1.451083588	0.180908569	0.742540861
Itr_chr01	1910436	C	C	C	C/T			QTL	QTL	96	99	0.127525253	0.095328283	0.09375	0.222222222	0.128472222	0.00979804	2.008860775	0.180908569	0.742540861
Itr_chr01	1911046	G	G	G	G					158	167	0.112029106	0.08572728	0.120253165	0.083832335	-0.036420829	0.403719256	0.393920536	0.180908569	0.742540861
Itr_chr01	1912939	T	G	G	G					228	206	0.108882644	0.081417135	0.026315789	0.101941748	0.075625958	0.068386323	1.165030748	0.180908569	0.742540861
Itr_chr01	1913336	CAT	CAT	CAT	CAT					192	207	0.107714372	0.082653986	0.09375	0.09178744	-0.00196256	0.961207758	0.017182732	0.180908569	0.742540861
Itr_chr01	1913420	C	C	C	C					163	179	0.113171334	0.085546835	0.067484663	0.055865922	-0.011618741	0.789642072	0.102569721	0.180908569	0.742540861
Itr_chr01	1913504	C	C	C	C					170	176	0.113569519	0.084358289	0.023529412	0.085227273	0.061697861	0.147370526	0.831589367	0.180908569	0.742540861
Itr_chr01	1913510	C	T	T	T					168	176	0.114177489	0.086309524	0.029761905	0.068181818	0.038419913	0.371925615	0.42954391	0.180908569	0.742540861
Itr_chr01	1913966	G	A	A	A					134	112	0.121934968	0.094216418	0.044776119	0.089285714	0.044509595	0.352529494	0.452804542	0.180908569	0.742540861
Itr_chr01	1918947	C	C	C	C/G					102	86	0.133606931	0.100547196	0.078431373	0.127906977	0.049475604	0.352529494	0.452804542	0.180908569	0.742540861
Itr_chr01	1919041	C	C	C	C					143	125	0.122853147	0.090013986	0.048951049	0.056	0.007048951	0.877224555	0.05688922	0.180908569	0.742540861
Itr_chr01	1919087	G	G	G	G					176	163	0.113148355	0.086830731	0.090909091	0.098159509	0.007250418	0.863627275	0.063673651	0.180908569	0.742540861
Itr_chr01	1919279	C	C	C	C					181	164	0.116392669	0.086477564	0.082872928	0.06097561	-0.021897318	0.628474305	0.201712474	0.180908569	0.742540861
Itr_chr01	1919799	T	T	T	T/A				QTL	120	104	0.122435897	0.094871795	0.025	0.134615385	0.109615385	0.025794841	1.588467144	0.180908569	0.742540861
Itr_chr01	1920165	T	T	T/A	T					75	85	0.138039216	0.104313725	0.133333333	0.058823529	-0.074509804	0.176964607	0.752113584	0.158359425	0.800356084
Itr_chr01	1920177	T	T	T/A	T					91	79	0.129920712	0.10196133	0.131868132	0.088607595	-0.043260537	0.412917417	0.384136799	0.158359425	0.800356084
Itr_chr01	1921020	G	G	G	G					180	180	0.105555556	0.083333333	0.044444444	0.094444444	0.05	0.265146971	0.57651333	0.158359425	0.800356084
Itr_chr01	1921023	T	T	T	T					177	178	0.11331175	0.084110963	0.050847458	0.112359551	0.061512093	0.162367526	0.789500825	0.158359425	0.800356084
Itr_chr01	1921178	T	G	G	G					186	210	0.107680492	0.08202765	0.048387097	0.10952381	0.061136713	0.151169766	0.820535059	0.158359425	0.800356084
Itr_chr01	1921597	C	C	C	C/T					194	175	0.112400589	0.083357879	0.077319588	0.131428571	0.054108984	0.205558888	0.68706374	0.158359425	0.800356084
Itr_chr01	1923300	C	C	C	C					97	79	0.135978076	0.103614772	0.12371134	0.075949367	-0.047761973	0.364127175	0.438746909	0.158359425	0.800356084	Itr_chr01CG01120=MODERATE	Itr_chr01CG01120=missense_variant	Itr_chr01CG01120=c.352C>T	Itr_chr01CG01120=p.His118Tyr
Itr_chr01	1925891	G	G	G	G					186	190	0.109620826	0.083078664	0.064516129	0.063157895	-0.001358234	0.99040192	0.004188527	0.158359425	0.800356084
Itr_chr01	1926167	C	C	C	C					179	195	0.112104283	0.083712935	0.033519553	0.097435897	0.063916344	0.135172965	0.869110159	0.158359425	0.800356084	Itr_chr01CG01120=MODERATE	Itr_chr01CG01120=missense_variant	Itr_chr01CG01120=c.559C>G	Itr_chr01CG01120=p.Gln187Glu
Itr_chr01	1926376	C	T	C/T	C/T					199	205	0.10685133	0.082314009	0.206030151	0.195121951	-0.0109082	0.809638072	0.091709078	0.158359425	0.800356084
Itr_chr01	1926552	C	C	C	C					191	166	0.113038542	0.0855674	0.068062827	0.126506024	0.058443197	0.174765047	0.757545422	0.158359425	0.800356084
Itr_chr01	1926653	C	C	C/G	C/G					153	183	0.111646845	0.08593164	0.163398693	0.163934426	0.000535733	0.98920216	0.004714944	0.158359425	0.800356084
Itr_chr01	1926842	T	T	T	T					94	90	0.126241135	0.100472813	0.063829787	0.088888889	0.025059102	0.641471706	0.192822495	0.158359425	0.800356084
Itr_chr01	1927616	C	C	C	C					68	56	0.152310924	0.116596639	0.073529412	0.071428571	-0.00210084	0.978004399	0.009659192	0.158359425	0.800356084
Itr_chr01	1927698	G	G	G	G/A				QTL	98	85	0.135654262	0.103481393	0.06122449	0.164705882	0.103481393	0.051189762	1.290816889	0.158359425	0.800356084
Itr_chr01	1927773	A	A	A/G	A/G					93	106	0.132278353	0.098498681	0.139784946	0.150943396	0.01115845	0.803639272	0.094938848	0.158359425	0.800356084
Itr_chr01	1928031	C	C	C/T	C/T					76	85	0.13993808	0.108049536	0.105263158	0.188235294	0.082972136	0.118776245	0.92527041	0.158359425	0.800356084
Itr_chr01	1928239	C	C	C	C/A					99	97	0.130480058	0.100385296	0.080808081	0.144329897	0.063521816	0.201159768	0.696458874	0.158359425	0.800356084
Itr_chr01	1928260	T	T	T	T					102	98	0.134053621	0.096838735	0.078431373	0.112244898	0.033813525	0.50369926	0.297828687	0.158359425	0.800356084
Itr_chr01	1928366	T	T	T/C	T/C					87	113	0.130810701	0.098260604	0.16091954	0.203539823	0.042620283	0.399920016	0.398026859	0.158359425	0.800356084
Itr_chr01	1928505	A	A	A/G	A/G					97	104	0.127874703	0.097640761	0.113402062	0.163461538	0.050059477	0.316336733	0.499850375	0.158359425	0.800356084
Itr_chr01	1928589	G	G	G	G/A					107	86	0.137035427	0.098239513	0.065420561	0.127906977	0.062486416	0.227754449	0.64253313	0.158359425	0.800356084
Itr_chr01	1928604	G	G	G	G					95	81	0.130734243	0.100584795	0.063157895	0.074074074	0.010916179	0.836432713	0.07756899	0.158359425	0.800356084
Itr_chr01	1928681	A	A	A	A/G			QTL	QTL	83	78	0.142261353	0.105344455	0.060240964	0.217948718	0.157707754	0.0029994	2.522965595	0.158359425	0.800356084
Itr_chr01	1928850	T	T	T/A	T/A					76	123	0.125374412	0.098737698	0.197368421	0.25203252	0.054664099	0.285942811	0.543720817	0.158359425	0.800356084
Itr_chr01	1929002	T	T	T	T/TA				QTL	72	82	0.14295393	0.108062331	0.097222222	0.207317073	0.110094851	0.045590882	1.341122008	0.158359425	0.800356084
Itr_chr01	1929024	G	G	G	G					77	91	0.140859141	0.106893107	0.090909091	0.076923077	-0.013986014	0.808038392	0.092568004	0.158359425	0.800356084
Itr_chr01	1929407	T	T	T	T/C			QTL	QTL	103	108	0.128460985	0.098885293	0.048543689	0.194444444	0.145900755	0.00339932	2.468607933	0.158359425	0.800356084
Itr_chr01	1929408	CTAGCAGCTTT	CTAGCAGCTTT	CTAGCAGCTTT	CTAGCAGCTTT/C			QTL	QTL	98	96	0.12585034	0.095663265	0.030612245	0.197916667	0.167304422	0.00119976	2.920905604	0.158359425	0.800356084	Itr_chr01CG01120=HIGH	Itr_chr01CG01120=frameshift_variant&splice_acceptor_variant&splice_region_variant&intron_variant	Itr_chr01CG01120=c.1182-3_1188delTAGCAGCTTT	Itr_chr01CG01120=p.Ser395fs
Itr_chr01	1929634	C	C	C	C/T			QTL	QTL	124	125	0.121225806	0.089612903	0.056451613	0.208	0.151548387	0.00159968	2.795966868	0.158359425	0.800356084
Itr_chr01	1929760	T	T	T	T/C			QTL	QTL	98	96	0.131802721	0.100765306	0.030612245	0.166666667	0.136054422	0.00919816	2.036299023	0.158359425	0.800356084
Itr_chr01	1930945	TCTAAC	T	T	TCTAAC/T					159	151	0.116831188	0.088425174	0.088050314	0.139072848	0.051022533	0.25234953	0.5979975	0.158359425	0.800356084
Itr_chr01	1931117	TGAGAGAAA	TGAGAGAAA	TGAGAGAAA	TGAGAGAAA/T					103	95	0.131221257	0.09555442	0.077669903	0.126315789	0.048645887	0.319136173	0.496023968	0.158359425	0.800356084
Itr_chr01	1932189	A	G	G	G					196	214	0.106379935	0.081489605	0.030612245	0.102803738	0.072191493	0.081583683	1.088396691	0.158359425	0.800356084
Itr_chr01	1932375	T	T	T	T					198	171	0.107921318	0.083997873	0.04040404	0.099415205	0.059011164	0.167566487	0.775812836	0.158359425	0.800356084	Itr_chr01CG01130=MODERATE	Itr_chr01CG01130=missense_variant	Itr_chr01CG01130=c.1183A>G	Itr_chr01CG01130=p.Ile395Val
Itr_chr01	1932399	G	G	G	G					190	176	0.108791866	0.0840311	0.042105263	0.090909091	0.048803828	0.25254949	0.597653504	0.158359425	0.800356084	Itr_chr01CG01130=MODERATE	Itr_chr01CG01130=missense_variant	Itr_chr01CG01130=c.1159C>T	Itr_chr01CG01130=p.Arg387Cys
Itr_chr01	1932646	G	G	G	G					167	161	0.113363335	0.087142485	0.125748503	0.068322981	-0.057425522	0.197360528	0.704739702	0.158359425	0.800356084
Itr_chr01	1932655	A	T	T	A/T			QTL	QTL	153	144	0.115196078	0.089052288	0.058823529	0.201388889	0.142565359	0.0009998	3.00008685	0.158359425	0.800356084	Itr_chr01CG01130=HIGH	Itr_chr01CG01130=stop_gained	Itr_chr01CG01130=c.903T>A	Itr_chr01CG01130=p.Tyr301*
Itr_chr01	1933304	A	G	G	G					211	213	0.105021917	0.08110273	0.042654028	0.084507042	0.041853014	0.316736653	0.499301677	0.158359425	0.800356084	Itr_chr01CG01130=MODERATE	Itr_chr01CG01130=missense_variant	Itr_chr01CG01130=c.254T>C	Itr_chr01CG01130=p.Ile85Thr
Itr_chr01	1933528	A	T	T	T					196	208	0.108222135	0.083693093	0.066326531	0.105769231	0.0394427	0.356928614	0.447418634	0.158359425	0.800356084	Itr_chr01CG01130=MODERATE	Itr_chr01CG01130=missense_variant	Itr_chr01CG01130=c.30T>A	Itr_chr01CG01130=p.Asp10Glu
Itr_chr01	1933736	A	A	A	A					244	218	0.105316589	0.080688825	0.053278689	0.087155963	0.033877275	0.402119576	0.395644784	0.158359425	0.800356084
Itr_chr01	1933971	A	A	A	A/AAAAAC				QTL	111	113	0.122937096	0.096228972	0.054054054	0.159292035	0.105237981	0.030593881	1.514365424	0.158359425	0.800356084
Itr_chr01	1933975	A	A	A/AC	A/AC			QTL	QTL	92	67	0.142439974	0.107397794	0.163043478	0.313432836	0.150389358	0.00739852	2.13085513	0.158359425	0.800356084
Itr_chr01	1934019	T	T	T	T					179	159	0.112539967	0.08457187	0.055865922	0.119496855	0.063630934	0.148570286	0.828068041	0.158359425	0.800356084
Itr_chr01	1934142	T	T	T	T					160	112	0.119642857	0.092857143	0.04375	0.0625	0.01875	0.690261948	0.160986068	0.158359425	0.800356084
Itr_chr01	1934641	G	A	A	A					153	159	0.112960908	0.086693797	0.019607843	0.094339623	0.07473178	0.085582883	1.067613086	0.158359425	0.800356084
Itr_chr01	1935406	C	G	G	G					173	158	0.110887539	0.086668618	0.011560694	0.088607595	0.077046901	0.081183763	1.090530821	0.158359425	0.800356084
Itr_chr01	1935599	AAAT	AAAT	AAAT	AAAT					155	130	0.11662531	0.08808933	0.083870968	0.092307692	0.008436725	0.851229754	0.069953204	0.158359425	0.800356084
Itr_chr01	1935613	A	A	A	A					176	173	0.116198108	0.08759196	0.051136364	0.098265896	0.047129532	0.282943411	0.548300415	0.158359425	0.800356084
Itr_chr01	1935670	C	C	C	C					136	169	0.111555865	0.088931431	0.102941176	0.029585799	-0.073355378	0.100579884	0.997488869	0.158359425	0.800356084
Itr_chr01	1935764	A	A	A	A					122	129	0.122696658	0.091688906	0.040983607	0.093023256	0.052039649	0.266146771	0.574878799	0.158359425	0.800356084
Itr_chr01	1935786	G	G	G	G					110	94	0.130174081	0.099032882	0.054545455	0.106382979	0.051837524	0.298340332	0.525288031	0.158359425	0.800356084
Itr_chr01	1943716	G	G	G/A	G/A					76	75	0.143684211	0.106666667	0.131578947	0.146666667	0.015087719	0.721255749	0.141910712	0.158359425	0.800356084
Itr_chr01	1943779	A	A	A	A/G				QTL	116	106	0.128497072	0.095966168	0.086206897	0.20754717	0.121340273	0.014997001	1.823995591	0.158359425	0.800356084
Itr_chr01	1943849	G	G	G	G/T					79	71	0.14227135	0.106792655	0.037974684	0.126760563	0.08878588	0.109578084	0.960276296	0.158359425	0.800356084
Itr_chr01	1945661	G	G	G	G/A				QTL	162	144	0.113425926	0.088734568	0.061728395	0.173611111	0.111882716	0.01179764	1.928204843	0.158359425	0.800356084
Itr_chr01	1945974	G	G	G	G					190	168	0.110964912	0.082894737	0.105263158	0.083333333	-0.021929825	0.611677664	0.213477378	0.158359425	0.800356084	Itr_chr01CG01140=MODERATE	Itr_chr01CG01140=missense_variant	Itr_chr01CG01140=c.575C>T	Itr_chr01CG01140=p.Thr192Ile
Itr_chr01	1946055	A	A	A	A					172	176	0.112315011	0.084566596	0.040697674	0.125	0.084302326	0.052989402	1.275810981	0.158359425	0.800356084
Itr_chr01	1946122	A	A	A	A/G				QTL	150	150	0.113333333	0.086666667	0.02	0.126666667	0.106666667	0.015796841	1.801429763	0.158359425	0.800356084
Itr_chr01	1946496	A	A	A	A					177	166	0.113777142	0.085086107	0.084745763	0.102409639	0.017663876	0.674865027	0.170783077	0.158359425	0.800356084
Itr_chr01	1946657	A	A	A	A					188	178	0.110925173	0.086241932	0.04787234	0.078651685	0.030779345	0.4945011	0.305832738	0.158359425	0.800356084
Itr_chr01	1946834	C	C	C	C					179	162	0.110800745	0.086695634	0.033519553	0.092592593	0.05907304	0.183163367	0.737161381	0.158359425	0.800356084
Itr_chr01	1946892	G	G	G	G					168	180	0.111904762	0.086111111	0.083333333	0.072222222	-0.011111111	0.804439112	0.094506822	0.158359425	0.800356084	Itr_chr01CG01140=MODERATE	Itr_chr01CG01140=missense_variant	Itr_chr01CG01140=c.193C>G	Itr_chr01CG01140=p.Leu65Val
Itr_chr01	1947034	T	T	T	T					172	143	0.118555863	0.087127988	0.052325581	0.097902098	0.045576517	0.303739252	0.517499081	0.158359425	0.800356084
Itr_chr01	1947147	A	A	A	A					144	135	0.115277778	0.090740741	0.076388889	0.081481481	0.005092593	0.905618876	0.043054534	0.158359425	0.800356084
Itr_chr01	1951979	A	A	A	A					147	154	0.117501546	0.085961657	0.034013605	0.103896104	0.069882498	0.121175765	0.91658423	0.158359425	0.800356084
Itr_chr01	1952486	G	G	G	G/A				QTL	160	152	0.111513158	0.086184211	0.0375	0.131578947	0.094078947	0.030393921	1.517213267	0.158359425	0.800356084
Itr_chr01	1952659	C	C	C	C					197	144	0.113825437	0.086259165	0.050761421	0.097222222	0.046460801	0.301139772	0.521231883	0.158359425	0.800356084
Itr_chr01	1952712	A	A	A	A					199	176	0.107925994	0.08348561	0.050251256	0.096590909	0.046339653	0.284143171	0.546462777	0.158359425	0.800356084	Itr_chr01CG01170=MODERATE	Itr_chr01CG01170=disruptive_inframe_insertion	Itr_chr01CG01170=c.30_32dupCAG	Itr_chr01CG01170=p.Ser10dup
Itr_chr01	1956047	A	A	A	A/T					84	82	0.135598142	0.105981417	0.083333333	0.182926829	0.099593496	0.055788842	1.253452651	0.158359425	0.800356084
Itr_chr01	1956123	G	G	G	G					159	119	0.119391153	0.090375773	0.050314465	0.058823529	0.008509064	0.855228954	0.067917604	0.158359425	0.800356084
Itr_chr01	1956967	G	G	G	G					163	184	0.109929314	0.085356095	0.030674847	0.086956522	0.056281675	0.194361128	0.71139059	0.158359425	0.800356084
Itr_chr01	1957428	C	C	C	C					143	165	0.115617716	0.08951049	0.034965035	0.096969697	0.062004662	0.180363927	0.743850317	0.158359425	0.800356084
Itr_chr01	1957602	A	A	A	A/AATGCAAGT				QTL	106	113	0.124979128	0.096092837	0.028301887	0.132743363	0.104441476	0.033193361	1.478948767	0.158359425	0.800356084
Itr_chr01	1961649	T	A	A	A				QTL	169	211	0.106649093	0.082812193	0.023668639	0.109004739	0.0853361	0.044791042	1.348808836	0.158359425	0.800356084
Itr_chr01	1961710	T	A	A	A					184	184	0.108695652	0.086956522	0.027173913	0.097826087	0.070652174	0.095980804	1.017815617	0.158359425	0.800356084
Itr_chr01	1961732	T	T	T	T					172	181	0.10905178	0.085217782	0.034883721	0.116022099	0.081138379	0.062987403	1.200746301	0.158359425	0.800356084
Itr_chr01	1962539	A	A	A	A					209	192	0.107929625	0.082361443	0.043062201	0.098958333	0.055896132	0.185162967	0.732445868	0.158359425	0.800356084
Itr_chr01	1962618	T	T	T	T					197	207	0.1097869	0.083180068	0.060913706	0.082125604	0.021211898	0.604079184	0.218906129	0.158359425	0.800356084
Itr_chr01	1962697	G	G	G	G					195	208	0.107692308	0.081730769	0.051282051	0.091346154	0.040064103	0.341731654	0.466314792	0.158359425	0.800356084
Itr_chr01	1962786	T	T	T	T					212	197	0.108897615	0.083516905	0.066037736	0.116751269	0.050713533	0.233753249	0.631242343	0.158359425	0.800356084
Itr_chr01	1963023	G	G	G	G					166	178	0.112494924	0.087044808	0.06626506	0.101123596	0.034858535	0.442511498	0.354075441	0.158359425	0.800356084
Itr_chr01	1963061	G	G	G	G					172	163	0.113068911	0.087565987	0.093023256	0.024539877	-0.068483379	0.127374525	0.894917422	0.158359425	0.800356084
Itr_chr01	1963268	C	C	C	C/A					179	157	0.110272925	0.085471302	0.061452514	0.133757962	0.072305448	0.101979604	0.991486678	0.158359425	0.800356084
Itr_chr01	1963323	G	G	G	G					163	137	0.121848551	0.089919842	0.055214724	0.058394161	0.003179437	0.946010798	0.024103906	0.158359425	0.800356084
Itr_chr01	1963343	C	C	C	C					159	128	0.117973664	0.088443396	0.081761006	0.1015625	0.019801494	0.664467107	0.177526513	0.158359425	0.800356084
Itr_chr01	1963388	G	G	G	G					174	158	0.116252001	0.085770406	0.08045977	0.113924051	0.033464281	0.460107978	0.337140236	0.158359425	0.800356084
Itr_chr01	1963470	A	G	G	G				QTL	171	186	0.110922467	0.085172609	0.040935673	0.129032258	0.088096586	0.039992002	1.398026859	0.158359425	0.800356084
Itr_chr01	1963518	A	A	A	A/G				QTL	199	179	0.107829651	0.083714663	0.040201005	0.134078212	0.093877207	0.029394121	1.53173952	0.158359425	0.800356084
Itr_chr01	1963542	C	C	C	C/T			QTL	QTL	186	168	0.109447005	0.084485407	0.037634409	0.166666667	0.129032258	0.0019996	2.699056855	0.158359425	0.800356084
Itr_chr01	1963811	A	A	A	A					110	93	0.131378299	0.099120235	0.018181818	0.053763441	0.035581623	0.474905019	0.323393241	0.158359425	0.800356084
Itr_chr01	1963863	T	T	T	T					173	166	0.112438192	0.084998955	0.028901734	0.078313253	0.049411519	0.264347131	0.577825399	0.158359425	0.800356084
Itr_chr01	1963879	C	C	C	C					193	179	0.111558167	0.082901554	0.124352332	0.078212291	-0.046140041	0.284543091	0.545851954	0.158359425	0.800356084
Itr_chr01	1963880	T	T	T	T					193	177	0.111647785	0.08471649	0.025906736	0.079096045	0.053189309	0.222355529	0.652952067	0.158359425	0.800356084
Itr_chr01	1963917	C	C	C	C					204	190	0.108049536	0.081475748	0.039215686	0.115789474	0.076573787	0.066786643	1.175310388	0.158359425	0.800356084
Itr_chr01	1963994	C	C	C	C					193	157	0.111844494	0.084749678	0.067357513	0.082802548	0.015445035	0.734253149	0.134154182	0.158359425	0.800356084
Itr_chr01	1964028	G	G	G	G					203	152	0.111906922	0.085558724	0.073891626	0.065789474	-0.008102152	0.866026795	0.062468671	0.158359425	0.800356084
Itr_chr01	1964096	G	G	G	G					202	148	0.113995183	0.085161895	0.03960396	0.074324324	0.034720364	0.427314537	0.369252332	0.158359425	0.800356084
Itr_chr01	1964143	G	G	G	G					199	153	0.114658259	0.085000164	0.045226131	0.078431373	0.033205242	0.449310138	0.347453782	0.158359425	0.800356084
Itr_chr01	1964204	G	G	G	G					191	160	0.113514398	0.086125654	0.083769634	0.0625	-0.021269634	0.635072985	0.197176361	0.158359425	0.800356084
Itr_chr01	1964526	A	G	G	G					158	158	0.113924051	0.088607595	0.075949367	0.063291139	-0.012658228	0.832633473	0.079546134	0.158359425	0.800356084
Itr_chr01	1964531	A	A	A	A/T					158	159	0.119297827	0.088050314	0.056962025	0.132075472	0.075113446	0.099180164	1.003575178	0.158359425	0.800356084
Itr_chr01	1964550	A	A	A	A/G					151	149	0.11471621	0.087426108	0.052980132	0.134228188	0.081248055	0.065386923	1.184509102	0.158359425	0.800356084
Itr_chr01	1964619	A	A	A	A					158	137	0.116280144	0.089115772	0.094936709	0.094890511	-4.62E-05	1	0	0.158359425	0.800356084
Itr_chr01	1964681	G	G	G	G					176	173	0.113439306	0.084143458	0.034090909	0.104046243	0.069955334	0.109778044	0.95948451	0.158359425	0.800356084
Itr_chr01	1964800	C	C	C	C					171	164	0.110005705	0.085722436	0.105263158	0.054878049	-0.050385109	0.25494901	0.59354667	0.158359425	0.800356084
Itr_chr01	1964813	A	A	A	A					145	151	0.119433661	0.091299383	0.068965517	0.066225166	-0.002740352	0.974605079	0.01117133	0.158359425	0.800356084
Itr_chr01	1964832	C	C	C	C					144	138	0.117451691	0.088768116	0.0625	0.108695652	0.046195652	0.313737253	0.503433911	0.158359425	0.800356084
Itr_chr01	1964940	C	C	C/T	C					105	111	0.126383526	0.097039897	0.114285714	0.108108108	-0.006177606	0.870625875	0.06016843	0.158359425	0.800356084
Itr_chr01	1964952	G	G	G	G					109	120	0.125	0.096788991	0.082568807	0.1	0.017431193	0.718856229	0.14335796	0.158359425	0.800356084
Itr_chr01	1965001	C	C	C	C/T				QTL	157	164	0.113406867	0.086064937	0.057324841	0.146341463	0.089016623	0.046390722	1.33356887	0.158359425	0.800356084
Itr_chr01	1965107	C	C	C	C/A					173	150	0.112870906	0.08539499	0.046242775	0.12	0.073757225	0.092981404	1.031603902	0.158359425	0.800356084
Itr_chr01	1965160	G	G	G	G					170	171	0.112005504	0.087409701	0.1	0.099415205	-0.000584795	0.958808238	0.018268243	0.158359425	0.800356084
Itr_chr01	1965178	G	G	G/A	G					174	176	0.115726228	0.086598746	0.137931034	0.113636364	-0.024294671	0.553089382	0.257204679	0.158359425	0.800356084
Itr_chr01	1965215	C	C	C	C/T					170	168	0.113445378	0.087535014	0.064705882	0.125	0.060294118	0.173365327	0.761037757	0.158359425	0.800356084
Itr_chr01	1965291	C	C	C	C					135	150	0.115555556	0.086666667	0.066666667	0.073333333	0.006666667	0.890421916	0.050404159	0.158359425	0.800356084
Itr_chr01	1975207	C	C	C	C					172	164	0.114861032	0.087351106	0.046511628	0.12195122	0.075439592	0.088782244	1.051673884	0.158359425	0.800356084
Itr_chr01	1975320	C	C	C	C					179	179	0.106145251	0.083798883	0.05027933	0.122905028	0.072625698	0.096980604	1.013315116	0.158359425	0.800356084
Itr_chr01	1975645	C	C	C	C					149	166	0.118217838	0.088299507	0.073825503	0.06626506	-0.007560443	0.870825835	0.060068695	0.158359425	0.800356084
Itr_chr01	1975787	G	G	G	G/A					148	144	0.118618619	0.087274775	0.074324324	0.125	0.050675676	0.263947211	0.578482923	0.158359425	0.800356084
Itr_chr01	1975822	C	C	C	C/CAAA					147	147	0.115646259	0.088435374	0.06122449	0.12244898	0.06122449	0.199960008	0.699056855	0.158359425	0.800356084
Itr_chr01	1975823	C	C	C	C/A					151	144	0.117273731	0.085264901	0.059602649	0.131944444	0.072341795	0.099780044	1.000956309	0.158359425	0.800356084
Itr_chr01	1975832	C	C	C	C					151	141	0.116293269	0.088863839	0.072847682	0.028368794	-0.044478888	0.334533093	0.475560914	0.158359425	0.800356084
Itr_chr01	1976170	C	C	C/T	C					105	115	0.12173913	0.093167702	0.133333333	0.052173913	-0.08115942	0.092781444	1.032538874	0.158359425	0.800356084
Itr_chr01	1976283	C	C	C	C/T			QTL	QTL	125	114	0.123368421	0.092912281	0.04	0.166666667	0.126666667	0.00819836	2.086272998	0.158359425	0.800356084
Itr_chr01	1976509	G	G	G	G/A				QTL	87	104	0.132736516	0.099469496	0.022988506	0.144230769	0.121242263	0.018796241	1.725929001	0.158359425	0.800356084
Itr_chr01	1976511	C	C	C/T	C					84	97	0.137334315	0.101620029	0.154761905	0.06185567	-0.092906235	0.075584883	1.121565055	0.158359425	0.800356084
Itr_chr01	1976537	G	G	G	G/A			QTL	QTL	75	90	0.137777778	0.106666667	0.04	0.188888889	0.148888889	0.00719856	2.142754354	0.158359425	0.800356084
Itr_chr01	1976687	C	C	C	C					150	139	0.118417266	0.090551559	0.06	0.115107914	0.055107914	0.236552689	0.62607211	0.158359425	0.800356084
Itr_chr01	1976709	G	G	G	G/GGAA					126	121	0.124688443	0.092548865	0.055555556	0.115702479	0.060146924	0.210357928	0.677041115	0.158359425	0.800356084
Itr_chr01	1976988	A	G	A/G	A/G					67	65	0.154305396	0.116647532	0.119402985	0.2	0.080597015	0.144371126	0.840519657	0.158359425	0.800356084
Itr_chr01	1977038	A	A	A	A					57	79	0.147235177	0.113924051	0.087719298	0.101265823	0.013546525	0.823235353	0.084475988	0.158359425	0.800356084
Itr_chr01	1977704	G	G	G	G					171	140	0.110484545	0.085797828	0.040935673	0.064285714	0.023350042	0.607478504	0.216469085	0.158359425	0.800356084
Itr_chr01	1977735	TCCTAG	TCCTAG	TCCTAG	TCCTAG					180	150	0.113333333	0.086666667	0.044444444	0.073333333	0.028888889	0.513097381	0.289800203	0.158359425	0.800356084
Itr_chr01	1977793	A	A	A	A					130	110	0.120979021	0.093006993	0.046153846	0.109090909	0.062937063	0.194961008	0.710052239	0.158359425	0.800356084
Itr_chr01	1977812	G	G	G	G/A					108	85	0.130174292	0.099346405	0.046296296	0.105882353	0.059586057	0.237352529	0.624606136	0.158359425	0.800356084
Itr_chr01	1977814	C	C	C	C/T					112	85	0.131092437	0.099369748	0.044642857	0.105882353	0.061239496	0.229554089	0.639114966	0.158359425	0.800356084
Itr_chr01	1977830	G	G	G	G					84	70	0.138095238	0.10952381	0.047619048	0.071428571	0.023809524	0.696060788	0.157352831	0.158359425	0.800356084
Itr_chr01	1978074	T	T	T	T					105	99	0.131890332	0.102453102	0.076190476	0.111111111	0.034920635	0.471105779	0.326881568	0.158359425	0.800356084
Itr_chr01	1979472	C	C	C/G	C					62	53	0.155812538	0.118685332	0.129032258	0.037735849	-0.091296409	0.137172565	0.862732739	0.158359425	0.800356084
Itr_chr01	1979481	T	T	T	T					69	60	0.157246377	0.117391304	0.057971014	0.1	0.042028986	0.459708058	0.337517883	0.158359425	0.800356084
Itr_chr01	1979489	C	C	C	C					74	61	0.153522375	0.115861763	0.054054054	0.032786885	-0.021267169	0.699460108	0.155237049	0.158359425	0.800356084
Itr_chr01	1979529	A	A	A	A					82	74	0.139749506	0.105800923	0.06097561	0.054054054	-0.006921556	0.892821436	0.049235391	0.158359425	0.800356084
Itr_chr01	1979568	G	G	G	G					74	69	0.146690168	0.105366236	0.027027027	0.043478261	0.016451234	0.794241152	0.100047615	0.158359425	0.800356084
Itr_chr01	1986338	C	C	C	C					99	93	0.130987292	0.099706745	0.101010101	0.064516129	-0.036493972	0.471905619	0.326144852	0.158359425	0.800356084
Itr_chr01	1986356	C	C	C/CAAGAACAACAAG	C/CAAGAACAACAAG					73	58	0.15564478	0.116202173	0.136986301	0.103448276	-0.033538026	0.573885223	0.241174958	0.158359425	0.800356084
Itr_chr01	1986398	T	T	T/C	T/C					118	117	0.12668405	0.094451688	0.13559322	0.205128205	0.069534985	0.133373325	0.874931021	0.158359425	0.800356084
Itr_chr01	1987540	T	T	T	T					148	161	0.116921269	0.087166359	0.121621622	0.055900621	-0.065721001	0.143171366	0.844143832	0.158359425	0.800356084
Itr_chr01	1987769	G	G	G	G/A				QTL	184	194	0.107406992	0.083762887	0.059782609	0.154639175	0.094856567	0.027194561	1.565517946	0.158359425	0.800356084
Itr_chr01	1987770	A	A	A	A/C				QTL	182	195	0.109157509	0.084249084	0.06043956	0.158974359	0.098534799	0.018196361	1.740015462	0.158359425	0.800356084
Itr_chr01	1987875	C	C	C	C					199	187	0.11074087	0.084002902	0.060301508	0.090909091	0.030607583	0.49010198	0.309713543	0.158359425	0.800356084	Itr_chr01CG01190=MODERATE	Itr_chr01CG01190=missense_variant	Itr_chr01CG01190=c.70G>A	Itr_chr01CG01190=p.Ala24Thr
Itr_chr01	1988215	A	A	A	A					100	90	0.136666667	0.103333333	0.06	0.022222222	-0.037777778	0.455308938	0.341693824	0.158359425	0.800356084
Itr_chr01	1988860	A	A	A	A/T					60	79	0.147890295	0.111392405	0.083333333	0.113924051	0.030590717	0.586482703	0.231744792	0.158359425	0.800356084
Itr_chr01	1988900	T	T	T	T/A					68	68	0.147058824	0.117647059	0.102941176	0.117647059	0.014705882	0.827834433	0.082056513	0.158359425	0.800356084
Itr_chr01	1988989	AATTTGATAATG	AATTTGATAATG	AATTTGATAATG	AATTTGATAATG					80	72	0.144444444	0.109722222	0.025	0.083333333	0.058333333	0.314737053	0.502052127	0.158359425	0.800356084
Itr_chr01	1989034	G	G	G	G/A					85	72	0.143137255	0.107026144	0.094117647	0.111111111	0.016993464	0.762647471	0.117676166	0.158359425	0.800356084
Itr_chr01	1989122	T	T	T/TTTTA	T					80	81	0.138117284	0.100771605	0.1125	0.098765432	-0.013734568	0.74465107	0.128047182	0.158359425	0.800356084
Itr_chr01	1989131	T	T	T/G	T/G					82	81	0.145438121	0.109153869	0.12195122	0.12345679	0.001505571	0.914817037	0.038665756	0.158359425	0.800356084
Itr_chr01	1989277	A	A	A	A/C			QTL	QTL	157	150	0.115116773	0.087983015	0.044585987	0.173333333	0.128747346	0.0029994	2.522965595	0.158359425	0.800356084
Itr_chr01	1989396	G	A	A	A					188	211	0.108525764	0.081425834	0.063829787	0.132701422	0.068871635	0.107178564	0.969892065	0.158359425	0.800356084
Itr_chr01	1989498	C	G	G	G					183	175	0.111506635	0.085433255	0.092896175	0.114285714	0.021389539	0.621275745	0.206715601	0.158359425	0.800356084
Itr_chr01	1989505	T	T	T	T					182	177	0.113925622	0.086142671	0.082417582	0.056497175	-0.025920407	0.529694061	0.275974896	0.158359425	0.800356084
Itr_chr01	1989580	ACCAGC	ACCAGC	ACCAGC/A	ACCAGC					79	70	0.145388788	0.109041591	0.126582278	0.071428571	-0.055153707	0.325534893	0.487402454	0.158359425	0.800356084
Itr_chr01	1989642	A	A	A	A					144	146	0.115772451	0.08837519	0.055555556	0.089041096	0.03348554	0.471505699	0.326513054	0.158359425	0.800356084
Itr_chr01	1989766	T	T	T	T					159	158	0.120452193	0.088766818	0.050314465	0.056962025	0.00664756	0.885422915	0.052849242	0.158359425	0.800356084
Itr_chr01	1989815	G	G	G	G					185	179	0.108138306	0.084704817	0.07027027	0.12849162	0.05822135	0.161167766	0.792721813	0.158359425	0.800356084
Itr_chr01	1989845	C	G	G	G					188	159	0.107420045	0.083232972	0.069148936	0.113207547	0.044058611	0.305138972	0.515502321	0.158359425	0.800356084
Itr_chr01	1989855	T	A	A	A					182	159	0.111410602	0.08500933	0.065934066	0.106918239	0.040984173	0.337932414	0.47117015	0.158359425	0.800356084
Itr_chr01	1989900	A	T	T	T					198	171	0.110047847	0.083997873	0.065656566	0.040935673	-0.024720893	0.563887223	0.248807746	0.158359425	0.800356084
Itr_chr01	1990102	A	G	G	G					189	176	0.110690236	0.085648148	0.047619048	0.068181818	0.020562771	0.640671866	0.193364347	0.158359425	0.800356084
Itr_chr01	1990198	G	G	G	G					201	151	0.111133076	0.084610062	0.104477612	0.112582781	0.00810517	0.863427315	0.063774217	0.158359425	0.800356084	Itr_chr01CG01200=MODERATE	Itr_chr01CG01200=missense_variant	Itr_chr01CG01200=c.1068C>G	Itr_chr01CG01200=p.Asp356Glu
Itr_chr01	1991361	T	T	T	T					197	189	0.114602637	0.085515537	0.050761421	0.08994709	0.039185669	0.354729054	0.450103239	0.158359425	0.800356084
Itr_chr01	1991625	A	A	A	A					159	149	0.115782365	0.088092525	0.106918239	0.10738255	0.000464311	0.98960208	0.004539401	0.158359425	0.800356084
Itr_chr01	1991815	T	T	T	T					182	187	0.111212317	0.083886702	0.054945055	0.128342246	0.073397191	0.086782643	1.061567125	0.158359425	0.800356084
Itr_chr01	1992068	T	T	T	T/A				QTL	150	112	0.124285714	0.093095238	0.06	0.160714286	0.100714286	0.032993401	1.48157291	0.158359425	0.800356084
Itr_chr01	1992087	C	A	A	C/A				QTL	149	120	0.117785235	0.089597315	0.067114094	0.175	0.107885906	0.020195961	1.694735481	0.158359425	0.800356084
Itr_chr01	1992100	C	C	C/CAATA	C					147	110	0.122820037	0.093259122	0.129251701	0.1	-0.029251701	0.564887023	0.248038402	0.158359425	0.800356084
Itr_chr01	1992449	A	A	A	A/T				QTL	197	204	0.108340798	0.081939883	0.055837563	0.147058824	0.09122126	0.033793241	1.47117015	0.158359425	0.800356084
Itr_chr01	1992562	C	C	C/T	C					163	174	0.113391157	0.084655525	0.134969325	0.103448276	-0.031521049	0.461107778	0.336197552	0.158359425	0.800356084
Itr_chr01	1993227	T	T	T/A	T/A					172	133	0.119382759	0.088608148	0.145348837	0.15037594	0.005027103	0.906218756	0.042766953	0.158359425	0.800356084
Itr_chr01	1993298	T	T	T	T/TTC					115	84	0.126397516	0.097929607	0.104347826	0.130952381	0.026604555	0.605078984	0.218187931	0.158359425	0.800356084
Itr_chr01	1993990	A	G	G	G					189	179	0.108155242	0.082586976	0.084656085	0.122905028	0.038248943	0.382923415	0.416888076	0.158359425	0.800356084
Itr_chr01	1994189	G	G	G	G					172	200	0.114418605	0.085348837	0.093023256	0.095	0.001976744	0.964407119	0.015739593	0.158359425	0.800356084
Itr_chr01	1995108	C	C	C	C				QTL	197	206	0.105909024	0.081415406	0.040609137	0.140776699	0.100167562	0.015196961	1.818243262	0.158359425	0.800356084
Itr_chr01	1995198	C	C	C	C				QTL	226	215	0.107676477	0.08088084	0.044247788	0.130232558	0.085984771	0.038192362	1.418023487	0.158359425	0.800356084
Itr_chr01	1995631	C	C	C	C					236	211	0.106052695	0.081954374	0.042372881	0.056872038	0.014499157	0.711857628	0.147606857	0.158359425	0.800356084
Itr_chr01	1995915	C	C	C	C					169	157	0.111898391	0.085139261	0.041420118	0.114649682	0.073229563	0.095980804	1.017815617	0.158359425	0.800356084	Itr_chr01CG01210=MODERATE	Itr_chr01CG01210=disruptive_inframe_insertion	Itr_chr01CG01210=c.605_606insGGCGGG	Itr_chr01CG01210=p.Ala202_Ala203insAlaGly
Itr_chr01	1995925	G	G	G	G					175	160	0.11	0.085	0.04	0.1	0.06	0.176364727	0.753588269	0.158359425	0.800356084
Itr_chr01	1996159	C	C	C	C/T			QTL	QTL	124	108	0.125448029	0.096475508	0.080645161	0.259259259	0.178614098	0.00019996	3.699056855	0.158359425	0.800356084
Itr_chr01	1996852	G	G	G	G					191	178	0.112094829	0.084799106	0.068062827	0.08988764	0.021824813	0.617276545	0.209520225	0.158359425	0.800356084
Itr_chr01	1996945	G	G	G	G					191	198	0.1127241	0.084933101	0.052356021	0.116161616	0.063805595	0.140971806	0.850867738	0.158359425	0.800356084
Itr_chr01	1997510	T	T	T	T					198	187	0.108734403	0.082887701	0.050505051	0.053475936	0.002970885	0.951609678	0.02154115	0.158359425	0.800356084
Itr_chr01	1997603	AGTAAATG	AGTAAATG	AGTAAATG/A	AGTAAATG/A					67	78	0.140642939	0.108687333	0.179104478	0.141025641	-0.038078837	0.5044991	0.297139604	0.158359425	0.800356084	Itr_chr01CG01210=HIGH	Itr_chr01CG01210=frameshift_variant	Itr_chr01CG01210=c.1346_1352delGTAAATG	Itr_chr01CG01210=p.Ser449fs
Itr_chr01	1997644	T	T	T	T					217	173	0.106550172	0.084600836	0.050691244	0.104046243	0.053354999	0.213357329	0.670892435	0.158359425	0.800356084
Itr_chr01	1997674	C	C	C	C					201	144	0.109556385	0.085199005	0.044776119	0.097222222	0.052446103	0.226554689	0.644826945	0.158359425	0.800356084
Itr_chr01	2001373	G	G	G	G					176	144	0.114267677	0.087121212	0.073863636	0.055555556	-0.018308081	0.672465507	0.172329987	0.158359425	0.800356084
Itr_chr01	2001421	A	A	A	A					188	181	0.110673563	0.084518632	0.090425532	0.049723757	-0.040701775	0.346530694	0.460258292	0.158359425	0.800356084
Itr_chr01	2001484	A	A	A	A					181	180	0.110374463	0.083578883	0.110497238	0.038888889	-0.071608349	0.099980004	1.00008685	0.158359425	0.800356084
Itr_chr01	2001648	G	G	G	G/A			QTL	QTL	143	100	0.121048951	0.092027972	0.034965035	0.2	0.165034965	0.00019996	3.699056855	0.158359425	0.800356084
Itr_chr01	2001663	TGCTAGGGAGATATTTGAACAAACC	TGCTAGGGAGATATTTGAACAAACC	TGCTAGGGAGATATTTGAACAAACC	TGCTAGGGAGATATTTGAACAAACC/T					141	100	0.12893617	0.094751773	0.063829787	0.1	0.036170213	0.477104579	0.321386415	0.158359425	0.800356084
Itr_chr01	2001700	C	C	C	C/A					121	108	0.123278237	0.094199571	0.099173554	0.12037037	0.021196817	0.664467107	0.177526513	0.158359425	0.800356084
Itr_chr01	2001843	T	C	T/C	T/C					78	74	0.14033264	0.110880111	0.166666667	0.243243243	0.076576577	0.159768046	0.796510075	0.158359425	0.800356084
Itr_chr01	2001921	C	C	C	C/T			QTL	QTL	67	73	0.148231446	0.108157841	0.059701493	0.219178082	0.15947659	0.00519896	2.284083507	0.158359425	0.800356084
Itr_chr01	2002841	C	C	C	C/T			QTL	QTL	84	87	0.137110016	0.102216749	0.05952381	0.275862069	0.216338259	2.00E-05	4.699056855	0.158359425	0.800356084
Itr_chr01	2002893	G	G	G/A	G/A					124	125	0.121225806	0.089354839	0.161290323	0.144	-0.017290323	0.663067387	0.178442333	0.158359425	0.800356084
Itr_chr01	2002956	G	G	G	G					169	156	0.111439842	0.08530572	0.065088757	0.108974359	0.043885602	0.310137972	0.508445057	0.158359425	0.800356084
Itr_chr01	2003206	G	G	G	G					212	185	0.105558389	0.08118307	0.033018868	0.097297297	0.064278429	0.123575285	0.908068379	0.158359425	0.800356084
Itr_chr01	2003383	A	G	G	A/G			QTL	QTL	145	131	0.117504606	0.091392472	0.04137931	0.160305344	0.118926033	0.00979804	2.008860775	0.158359425	0.800356084
Itr_chr01	2004315	A	A	A	A					149	136	0.119571654	0.090110541	0.073825503	0.117647059	0.043821555	0.325934813	0.48686925	0.158359425	0.800356084
Itr_chr01	2004345	C	C	C	C					160	149	0.115520134	0.087751678	0.0625	0.10738255	0.04488255	0.309738052	0.509005437	0.158359425	0.800356084
Itr_chr01	2004396	C	C	C	C/T					163	162	0.116223586	0.08570022	0.067484663	0.12962963	0.062144967	0.143571286	0.84293241	0.158359425	0.800356084
Itr_chr01	2004451	C	C	C	C					135	154	0.119336219	0.092448292	0.088888889	0.103896104	0.015007215	0.74745051	0.126417558	0.158359425	0.800356084
Itr_chr01	2004517	C	C	C	C/T				QTL	131	128	0.113609256	0.090708492	0.045801527	0.1484375	0.102635973	0.025194961	1.598686309	0.158359425	0.800356084
Itr_chr01	2005068	G	T	T	G/T				QTL	154	151	0.114259912	0.086995786	0.064935065	0.165562914	0.100627849	0.022995401	1.638359014	0.158359425	0.800356084
Itr_chr01	2005071	C	C	C	C/T					159	149	0.112869866	0.086024229	0.094339623	0.174496644	0.080157022	0.067986403	1.167577938	0.158359425	0.800356084
Itr_chr01	2005086	G	G	G	G/T			QTL	QTL	160	153	0.111356209	0.086070261	0.06875	0.183006536	0.114256536	0.00719856	2.142754354	0.158359425	0.800356084
Itr_chr01	2005149	C	C	C	C					176	148	0.117168305	0.086916462	0.056818182	0.121621622	0.06480344	0.152169566	0.817672198	0.158359425	0.800356084
Itr_chr01	2005192	G	A	A	A					152	145	0.117876588	0.089882033	0.039473684	0.117241379	0.077767695	0.087982404	1.055604178	0.158359425	0.800356084
Itr_chr01	2005214	G	G	G	G/C					167	146	0.113895497	0.086498236	0.065868263	0.130136986	0.064268723	0.147370526	0.831589367	0.158359425	0.800356084
Itr_chr01	2005345	T	G	G	T/G				QTL	122	116	0.128603731	0.095392877	0.090163934	0.198275862	0.108111928	0.022995401	1.638359014	0.158359425	0.800356084
Itr_chr01	2005348	G	G	G	G/A				QTL	118	120	0.124576271	0.094067797	0.093220339	0.2	0.106779661	0.028394321	1.54676851	0.158359425	0.800356084
Itr_chr01	2006022	G	G	G	G/A			QTL	QTL	103	87	0.134136815	0.102667113	0.087378641	0.287356322	0.199977681	2.00E-05	4.699056855	0.158359425	0.800356084
Itr_chr01	2006740	A	G	G	G				QTL	187	190	0.109766395	0.081142696	0.037433155	0.126315789	0.088882634	0.032193561	1.492230979	0.158359425	0.800356084
Itr_chr01	2007138	T	G	G	T/G					176	155	0.111986804	0.087719941	0.051136364	0.122580645	0.071444282	0.107578484	0.968274579	0.158359425	0.800356084
Itr_chr01	2007213	T	T	T	T					175	166	0.112736661	0.084337349	0.051428571	0.096385542	0.044956971	0.304739052	0.516071888	0.158359425	0.800356084
Itr_chr01	2007221	T	T	T	T					170	153	0.113071895	0.08496732	0.029411765	0.08496732	0.055555556	0.204559088	0.689181221	0.158359425	0.800356084
Itr_chr01	2008041	AT	A	A	A					100	116	0.126896552	0.096551724	0.09	0.137931034	0.047931034	0.340931814	0.467332471	0.158359425	0.800356084
Itr_chr01	2008043	T	A	A	T/A					129	143	0.118881119	0.092860628	0.093023256	0.146853147	0.053829891	0.25414917	0.594911304	0.158359425	0.800356084
Itr_chr01	2008044	T	T	T	T					137	146	0.114638536	0.089041096	0.04379562	0.109589041	0.065793421	0.147370526	0.831589367	0.158359425	0.800356084
Itr_chr01	2008160	T	G	G	T/G			QTL	QTL	165	150	0.112121212	0.087272727	0.060606061	0.193333333	0.132727273	0.0029994	2.522965595	0.158359425	0.800356084
Itr_chr01	2008307	C	C	C	C					130	133	0.11978022	0.093869289	0.053846154	0.112781955	0.058935801	0.209158168	0.67952517	0.158359425	0.800356084
Itr_chr01	2008409	G	G	G	G/T					69	77	0.141351402	0.110860154	0.072463768	0.155844156	0.083380388	0.137372525	0.862100117	0.158359425	0.800356084
Itr_chr01	2008674	C	C	C	C					171	150	0.11625731	0.087368421	0.052631579	0.113333333	0.060701754	0.181763647	0.740492971	0.158359425	0.800356084
Itr_chr01	2008680	CTGA	C	C	CTGA/C			QTL	QTL	156	128	0.116987179	0.087940705	0.076923077	0.203125	0.126201923	0.00579884	2.236658857	0.158359425	0.800356084
Itr_chr01	2008700	T	T	T	T/G					160	147	0.115433673	0.08877551	0.0625	0.149659864	0.087159864	0.053389322	1.272545593	0.158359425	0.800356084
Itr_chr01	2009262	T	T	T	T/C					161	154	0.116318464	0.086109543	0.068322981	0.136363636	0.068040655	0.121775645	0.914439562	0.158359425	0.800356084
Itr_chr01	2009634	C	C	C	C/G					95	86	0.139534884	0.101835985	0.084210526	0.139534884	0.055324357	0.282343531	0.549222158	0.158359425	0.800356084
Itr_chr01	2009757	C	T	T	C/T					142	148	0.116673011	0.086981348	0.063380282	0.128378378	0.064998097	0.158768246	0.799236352	0.158359425	0.800356084
Itr_chr01	2010003	TTC	TTC	TTC	TTC/T					115	117	0.122630992	0.093719807	0.086956522	0.111111111	0.024154589	0.646070786	0.189719897	0.158359425	0.800356084
Itr_chr01	2010005	C	T	T	C/T				QTL	129	121	0.121980908	0.092446665	0.03875969	0.148760331	0.110000641	0.020395921	1.690456683	0.158359425	0.800356084
Itr_chr01	2010057	T	T	T	T					179	180	0.111918063	0.084109249	0.044692737	0.111111111	0.066418374	0.133173365	0.875582625	0.158359425	0.800356084
Itr_chr01	2010255	A	T	T	A/T					157	141	0.115959705	0.086868139	0.063694268	0.141843972	0.078149704	0.078584283	1.104664304	0.158359425	0.800356084
Itr_chr01	2010271	T	A	A	T/A				QTL	143	132	0.116550117	0.091491841	0.062937063	0.159090909	0.096153846	0.036192761	1.44137828	0.158359425	0.800356084
Itr_chr01	2010539	C	T	T	T					168	163	0.11134239	0.086546889	0.053571429	0.110429448	0.056858019	0.196360728	0.706945367	0.158359425	0.800356084
Itr_chr01	2010631	C	T	T	T					202	183	0.107937023	0.082995185	0.044554455	0.076502732	0.031948277	0.451909618	0.344948415	0.158359425	0.800356084
Itr_chr01	2010679	T	C	C	C					217	181	0.108791405	0.083000229	0.036866359	0.071823204	0.034956845	0.406518696	0.390919476	0.158359425	0.800356084
Itr_chr01	2010789	C	C	C	C					214	211	0.106945121	0.083514196	0.08411215	0.118483412	0.034371263	0.419716057	0.377044416	0.158359425	0.800356084
Itr_chr01	2010866	A	C	C	C					223	201	0.107913348	0.081074448	0.053811659	0.099502488	0.045690828	0.273745251	0.562653406	0.158359425	0.800356084
Itr_chr01	2011326	G	G	G	G					224	213	0.108840543	0.082054829	0.089285714	0.112676056	0.023390342	0.567686463	0.245891462	0.158359425	0.800356084
Itr_chr01	2011822	C	C	C	C					230	195	0.110033445	0.080379041	0.056521739	0.087179487	0.030657748	0.471305739	0.326697272	0.158359425	0.800356084
Itr_chr01	2011984	T	T	T	T					210	181	0.106656143	0.083609576	0.10952381	0.071823204	-0.037700605	0.375724855	0.425130074	0.158359425	0.800356084
Itr_chr01	2012021	C	C	C	C					213	185	0.110265195	0.083238168	0.0657277	0.108108108	0.042380409	0.319136173	0.496023968	0.158359425	0.800356084
Itr_chr01	2012089	A	A	A	A					193	172	0.107663574	0.084558381	0.062176166	0.11627907	0.054102904	0.207958408	0.682023515	0.158359425	0.800356084
Itr_chr01	2012117	T	T	T	T					196	183	0.110739378	0.083835173	0.06122449	0.071038251	0.009813762	0.827234553	0.082371334	0.158359425	0.800356084
Itr_chr01	2012232	C	C	C	C					168	182	0.111721612	0.086996337	0.06547619	0.104395604	0.038919414	0.383523295	0.416208252	0.158359425	0.800356084
Itr_chr01	2012266	T	T	T	T					163	163	0.110429448	0.085889571	0.055214724	0.030674847	-0.024539877	0.562687463	0.249732761	0.158359425	0.800356084
Itr_chr01	2012330	C	C	C	C/A					158	147	0.116464307	0.084818738	0.094936709	0.12244898	0.027512271	0.517096581	0.286428334	0.158359425	0.800356084
Itr_chr01	2012333	A	A	A	A					154	150	0.115151515	0.088051948	0.097402597	0.12	0.022597403	0.611477704	0.213619373	0.158359425	0.800356084
Itr_chr01	2012418	C	C	C	C					127	137	0.120409219	0.0897178	0.070866142	0.072992701	0.002126559	0.969006199	0.013673445	0.158359425	0.800356084
Itr_chr01	2012677	A	A	A	A					101	114	0.126715303	0.096491228	0.02970297	0.061403509	0.031700538	0.520495901	0.283582686	0.158359425	0.800356084
Itr_chr01	2013246	G	G	G	G					74	82	0.143045485	0.107119314	0.054054054	0.06097561	0.006921556	0.908818236	0.041522967	0.158359425	0.800356084
Itr_chr01	2013270	T	T	T	T					101	104	0.129855293	0.101009139	0.079207921	0.076923077	-0.002284844	0.970005999	0.01322558	0.158359425	0.800356084
Itr_chr01	2013655	T	G	G	T/G					125	138	0.11715942	0.090434783	0.088	0.166666667	0.078666667	0.090781844	1.042001002	0.158359425	0.800356084
Itr_chr01	2013665	C	C	C	C/A					122	143	0.121059269	0.092800642	0.06557377	0.13986014	0.074286369	0.110577884	0.956331723	0.158359425	0.800356084
Itr_chr01	2013673	C	G	G	C/G				QTL	125	139	0.120690647	0.093697842	0.096	0.208633094	0.112633094	0.018196361	1.740015462	0.158359425	0.800356084
Itr_chr01	2013750	A	A	A	A/G					134	124	0.122652865	0.092200289	0.111940299	0.137096774	0.025156476	0.592481504	0.227325203	0.158359425	0.800356084
Itr_chr01	2013801	A	A	A	A					185	168	0.110778636	0.083140283	0.091891892	0.047619048	-0.044272844	0.296140772	0.528501796	0.158359425	0.800356084
Itr_chr01	2013855	T	T	T	T					217	198	0.106619187	0.081064097	0.069124424	0.085858586	0.016734162	0.687462507	0.162750982	0.158359425	0.800356084
Itr_chr01	2013902	G	T	T	T					198	194	0.11059044	0.084400708	0.055555556	0.113402062	0.057846506	0.175764847	0.755067979	0.158359425	0.800356084
Itr_chr01	2014034	A	C	C	A/C				QTL	189	185	0.11008151	0.082568283	0.068783069	0.156756757	0.087973688	0.038792242	1.411255125	0.158359425	0.800356084
Itr_chr01	2014035	T	A	A	T/A				QTL	187	182	0.105776576	0.083798554	0.069518717	0.159340659	0.089821943	0.034393121	1.463528408	0.158359425	0.800356084
Itr_chr01	2014720	G	G	G	G/T				QTL	220	201	0.10920398	0.081637268	0.045454545	0.144278607	0.098824062	0.017596481	1.754574182	0.158359425	0.800356084
Itr_chr01	2014814	A	A	A	A/G				QTL	216	180	0.107407407	0.080555556	0.041666667	0.138888889	0.097222222	0.019996001	1.699056855	0.158359425	0.800356084
Itr_chr01	2014953	G	G	G	G					233	191	0.107543312	0.082151765	0.068669528	0.089005236	0.020335708	0.633073385	0.198545944	0.158359425	0.800356084	Itr_chr01CG01230=MODERATE	Itr_chr01CG01230=missense_variant	Itr_chr01CG01230=c.735G>T	Itr_chr01CG01230=p.Arg245Ser
Itr_chr01	2015286	C	C	C	C					180	164	0.108943089	0.084552846	0.072222222	0.054878049	-0.017344173	0.696460708	0.15710338	0.158359425	0.800356084
Itr_chr01	2015287	GGGTGCT	GGGTGCT	GGGTGCT	GGGTGCT					174	157	0.111831027	0.085914049	0.074712644	0.057324841	-0.017387803	0.689662068	0.16136366	0.158359425	0.800356084
Itr_chr01	2015666	G	G	G	G/T			QTL	QTL	225	183	0.104990893	0.082258652	0.044444444	0.153005464	0.10856102	0.00819836	2.086272998	0.158359425	0.800356084	Itr_chr01CG01230=MODERATE	Itr_chr01CG01230=missense_variant	Itr_chr01CG01230=c.832G>T	Itr_chr01CG01230=p.Gly278Cys
Itr_chr01	2016683	T	T	T	T					179	182	0.109705937	0.084535576	0.05027933	0.131868132	0.081588802	0.059988002	1.2219356	0.158359425	0.800356084
Itr_chr01	2016722	G	G	G	G					167	163	0.116858308	0.087212079	0.041916168	0.110429448	0.06851328	0.130573885	0.884143673	0.158359425	0.800356084
Itr_chr01	2016777	G	G	G	G			QTL	QTL	158	119	0.115360068	0.090894586	0.050632911	0.168067227	0.117434315	0.0089982	2.045844341	0.158359425	0.800356084
Itr_chr01	2016810	G	G	G	G/T					142	99	0.123346137	0.094323517	0.056338028	0.131313131	0.074975103	0.117776445	0.92894156	0.158359425	0.800356084
Itr_chr01	2016828	T	T	T	T					108	72	0.138888889	0.101851852	0.055555556	0.083333333	0.027777778	0.627074585	0.202680801	0.158359425	0.800356084
Itr_chr01	2016836	C	C	C	C/T			QTL	QTL	107	76	0.136374816	0.103910477	0.074766355	0.236842105	0.16207575	0.0019996	2.699056855	0.158359425	0.800356084
Itr_chr01	2016960	G	G	G	G/C					77	64	0.142654221	0.109577922	0.077922078	0.109375	0.031452922	0.582483503	0.23471637	0.158359425	0.800356084
Itr_chr01	2016998	C	C	C	C					89	88	0.136363636	0.102911134	0.033707865	0.079545455	0.045837589	0.378724255	0.42167688	0.158359425	0.800356084
Itr_chr01	2017013	C	C	C	C					91	90	0.131746032	0.1004884	0.032967033	0.088888889	0.055921856	0.280743851	0.551689747	0.158359425	0.800356084
Itr_chr01	2021336	G	G	G/A	G					104	101	0.128998477	0.099581112	0.134615385	0.04950495	-0.085110434	0.094981004	1.022363245	0.162588193	0.788910995
Itr_chr01	2021353	C	C	C/T	C					109	108	0.128270472	0.093357119	0.119266055	0.046296296	-0.072969759	0.143771246	0.842327964	0.162588193	0.788910995
Itr_chr01	2021368	C	C	C/T	C					101	99	0.131313131	0.101010101	0.108910891	0.070707071	-0.03820382	0.465106979	0.332447144	0.162588193	0.788910995
Itr_chr01	2021854	G	G	G	G					64	68	0.144301471	0.113970588	0.03125	0.029411765	-0.001838235	0.99860028	0.000608317	0.162588193	0.788910995
Itr_chr01	2026463	T	T	T/C	T					94	79	0.134258012	0.103285753	0.127659574	0.101265823	-0.026393752	0.618676265	0.208536545	0.162588193	0.788910995
Itr_chr01	2026737	T	T	T	T					180	135	0.114814815	0.087037037	0.111111111	0.066666667	-0.044444444	0.327734453	0.484477901	0.162588193	0.788910995
Itr_chr01	2026776	A	A	A	A					188	155	0.11214825	0.086479067	0.053191489	0.083870968	0.030679478	0.48830234	0.311311195	0.162588193	0.788910995
Itr_chr01	2026912	T	T	T	T/A					163	152	0.115837908	0.088190184	0.073619632	0.138157895	0.064538263	0.141771646	0.848410619	0.162588193	0.788910995
Itr_chr01	2027099	A	A	A	A					187	189	0.110601816	0.08414679	0.053475936	0.111111111	0.057635175	0.184363127	0.734325933	0.162588193	0.788910995
Itr_chr01	2027593	A	A	A	A					200	191	0.109947644	0.082879581	0.095	0.104712042	0.009712042	0.827034593	0.082476324	0.162588193	0.788910995
Itr_chr01	2027914	C	C	C	C					122	129	0.120472741	0.093277418	0.024590164	0.03875969	0.014169526	0.73905219	0.131324892	0.162588193	0.788910995
Itr_chr01	2028535	T	T	T	T					171	184	0.111651411	0.084477498	0.058479532	0.119565217	0.061085685	0.159368126	0.797598533	0.162588193	0.788910995
Itr_chr01	2028770	A	A	A/T	A/T					94	115	0.130434783	0.098519889	0.127659574	0.113043478	-0.014616096	0.768246351	0.114499494	0.162588193	0.788910995
Itr_chr01	2028963	G	G	G	G					209	191	0.109872492	0.082517097	0.062200957	0.062827225	0.000626268	0.99040192	0.004188527	0.162588193	0.788910995
Itr_chr01	2030535	T	T	T	T					113	115	0.124663332	0.094574836	0.03539823	0.07826087	0.042862639	0.359728054	0.444025691	0.162588193	0.788910995
Itr_chr01	2031011	G	G	G	G/A					158	158	0.113924051	0.088607595	0.094936709	0.151898734	0.056962025	0.216556689	0.664428398	0.162588193	0.788910995
Itr_chr01	2031165	C	C	C	C					179	176	0.109002031	0.083132301	0.067039106	0.096590909	0.029551803	0.485302939	0.313987078	0.162588193	0.788910995
Itr_chr01	2031208	T	T	T	T					180	169	0.11268902	0.085996055	0.061111111	0.088757396	0.027646285	0.525094981	0.279762133	0.162588193	0.788910995
Itr_chr01	2031511	G	G	G	G				QTL	202	206	0.10621936	0.084831299	0.02970297	0.121359223	0.091656253	0.031993601	1.494936872	0.162588193	0.788910995
Itr_chr01	2031693	G	G	G	G/T					193	186	0.113014653	0.084962951	0.124352332	0.198924731	0.0745724	0.086382723	1.063573108	0.162588193	0.788910995
Itr_chr01	2031746	G	G	G	G/A			QTL	QTL	193	178	0.109186703	0.083716598	0.031088083	0.174157303	0.14306922	0.00139972	2.853958815	0.162588193	0.788910995
Itr_chr01	2031783	G	G	G	G					187	190	0.109513088	0.083703912	0.117647059	0.115789474	-0.001857585	0.957608478	0.018812018	0.162588193	0.788910995
Itr_chr01	2031798	T	T	T	T					182	190	0.112203586	0.084499711	0.104395604	0.078947368	-0.025448236	0.551489702	0.258462593	0.162588193	0.788910995
Itr_chr01	2031799	G	G	G	G					179	186	0.113624076	0.085060371	0.100558659	0.086021505	-0.014537154	0.728454309	0.137597683	0.162588193	0.788910995
Itr_chr01	2031814	T	T	T	T					195	189	0.11021571	0.085632886	0.097435897	0.068783069	-0.028652829	0.49930014	0.301638312	0.162588193	0.788910995
Itr_chr01	2031950	C	C	C	C/T			QTL	QTL	184	152	0.109267735	0.084668192	0.043478261	0.157894737	0.114416476	0.0079984	2.096996863	0.162588193	0.788910995
Itr_chr01	2032035	G	G	G	G/T					202	164	0.105831925	0.083494325	0.069306931	0.152439024	0.083132094	0.051589682	1.287437149	0.162588193	0.788910995
Itr_chr01	2032284	G	G	G	G/T				QTL	166	153	0.113158516	0.086778486	0.048192771	0.150326797	0.102134026	0.018596281	1.730573906	0.162588193	0.788910995
Itr_chr01	2032307	C	C	C	C/T					167	151	0.115953523	0.08708411	0.065868263	0.145695364	0.079827101	0.075984803	1.119273258	0.162588193	0.788910995
Itr_chr01	2032480	G	G	G	G/T				QTL	198	163	0.111080126	0.084464275	0.060606061	0.165644172	0.105038111	0.014797041	1.829825135	0.162588193	0.788910995
Itr_chr01	2032560	T	T	T	T/C					162	141	0.115313895	0.087207775	0.067901235	0.134751773	0.066850538	0.134973005	0.869753082	0.162588193	0.788910995
Itr_chr01	2032705	T	T	T	T/C			QTL	QTL	200	161	0.110434783	0.085279503	0.035	0.167701863	0.132701863	0.00279944	2.552928819	0.162588193	0.788910995
Itr_chr01	2032748	GATTA	GATTA	GATTA	GATTA					194	167	0.113556392	0.086178159	0.046391753	0.047904192	0.001512439	0.972805439	0.01197401	0.162588193	0.788910995
Itr_chr01	2032785	A	A	A/T	A/T					201	140	0.113006397	0.087882018	0.154228856	0.135714286	-0.01851457	0.676664667	0.1696265	0.162588193	0.788910995
Itr_chr01	2032795	G	G	G	G					213	140	0.111871227	0.085949027	0.042253521	0.057142857	0.014889336	0.75144971	0.124100079	0.162588193	0.788910995
Itr_chr01	2033012	T	T	T	T/A			QTL	QTL	152	140	0.115413534	0.089285714	0.019736842	0.25	0.230263158	2.00E-05	4.699056855	0.162588193	0.788910995
Itr_chr01	2033023	T	T	T	T/TTG			QTL	QTL	158	131	0.118755435	0.089718813	0.018987342	0.251908397	0.232921055	2.00E-05	4.699056855	0.162588193	0.788910995
Itr_chr01	2033480	T	T	T	T					187	149	0.113555611	0.08807379	0.058823529	0.087248322	0.028424793	0.536292741	0.270598081	0.162588193	0.788910995
Itr_chr01	2033521	T	T	T	T					186	134	0.115310544	0.088749799	0.048387097	0.044776119	-0.003610977	0.936812637	0.028347259	0.162588193	0.788910995
Itr_chr01	2033591	T	T	T	T					143	102	0.123063211	0.093651447	0.090909091	0.107843137	0.016934046	0.715456909	0.145416518	0.162588193	0.788910995
Itr_chr01	2033610	C	C	C	C/T					121	90	0.130762167	0.09862259	0.066115702	0.111111111	0.044995409	0.365526895	0.437080663	0.162588193	0.788910995
Itr_chr01	2033624	T	T	T	T					102	103	0.127831715	0.098419951	0.019607843	0.009708738	-0.009899105	0.845030994	0.073127362	0.162588193	0.788910995
Itr_chr01	2033682	T	T	T	T/C				QTL	88	85	0.133957219	0.101470588	0.068181818	0.188235294	0.120053476	0.019596081	1.707830779	0.162588193	0.788910995
Itr_chr01	2033755	A	A	A	A					125	117	0.118358974	0.092717949	0.08	0.05982906	-0.02017094	0.677664467	0.168985286	0.162588193	0.788910995
Itr_chr01	2033786	T	T	T	T					100	111	0.126126126	0.096936937	0.04	0.099099099	0.059099099	0.236552689	0.62607211	0.162588193	0.788910995
Itr_chr01	2033818	C	C	C	C					120	120	0.116666667	0.091666667	0.033333333	0.083333333	0.05	0.326334733	0.4863367	0.162588193	0.788910995
Itr_chr01	2034052	C	C	C	C					113	112	0.125474083	0.0982933	0.03539823	0.080357143	0.044958913	0.365526895	0.437080663	0.162588193	0.788910995
Itr_chr01	2034053	T	T	T	T					111	110	0.127436527	0.098607699	0.045045045	0.081818182	0.036773137	0.455308938	0.341693824	0.162588193	0.788910995
Itr_chr01	2034808	G	G	G	G					52	50	0.171538462	0.121538462	0.057692308	0.02	-0.037692308	0.541691662	0.26624785	0.162588193	0.788910995
Itr_chr01	2035209	C	C	C	C					79	87	0.135603085	0.103593773	0.088607595	0.068965517	-0.019642078	0.712057588	0.147484881	0.162588193	0.788910995
Itr_chr01	2035815	G	G	G	G/A				QTL	67	58	0.149511065	0.114770973	0.089552239	0.206896552	0.117344313	0.044791042	1.348808836	0.162588193	0.788910995
Itr_chr01	2035863	A	A	A	A/T					68	72	0.14869281	0.109477124	0.088235294	0.152777778	0.064542484	0.24355129	0.613409566	0.162588193	0.788910995
Itr_chr01	2035880	G	G	G	G/A					65	75	0.151794872	0.113846154	0.092307692	0.16	0.067692308	0.235352929	0.628280392	0.162588193	0.788910995
Itr_chr01	2035934	A	A	A/AATAT	A/AATAT					80	87	0.136925287	0.104022989	0.1125	0.172413793	0.059913793	0.24415117	0.612341191	0.162588193	0.788910995
Itr_chr01	2035982	G	G	G	G/A					93	97	0.133133799	0.101762554	0.096774194	0.144329897	0.047555703	0.366726655	0.435657523	0.162588193	0.788910995
Itr_chr01	2035995	T	T	T/G	T/G					104	97	0.12926249	0.098830293	0.144230769	0.206185567	0.061954798	0.225754849	0.646362913	0.162588193	0.788910995
Itr_chr01	2036741	G	G	G	G					158	172	0.113776862	0.084339123	0.132911392	0.058139535	-0.074771858	0.086582683	1.062568958	0.162588193	0.788910995	Itr_chr01CG01250=MODERATE	Itr_chr01CG01250=missense_variant	Itr_chr01CG01250=c.395C>T	Itr_chr01CG01250=p.Ala132Val
Itr_chr01	2037301	C	T	T	T					86	64	0.142805233	0.108284884	0.081395349	0.078125	-0.003270349	0.970205959	0.013136062	0.162588193	0.788910995
Itr_chr01	2039103	C	C	C	C					197	227	0.10677788	0.084080592	0.060913706	0.118942731	0.058029026	0.166566687	0.778411853	0.162588193	0.788910995
Itr_chr01	2039545	T	T	T	T/TTTGCATAA					90	115	0.130434783	0.103381643	0.066666667	0.104347826	0.037681159	0.454109178	0.34283972	0.162588193	0.788910995
Itr_chr01	2039692	C	C	C/G	C					77	77	0.142857143	0.103896104	0.103896104	0.051948052	-0.051948052	0.337732454	0.471427205	0.162588193	0.788910995	Itr_chr01CG01260=MODERATE	Itr_chr01CG01260=missense_variant	Itr_chr01CG01260=c.349C>G	Itr_chr01CG01260=p.Leu117Val
Itr_chr01	2039935	G	A	A	A					193	171	0.10659637	0.083356059	0.046632124	0.087719298	0.041087174	0.336132773	0.473489141	0.162588193	0.788910995
Itr_chr01	2039940	T	G	G	G					189	171	0.111668059	0.086048454	0.047619048	0.087719298	0.040100251	0.360927814	0.442579648	0.162588193	0.788910995
Itr_chr01	2040013	A	C	C	C					183	191	0.109718765	0.08262524	0.043715847	0.083769634	0.040053787	0.336732653	0.472714767	0.162588193	0.788910995
Itr_chr01	2040167	A	A	A	A					198	175	0.10952381	0.082914863	0.075757576	0.091428571	0.015670996	0.713857229	0.146388638	0.162588193	0.788910995
Itr_chr01	2040286	A	C	C	C					207	195	0.107840951	0.0827945	0.048309179	0.107692308	0.059383129	0.163367327	0.786834798	0.162588193	0.788910995
Itr_chr01	2040297	G	G	G	G					212	203	0.110465657	0.084278279	0.037735849	0.118226601	0.080490752	0.063787243	1.195266171	0.162588193	0.788910995
Itr_chr01	2040347	A	G	G	G					205	221	0.105970643	0.082286723	0.034146341	0.108597285	0.074450944	0.080783843	1.092675489	0.162588193	0.788910995
Itr_chr01	2040413	G	G	G	G					185	206	0.108344267	0.08283915	0.064864865	0.09223301	0.027368145	0.527694461	0.277617464	0.162588193	0.788910995
Itr_chr01	2040502	T	T	T	T					208	193	0.107961339	0.084296532	0.076923077	0.03626943	-0.040653647	0.345330934	0.461764517	0.162588193	0.788910995
Itr_chr01	2040614	T	T	T	T					217	193	0.111673551	0.084023782	0.115207373	0.082901554	-0.032305819	0.446110778	0.350557284	0.162588193	0.788910995
Itr_chr01	2040701	T	T	T	T					187	173	0.113319526	0.085252388	0.042780749	0.10982659	0.067045841	0.121175765	0.91658423	0.162588193	0.788910995
Itr_chr01	2040906	A	A	A	A					149	126	0.11771599	0.090976883	0.093959732	0.111111111	0.01715138	0.724255149	0.140108409	0.162588193	0.788910995
Itr_chr01	2040989	C	T	T	T					147	144	0.118480726	0.090702948	0.020408163	0.0625	0.042091837	0.362127574	0.441138404	0.162588193	0.788910995
Itr_chr01	2041245	A	G	G	G					143	123	0.121780658	0.091250213	0.034965035	0.048780488	0.013815453	0.765646871	0.115971488	0.162588193	0.788910995
Itr_chr01	2041499	AAT	AAT	AAT	AAT/A			QTL	QTL	137	104	0.126965188	0.093486805	0.02189781	0.221153846	0.199256036	2.00E-05	4.699056855	0.162588193	0.788910995
Itr_chr01	2041601	G	C	C	G/C				QTL	188	175	0.111337386	0.085714286	0.058510638	0.154285714	0.095775076	0.027394521	1.562336287	0.162588193	0.788910995	Itr_chr01CG01260=HIGH	Itr_chr01CG01260=splice_acceptor_variant&intron_variant	Itr_chr01CG01260=c.514-1G>C
Itr_chr01	2041661	A	C	C	C				QTL	223	223	0.107623318	0.080717489	0.035874439	0.125560538	0.089686099	0.033393321	1.476340383	0.162588193	0.788910995	Itr_chr01CG01260=MODERATE	Itr_chr01CG01260=missense_variant	Itr_chr01CG01260=c.573A>C	Itr_chr01CG01260=p.Arg191Ser
Itr_chr01	2041871	A	C	C	C					229	188	0.102805909	0.081622224	0.048034934	0.095744681	0.047709746	0.235352929	0.628280392	0.162588193	0.788910995
Itr_chr01	2041895	C	A	A	A					237	191	0.109793006	0.083835907	0.050632911	0.115183246	0.064550335	0.128374325	0.891521826	0.162588193	0.788910995
Itr_chr01	2042201	G	G	G/T	G/T					106	92	0.131460213	0.098031173	0.188679245	0.152173913	-0.036505332	0.475104979	0.323210418	0.162588193	0.788910995
Itr_chr01	2042264	G	G	G	G					170	151	0.114803272	0.086131671	0.058823529	0.119205298	0.060381769	0.169166167	0.771686492	0.162588193	0.788910995
Itr_chr01	2042339	G	G	G	G					195	195	0.107692308	0.082051282	0.041025641	0.076923077	0.035897436	0.376124775	0.424668059	0.162588193	0.788910995	Itr_chr01CG01270=MODERATE	Itr_chr01CG01270=missense_variant	Itr_chr01CG01270=c.328G>A	Itr_chr01CG01270=p.Asp110Asn
Itr_chr01	2042414	G	G	G	G					170	187	0.110160428	0.08342246	0.029411765	0.090909091	0.061497326	0.156568686	0.805295092	0.162588193	0.788910995	Itr_chr01CG01270=MODERATE	Itr_chr01CG01270=missense_variant	Itr_chr01CG01270=c.403G>A	Itr_chr01CG01270=p.Glu135Lys
Itr_chr01	2042444	T	T	T	T					150	169	0.114161736	0.084497041	0.02	0.059171598	0.039171598	0.372125575	0.429310481	0.162588193	0.788910995	Itr_chr01CG01270=HIGH	Itr_chr01CG01270=stop_lost&splice_region_variant	Itr_chr01CG01270=c.433T>A	Itr_chr01CG01270=p.Ter145Argext*?
Itr_chr01	2042474	T	T	T	T					138	159	0.115668581	0.091468417	0.036231884	0.056603774	0.02037189	0.645870826	0.189854332	0.162588193	0.788910995
Itr_chr01	2042603	G	G	G	G					200	180	0.110555556	0.083333333	0.06	0.072222222	0.012222222	0.782443511	0.106547007	0.162588193	0.788910995
Itr_chr01	2042763	G	G	G	G					156	189	0.111111111	0.084757835	0.102564103	0.068783069	-0.033781034	0.440711858	0.355845264	0.162588193	0.788910995
Itr_chr01	2042868	T	T	T	T/G					115	106	0.126004922	0.096554553	0.060869565	0.113207547	0.052337982	0.276944611	0.557607081	0.162588193	0.788910995
Itr_chr01	2043691	C	C	C	C					90	70	0.13968254	0.103174603	0.066666667	0.071428571	0.004761905	0.942811438	0.025575157	0.162588193	0.788910995
Itr_chr01	2043735	G	G	G	G/A				QTL	85	82	0.139454806	0.104160689	0.058823529	0.182926829	0.1241033	0.021195761	1.673750989	0.162588193	0.788910995
Itr_chr01	2044007	C	C	C	C					160	161	0.117818323	0.087771739	0.05	0.086956522	0.036956522	0.417516497	0.37932636	0.162588193	0.788910995
Itr_chr01	2044064	C	G	G	G				QTL	182	188	0.111994389	0.084346505	0.038461538	0.127659574	0.089198036	0.042191562	1.374774399	0.162588193	0.788910995
Itr_chr01	2044131	T	T	T	T/A					184	203	0.105804241	0.083074534	0.092391304	0.142857143	0.050465839	0.23835233	0.622780599	0.162588193	0.788910995
Itr_chr01	2044132	A	A	A	A					183	203	0.110823979	0.08457832	0.092896175	0.137931034	0.04503486	0.293941212	0.53173952	0.162588193	0.788910995
Itr_chr01	2044226	A	A	A	A					129	154	0.121312796	0.091362126	0.046511628	0.064935065	0.018423437	0.700659868	0.154492757	0.162588193	0.788910995
Itr_chr01	2044236	C	C	C	C					125	150	0.121333333	0.090666667	0.048	0.066666667	0.018666667	0.687862428	0.162498412	0.162588193	0.788910995
Itr_chr01	2044605	G	G	G	G/A					115	143	0.121556704	0.093584676	0.104347826	0.132867133	0.028519307	0.536692661	0.270274343	0.162588193	0.788910995
Itr_chr01	2044618	G	G	G	G					119	147	0.119247699	0.090036014	0.100840336	0.074829932	-0.026010404	0.574485103	0.240721229	0.162588193	0.788910995
Itr_chr01	2044619	G	G	G	G/A					122	151	0.12072522	0.089566822	0.090163934	0.132450331	0.042286397	0.359128174	0.444750522	0.162588193	0.788910995
Itr_chr01	2044630	G	G	G	G/T					128	151	0.118894868	0.091007864	0.1015625	0.132450331	0.030887831	0.51089782	0.29166595	0.162588193	0.788910995
Itr_chr01	2044700	G	G	G	G/A				QTL	150	162	0.115308642	0.084938272	0.033333333	0.12962963	0.096296296	0.031193761	1.505932256	0.162588193	0.788910995
Itr_chr01	2044744	C	C	C	C					157	145	0.116274984	0.08908412	0.108280255	0.068965517	-0.039314738	0.381123775	0.418933958	0.162588193	0.788910995
Itr_chr01	2045162	C	C	C	C/CCTTAG					101	93	0.127861173	0.099329288	0.079207921	0.139784946	0.060577025	0.233553289	0.631614012	0.162588193	0.788910995
Itr_chr01	2046254	AATATTGTTGTTTGGTATACTTT	AATATTGTTGTTTGGTATACTTT	AATATTGTTGTTTGGTATACTTT	AATATTGTTGTTTGGTATACTTT					60	71	0.143661972	0.112676056	0.05	0.070422535	0.020422535	0.728054389	0.137836176	0.162588193	0.788910995
Itr_chr01	2046264	T	T	T/C	T					63	73	0.1493803	0.113285497	0.158730159	0.082191781	-0.076538378	0.178964207	0.747233819	0.162588193	0.788910995
Itr_chr01	2046300	A	A	A/T	A/T					61	70	0.1529274	0.112177986	0.147540984	0.114285714	-0.033255269	0.562887423	0.249578455	0.162588193	0.788910995
Itr_chr01	2046301	T	T	T/A	T/A					62	71	0.153339391	0.112676056	0.14516129	0.126760563	-0.018400727	0.74525095	0.127697462	0.162588193	0.788910995
Itr_chr01	2046313	T	T	T	T					58	65	0.160742706	0.117506631	0.068965517	0.061538462	-0.007427056	0.928814237	0.032071136	0.162588193	0.788910995
Itr_chr01	2046980	A	A	A	A					154	137	0.116124751	0.090008532	0.051948052	0.072992701	0.021044649	0.640271946	0.193635527	0.162588193	0.788910995
Itr_chr01	2047414	T	T	T	T/C					145	108	0.12394636	0.092784163	0.110344828	0.148148148	0.037803321	0.417516497	0.37932636	0.162588193	0.788910995
Itr_chr01	2047479	T	T	T/TTTATTTTTA	T/TTTATTTTTA					72	75	0.146111111	0.112222222	0.152777778	0.133333333	-0.019444444	0.707058588	0.150544598	0.162588193	0.788910995
Itr_chr01	2047486	G	G	G/GTATTTTTTGT	G/GTATTTTTTGT					65	64	0.141346154	0.110096154	0.153846154	0.171875	0.018028846	0.687262547	0.162877322	0.162588193	0.788910995
Itr_chr01	2047707	GTGA	G	G	G					118	130	0.125293351	0.09452412	0.06779661	0.115384615	0.047588005	0.327534493	0.484742957	0.162588193	0.788910995
Itr_chr01	2047752	C	G	G	G					149	155	0.116172332	0.088763802	0.060402685	0.109677419	0.049274735	0.284543091	0.545851954	0.162588193	0.788910995
Itr_chr01	2047775	A	A	A	A					156	156	0.108974359	0.083333333	0.038461538	0.044871795	0.006410256	0.902019596	0.044784027	0.162588193	0.788910995
Itr_chr01	2047913	G	A	A	A					141	150	0.117730496	0.089787234	0.042553191	0.12	0.077446809	0.090181964	1.044880313	0.162588193	0.788910995
Itr_chr01	2047935	C	G	G	G					141	164	0.113345442	0.086490227	0.042553191	0.109756098	0.067202906	0.132973405	0.876235209	0.162588193	0.788910995
Itr_chr01	2048088	C	C	C	C/T					131	112	0.121251363	0.092761723	0.091603053	0.116071429	0.024468375	0.608678264	0.215612206	0.162588193	0.788910995
Itr_chr01	2048278	C	C	C	C					128	112	0.120535714	0.09375	0.0546875	0.107142857	0.052455357	0.274145171	0.5620194	0.162588193	0.788910995
Itr_chr01	2048314	GA	GA	GA	GA					77	60	0.148051948	0.113203463	0.064935065	0.116666667	0.051731602	0.376724655	0.423975956	0.162588193	0.788910995
Itr_chr01	2048318	C	A	A	C/A					122	97	0.130049011	0.097008619	0.06557377	0.113402062	0.047828291	0.325334933	0.487669302	0.162588193	0.788910995
Itr_chr01	2048615	G	G	G	G/A					144	131	0.117949534	0.091019932	0.055555556	0.13740458	0.081849025	0.076984603	1.113596125	0.162588193	0.788910995
Itr_chr01	2048744	C	C	C	C/T					153	146	0.117378458	0.088996329	0.091503268	0.164383562	0.072880294	0.098780244	1.005329906	0.162588193	0.788910995
Itr_chr01	2048769	A	G	G	A/G					160	148	0.117398649	0.090371622	0.09375	0.148648649	0.054898649	0.225154969	0.647518464	0.162588193	0.788910995
Itr_chr01	2048786	C	C	C	C					148	147	0.121116014	0.088665196	0.067567568	0.020408163	-0.047159404	0.298540292	0.524997047	0.162588193	0.788910995
Itr_chr01	2048811	A	C	A/C	A/C					123	132	0.124168514	0.092756837	0.113821138	0.159090909	0.045269771	0.335732853	0.474006158	0.162588193	0.788910995
Itr_chr01	2049066	G	C	C	G/C					103	87	0.133578842	0.099654056	0.067961165	0.114942529	0.046981364	0.357128574	0.4471754	0.162588193	0.788910995
Itr_chr01	2049244	A	A	A	A					154	129	0.117285815	0.089852008	0.038961039	0.108527132	0.069566093	0.126574685	0.897653145	0.162588193	0.788910995
Itr_chr01	2049251	A	A	A	A					160	133	0.117387218	0.088674812	0.0375	0.105263158	0.067763158	0.142571486	0.845967325	0.162588193	0.788910995
Itr_chr01	2049599	T	T	T	T				QTL	122	112	0.12573185	0.095140515	0.016393443	0.125	0.108606557	0.028794241	1.540694362	0.162588193	0.788910995
Itr_chr01	2049817	T	T	T	T/A				QTL	72	70	0.143253968	0.11468254	0.013888889	0.128571429	0.11468254	0.050389922	1.297656314	0.162588193	0.788910995
Itr_chr01	2050195	G	A	A	G/A					87	110	0.129153605	0.099477534	0.057471264	0.145454545	0.087983281	0.087782444	1.056592334	0.162588193	0.788910995
Itr_chr01	2050252	C	T	T	T					114	122	0.12568306	0.092896175	0.052631579	0.098360656	0.045729077	0.351729654	0.453791015	0.162588193	0.788910995
Itr_chr01	2050368	GC	G	G	G					168	135	0.115343915	0.089417989	0.029761905	0.02962963	-0.000132275	1	0	0.162588193	0.788910995
Itr_chr01	2050529	C	C	C	C/CTATA				QTL	108	122	0.124772313	0.09486946	0.018518519	0.114754098	0.09623558	0.046590682	1.331700934	0.162588193	0.788910995
Itr_chr01	2052517	T	T	T/C	T					87	83	0.136269215	0.101232516	0.103448276	0.060240964	-0.043207312	0.407118576	0.390279081	0.162588193	0.788910995
Itr_chr01	2052521	G	G	G/C	G					99	98	0.131106988	0.100391672	0.111111111	0.091836735	-0.019274376	0.74785043	0.126185252	0.162588193	0.788910995
Itr_chr01	2052551	G	G	G	G					126	124	0.121863799	0.094342038	0.071428571	0.040322581	-0.031105991	0.51089782	0.29166595	0.162588193	0.788910995
Itr_chr01	2053055	C	C	C	C					68	78	0.141025641	0.108597285	0.088235294	0.076923077	-0.011312217	0.840231954	0.075600806	0.162588193	0.788910995
Itr_chr01	2053084	A	A	A	A					106	119	0.123989218	0.095687332	0.037735849	0.058823529	0.02108768	0.658868226	0.181201436	0.162588193	0.788910995
Itr_chr01	2053198	C	C	C	C					89	73	0.138063722	0.104971525	0.033707865	0.095890411	0.062182546	0.24755049	0.60633621	0.162588193	0.788910995
Itr_chr01	2054071	T	T	T	T/C				QTL	110	125	0.121454545	0.095272727	0.081818182	0.192	0.110181818	0.020995801	1.677867555	0.162588193	0.788910995
Itr_chr01	2054203	G	G	G	G/C					115	114	0.123188406	0.09511823	0.086956522	0.175438596	0.088482075	0.054989002	1.259724161	0.162588193	0.788910995
Itr_chr01	2054227	T	T	T	T/C					113	104	0.128063308	0.096919673	0.10619469	0.201923077	0.095728387	0.051789642	1.28575709	0.162588193	0.788910995
Itr_chr01	2054626	A	A	A/G	A/G					105	81	0.138624339	0.104056437	0.161904762	0.135802469	-0.026102293	0.611077784	0.213903505	0.162588193	0.788910995
Itr_chr01	2054772	C	C	C	C/A					134	95	0.128043991	0.096622152	0.074626866	0.147368421	0.072741555	0.130373925	0.884809259	0.162588193	0.788910995
Itr_chr01	2054789	T	T	T	T/A					133	91	0.126084442	0.097744361	0.067669173	0.164835165	0.097165992	0.050589882	1.295936333	0.162588193	0.788910995
Itr_chr01	2055387	G	G	G	G					96	92	0.132699275	0.101902174	0.010416667	0.054347826	0.043931159	0.400719856	0.397159137	0.162588193	0.788910995
Itr_chr01	2055535	C	C	C	C					78	87	0.134836428	0.105216622	0.08974359	0.08045977	-0.00928382	0.858428314	0.066295966	0.162588193	0.788910995
Itr_chr01	2056003	A	A	A	A					126	114	0.122389307	0.091896408	0.071428571	0.087719298	0.016290727	0.733453309	0.134627528	0.162588193	0.788910995
Itr_chr01	2056011	C	C	C/G	C					140	121	0.117355372	0.09214876	0.121428571	0.115702479	-0.005726092	0.901019796	0.045265667	0.162588193	0.788910995
Itr_chr01	2056066	T	T	T/A	T					149	120	0.119630872	0.091219239	0.134228188	0.083333333	-0.050894855	0.266346731	0.57455263	0.162588193	0.788910995
Itr_chr01	2056133	T	T	T	T/G				QTL	170	141	0.114851898	0.085648728	0.052941176	0.141843972	0.088902795	0.044791042	1.348808836	0.162588193	0.788910995
Itr_chr01	2056240	C	C	C	C					189	158	0.111646909	0.085292345	0.074074074	0.101265823	0.027191749	0.539292142	0.268175908	0.162588193	0.788910995
Itr_chr01	2056329	C	C	C	C					173	189	0.11325198	0.086307612	0.069364162	0.08994709	0.020582928	0.641071786	0.193093337	0.162588193	0.788910995
Itr_chr01	2056624	C	C	C	C					208	204	0.108691554	0.083616139	0.081730769	0.107843137	0.026112368	0.530893821	0.274992329	0.162588193	0.788910995
Itr_chr01	2057263	G	G	G	G					177	181	0.110122671	0.082498361	0.079096045	0.077348066	-0.001747979	0.977804439	0.009747995	0.162588193	0.788910995
Itr_chr01	2057412	C	C	C	C/CTCAAAAG					137	121	0.12022682	0.092839476	0.065693431	0.132231405	0.066537974	0.155368926	0.808635836	0.162588193	0.788910995
Itr_chr01	2057450	G	G	G	G					182	154	0.115384615	0.086913087	0.043956044	0.051948052	0.007992008	0.855428914	0.067816074	0.162588193	0.788910995
Itr_chr01	2057519	C	C	C	C					190	161	0.112520432	0.086433475	0.068421053	0.099378882	0.030957829	0.475304939	0.323027673	0.162588193	0.788910995
Itr_chr01	2057624	C	C	C	C				QTL	195	206	0.109459796	0.080881255	0.025641026	0.106796117	0.081155091	0.049790042	1.302857507	0.162588193	0.788910995
Itr_chr01	2057669	C	C	C	C					184	191	0.110886638	0.087212611	0.032608696	0.09947644	0.066867744	0.120575885	0.918739542	0.162588193	0.788910995
Itr_chr01	2057691	A	A	A	A					171	166	0.110547453	0.085746495	0.046783626	0.114457831	0.067674206	0.131373725	0.881491485	0.162588193	0.788910995	Itr_chr01CG01290=MODERATE	Itr_chr01CG01290=missense_variant	Itr_chr01CG01290=c.223A>G	Itr_chr01CG01290=p.Ile75Val
Itr_chr01	2059358	T	T	T	T/C				QTL	186	146	0.114523494	0.086168802	0.032258065	0.143835616	0.111577552	0.01219756	1.91372702	0.162588193	0.788910995
Itr_chr01	2059744	G	G	G	G					151	138	0.120309051	0.090075823	0.112582781	0.094202899	-0.018379883	0.686262747	0.163509575	0.162588193	0.788910995
Itr_chr01	2059769	A	A	A/AAAAAAAAAAAC	A					102	84	0.136554622	0.101540616	0.107843137	0.071428571	-0.036414566	0.466106779	0.331514581	0.162588193	0.788910995
Itr_chr01	2060032	C	C	C	C/A				QTL	204	171	0.112143103	0.084537324	0.044117647	0.14619883	0.102081183	0.019596081	1.707830779	0.162588193	0.788910995
Itr_chr01	2061940	T	T	T	T					177	142	0.116774091	0.087769555	0.096045198	0.056338028	-0.03970717	0.373925215	0.427215248	0.162588193	0.788910995
Itr_chr01	2062056	G	G	G	G					138	139	0.122093629	0.093264519	0.079710145	0.043165468	-0.036544677	0.435312937	0.361198426	0.162588193	0.788910995
Itr_chr01	2070476	G	C	C	G/C			QTL	QTL	73	56	0.149951076	0.115459883	0.02739726	0.25	0.22260274	2.00E-05	4.699056855	0.162588193	0.788910995
Itr_chr01	2070507	T	C	C	T/C			QTL	QTL	84	77	0.134199134	0.103896104	0.05952381	0.246753247	0.187229437	0.00079984	3.096996863	0.162588193	0.788910995
Itr_chr01	2070750	G	G	G	G/C					88	100	0.133181818	0.099090909	0.034090909	0.12	0.085909091	0.093781244	1.027884012	0.162588193	0.788910995	Itr_chr01CG01310=MODERATE	Itr_chr01CG01310=missense_variant	Itr_chr01CG01310=c.1471C>G	Itr_chr01CG01310=p.Gln491Glu
Itr_chr01	2070952	A	A	A	A/G			QTL	QTL	73	90	0.141856925	0.108523592	0.02739726	0.188888889	0.161491629	0.00359928	2.443784349	0.162588193	0.788910995
Itr_chr01	2071364	T	T	T	T					135	146	0.12130898	0.088483004	0.059259259	0.04109589	-0.018163369	0.687262547	0.162877322	0.162588193	0.788910995	Itr_chr01CG01310=MODERATE	Itr_chr01CG01310=missense_variant	Itr_chr01CG01310=c.857A>G	Itr_chr01CG01310=p.His286Arg
Itr_chr01	2071377	C	C	C	C					137	151	0.114226326	0.087736259	0.051094891	0.013245033	-0.037849857	0.409318136	0.387939012	0.162588193	0.788910995	Itr_chr01CG01310=MODERATE	Itr_chr01CG01310=missense_variant	Itr_chr01CG01310=c.844G>C	Itr_chr01CG01310=p.Val282Leu
Itr_chr01	2071432	C	C	C	C/CATG			QTL	QTL	98	128	0.12627551	0.097417092	0.06122449	0.203125	0.14190051	0.00439912	2.356634174	0.162588193	0.788910995	Itr_chr01CG01310=MODERATE	Itr_chr01CG01310=disruptive_inframe_insertion	Itr_chr01CG01310=c.786_788dupCAT	Itr_chr01CG01310=p.Asn262_Met263insIle
Itr_chr01	2071490	C	C	C	C					118	132	0.124293785	0.095916795	0.118644068	0.083333333	-0.035310734	0.453309338	0.343605334	0.162588193	0.788910995	Itr_chr01CG01310=MODERATE	Itr_chr01CG01310=missense_variant	Itr_chr01CG01310=c.731G>C	Itr_chr01CG01310=p.Ser244Thr
Itr_chr01	2071642	A	A	A/T	A/T					70	82	0.144947735	0.110452962	0.157142857	0.182926829	0.025783972	0.646470706	0.18945115	0.162588193	0.788910995	Itr_chr01CG01310=MODERATE	Itr_chr01CG01310=missense_variant	Itr_chr01CG01310=c.579T>A	Itr_chr01CG01310=p.Asn193Lys
Itr_chr01	2071649	G	G	G/T	G/T					70	88	0.141883117	0.105844156	0.157142857	0.215909091	0.058766234	0.291541692	0.535299331	0.162588193	0.788910995	Itr_chr01CG01310=MODERATE	Itr_chr01CG01310=missense_variant	Itr_chr01CG01310=c.572C>A	Itr_chr01CG01310=p.Ser191Tyr
Itr_chr01	2071773	C	C	C	C/T					114	113	0.124204316	0.09610309	0.061403509	0.150442478	0.089038969	0.059788042	1.223385666	0.162588193	0.788910995	Itr_chr01CG01310=MODERATE	Itr_chr01CG01310=missense_variant	Itr_chr01CG01310=c.448G>A	Itr_chr01CG01310=p.Val150Ile
Itr_chr01	2071798	C	C	C/CTCA	C/CTCA			QTL	QTL	115	93	0.128845255	0.100701262	0.113043478	0.279569892	0.166526414	0.00019996	3.699056855	0.162588193	0.788910995	Itr_chr01CG01310=MODERATE	Itr_chr01CG01310=disruptive_inframe_insertion	Itr_chr01CG01310=c.420_422dupTGA	Itr_chr01CG01310=p.Asp140dup
Itr_chr01	2074529	C	C	C	C					96	116	0.125359195	0.094468391	0.09375	0.094827586	0.001077586	0.98820236	0.005154113	0.162588193	0.788910995
Itr_chr01	2074532	T	T	T	T/C				QTL	97	111	0.131512956	0.099284852	0.030927835	0.153153153	0.122225318	0.017196561	1.764558403	0.162588193	0.788910995
Itr_chr01	2074573	A	A	A	A					105	109	0.127042377	0.097684578	0.057142857	0.082568807	0.02542595	0.593281344	0.226739308	0.162588193	0.788910995
Itr_chr01	2074700	A	A	A	A					158	142	0.118024603	0.088518452	0.069620253	0.105633803	0.03601355	0.425714857	0.370881193	0.162588193	0.788910995
Itr_chr01	2074764	A	A	A	A/T					165	141	0.115538362	0.088716957	0.066666667	0.127659574	0.060992908	0.177364527	0.751133235	0.162588193	0.788910995
Itr_chr01	2074835	T	T	T	T/A					122	105	0.1264637	0.093052303	0.073770492	0.161904762	0.08813427	0.064587083	1.189854332	0.162588193	0.788910995
Itr_chr01	2077170	T	T	T	T					118	138	0.126013265	0.094080079	0.050847458	0.101449275	0.050601818	0.277144571	0.557293624	0.162588193	0.788910995
Itr_chr01	2077207	A	A	A	A					139	163	0.115328596	0.0867723	0.050359712	0.098159509	0.047799797	0.295540892	0.52938242	0.162588193	0.788910995
Itr_chr01	2077263	A	A	A	A					147	165	0.11292517	0.085343228	0.040816327	0.090909091	0.050092764	0.25434913	0.594569743	0.162588193	0.788910995
Itr_chr01	2079905	G	G	G	G					67	61	0.150477123	0.114754098	0.089552239	0.06557377	-0.023978468	0.675864827	0.170140154	0.162588193	0.788910995
Itr_chr01	2080301	G	G	G	G/A					129	146	0.117553361	0.091589678	0.03875969	0.123287671	0.084527981	0.072585483	1.13915023	0.162588193	0.788910995
Itr_chr01	2080334	C	C	C	C					135	158	0.119737459	0.088466948	0.044444444	0.082278481	0.037834037	0.406518696	0.390919476	0.162588193	0.788910995
Itr_chr01	2080446	C	C	C	C/G					148	165	0.112981163	0.087346437	0.108108108	0.133333333	0.025225225	0.580483903	0.236209819	0.162588193	0.788910995
Itr_chr01	2080521	C	C	C/T	C					140	133	0.118045113	0.090225564	0.135714286	0.105263158	-0.030451128	0.522895421	0.281585161	0.162588193	0.788910995
Itr_chr01	2080579	ACGTTAG	ACGTTAG	ACGTTAG	ACGTTAG/A			QTL	QTL	106	122	0.124342716	0.093411692	0.056603774	0.196721311	0.140117538	0.00259948	2.585113502	0.162588193	0.788910995
Itr_chr01	2080775	C	C	C	C/G					110	134	0.124694708	0.094708277	0.072727273	0.141791045	0.069063772	0.148370326	0.828652949	0.162588193	0.788910995
Itr_chr01	2080783	G	G	G	G					112	136	0.12342437	0.092436975	0.080357143	0.044117647	-0.036239496	0.448510298	0.348227581	0.162588193	0.788910995
Itr_chr01	2081105	C	T	T	C/T				QTL	160	180	0.1125	0.086805556	0.05625	0.161111111	0.104861111	0.016996601	1.769637929	0.162588193	0.788910995
Itr_chr01	2081143	G	C	C	G/C				QTL	155	167	0.106934518	0.086111648	0.051612903	0.155688623	0.10407572	0.014597081	1.835733994	0.162588193	0.788910995
Itr_chr01	2081307	A	A	A	A					177	157	0.113606103	0.086077225	0.02259887	0.089171975	0.066573104	0.132373525	0.878198865	0.162588193	0.788910995
Itr_chr01	2081315	A	A	A	A					179	156	0.117855608	0.086090818	0.061452514	0.064102564	0.00265005	0.962207558	0.016731236	0.162588193	0.788910995
Itr_chr01	2081333	A	A	A	A					191	152	0.114907688	0.087145219	0.073298429	0.072368421	-0.000930008	0.986002799	0.006121852	0.162588193	0.788910995
Itr_chr01	2081443	T	T	T	T					184	176	0.110918972	0.084733202	0.059782609	0.125	0.065217391	0.128774245	0.890170987	0.162588193	0.788910995
Itr_chr01	2081601	G	G	G	G					187	183	0.106016773	0.084041963	0.069518717	0.032786885	-0.036731831	0.381923615	0.418023487	0.162588193	0.788910995
Itr_chr01	2081783	G	G	G/A	G					122	124	0.115547329	0.09082496	0.180327869	0.10483871	-0.075489159	0.100379924	0.998353137	0.162588193	0.788910995
Itr_chr01	2081916	A	C	C	A/C				QTL	174	157	0.111831027	0.083864119	0.08045977	0.178343949	0.097884179	0.022395521	1.649838832	0.162588193	0.788910995
Itr_chr01	2081970	G	G	G	G					176	154	0.114448052	0.087662338	0.045454545	0.051948052	0.006493506	0.887622476	0.05177171	0.162588193	0.788910995
Itr_chr01	2081985	C	C	C	C/T			QTL	QTL	167	146	0.114756788	0.088097777	0.05988024	0.178082192	0.118201952	0.0089982	2.045844341	0.162588193	0.788910995
Itr_chr01	2082092	T	C	C	T/C				QTL	135	127	0.123592884	0.093496646	0.02962963	0.125984252	0.096354622	0.043191362	1.364603103	0.162588193	0.788910995
Itr_chr01	2082111	C	C	C	C/T			QTL	QTL	149	138	0.11652563	0.090166326	0.020134228	0.137681159	0.117546931	0.00939812	2.026958997	0.162588193	0.788910995
Itr_chr01	2082270	T	T	T	T					134	118	0.121679737	0.092967367	0.037313433	0.033898305	-0.003415128	0.941211758	0.026312656	0.162588193	0.788910995
Itr_chr01	2082591	A	A	A	A					131	134	0.122821009	0.09245756	0.06870229	0.089552239	0.020849949	0.660067986	0.18041133	0.162588193	0.788910995
Itr_chr01	2082649	A	A	A	A					150	153	0.117385621	0.090718954	0.073333333	0.065359477	-0.007973856	0.876824635	0.057087257	0.162588193	0.788910995
Itr_chr01	2082782	A	C	C	A/C					233	200	0.107424893	0.081330472	0.068669528	0.145	0.076330472	0.066186763	1.179228861	0.162588193	0.788910995
Itr_chr01	2082795	C	C	C	C/T				QTL	233	211	0.103716209	0.080751785	0.068669528	0.156398104	0.087728576	0.033393321	1.476340383	0.162588193	0.788910995
Itr_chr01	2082992	T	T	T	T					139	126	0.116306954	0.090556127	0.050359712	0.103174603	0.052814891	0.25294941	0.596966329	0.162588193	0.788910995
Itr_chr01	2083013	G	G	G	G					134	118	0.120667847	0.091955477	0.037313433	0.101694915	0.064381482	0.168166367	0.774260859	0.162588193	0.788910995
Itr_chr01	2083056	C	C	C	C/T					119	114	0.123912723	0.090667846	0.075630252	0.131578947	0.055948695	0.23995201	0.619875609	0.162588193	0.788910995
Itr_chr01	2083067	T	T	T	T					132	120	0.121969697	0.092424242	0.045454545	0.066666667	0.021212121	0.650669866	0.186639306	0.162588193	0.788910995
Itr_chr01	2083178	A	G	G	A/G					166	148	0.114864865	0.087593618	0.102409639	0.141891892	0.039482253	0.381323735	0.418706162	0.162588193	0.788910995
Itr_chr01	2083413	G	G	G	G					147	132	0.117037724	0.08982684	0.06122449	0.068181818	0.006957328	0.883423315	0.053831143	0.162588193	0.788910995
Itr_chr01	2083422	C	C	C	C					141	140	0.114640324	0.086119554	0.063829787	0.085714286	0.021884498	0.614077185	0.211777038	0.162588193	0.788910995
Itr_chr01	2083427	G	G	G	G/A					141	134	0.117603472	0.090663703	0.092198582	0.156716418	0.064517836	0.159368126	0.797598533	0.162588193	0.788910995
Itr_chr01	2083560	G	G	G	G					223	204	0.104194144	0.080519652	0.071748879	0.073529412	0.001780533	0.968406319	0.013942386	0.162588193	0.788910995
Itr_chr01	2083584	G	G	G	G					227	219	0.107114839	0.080481966	0.074889868	0.068493151	-0.006396717	0.881023795	0.055012362	0.162588193	0.788910995
Itr_chr01	2083660	G	G	G	G					220	216	0.103282828	0.079545455	0.068181818	0.055555556	-0.012626263	0.75044991	0.12467829	0.162588193	0.788910995
Itr_chr01	2083680	G	A	A	A					225	211	0.106982622	0.082632965	0.044444444	0.109004739	0.064560295	0.123375325	0.908771691	0.162588193	0.788910995
Itr_chr01	2083743	G	G	G	G					227	196	0.110356918	0.082531691	0.114537445	0.107142857	-0.007394588	0.874025195	0.058476048	0.162588193	0.788910995
Itr_chr01	2083819	T	T	T	T					214	215	0.106824603	0.079765268	0.074766355	0.11627907	0.041512715	0.343131374	0.464539571	0.162588193	0.788910995
Itr_chr01	2083859	A	G	G	G					207	219	0.109721395	0.081000596	0.077294686	0.118721461	0.041426775	0.333733253	0.476600518	0.162588193	0.788910995
Itr_chr01	2084163	T	T	T	T					208	189	0.108719984	0.082671958	0.096153846	0.08994709	-0.006206756	0.886622675	0.052261166	0.162588193	0.788910995
Itr_chr01	2084335	C	C	C	C/A					154	147	0.1144094	0.088435374	0.051948052	0.136054422	0.08410637	0.055788842	1.253452651	0.162588193	0.788910995
Itr_chr01	2084345	G	G	G/GGATTT	G/GGATTT					109	101	0.130347897	0.09728404	0.174311927	0.118811881	-0.055500045	0.25874825	0.587122578	0.162588193	0.788910995
Itr_chr01	2084410	C	C	C	C/T					138	130	0.118060201	0.089074693	0.057971014	0.146153846	0.088182832	0.052789442	1.277452928	0.162588193	0.788910995
Itr_chr01	2084464	A	A	A	A/C			QTL	QTL	143	131	0.118347302	0.091015854	0.041958042	0.183206107	0.141248065	0.0029994	2.522965595	0.162588193	0.788910995
Itr_chr01	2084474	C	C	C	C/T			QTL	QTL	141	130	0.11898527	0.090998363	0.04964539	0.176923077	0.127277687	0.00619876	2.207695161	0.162588193	0.788910995
Itr_chr01	2084478	T	C	C	T/C				QTL	139	127	0.126664023	0.092562171	0.050359712	0.165354331	0.114994618	0.016996601	1.769637929	0.162588193	0.788910995
Itr_chr01	2084504	A	G	G	A/G				QTL	131	119	0.123612804	0.093078453	0.053435115	0.159663866	0.106228751	0.026594681	1.575205214	0.162588193	0.788910995
Itr_chr01	2085707	C	C	C/T	C/T					103	93	0.128614678	0.099488464	0.116504854	0.11827957	0.001774716	0.972205559	0.0122419	0.162588193	0.788910995
Itr_chr01	2085909	T	T	T	T					127	122	0.124564347	0.092551956	0.070866142	0.098360656	0.027494514	0.578684263	0.237558328	0.162588193	0.788910995
Itr_chr01	2085910	T	T	T	T					132	126	0.119408369	0.089466089	0.083333333	0.103174603	0.01984127	0.660467906	0.180148281	0.162588193	0.788910995
Itr_chr01	2086004	A	A	A	A					181	182	0.110800801	0.087699593	0.060773481	0.120879121	0.06010564	0.184163167	0.734797224	0.162588193	0.788910995
Itr_chr01	2086109	C	C	C	C					184	197	0.110957846	0.081466564	0.070652174	0.065989848	-0.004662326	0.926814637	0.033007116	0.162588193	0.788910995
Itr_chr01	2086398	G	G	G	G					167	173	0.115018518	0.08570143	0.047904192	0.034682081	-0.013222111	0.786242751	0.104443345	0.162588193	0.788910995
Itr_chr01	2086443	T	C	C	C					148	162	0.113780447	0.086920254	0.060810811	0.024691358	-0.036119453	0.419116177	0.377665576	0.162588193	0.788910995
Itr_chr01	2086889	C	C	C	C					139	136	0.118916631	0.08934617	0.071942446	0.125	0.053057554	0.236552689	0.62607211	0.162588193	0.788910995
Itr_chr01	2086931	G	G	G	G/A			QTL	QTL	130	129	0.116696482	0.092069171	0.061538462	0.186046512	0.12450805	0.00719856	2.142754354	0.162588193	0.788910995
Itr_chr01	2087017	T	T	T	T/C			QTL	QTL	146	137	0.115538446	0.089841016	0.047945205	0.167883212	0.119938006	0.00759848	2.119273258	0.162588193	0.788910995
Itr_chr01	2087530	G	G	G	G					116	96	0.123922414	0.096264368	0.094827586	0.09375	-0.001077586	0.983803239	0.007091752	0.162588193	0.788910995
Itr_chr01	2087569	C	C	C	C					116	112	0.119458128	0.092364532	0.077586207	0.071428571	-0.006157635	0.893421316	0.04894369	0.162588193	0.788910995
Itr_chr01	2087654	A	A	A	A					107	104	0.12949317	0.097771387	0.037383178	0.076923077	0.039539899	0.430713857	0.365811156	0.162588193	0.788910995
Itr_chr01	2088948	A	G	G	A/G					103	99	0.132489948	0.102186918	0.087378641	0.121212121	0.03383348	0.49710058	0.30355573	0.162588193	0.788910995
Itr_chr01	2088979	C	C	C	C/A				QTL	119	105	0.126610644	0.094117647	0.042016807	0.142857143	0.100840336	0.036392721	1.438985467	0.162588193	0.788910995
Itr_chr01	2092641	C	C	C	C/T					94	109	0.128830763	0.099453445	0.095744681	0.146788991	0.05104431	0.303739252	0.517499081	0.162588193	0.788910995
Itr_chr01	2092952	C	C	C	C					189	189	0.111111111	0.084656085	0.079365079	0.111111111	0.031746032	0.49470106	0.305657159	0.162588193	0.788910995
Itr_chr01	2092974	C	C	C	C					203	206	0.104022191	0.079965565	0.0591133	0.048543689	-0.010569611	0.811837632	0.090530821	0.162588193	0.788910995
Itr_chr01	2093000	C	C	C	C					194	202	0.107481882	0.081810758	0.046391753	0.069306931	0.022915178	0.588482304	0.230266592	0.162588193	0.788910995
Itr_chr01	2093030	T	T	T	T				QTL	204	203	0.108422679	0.083116005	0.024509804	0.108374384	0.08386458	0.047790442	1.320658954	0.162588193	0.788910995
Itr_chr01	2093043	C	C	C	C					212	216	0.105782669	0.081498952	0.023584906	0.101851852	0.078266946	0.057988402	1.236658857	0.162588193	0.788910995
Itr_chr01	2093156	A	A	A	AG					149	151	0.114449531	0.08591493	0.053691275	0.139072848	0.085381573	0.056988602	1.244211995	0.162588193	0.788910995
Itr_chr01	2093530	T	C	C	T/C				QTL	201	193	0.11025185	0.082308664	0.029850746	0.134715026	0.10486428	0.013997201	1.853958815	0.162588193	0.788910995
Itr_chr01	2093782	A	A	A	A					223	192	0.111547085	0.082329036	0.089686099	0.083333333	-0.006352765	0.879224155	0.055900389	0.162588193	0.788910995
Itr_chr01	2093807	C	C	C	C					235	190	0.109854423	0.083538634	0.068085106	0.036842105	-0.031243001	0.442111578	0.354468112	0.162588193	0.788910995
Itr_chr01	2094175	C	C	C	C					82	77	0.142382008	0.107063668	0.073170732	0.064935065	-0.008235667	0.863827235	0.063573108	0.162588193	0.788910995
Itr_chr01	2094206	T	T	T	T					99	97	0.13027179	0.099760492	0.090909091	0.051546392	-0.039362699	0.459908018	0.337329019	0.162588193	0.788910995
Itr_chr01	2094292	A	A	A	A					106	90	0.135010482	0.101467505	0.037735849	0.044444444	0.006708595	0.901019796	0.045265667	0.162588193	0.788910995
Itr_chr01	2094329	C	C	C	C/A					93	76	0.13737974	0.105263158	0.043010753	0.118421053	0.0754103	0.160967806	0.793260974	0.162588193	0.788910995
Itr_chr01	2094330	A	A	A	A/T					99	80	0.13219697	0.099494949	0.04040404	0.1125	0.07209596	0.159568086	0.797053963	0.162588193	0.788910995
Itr_chr01	2094661	C	C	C	C					205	169	0.109799394	0.084370039	0.029268293	0.088757396	0.059489104	0.166566687	0.778411853	0.162588193	0.788910995
Itr_chr01	2094700	G	G	G/A	G					166	164	0.110196885	0.085512783	0.156626506	0.085365854	-0.071260652	0.110177964	0.957905256	0.162588193	0.788910995
Itr_chr01	2094799	A	G	G	G					123	111	0.123928807	0.093605801	0.056910569	0.054054054	-0.002856515	0.953809238	0.020538476	0.162588193	0.788910995
Itr_chr01	2094912	G	G	G/T	G/T					155	131	0.115144053	0.089042108	0.141935484	0.129770992	-0.012164492	0.785842831	0.104664304	0.162588193	0.788910995
Itr_chr01	2095039	C	C	C	C					197	167	0.110915225	0.084227484	0.096446701	0.089820359	-0.006626341	0.887822436	0.051673884	0.162588193	0.788910995
Itr_chr01	2095281	A	A	A/G	A					145	154	0.119256605	0.08929691	0.124137931	0.064935065	-0.059202866	0.195160968	0.709607037	0.162588193	0.788910995
Itr_chr01	2096383	T	T	T	T/TTA					52	62	0.160049628	0.119727047	0.038461538	0.112903226	0.074441687	0.222355529	0.652952067	0.162588193	0.788910995
Itr_chr01	2100095	C	C	C	C					93	70	0.13640553	0.107066052	0.043010753	0.028571429	-0.014439324	0.793841232	0.100266348	0.191808953	0.717131125
Itr_chr01	2100131	T	C	C	C					114	104	0.127530364	0.094973009	0.070175439	0.067307692	-0.002867746	0.960607878	0.017453856	0.191808953	0.717131125
Itr_chr01	2100158	A	A	A	A/G					116	116	0.120689655	0.094827586	0.051724138	0.129310345	0.077586207	0.107178564	0.969892065	0.191808953	0.717131125
Itr_chr01	2100198	G	G	G	G					127	116	0.120010861	0.091501493	0.102362205	0.077586207	-0.024775998	0.597480504	0.223676261	0.191808953	0.717131125
Itr_chr01	2100252	G	G	G/A	G				QTL	89	80	0.132303371	0.10252809	0.157303371	0.05	-0.107303371	0.037992402	1.420303254	0.191808953	0.717131125
Itr_chr01	2101127	T	T	T	T/C					206	206	0.111650485	0.082524272	0.126213592	0.145631068	0.019417476	0.688262348	0.162245989	0.191808953	0.717131125	Itr_chr01CG01320=MODERATE	Itr_chr01CG01320=missense_variant	Itr_chr01CG01320=c.118T>C	Itr_chr01CG01320=p.Ser40Pro
Itr_chr01	2101294	TCA	T	T	T				QTL	91	103	0.129841033	0.100394751	0.043956044	0.165048544	0.1210925	0.018996201	1.721333249	0.191808953	0.717131125	Itr_chr01CG01320=HIGH	Itr_chr01CG01320=frameshift_variant	Itr_chr01CG01320=c.286_287delCA	Itr_chr01CG01320=p.His96fs
Itr_chr01	2101295	CAT	CAT	CAT	CAT/C			QTL	QTL	93	112	0.128456221	0.09859831	0.053763441	0.223214286	0.169450845	0.00059988	3.2219356	0.191808953	0.717131125	Itr_chr01CG01320=HIGH	Itr_chr01CG01320=frameshift_variant	Itr_chr01CG01320=c.289_290delAT	Itr_chr01CG01320=p.Met97fs
Itr_chr01	2101405	G	A	A	A					194	173	0.107144985	0.084500328	0.025773196	0.10982659	0.084053394	0.050989802	1.292516674	0.191808953	0.717131125
Itr_chr01	2101460	A	A	A	A					200	208	0.107115385	0.081346154	0.095	0.076923077	-0.018076923	0.674465107	0.171040513	0.191808953	0.717131125
Itr_chr01	2102124	A	A	A	A					197	166	0.112347869	0.086233258	0.055837563	0.108433735	0.052596171	0.231353729	0.635723496	0.191808953	0.717131125
Itr_chr01	2102140	T	T	T	T/TTGGCC					145	138	0.12133933	0.091154423	0.068965517	0.144927536	0.075962019	0.096780644	1.014211493	0.191808953	0.717131125
Itr_chr01	2102192	T	T	T	T				QTL	187	193	0.111662187	0.082402815	0.128342246	0.041450777	-0.086891469	0.044591082	1.350751991	0.191808953	0.717131125
Itr_chr01	2102272	G	G	G	G					147	164	0.111622698	0.087232454	0.068027211	0.091463415	0.023436204	0.610677864	0.214187822	0.191808953	0.717131125
Itr_chr01	2102322	C	C	C	C					165	166	0.114311793	0.085213582	0.066666667	0.078313253	0.011646586	0.812637473	0.090103155	0.191808953	0.717131125
Itr_chr01	2106687	T	T	T	T					94	81	0.13750985	0.103887576	0.042553191	0.024691358	-0.017861833	0.734453109	0.134035926	0.191808953	0.717131125
Itr_chr01	2106740	C	C	C	C					122	114	0.121800403	0.092320966	0.032786885	0.061403509	0.028616624	0.562087582	0.250196009	0.191808953	0.717131125
Itr_chr01	2106749	C	C	C	C					124	126	0.121863799	0.089733743	0.040322581	0.111111111	0.07078853	0.135572885	0.867827161	0.191808953	0.717131125
Itr_chr01	2106750	G	G	G	G					128	129	0.12378876	0.094113372	0.046875	0.108527132	0.061652132	0.197160568	0.70517994	0.191808953	0.717131125
Itr_chr01	2106766	C	C	C	C					120	129	0.125	0.09244186	0.041666667	0.07751938	0.035852713	0.448910218	0.347840509	0.191808953	0.717131125
Itr_chr01	2107130	G	G	G	G					204	177	0.109421735	0.082668661	0.053921569	0.06779661	0.013875042	0.74765047	0.126301389	0.191808953	0.717131125
Itr_chr01	2107328	A	A	A	A/T					77	86	0.139534884	0.104651163	0.090909091	0.104651163	0.013742072	0.811237752	0.090851847	0.191808953	0.717131125
Itr_chr01	2109268	A	G	A/G	A/G					108	113	0.130449033	0.095870206	0.12962963	0.150442478	0.020812848	0.693461308	0.158977766	0.191808953	0.717131125
Itr_chr01	2109531	G	G	G	G					167	156	0.113618916	0.087709197	0.035928144	0.051282051	0.015353908	0.727254549	0.138313553	0.191808953	0.717131125
Itr_chr01	2109572	A	A	A	A					157	157	0.114649682	0.089171975	0.063694268	0.076433121	0.012738854	0.836832633	0.077361392	0.191808953	0.717131125
Itr_chr01	2109574	G	G	G	G					159	155	0.112233719	0.08565632	0.062893082	0.077419355	0.014526273	0.75564887	0.121679963	0.191808953	0.717131125
Itr_chr01	2109575	A	A	A	A					158	155	0.116496529	0.087505104	0.063291139	0.077419355	0.014128216	0.75404919	0.122600322	0.191808953	0.717131125
Itr_chr01	2110205	A	A	A/T	A/T					87	71	0.143435325	0.107171766	0.149425287	0.14084507	-0.008580217	0.881023795	0.055012362	0.191808953	0.717131125
Itr_chr01	2110294	C	C	C	C					95	82	0.131835687	0.102567394	0.094736842	0.085365854	-0.009370988	0.876224755	0.057384481	0.191808953	0.717131125
Itr_chr01	2110490	T	T	T	T/C					134	114	0.120319455	0.091647028	0.044776119	0.131578947	0.086802828	0.066386723	1.177918771	0.191808953	0.717131125
Itr_chr01	2110538	T	T	T	T					148	132	0.123464373	0.09049959	0.108108108	0.053030303	-0.055077805	0.233353329	0.631985999	0.191808953	0.717131125
Itr_chr01	2110653	A	A	A/G	A					134	109	0.125770231	0.0953033	0.134328358	0.073394495	-0.060933863	0.205158968	0.687909494	0.191808953	0.717131125
Itr_chr01	2110827	T	T	T	T					140	131	0.123664122	0.094056707	0.107142857	0.091603053	-0.015539804	0.74165167	0.129800021	0.191808953	0.717131125	Itr_chr01CG01330=MODERATE	Itr_chr01CG01330=missense_variant	Itr_chr01CG01330=c.90T>A	Itr_chr01CG01330=p.Ser30Arg
Itr_chr01	2110896	T	T	T	T					188	175	0.111884498	0.085136778	0.042553191	0.102857143	0.060303951	0.163367327	0.786834798	0.191808953	0.717131125
Itr_chr01	2111134	G	G	G	G/A				QTL	85	78	0.141025641	0.104675716	0.035294118	0.153846154	0.118552036	0.027594481	1.559177768	0.191808953	0.717131125	Itr_chr01CG01330=MODERATE	Itr_chr01CG01330=missense_variant	Itr_chr01CG01330=c.286G>A	Itr_chr01CG01330=p.Glu96Lys
Itr_chr01	2111458	G	G	G	G					115	127	0.123519343	0.092844916	0.026086957	0.078740157	0.052653201	0.267546491	0.572600741	0.191808953	0.717131125	Itr_chr01CG01330=MODERATE	Itr_chr01CG01330=missense_variant	Itr_chr01CG01330=c.505G>T	Itr_chr01CG01330=p.Asp169Tyr
Itr_chr01	2112173	C	G	G	C/G					159	146	0.116998363	0.089859568	0.075471698	0.123287671	0.047815973	0.286942611	0.542204953	0.191808953	0.717131125
Itr_chr01	2112501	C	C	C/T	C/T					112	104	0.123626374	0.096153846	0.160714286	0.134615385	-0.026098901	0.587682464	0.230857268	0.191808953	0.717131125
Itr_chr01	2113370	C	C	C	C					84	78	0.141941392	0.106227106	0.095238095	0.064102564	-0.031135531	0.559688062	0.252053956	0.191808953	0.717131125
Itr_chr01	2113372	C	C	C	C					84	79	0.140596745	0.104128993	0.083333333	0.088607595	0.005274262	0.941211758	0.026312656	0.191808953	0.717131125
Itr_chr01	2114616	G	G	G	G					138	132	0.120223979	0.091897233	0.057971014	0.106060606	0.048089592	0.299140172	0.524125261	0.191808953	0.717131125
Itr_chr01	2115071	C	C	C	C/T				QTL	122	122	0.12295082	0.090163934	0.040983607	0.155737705	0.114754098	0.013997201	1.853958815	0.191808953	0.717131125
Itr_chr01	2125428	T	T	T/A	T/A					104	111	0.128031878	0.097279972	0.134615385	0.162162162	0.027546778	0.579084183	0.237258297	0.1836101	0.736103432
Itr_chr01	2125438	G	G	G/A	G/A					101	110	0.131143114	0.095139514	0.128712871	0.154545455	0.025832583	0.596080784	0.224694879	0.1836101	0.736103432
Itr_chr01	2125597	C	C	C/A	C/A					55	62	0.153079179	0.115249267	0.145454545	0.225806452	0.080351906	0.179964007	0.744814345	0.1836101	0.736103432
Itr_chr01	2126512	T	T	T	T					93	85	0.138772929	0.102466793	0.075268817	0.058823529	-0.016445288	0.764247151	0.116766172	0.1836101	0.736103432
Itr_chr01	2126545	C	C	C/A	C					141	131	0.117319041	0.089491636	0.120567376	0.06870229	-0.051865086	0.25774845	0.588803937	0.1836101	0.736103432
Itr_chr01	2126590	A	A	A	A					159	140	0.114375562	0.08836478	0.062893082	0.114285714	0.051392633	0.25074985	0.600759318	0.1836101	0.736103432
Itr_chr01	2126647	C	C	C	C/A			QTL	QTL	172	164	0.111457742	0.085507657	0.040697674	0.152439024	0.11174135	0.01019796	1.991486678	0.1836101	0.736103432
Itr_chr01	2126683	C	C	C	C/CTTGCTAG					128	137	0.11770073	0.090043339	0.0625	0.131386861	0.068886861	0.134973005	0.869753082	0.1836101	0.736103432
Itr_chr01	2126838	A	A	A	A/AAT				QTL	185	177	0.111559017	0.085234387	0.059459459	0.169491525	0.110032066	0.01139772	1.943181999	0.1836101	0.736103432
Itr_chr01	2126966	G	G	G	G/A			QTL	QTL	168	143	0.115634366	0.088078588	0.083333333	0.216783217	0.133449883	0.00359928	2.443784349	0.1836101	0.736103432
Itr_chr01	2127039	T	T	T/A	T					127	120	0.123228346	0.093044619	0.149606299	0.075	-0.074606299	0.124575085	0.904568808	0.1836101	0.736103432
Itr_chr01	2127304	G	G	G	G					196	208	0.105572998	0.080847724	0.076530612	0.076923077	0.000392465	0.99220156	0.003400095	0.1836101	0.736103432
Itr_chr01	2127513	G	G	G	G					208	176	0.104895105	0.081293706	0.096153846	0.085227273	-0.010926573	0.803439312	0.095046922	0.1836101	0.736103432
Itr_chr01	2127577	G	G	G	G					197	186	0.110228699	0.084547787	0.035532995	0.096774194	0.061241199	0.163567287	0.786303551	0.1836101	0.736103432
Itr_chr01	2127578	A	A	A	A					202	186	0.110933674	0.084424571	0.034653465	0.096774194	0.062120728	0.151769646	0.818815079	0.1836101	0.736103432
Itr_chr01	2127600	A	A	A	A					198	193	0.109069974	0.08015387	0.03030303	0.10880829	0.07850526	0.066386723	1.177918771	0.1836101	0.736103432
Itr_chr01	2127742	C	C	C	C					176	181	0.109869412	0.086325967	0.107954545	0.121546961	0.013592416	0.76064787	0.118816346	0.1836101	0.736103432
Itr_chr01	2128040	G	G	G	G/A				QTL	136	138	0.118499574	0.08887468	0.051470588	0.166666667	0.115196078	0.014197161	1.847798506	0.1836101	0.736103432
Itr_chr01	2128143	G	G	G	G/A					133	119	0.12605042	0.093763821	0.052631579	0.134453782	0.081822203	0.083583283	1.077880573	0.1836101	0.736103432
Itr_chr01	2128149	G	G	G	G/GTATA				QTL	106	98	0.128994994	0.09722757	0.056603774	0.163265306	0.106661533	0.031193761	1.505932256	0.1836101	0.736103432
Itr_chr01	2128314	C	C	C	C/T			QTL	QTL	81	69	0.149221685	0.110037574	0.024691358	0.173913043	0.149221685	0.01039792	1.983053511	0.1836101	0.736103432
Itr_chr01	2128637	C	C	C	C					75	63	0.147936508	0.112380952	0.053333333	0.031746032	-0.021587302	0.700059988	0.154864744	0.1836101	0.736103432
Itr_chr01	2133510	GGTGGA	GGTGGA	GGTGGA	GGTGGA/G					94	92	0.131128585	0.099907493	0.106382979	0.130434783	0.024051804	0.602879424	0.219769538	0.1836101	0.736103432
Itr_chr01	2133541	A	A	A	A					97	90	0.130011455	0.100687285	0.030927835	0.088888889	0.057961054	0.268946211	0.57033457	0.1836101	0.736103432
Itr_chr01	2133560	C	C	C	C/G					86	83	0.134631549	0.102549734	0.093023256	0.144578313	0.051555057	0.320535893	0.494123332	0.1836101	0.736103432
Itr_chr01	2133573	T	T	T	T/C					94	87	0.135730007	0.102959159	0.095744681	0.137931034	0.042186354	0.395720856	0.40261106	0.1836101	0.736103432
Itr_chr01	2134644	C	C	C	C					164	150	0.116829268	0.087479675	0.048780488	0.073333333	0.024552846	0.576884623	0.238911037	0.1836101	0.736103432
Itr_chr01	2134685	T	T	T	T/C			QTL	QTL	162	158	0.114392874	0.085794655	0.061728395	0.17721519	0.115486795	0.0089982	2.045844341	0.1836101	0.736103432
Itr_chr01	2134846	G	G	G	G/A				QTL	177	203	0.112409897	0.082881078	0.050847458	0.147783251	0.096935794	0.023795241	1.623509893	0.1836101	0.736103432
Itr_chr01	2134888	A	A	A	A/C				QTL	179	197	0.110143777	0.086776508	0.039106145	0.14213198	0.103025834	0.016196761	1.790571836	0.1836101	0.736103432
Itr_chr01	2134899	A	A	A	A				QTL	181	196	0.108777765	0.083690382	0.033149171	0.132653061	0.09950389	0.019196161	1.716785622	0.1836101	0.736103432
Itr_chr01	2135028	T	T	T	T					222	204	0.109035506	0.081611023	0.040540541	0.044117647	0.003577107	0.932213557	0.030484585	0.1836101	0.736103432
Itr_chr01	2135109	C	C	C	C					231	228	0.106117567	0.083333333	0.043290043	0.096491228	0.053201185	0.207558488	0.682859501	0.1836101	0.736103432
Itr_chr01	2135322	G	G	G	G					112	113	0.132664349	0.097187105	0.0625	0.026548673	-0.035951327	0.468906219	0.328914007	0.1836101	0.736103432
Itr_chr01	2135515	C	C	C	C					257	201	0.102638558	0.078963161	0.035019455	0.039800995	0.00478154	0.900619876	0.045458473	0.1836101	0.736103432
Itr_chr01	2135516	A	A	A	A					256	200	0.103125	0.0784375	0.03125	0.04	0.00875	0.831233753	0.08027683	0.1836101	0.736103432
Itr_chr01	2135675	C	T	T	T					187	196	0.109407399	0.082914984	0.042780749	0.117346939	0.07456619	0.077584483	1.110225129	0.1836101	0.736103432
Itr_chr01	2135684	G	G	G	G					184	197	0.107564555	0.085108144	0.048913043	0.091370558	0.042457515	0.334133173	0.476080405	0.1836101	0.736103432
Itr_chr01	2135850	T	C	C	C					109	108	0.127760788	0.093357119	0.100917431	0.111111111	0.01019368	0.789442112	0.102679711	0.1836101	0.736103432
Itr_chr01	2135862	C	C	C	C					112	113	0.12357775	0.090154867	0.080357143	0.10619469	0.025837547	0.624475105	0.20448487	0.1836101	0.736103432
Itr_chr01	2135871	G	G	G	G					109	116	0.1282031	0.095618475	0.036697248	0.068965517	0.03226827	0.49290142	0.307239931	0.1836101	0.736103432
Itr_chr01	2135900	C	T	T	T					101	123	0.126539483	0.096836513	0.03960396	0.081300813	0.041696853	0.400719856	0.397159137	0.1836101	0.736103432
Itr_chr01	2135982	C	C	C	C					136	133	0.120632464	0.090888987	0.066176471	0.067669173	0.001492702	0.982603479	0.007621702	0.1836101	0.736103432
Itr_chr01	2136013	G	G	G	G					146	147	0.11671792	0.088342186	0.04109589	0.06122449	0.020128599	0.657468506	0.182125046	0.1836101	0.736103432
Itr_chr01	2136026	G	G	G	G					144	133	0.116802423	0.091948622	0.055555556	0.090225564	0.034670008	0.459108178	0.338084971	0.1836101	0.736103432
Itr_chr01	2136074	A	A	A	A					110	86	0.131501057	0.100634249	0.054545455	0.104651163	0.050105708	0.327534493	0.484742957	0.1836101	0.736103432
Itr_chr01	2137557	TG	TG	TG	TG					77	76	0.144907724	0.105775803	0.038961039	0.131578947	0.092617908	0.086182763	1.064579584	0.1836101	0.736103432
Itr_chr01	2137612	G	G	G	G					115	112	0.125931677	0.095186335	0.052173913	0.071428571	0.019254658	0.706458708	0.150913217	0.1836101	0.736103432
Itr_chr01	2137632	G	G	G	G					110	100	0.125454545	0.096363636	0.054545455	0.08	0.025454545	0.603279344	0.219481544	0.1836101	0.736103432
Itr_chr01	2137820	T	T	T	T/C					102	111	0.124801272	0.095919449	0.039215686	0.117117117	0.077901431	0.114977005	0.93938901	0.1836101	0.736103432
Itr_chr01	2137955	G	G	G	G				QTL	222	215	0.107416719	0.083679028	0.040540541	0.125581395	0.085040855	0.043591282	1.360600361	0.1836101	0.736103432
Itr_chr01	2138048	A	A	A	A					251	217	0.105311473	0.080158628	0.043824701	0.096774194	0.052949492	0.195960808	0.707830779	0.1836101	0.736103432
Itr_chr01	2138143	T	T	T	T					192	165	0.111647727	0.083806818	0.036458333	0.090909091	0.054450758	0.211557688	0.674571187	0.1836101	0.736103432
Itr_chr01	2138208	G	G	G	G					106	100	0.130566038	0.101132075	0.047169811	0.08	0.032830189	0.538892222	0.268498085	0.1836101	0.736103432
Itr_chr01	2138225	G	G	G	G					83	80	0.139307229	0.106174699	0.012048193	0.075	0.062951807	0.25114977	0.600067215	0.1836101	0.736103432
Itr_chr01	2138250	G	A	A	A					53	50	0.164150943	0.122264151	0.018867925	0.02	0.001132075	0.99980004	8.69E-05	0.1836101	0.736103432
Itr_chr01	2138371	G	G	G	G					81	69	0.144927536	0.106816962	0.037037037	0.057971014	0.020933977	0.709258148	0.149195666	0.1836101	0.736103432
Itr_chr01	2138556	C	C	C	C					177	156	0.113646241	0.089200348	0.06779661	0.108974359	0.041177749	0.368326335	0.433767229	0.1836101	0.736103432
Itr_chr01	2138646	C	C	C	C					184	164	0.110816543	0.08457052	0.027173913	0.036585366	0.009411453	0.829634073	0.08111342	0.1836101	0.736103432
Itr_chr01	2138659	C	C	C	C					192	158	0.109836498	0.082542194	0.057291667	0.063291139	0.005999473	0.891421716	0.04991679	0.1836101	0.736103432
Itr_chr01	2138862	T	T	T	T					223	186	0.10497131	0.080765707	0.040358744	0.096774194	0.056415449	0.182963407	0.73763576	0.1836101	0.736103432
Itr_chr01	2138877	A	A	A	A					223	185	0.107380924	0.08396558	0.053811659	0.032432432	-0.021379227	0.610277944	0.214472325	0.1836101	0.736103432
Itr_chr01	2139087	A	A	A	A					212	212	0.108490566	0.080188679	0.037735849	0.033018868	-0.004716981	0.954609078	0.02017444	0.1836101	0.736103432
Itr_chr01	2139106	C	C	C	C					189	203	0.105090312	0.083014049	0.047619048	0.02955665	-0.018062397	0.681463707	0.166557268	0.1836101	0.736103432
Itr_chr01	2139330	C	C	C	C/A			QTL	QTL	121	106	0.129892406	0.096912521	0.066115702	0.264150943	0.198035241	2.00E-05	4.699056855	0.1836101	0.736103432
Itr_chr01	2139565	C	T	T	C/T			QTL	QTL	183	168	0.109387198	0.085284934	0.071038251	0.208333333	0.137295082	0.00119976	2.920905604	0.1836101	0.736103432
Itr_chr01	2139618	G	G	G	G/C			QTL	QTL	207	185	0.110406058	0.084292989	0.048309179	0.178378378	0.1300692	0.00259948	2.585113502	0.1836101	0.736103432
Itr_chr01	2139651	TCAC	TCAC	TCAC	TCAC					216	191	0.106263331	0.082509211	0.074074074	0.052356021	-0.021718053	0.611477704	0.213619373	0.1836101	0.736103432
Itr_chr01	2139884	G	G	G	G/A					159	165	0.114122356	0.084505432	0.081761006	0.151515152	0.069754145	0.117776445	0.92894156	0.1836101	0.736103432
Itr_chr01	2140173	GGC	GGC	GGC/G	GGC/G					80	81	0.137654321	0.100925926	0.1875	0.234567901	0.047067901	0.413917217	0.383086509	0.165054844	0.782371725
Itr_chr01	2140241	T	T	T/A	T/A					82	76	0.138318357	0.106867779	0.12195122	0.171052632	0.049101412	0.353129374	0.452066155	0.165054844	0.782371725
Itr_chr01	2140242	A	A	A/T	A/T					79	73	0.140107508	0.109589041	0.126582278	0.178082192	0.051499913	0.335732853	0.474006158	0.165054844	0.782371725
Itr_chr01	2140736	C	C	C	C					122	101	0.125628956	0.09454634	0.040983607	0.099009901	0.058026294	0.232353529	0.633850726	0.165054844	0.782371725
Itr_chr01	2141369	A	A	A	A					58	74	0.148648649	0.110904007	0.086206897	0.067567568	-0.018639329	0.75824835	0.120188526	0.165054844	0.782371725
Itr_chr01	2141458	G	G	G	G					120	142	0.122535211	0.09084507	0.075	0.098591549	0.023591549	0.626474705	0.20309646	0.165054844	0.782371725
Itr_chr01	2141473	GGCC	GGCC	GGCC	GGCC					85	88	0.136363636	0.101871658	0.082352941	0.079545455	-0.002807487	0.963207359	0.016280208	0.165054844	0.782371725
Itr_chr01	2141476	C	C	C	C					64	53	0.15625	0.118514151	0	0.094339623	0.094339623	0.122575485	0.91159638	0.165054844	0.782371725
Itr_chr01	2142053	A	G	G	A/G					108	118	0.125863151	0.096986817	0.101851852	0.144067797	0.042215945	0.400319936	0.397592781	0.165054844	0.782371725
Itr_chr01	2142074	C	C	C	C					111	105	0.126383526	0.096782497	0.063063063	0.095238095	0.032175032	0.5094981	0.292857431	0.165054844	0.782371725
Itr_chr01	2145796	G	G	G/T	G					71	72	0.141627543	0.110915493	0.169014085	0.083333333	-0.085680751	0.111977604	0.950868828	0.165054844	0.782371725
Itr_chr01	2145804	A	A	A/T	A				QTL	73	74	0.137726768	0.107737875	0.164383562	0.027027027	-0.137356535	0.01219756	1.91372702	0.165054844	0.782371725
Itr_chr01	2149795	C	T	T	T					146	140	0.117514677	0.08776908	0.095890411	0.042857143	-0.053033268	0.232353529	0.633850726	0.165054844	0.782371725
Itr_chr01	2150443	G	G	G	G/T					172	162	0.113407982	0.085055986	0.093023256	0.135802469	0.042779213	0.333533293	0.476860808	0.165054844	0.782371725
Itr_chr01	2150508	A	A	A	A					168	176	0.114718615	0.086850649	0.071428571	0.068181818	-0.003246753	0.941011798	0.026404932	0.165054844	0.782371725
Itr_chr01	2150563	A	G	G	G					164	187	0.111158211	0.085659319	0.115853659	0.085561497	-0.030292161	0.4945011	0.305832738	0.165054844	0.782371725
Itr_chr01	2150570	C	C	C	C					160	187	0.113135027	0.084859626	0.1125	0.07486631	-0.03763369	0.382923415	0.416888076	0.165054844	0.782371725
Itr_chr01	2150754	A	G	G	A/G					121	107	0.126824747	0.09778327	0.099173554	0.14953271	0.050359157	0.302539492	0.519217927	0.165054844	0.782371725
Itr_chr01	2151147	G	G	G	G/T					76	79	0.138241173	0.107261825	0.065789474	0.101265823	0.035476349	0.517096581	0.286428334	0.165054844	0.782371725
Itr_chr01	2151340	A	G	A/G	G					74	87	0.141192917	0.106865486	0.121621622	0.091954023	-0.029667599	0.585482903	0.232485782	0.165054844	0.782371725
Itr_chr01	2151471	A	C	C	C					150	125	0.114666667	0.089333333	0.106666667	0.072	-0.034666667	0.427714457	0.36884607	0.165054844	0.782371725
Itr_chr01	2151522	T	G	T/G	T/G					121	116	0.122114563	0.089484184	0.115702479	0.120689655	0.004987176	0.902819436	0.0443991	0.165054844	0.782371725
Itr_chr01	2151606	C	T	C/T	C/T					110	107	0.122769754	0.098215803	0.118181818	0.130841121	0.012659303	0.784843031	0.105217193	0.165054844	0.782371725
Itr_chr01	2151608	A	G	G	A/G					111	103	0.129712237	0.095600455	0.099099099	0.116504854	0.017405755	0.717656469	0.144083396	0.165054844	0.782371725
Itr_chr01	2151611	G	A	G/A	G/A					94	93	0.137725921	0.097460535	0.127659574	0.139784946	0.012125372	0.75344931	0.12294596	0.165054844	0.782371725
Itr_chr01	2151738	T	C	C	C					126	144	0.117063492	0.090277778	0.055555556	0.048611111	-0.006944444	0.888622276	0.051282804	0.165054844	0.782371725
Itr_chr01	2151781	C	T	T	T					136	153	0.116830065	0.088235294	0.066176471	0.078431373	0.012254902	0.788642272	0.103119948	0.165054844	0.782371725
Itr_chr01	2151824	T	A	A	A					163	158	0.113846393	0.084530558	0.079754601	0.082278481	0.00252388	0.974605079	0.01117133	0.165054844	0.782371725
Itr_chr01	2151829	C	C	C	C					163	155	0.113477142	0.086087473	0.067484663	0.077419355	0.009934692	0.823035393	0.084581488	0.165054844	0.782371725
Itr_chr01	2151831	G	G	G	G					162	160	0.110802469	0.087808642	0.018518519	0.0625	0.043981481	0.335732853	0.474006158	0.165054844	0.782371725
Itr_chr01	2151893	G	G	G	G					168	194	0.107817869	0.085235641	0.101190476	0.077319588	-0.023870889	0.576284743	0.239362878	0.165054844	0.782371725
Itr_chr01	2151899	G	G	G	G					167	196	0.110442381	0.084076744	0.107784431	0.071428571	-0.03635586	0.399120176	0.398896318	0.165054844	0.782371725
Itr_chr01	2152245	TTTTTAG	TTTTTAG	TTTTTAG	TTTTTAG					98	126	0.128117914	0.098639456	0.102040816	0.087301587	-0.014739229	0.75404919	0.122600322	0.165054844	0.782371725
Itr_chr01	2152940	T	T	T	T					80	81	0.137962963	0.110802469	0.0375	0.074074074	0.036574074	0.5104979	0.29200604	0.165054844	0.782371725
Itr_chr01	2153067	T	T	T	T/TGAAC					95	75	0.133333333	0.104561404	0.063157895	0.12	0.056842105	0.294341132	0.531149045	0.165054844	0.782371725
Itr_chr01	2153318	A	A	A	A					111	98	0.128424343	0.095513881	0.018018018	0.081632653	0.063614635	0.205358928	0.687486411	0.165054844	0.782371725
Itr_chr01	2153436	G	G	G	G					174	181	0.111195783	0.087508732	0.034482759	0.110497238	0.076014479	0.091981604	1.036299023	0.165054844	0.782371725
Itr_chr01	2154064	T	T	T	T					214	217	0.107928851	0.082174082	0.03271028	0.059907834	0.027197554	0.5004999	0.300596005	0.165054844	0.782371725
Itr_chr01	2155074	T	T	T	T					110	89	0.132175689	0.10061287	0.018181818	0.056179775	0.037997957	0.447710458	0.349002761	0.165054844	0.782371725
Itr_chr01	2156388	A	A	A	A					171	171	0.111111111	0.087719298	0.052631579	0.128654971	0.076023392	0.087382523	1.058575418	0.165054844	0.782371725
Itr_chr01	2156631	T	T	T	T					177	160	0.110451977	0.085451977	0.033898305	0.06875	0.034851695	0.438312338	0.358216305	0.165054844	0.782371725
Itr_chr01	2156753	C	C	C	C/T					150	149	0.114407159	0.087695749	0.12	0.154362416	0.034362416	0.412317536	0.384768194	0.165054844	0.782371725
Itr_chr01	2157213	G	G	G/A	G				QTL	93	113	0.133504615	0.098582168	0.182795699	0.053097345	-0.129698354	0.0119976	1.920905604	0.165054844	0.782371725
Itr_chr01	2157337	T	T	T/C	T/C					123	124	0.120771046	0.096184107	0.105691057	0.193548387	0.08785733	0.070785843	1.150053593	0.165054844	0.782371725
Itr_chr01	2158464	G	G	G/A	G/A					108	92	0.133655395	0.097826087	0.157407407	0.119565217	-0.03784219	0.446510698	0.350168131	0.165054844	0.782371725
Itr_chr01	2158972	A	A	A	A					176	165	0.110606061	0.086742424	0.130681818	0.090909091	-0.039772727	0.368726255	0.433295938	0.165054844	0.782371725
Itr_chr01	2159398	C	C	C	C/T					116	102	0.132183908	0.097701149	0.043103448	0.12745098	0.084347532	0.089182164	1.049721996	0.165054844	0.782371725
Itr_chr01	2159732	G	G	G	G					81	124	0.132516926	0.100557547	0.061728395	0.10483871	0.043110315	0.403519296	0.394135693	0.165054844	0.782371725
Itr_chr01	2159793	TA	TA	TA	TA					72	106	0.137578616	0.105083857	0.111111111	0.160377358	0.049266247	0.354729054	0.450103239	0.165054844	0.782371725
Itr_chr01	2159818	G	G	G/C	G					76	118	0.134255129	0.100802855	0.105263158	0.084745763	-0.020517395	0.683063387	0.165538993	0.165054844	0.782371725
Itr_chr01	2163085	C	C	C	C/CTAA					145	133	0.120404459	0.090329271	0.048275862	0.120300752	0.07202489	0.120575885	0.918739542	0.126483967	0.89796452
Itr_chr01	2163595	C	C	C	C					118	85	0.13220339	0.100697906	0.084745763	0.070588235	-0.014157527	0.794641072	0.099828992	0.126483967	0.89796452
Itr_chr01	2163993	T	T	T/G	T/G					87	119	0.129527673	0.097749445	0.091954023	0.18487395	0.092919927	0.062387522	1.204902261	0.126483967	0.89796452
Itr_chr01	2164177	T	T	T	T					75	97	0.135120275	0.104329897	0.04	0.06185567	0.02185567	0.681263747	0.166684721	0.126483967	0.89796452
Itr_chr01	2164379	A	A	A/AATT	A/AATT					98	111	0.13274499	0.098547527	0.12244898	0.162162162	0.039713183	0.416716657	0.38015914	0.126483967	0.89796452
Itr_chr01	2164487	C	C	C	C/T					141	172	0.113351476	0.08663203	0.085106383	0.13372093	0.048614547	0.280743851	0.551689747	0.126483967	0.89796452
Itr_chr01	2164698	G	G	G	G/T				QTL	96	128	0.127604167	0.09375	0.0625	0.1640625	0.1015625	0.038792242	1.411255125	0.126483967	0.89796452
Itr_chr01	2165985	G	G	G	G/A					123	117	0.121325829	0.094017094	0.081300813	0.162393162	0.081092349	0.079784043	1.098083959	0.126483967	0.89796452
Itr_chr01	2166298	T	T	T	T/C					136	123	0.120337159	0.091702535	0.080882353	0.162601626	0.081719273	0.081383723	1.089462445	0.126483967	0.89796452
Itr_chr01	2166325	CATA	CATA	CATA	CATA/C				QTL	139	142	0.118958354	0.090485358	0.050359712	0.161971831	0.111612119	0.015396921	1.812566129	0.126483967	0.89796452
Itr_chr01	2166861	C	C	C	C/CATAT					162	147	0.118417737	0.089317208	0.080246914	0.115646259	0.035399345	0.423715257	0.372925898	0.126483967	0.89796452
Itr_chr01	2167131	A	A	A	A					111	107	0.131767281	0.097751958	0	0.046728972	0.046728972	0.358328334	0.445718849	0.126483967	0.89796452
[truncated: 643,589 more rows]
