# Supplementary material for: Polyploid QTL-seq revealed multiple QTLs controlling steamed tuber texture and starch gelatinization temperature in sweetpotato
Source: Breed Sci. 2024 Feb 29;74(2):103–13. doi: 10.1270/jsbbs.23060 (PMC11442106; doi:10.1270/jsbbs.23060)
Supplement: Supplementary file 5 — Supplemental Table 4 [file 74_103_s5.txt]

Chr	Position	Ref Allele	BK Allele	LT Bulk Allele	HT Bulk Allele	Window P99	Window P95	P99	P95	LT Bulk Depth	HT Bulk Depth	P99 Threshold	P95 Threshold	LT Bulk SNP-index	HT Bulk SNP-index	Delta SNP-index	P-Value	-log10(P)	Window P-Value	Window -log10(P)	Impact	Annotation	HGVS.c	HGVS.p
Itr_chr01	701608	G	C	C	C					63	109	0.139653415	0.103684287	0.079365079	0.091743119	0.01237804	0.828634273	0.081637108	0.395599616	0.402744138
Itr_chr01	701936	C	G	C/G	G					110	136	0.117379679	0.090508021	0.172727273	0.102941176	-0.069786096	0.138972206	0.85707205	0.395599616	0.402744138
Itr_chr01	701979	T	T	T/C	T					127	168	0.116001125	0.087364079	0.141732283	0.077380952	-0.064351331	0.142371526	0.846576861	0.395599616	0.402744138
Itr_chr01	702058	G	A	A	A					156	219	0.104495961	0.082103969	0.108974359	0.086757991	-0.022216368	0.598280344	0.223095265	0.395599616	0.402744138
Itr_chr01	702180	C	C	C	C					179	188	0.110364911	0.082164507	0.106145251	0.085106383	-0.021038868	0.605278944	0.218044434	0.395599616	0.402744138
Itr_chr01	702186	C	C	C	C					169	190	0.107256306	0.082248521	0.106508876	0.073684211	-0.032824665	0.437912418	0.35861274	0.395599616	0.402744138
Itr_chr01	702521	C	C	C	C					185	207	0.107298603	0.080637159	0.091891892	0.101449275	0.009557383	0.819636073	0.086378936	0.395599616	0.402744138	Itr_chr01CG00280=MODERATE	Itr_chr01CG00280=missense_variant	Itr_chr01CG00280=c.257C>T	Itr_chr01CG00280=p.Pro86Leu
Itr_chr01	702699	G	G	G/C	G					173	210	0.104706854	0.082328654	0.138728324	0.1	-0.038728324	0.354529094	0.450348119	0.395599616	0.402744138
Itr_chr01	702843	G	G	G/T	G/T					103	137	0.121252923	0.09255191	0.116504854	0.131386861	0.014882007	0.724055189	0.14022833	0.395599616	0.402744138
Itr_chr01	702849	A	A	A/ATATGGTAT	A/ATATGGTAT					79	106	0.131836637	0.098758061	0.151898734	0.160377358	0.008478624	0.881423715	0.054815269	0.395599616	0.402744138
Itr_chr01	702851	A	G	A/G	A/G					102	134	0.126865672	0.092771437	0.137254902	0.156716418	0.019461516	0.682863427	0.165666147	0.395599616	0.402744138
Itr_chr01	702998	G	G	G	G					57	82	0.151048353	0.109756098	0.105263158	0.097560976	-0.007702182	0.909218156	0.0413319	0.395599616	0.402744138
Itr_chr01	703532	A	A	A	A					51	90	0.147058824	0.112418301	0.058823529	0.055555556	-0.003267974	0.958808238	0.018268243	0.395599616	0.402744138
Itr_chr01	703932	A	A	A	A					55	71	0.150832266	0.11446863	0	0.042253521	0.042253521	0.472105579	0.325960867	0.395599616	0.402744138
Itr_chr01	704100	T	T	T	T					71	85	0.141176471	0.106048053	0.070422535	0.058823529	-0.011599006	0.843231354	0.074053254	0.395599616	0.402744138
Itr_chr01	705003	A	A	A	A					108	92	0.127616747	0.095410628	0.074074074	0.010869565	-0.063204509	0.197960408	0.70342166	0.395599616	0.402744138
Itr_chr01	705182	A	A	A	A/T				QTL	138	179	0.112339082	0.085013359	0.043478261	0.134078212	0.090599951	0.038192362	1.418023487	0.395599616	0.402744138
Itr_chr01	705545	C	C	C/T	C					168	185	0.109684685	0.082657658	0.136904762	0.064864865	-0.072039897	0.085982803	1.065588399	0.395599616	0.402744138
Itr_chr01	705563	C	C	C/T	C					158	182	0.106203923	0.084225901	0.132911392	0.076923077	-0.055988315	0.198760248	0.70167047	0.395599616	0.402744138
Itr_chr01	705797	T	T	T	T					153	194	0.110908968	0.082945893	0.091503268	0.056701031	-0.034802237	0.415516897	0.381411311	0.395599616	0.402744138
Itr_chr01	705802	C	C	C	C					160	190	0.106907895	0.082894737	0.09375	0.057894737	-0.035855263	0.397720456	0.400422071	0.395599616	0.402744138	Itr_chr01CG00280=MODERATE	Itr_chr01CG00280=missense_variant	Itr_chr01CG00280=c.1097C>T	Itr_chr01CG00280=p.Ala366Val
Itr_chr01	705931	AT	AT	AT	AT					156	203	0.110269041	0.083396489	0.115384615	0.064039409	-0.051345207	0.229154169	0.639872237	0.395599616	0.402744138
Itr_chr01	706272	G	G	G	G					106	145	0.123357189	0.093298634	0.066037736	0.075862069	0.009824333	0.828834233	0.08153232	0.395599616	0.402744138
Itr_chr01	706273	A	A	A	A					110	144	0.120707071	0.091287879	0.045454545	0.069444444	0.023989899	0.604879024	0.218331476	0.395599616	0.402744138
Itr_chr01	706335	A	A	A	A					94	131	0.124411239	0.096231931	0.042553191	0.030534351	-0.01201884	0.791841632	0.101361669	0.395599616	0.402744138
Itr_chr01	707004	G	G	G	G					55	74	0.148648649	0.10958231	0.054545455	0.081081081	0.026535627	0.668266347	0.175050409	0.395599616	0.402744138
Itr_chr01	707009	G	G	G	G					55	71	0.154929577	0.117285531	0.054545455	0.070422535	0.015877081	0.809838032	0.091601831	0.395599616	0.402744138
Itr_chr01	707645	T	T	T/A	T/A					68	106	0.136237514	0.10099889	0.117647059	0.188679245	0.071032186	0.163567287	0.786303551	0.395599616	0.402744138
Itr_chr01	708717	C	C	C	C					55	82	0.145232816	0.10886918	0.054545455	0.048780488	-0.005764967	0.938212358	0.027698851	0.395599616	0.402744138
Itr_chr01	708738	G	G	G	G					58	92	0.145802099	0.108695652	0.051724138	0.086956522	0.035232384	0.527494501	0.277782063	0.395599616	0.402744138
Itr_chr01	708742	C	C	C	C					58	90	0.145210728	0.108812261	0.051724138	0.044444444	-0.007279693	0.924415117	0.034132961	0.395599616	0.402744138
Itr_chr01	708751	A	A	A	A					65	91	0.140659341	0.107692308	0.046153846	0.043956044	-0.002197802	0.970805839	0.01286762	0.395599616	0.402744138
Itr_chr01	708830	G	G	G	G					85	110	0.13368984	0.099465241	0.058823529	0.036363636	-0.022459893	0.664667067	0.177395839	0.395599616	0.402744138
Itr_chr01	708926	C	C	C	C					114	142	0.116382506	0.089325426	0.026315789	0.007042254	-0.019273536	0.663467307	0.178180473	0.395599616	0.402744138
Itr_chr01	710192	T	T	T	T					141	155	0.11356669	0.087119652	0.028368794	0.019354839	-0.009013956	0.828034393	0.081951624	0.395599616	0.402744138
Itr_chr01	710244	T	T	T	T					122	138	0.118436683	0.091351865	0.040983607	0.028985507	-0.011998099	0.805238952	0.094075225	0.395599616	0.402744138
Itr_chr01	710368	T	T	T	T					137	127	0.115408932	0.090062647	0.01459854	0.031496063	0.016897523	0.704459108	0.152144211	0.395599616	0.402744138
Itr_chr01	710387	C	C	C	C					139	131	0.116700533	0.089241584	0.100719424	0.045801527	-0.054917898	0.233753249	0.631242343	0.395599616	0.402744138
Itr_chr01	710458	C	C	C	C					110	117	0.123310023	0.091841492	0.054545455	0.017094017	-0.037451437	0.457508498	0.339600834	0.395599616	0.402744138
Itr_chr01	710679	C	C	C	C					73	85	0.136825141	0.103948429	0	0	0	1	0	0.395599616	0.402744138
Itr_chr01	710707	T	T	T	T					69	85	0.141346974	0.106734868	0.014492754	0.011764706	-0.002728048	0.958608278	0.018358825	0.395599616	0.402744138
Itr_chr01	712391	G	G	G	G					159	248	0.105650233	0.081913167	0.031446541	0.036290323	0.004843782	0.904619076	0.043534258	0.395599616	0.402744138
Itr_chr01	712896	C	C	C	C					144	196	0.110544218	0.084608844	0.097222222	0.071428571	-0.025793651	0.547290542	0.261782057	0.395599616	0.402744138
Itr_chr01	712903	C	C	C	C					142	191	0.109800162	0.084875747	0.084507042	0.078534031	-0.005973011	0.900419916	0.045554908	0.395599616	0.402744138
Itr_chr01	713011	G	G	G	G					108	137	0.122871046	0.092389835	0.009259259	0.02919708	0.019937821	0.667866427	0.175310388	0.395599616	0.402744138
Itr_chr01	713348	C	C	C	C					185	201	0.110555331	0.083232486	0.043243243	0.064676617	0.021433374	0.596280744	0.224549215	0.395599616	0.402744138
Itr_chr01	718510	C	C	C	C					137	176	0.113677837	0.085932316	0.02919708	0.051136364	0.021939283	0.607278544	0.216612063	0.395599616	0.402744138
Itr_chr01	718655	G	G	G/T	G					58	83	0.141462401	0.108641462	0.103448276	0.036144578	-0.067303698	0.219756049	0.658059162	0.395599616	0.402744138
Itr_chr01	719685	C	C	C	C					57	85	0.151702786	0.111042312	0.052631579	0.035294118	-0.017337461	0.765046991	0.116311889	0.395599616	0.402744138
Itr_chr01	726445	G	G	G	G					54	61	0.156648452	0.117486339	0.018518519	0.032786885	0.014268367	0.778444311	0.108772451	0.352677964	0.452621675
Itr_chr01	728730	T	C	C	C					86	99	0.132487667	0.099130843	0.046511628	0.03030303	-0.016208598	0.74865027	0.125721014	0.352677964	0.452621675
Itr_chr01	728750	G	G	G	G					81	88	0.133417508	0.10171156	0.061728395	0.034090909	-0.027637486	0.613077385	0.212484704	0.352677964	0.452621675
Itr_chr01	731281	C	C	C/T	C					56	87	0.149425287	0.108374384	0.160714286	0.068965517	-0.091748768	0.094381124	1.025114856	0.352677964	0.452621675
Itr_chr01	731486	C	C	C/T	C					56	65	0.151373626	0.113186813	0.142857143	0.061538462	-0.081318681	0.166166767	0.779455831	0.352677964	0.452621675
Itr_chr01	732821	T	T	T	T					77	90	0.139249639	0.102164502	0.051948052	0.066666667	0.014718615	0.782243551	0.106658008	0.352677964	0.452621675
Itr_chr01	732876	G	G	G	G					76	89	0.139266706	0.106593732	0.026315789	0.078651685	0.052335896	0.314337133	0.502604313	0.352677964	0.452621675
Itr_chr01	733063	A	G	G	G					84	116	0.121510673	0.095648604	0.05952381	0.103448276	0.043924466	0.373525295	0.427679983	0.352677964	0.452621675
Itr_chr01	733112	C	C	C	C					85	106	0.127524972	0.098779134	0.035294118	0.094339623	0.059045505	0.23955209	0.620600036	0.352677964	0.452621675
Itr_chr01	733118	G	G	G	G					82	99	0.129219019	0.101749199	0.024390244	0.101010101	0.076619857	0.135972805	0.866547942	0.352677964	0.452621675
Itr_chr01	734392	G	G	G	G					81	113	0.133945155	0.098765432	0.012345679	0.03539823	0.023052551	0.645070986	0.190392491	0.352677964	0.452621675
Itr_chr01	734647	C	C	C	C					104	125	0.120307692	0.091461538	0.009615385	0.032	0.022384615	0.628874225	0.201436205	0.352677964	0.452621675
Itr_chr01	737628	A	G	G	G					100	124	0.119677419	0.093870968	0.03	0.048387097	0.018387097	0.703059388	0.153007988	0.352677964	0.452621675
Itr_chr01	738146	A	A	A	A					135	172	0.114685616	0.08664944	0.051851852	0.075581395	0.023729543	0.588482304	0.230266592	0.352677964	0.452621675
Itr_chr01	738331	T	T	T	T					162	257	0.104001537	0.080655234	0.074074074	0.089494163	0.015420089	0.705458908	0.151528278	0.352677964	0.452621675
Itr_chr01	738382	G	G	G	G					149	213	0.111321171	0.082584995	0.046979866	0.042253521	-0.004726345	0.913017397	0.039520947	0.352677964	0.452621675
Itr_chr01	743906	T	T	T	T					147	128	0.115380527	0.088435374	0.006802721	0.0546875	0.047884779	0.289142172	0.538888562	0.341911899	0.466085784
Itr_chr01	743955	G	G	G	G					107	106	0.123170517	0.094515958	0.009345794	0.037735849	0.028390055	0.563287343	0.249270008	0.341911899	0.466085784
Itr_chr01	744160	G	G	G	G					93	95	0.129711375	0.0983588	0.053763441	0.063157895	0.009394454	0.847630474	0.071793438	0.341911899	0.466085784
Itr_chr01	744833	T	T	T	T					74	107	0.132104067	0.102803738	0.013513514	0.009345794	-0.004167719	0.925014997	0.033851226	0.341911899	0.466085784
Itr_chr01	746090	G	G	G	G					78	117	0.132478632	0.098290598	0.038461538	0.025641026	-0.012820513	0.794241152	0.100047615	0.341911899	0.466085784
Itr_chr01	746135	A	A	A	A					90	119	0.130345472	0.09869281	0.055555556	0.033613445	-0.02194211	0.658668266	0.18133326	0.341911899	0.466085784
Itr_chr01	746169	C	C	C	C					91	133	0.123770966	0.094852516	0.054945055	0.052631579	-0.002313476	0.953609278	0.020629532	0.341911899	0.466085784
Itr_chr01	746172	C	C	C	C					89	129	0.122811602	0.096071771	0.06741573	0.054263566	-0.013152164	0.785242951	0.104995953	0.341911899	0.466085784
Itr_chr01	746177	A	A	A	A					96	135	0.123611111	0.093055556	0.0625	0.051851852	-0.010648148	0.824435113	0.08384352	0.341911899	0.466085784
Itr_chr01	746335	T	T	T	T					72	117	0.134615385	0.103632479	0	0.017094017	0.017094017	0.731253749	0.135931894	0.341911899	0.466085784
Itr_chr01	746350	G	G	G	G					75	105	0.139047619	0.102857143	0	0.00952381	0.00952381	0.871425715	0.059769629	0.341911899	0.466085784
Itr_chr01	747138	C	C	C	C					166	226	0.103849024	0.080658919	0.060240964	0.053097345	-0.007143619	0.866026795	0.062468671	0.341911899	0.466085784
Itr_chr01	747179	CTCTACTCGA	CTCTACTCGA	CTCTACTCGA	CTCTACTCGA					124	177	0.111217423	0.087843995	0.048387097	0.06779661	0.019409513	0.659068186	0.181069652	0.341911899	0.466085784
Itr_chr01	747267	G	A	A	A					110	174	0.11400209	0.08861024	0.090909091	0.074712644	-0.016196447	0.717656469	0.144083396	0.341911899	0.466085784
Itr_chr01	747394	T	T	T	T					146	184	0.111078023	0.085244193	0.116438356	0.10326087	-0.013177487	0.75024995	0.124794025	0.341911899	0.466085784
Itr_chr01	747488	A	A	A	A					131	187	0.112177001	0.084826713	0.053435115	0.064171123	0.010736008	0.811037792	0.090958908	0.341911899	0.466085784
Itr_chr01	747509	C	C	C	C					119	187	0.113063407	0.086325439	0.075630252	0.101604278	0.025974026	0.569886023	0.244211995	0.341911899	0.466085784
Itr_chr01	747674	A	A	A	A					118	161	0.117538688	0.085903779	0.101694915	0.080745342	-0.020949574	0.635072985	0.197176361	0.341911899	0.466085784
Itr_chr01	747800	TC	TC	TC/T	TC/T					98	103	0.125718248	0.095106004	0.142857143	0.155339806	0.012482663	0.834233153	0.078712555	0.341911899	0.466085784
Itr_chr01	748389	T	T	T/C	T					108	153	0.116013072	0.088779956	0.194444444	0.111111111	-0.083333333	0.068786243	1.162498412	0.341911899	0.466085784
Itr_chr01	748559	A	A	A/G	A					115	173	0.116310631	0.089972355	0.156521739	0.098265896	-0.058255843	0.194161168	0.711837625	0.341911899	0.466085784
Itr_chr01	748639	T	T	T/C	T			QTL	QTL	121	149	0.121415497	0.090853625	0.231404959	0.067114094	-0.164290865	0.00039992	3.398026859	0.341911899	0.466085784
Itr_chr01	748774	A	A	A/T	A					152	165	0.117065391	0.08708134	0.151315789	0.096969697	-0.054346093	0.215956809	0.665633099	0.341911899	0.466085784
Itr_chr01	748827	G	G	G	G					141	169	0.111292962	0.085274246	0.070921986	0.047337278	-0.023584708	0.601279744	0.220923426	0.341911899	0.466085784
Itr_chr01	748856	T	T	T/C	T					111	151	0.12004057	0.090627051	0.135135135	0.086092715	-0.04904242	0.284143171	0.546462777	0.341911899	0.466085784
Itr_chr01	749056	AAT	AAT	AAT/A	AAT					122	112	0.121194379	0.092944965	0.172131148	0.098214286	-0.073916862	0.120975805	0.91730148	0.341911899	0.466085784
Itr_chr01	749217	A	G	G	G					123	154	0.118783655	0.089272516	0.06504065	0.116883117	0.051842466	0.26014797	0.584779558	0.341911899	0.466085784	Itr_chr01CG00290=MODERATE	Itr_chr01CG00290=missense_variant	Itr_chr01CG00290=c.482T>C	Itr_chr01CG00290=p.Val161Ala
Itr_chr01	749541	T	T	T/A	T					79	105	0.132851115	0.101024714	0.126582278	0.057142857	-0.069439421	0.179764047	0.745297163	0.341911899	0.466085784
Itr_chr01	749765	T	T	T/A	T/A					92	147	0.124889086	0.095016267	0.119565217	0.142857143	0.023291925	0.629474105	0.201022131	0.341911899	0.466085784	Itr_chr01CG00290=HIGH	Itr_chr01CG00290=stop_gained	Itr_chr01CG00290=c.49A>T	Itr_chr01CG00290=p.Lys17*
Itr_chr01	749782	G	G	G	G					103	143	0.117726933	0.089754905	0.087378641	0.111888112	0.024509471	0.587282543	0.231152908	0.341911899	0.466085784	Itr_chr01CG00290=MODERATE	Itr_chr01CG00290=missense_variant	Itr_chr01CG00290=c.32C>A	Itr_chr01CG00290=p.Pro11His
Itr_chr01	749786	GT	GT	GT	GT					99	143	0.122766123	0.092463092	0.080808081	0.097902098	0.017094017	0.722855429	0.140948553	0.341911899	0.466085784	Itr_chr01CG00290=HIGH	Itr_chr01CG00290=frameshift_variant	Itr_chr01CG00290=c.27delA	Itr_chr01CG00290=p.Pro11fs
Itr_chr01	749828	G	G	G	G/A					109	133	0.121680348	0.092501897	0.073394495	0.165413534	0.092019038	0.051389722	1.289123731	0.341911899	0.466085784
Itr_chr01	749846	C	C	C/T	C/T					111	137	0.122838167	0.090221608	0.126126126	0.160583942	0.034457815	0.471705659	0.326328914	0.341911899	0.466085784
Itr_chr01	749922	C	C	C	C/T					125	151	0.117562914	0.089907285	0.056	0.145695364	0.089695364	0.051589682	1.287437149	0.341911899	0.466085784
Itr_chr01	750069	T	T	T/A	T/A					75	103	0.132297735	0.100582524	0.16	0.13592233	-0.02407767	0.649870026	0.187173494	0.341911899	0.466085784
Itr_chr01	750122	T	T	T/A	T					80	106	0.131132075	0.099764151	0.175	0.103773585	-0.071226415	0.163167367	0.787366696	0.341911899	0.466085784
Itr_chr01	750123	T	T	T	T/C					84	107	0.134178905	0.100244771	0.083333333	0.140186916	0.056853583	0.26094781	0.583446343	0.341911899	0.466085784
Itr_chr01	750144	T	T	T/A	T					89	115	0.130141671	0.094968246	0.191011236	0.113043478	-0.077967758	0.109978004	0.958694165	0.341911899	0.466085784
Itr_chr01	750147	T	T	T	T					83	115	0.13053955	0.097747512	0.084337349	0.095652174	0.011314825	0.829834033	0.081008758	0.341911899	0.466085784
Itr_chr01	751185	A	A	A/T	A/T					101	146	0.120981961	0.090668656	0.138613861	0.164383562	0.0257697	0.585282943	0.232634132	0.341911899	0.466085784
Itr_chr01	751724	G	G	G	G					125	151	0.117827815	0.088264901	0.032	0.013245033	-0.018754967	0.675064987	0.170654417	0.341911899	0.466085784
Itr_chr01	751862	A	A	A	A					107	163	0.115933719	0.090877817	0.056074766	0.128834356	0.072759589	0.111377724	0.953201659	0.341911899	0.466085784
Itr_chr01	751935	G	G	G	G					70	82	0.140069686	0.108362369	0.057142857	0.097560976	0.040418118	0.464507099	0.333007645	0.341911899	0.466085784	Itr_chr01CG00300=MODERATE	Itr_chr01CG00300=missense_variant	Itr_chr01CG00300=c.275C>T	Itr_chr01CG00300=p.Ser92Leu
Itr_chr01	751947	T	T	T/C	T					64	71	0.150308099	0.111135563	0.125	0.070422535	-0.054577465	0.312937413	0.504542513	0.341911899	0.466085784	Itr_chr01CG00300=MODERATE	Itr_chr01CG00300=missense_variant	Itr_chr01CG00300=c.263A>G	Itr_chr01CG00300=p.Asn88Ser
Itr_chr01	752199	T	T	T	T					109	156	0.12214773	0.08974359	0.082568807	0.121794872	0.039226064	0.394721056	0.403709706	0.341911899	0.466085784	Itr_chr01CG00300=MODERATE	Itr_chr01CG00300=missense_variant	Itr_chr01CG00300=c.11A>G	Itr_chr01CG00300=p.Asn4Ser
Itr_chr01	752218	T	T	T	T/TATATATA					81	119	0.126361656	0.09772798	0.074074074	0.117647059	0.043572985	0.388322336	0.410807629	0.341911899	0.466085784
Itr_chr01	753002	A	A	A	A					119	160	0.114443277	0.088760504	0.084033613	0.0875	0.003466387	0.933213357	0.030019054	0.341911899	0.466085784
Itr_chr01	753900	G	G	G	G					153	205	0.109644508	0.083596365	0.039215686	0.097560976	0.058345289	0.167166567	0.776850577	0.341911899	0.466085784
Itr_chr01	753944	G	G	G	G					147	176	0.108766234	0.085304576	0.095238095	0.056818182	-0.038419913	0.384523095	0.41507757	0.341911899	0.466085784
Itr_chr01	753963	GT	GT	GT	GT					142	173	0.111943336	0.085565416	0.070422535	0.052023121	-0.018399414	0.682463507	0.165920566	0.341911899	0.466085784
Itr_chr01	753975	T	T	T	T					141	171	0.116336942	0.08585293	0.078014184	0.046783626	-0.031230559	0.474505099	0.323759116	0.341911899	0.466085784
Itr_chr01	754242	T	T	T	T					123	125	0.119739837	0.090211382	0.105691057	0.08	-0.025691057	0.566886623	0.246503791	0.341911899	0.466085784
Itr_chr01	754383	A	A	A/G	A/G					85	91	0.131868132	0.105235941	0.141176471	0.120879121	-0.02029735	0.675064987	0.170654417	0.341911899	0.466085784
Itr_chr01	754468	G	G	G	G/A			QTL	QTL	50	64	0.15625	0.11625	0.06	0.25	0.19	0.00219956	2.657664169	0.341911899	0.466085784
Itr_chr01	756042	T	T	T	T/C					67	93	0.138501043	0.105761515	0.074626866	0.129032258	0.054405392	0.319336133	0.495751938	0.341911899	0.466085784
Itr_chr01	756107	G	G	G/A	G/A					51	68	0.156862745	0.117647059	0.156862745	0.205882353	0.049019608	0.424515097	0.37210686	0.341911899	0.466085784
Itr_chr01	771046	G	G	G/A	G/A					69	93	0.139317438	0.107059374	0.130434783	0.129032258	-0.001402525	0.975404919	0.010815059	0.341911899	0.466085784
Itr_chr01	771288	C	C	C/T	C/T					52	65	0.153846154	0.115384615	0.173076923	0.107692308	-0.065384615	0.285942811	0.543720817	0.341911899	0.466085784
Itr_chr01	771354	G	G	G/A	G/A					66	73	0.140722291	0.108136156	0.136363636	0.191780822	0.055417186	0.295940812	0.528795139	0.341911899	0.466085784
Itr_chr01	771366	T	C	T/C	T/C					65	72	0.147435897	0.109615385	0.123076923	0.180555556	0.057478632	0.292941412	0.53321923	0.341911899	0.466085784
Itr_chr01	771400	A	A	A/G	A/G					72	73	0.139649924	0.109208524	0.152777778	0.246575342	0.093797565	0.102379524	0.989786894	0.341911899	0.466085784	Itr_chr01CG00310=MODERATE	Itr_chr01CG00310=missense_variant	Itr_chr01CG00310=c.230A>G	Itr_chr01CG00310=p.Glu77Gly
Itr_chr01	771899	TG	TG	TG	TG					50	55	0.163636364	0.123636364	0.06	0.036363636	-0.023636364	0.74385123	0.128513915	0.341911899	0.466085784	Itr_chr01CG00310=HIGH	Itr_chr01CG00310=frameshift_variant	Itr_chr01CG00310=c.730delG	Itr_chr01CG00310=p.Val244fs
Itr_chr01	772362	A	A	A	A					76	124	0.127758913	0.098471986	0.078947368	0.064516129	-0.014431239	0.780443911	0.107658303	0.341911899	0.466085784
Itr_chr01	773715	G	G	G/A	G					72	107	0.138629283	0.103063344	0.097222222	0.121495327	0.024273105	0.627074585	0.202680801	0.341911899	0.466085784
Itr_chr01	773831	T	T	T	T					78	114	0.132253711	0.101214575	0.064102564	0.087719298	0.023616734	0.645670866	0.18998881	0.341911899	0.466085784
Itr_chr01	773896	T	T	T	T					102	132	0.118983957	0.092691622	0.088235294	0.075757576	-0.012477718	0.803039392	0.09526315	0.341911899	0.466085784
Itr_chr01	774704	C	C	C	C					98	127	0.121565161	0.093041941	0.051020408	0.070866142	0.019845734	0.684263147	0.164776849	0.341911899	0.466085784
Itr_chr01	774784	A	A	A	A					109	148	0.119204066	0.089759484	0.073394495	0.087837838	0.014443342	0.768046391	0.114612547	0.341911899	0.466085784
Itr_chr01	774798	CA	CA	CA/C	CA/C					105	153	0.119701214	0.092623716	0.142857143	0.163398693	0.02054155	0.653069386	0.185040674	0.341911899	0.466085784
Itr_chr01	774837	G	G	G	G/A				QTL	116	165	0.115412748	0.088505747	0.060344828	0.151515152	0.091170324	0.040991802	1.387302993	0.341911899	0.466085784
Itr_chr01	774847	A	A	A	A					115	162	0.116961889	0.088620505	0.069565217	0.074074074	0.004508857	0.921615677	0.035450146	0.341911899	0.466085784
Itr_chr01	774965	A	A	A	A/T					97	115	0.122366652	0.092155984	0.072164948	0.156521739	0.084356791	0.073185363	1.135575769	0.341911899	0.466085784
Itr_chr01	775062	C	C	C	C/T				QTL	73	88	0.138387298	0.104296389	0.01369863	0.136363636	0.122665006	0.020795841	1.682023515	0.341911899	0.466085784
Itr_chr01	775080	AT	A	A	A					64	63	0.155505952	0.111855159	0.015625	0.111111111	0.095486111	0.101979604	0.991486678	0.341911899	0.466085784
Itr_chr01	775084	T	T	T	T/G					69	85	0.141176471	0.106734868	0.115942029	0.188235294	0.072293265	0.178364327	0.748692	0.341911899	0.466085784
Itr_chr01	780279	C	C	C/T	C					53	65	0.155297533	0.119593614	0.113207547	0.076923077	-0.03628447	0.547090582	0.261940761	0.341911899	0.466085784
Itr_chr01	783709	G	G	G	G					70	86	0.131561462	0.101993355	0.028571429	0.069767442	0.041196013	0.444111178	0.352508296	0.341911899	0.466085784
Itr_chr01	787992	A	A	A/C	A/C					60	55	0.162121212	0.115151515	0.133333333	0.163636364	0.03030303	0.584283143	0.233376643	0.341911899	0.466085784
Itr_chr01	788072	T	C	C	C					64	78	0.146233974	0.109775641	0.0625	0.076923077	0.014423077	0.799240152	0.097322706	0.341911899	0.466085784
Itr_chr01	788192	T	T	T	T/C				QTL	72	80	0.136111111	0.105555556	0.027777778	0.15	0.122222222	0.024795041	1.605635169	0.341911899	0.466085784
Itr_chr01	789857	A	G	A/G	G					85	133	0.130119416	0.095798319	0.105882353	0.097744361	-0.008137992	0.863427315	0.063774217	0.341911899	0.466085784
Itr_chr01	789909	A	A	A/G	A/G					70	108	0.134391534	0.101587302	0.2	0.222222222	0.022222222	0.675464907	0.170397209	0.341911899	0.466085784
Itr_chr01	798175	A	A	A	A					64	85	0.145220588	0.109926471	0.09375	0.058823529	-0.034926471	0.535892821	0.270922061	0.341911899	0.466085784
Itr_chr01	798182	A	A	A	A					60	82	0.142276423	0.108943089	0.1	0.06097561	-0.03902439	0.50589882	0.295936333	0.341911899	0.466085784
Itr_chr01	825056	T	T	T	T					67	76	0.141398272	0.109780047	0.029850746	0.026315789	-0.003534957	0.962807439	0.016460563	0.341911899	0.466085784
Itr_chr01	825120	A	A	A	A					83	104	0.132645968	0.099050046	0.096385542	0.067307692	-0.02907785	0.566286743	0.246963606	0.341911899	0.466085784
Itr_chr01	825165	G	G	G/A	G/A					93	118	0.126480773	0.09486058	0.172043011	0.13559322	-0.03644979	0.446710658	0.349973686	0.341911899	0.466085784
Itr_chr01	825208	G	C	G/C	G/C					89	104	0.134831461	0.097990493	0.123595506	0.115384615	-0.00821089	0.860227954	0.065386448	0.341911899	0.466085784
Itr_chr01	825218	A	G	A/G	G					91	101	0.125448809	0.096833859	0.10989011	0.089108911	-0.020781199	0.685262947	0.16414275	0.341911899	0.466085784
Itr_chr01	825242	C	C	C/T	C					84	88	0.136363636	0.100108225	0.107142857	0.102272727	-0.00487013	0.928814237	0.032071136	0.341911899	0.466085784
Itr_chr01	825308	TAAGA	TAAGA	TAAGA/T	TAAGA					71	102	0.138497653	0.104667219	0.112676056	0.068627451	-0.044048605	0.421115777	0.375598488	0.341911899	0.466085784
Itr_chr01	825576	G	G	G/A	G/A					70	93	0.139170507	0.103993856	0.114285714	0.182795699	0.068509985	0.190761848	0.71950848	0.341911899	0.466085784
Itr_chr01	825619	C	C	C/T	C					68	88	0.141042781	0.103609626	0.117647059	0.102272727	-0.015374332	0.785442911	0.104885375	0.341911899	0.466085784
Itr_chr01	825655	G	T	T	G/T					71	94	0.133652982	0.10293677	0.084507042	0.117021277	0.032514234	0.524495101	0.280258564	0.341911899	0.466085784
Itr_chr01	825842	T	T	T/A	T/A					55	82	0.145454545	0.109977827	0.145454545	0.158536585	0.01308204	0.791641672	0.101471353	0.341911899	0.466085784
Itr_chr01	826071	C	C	C	C/T				QTL	81	103	0.134004555	0.098885293	0.024691358	0.126213592	0.101522234	0.046790642	1.329840997	0.341911899	0.466085784
Itr_chr01	826106	A	A	A	A					96	104	0.132211538	0.100160256	0.03125	0.096153846	0.064903846	0.195360928	0.709162291	0.341911899	0.466085784
Itr_chr01	826119	T	T	T	T					101	103	0.129289628	0.096510622	0.03960396	0.106796117	0.067192156	0.174565087	0.758042611	0.341911899	0.466085784
Itr_chr01	826120	A	G	A/G	A/G					101	106	0.122548104	0.093872595	0.128712871	0.113207547	-0.015505324	0.74145171	0.129917129	0.341911899	0.466085784
Itr_chr01	826209	G	G	G	G/A					95	121	0.129186603	0.093257938	0.052631579	0.123966942	0.071335363	0.131773645	0.88017144	0.341911899	0.466085784
Itr_chr01	826267	C	G	G	G					103	162	0.120100683	0.092592593	0.067961165	0.092592593	0.024631428	0.594681064	0.22571589	0.341911899	0.466085784
Itr_chr01	826297	A	A	A	A					112	182	0.112637363	0.086538462	0.089285714	0.126373626	0.037087912	0.411517696	0.385611484	0.341911899	0.466085784
Itr_chr01	826524	G	G	G/A	G/A					113	125	0.12559292	0.09359292	0.115044248	0.16	0.044955752	0.328734253	0.483155041	0.341911899	0.466085784
Itr_chr01	826597	T	T	T	T					87	106	0.1258946	0.097592713	0.045977011	0.094339623	0.048362611	0.327334533	0.485008175	0.341911899	0.466085784
Itr_chr01	826712	C	C	C	C/A					96	97	0.125751718	0.102448454	0.083333333	0.113402062	0.030068729	0.598880224	0.222660028	0.341911899	0.466085784
Itr_chr01	826797	G	G	G/T	G					72	71	0.141627543	0.110328638	0.138888889	0.070422535	-0.068466354	0.24915017	0.603538812	0.341911899	0.466085784
Itr_chr01	826800	G	G	G/T	G					69	71	0.146560523	0.11104307	0.130434783	0.070422535	-0.060012247	0.25754849	0.589140992	0.341911899	0.466085784
Itr_chr01	826822	T	T	T	T					71	66	0.141698677	0.110328638	0	0.090909091	0.090909091	0.114777045	0.940144962	0.341911899	0.466085784
Itr_chr01	826858	G	G	G/A	G/A					58	64	0.153017241	0.113685345	0.137931034	0.1875	0.049568966	0.394321136	0.404149944	0.341911899	0.466085784
Itr_chr01	826912	C	C	C	C/A					72	87	0.139846743	0.105363985	0.083333333	0.149425287	0.066091954	0.216756649	0.664027572	0.341911899	0.466085784
Itr_chr01	826951	A	C	C	C					96	100	0.12875	0.097916667	0.0625	0.07	0.0075	0.864827035	0.063070743	0.341911899	0.466085784
Itr_chr01	827516	A	A	A/T	A/T					68	77	0.139419404	0.106378915	0.132352941	0.181818182	0.049465241	0.346730654	0.460007761	0.341911899	0.466085784	Itr_chr01CG00340=MODERATE	Itr_chr01CG00340=missense_variant	Itr_chr01CG00340=c.596T>A	Itr_chr01CG00340=p.Ile199Asn
Itr_chr01	827654	T	T	T	T					149	154	0.114704088	0.088337837	0.060402685	0.097402597	0.036999913	0.395720856	0.40261106	0.341911899	0.466085784
Itr_chr01	827832	A	G	A/G	G					107	142	0.119849941	0.093063051	0.121495327	0.084507042	-0.036988285	0.431113777	0.365408098	0.341911899	0.466085784
Itr_chr01	827909	G	G	G/C	G/C					111	142	0.120860297	0.091739627	0.117117117	0.161971831	0.044854714	0.335532893	0.474264898	0.341911899	0.466085784
Itr_chr01	827970	C	A	A	A					101	145	0.125913281	0.094434961	0.069306931	0.068965517	-0.000341413	1	0	0.341911899	0.466085784
Itr_chr01	828160	A	G	G	G					102	154	0.121212121	0.090654444	0.088235294	0.071428571	-0.016806723	0.726654669	0.138671932	0.341911899	0.466085784
Itr_chr01	828231	G	G	G	G					127	157	0.114398917	0.086513867	0.11023622	0.063694268	-0.046541953	0.291741652	0.535001563	0.341911899	0.466085784
Itr_chr01	828262	C	C	C	C					129	155	0.114778695	0.087671918	0.069767442	0.058064516	-0.011702926	0.785242951	0.104995953	0.341911899	0.466085784
Itr_chr01	828518	G	G	G	G/T					117	146	0.121589978	0.090855872	0.05982906	0.130136986	0.070307926	0.122975405	0.910181739	0.341911899	0.466085784
Itr_chr01	828581	CTGTTTTGTTTCACCCT	CTGTTTTGTTTCACCCT	CTGTTTTGTTTCACCCT	CTGTTTTGTTTCACCCT					118	152	0.118421053	0.089540589	0.084745763	0.078947368	-0.005798394	0.890821836	0.050209146	0.341911899	0.466085784
Itr_chr01	828617	G	A	A	G/A					115	137	0.119898445	0.090828308	0.086956522	0.124087591	0.03713107	0.432313537	0.364201165	0.341911899	0.466085784
Itr_chr01	828675	T	C	C	C					126	151	0.119257858	0.088563019	0.063492063	0.112582781	0.049090718	0.269146171	0.570011795	0.341911899	0.466085784
Itr_chr01	828719	A	A	A	A					134	156	0.114045159	0.086299273	0.082089552	0.096153846	0.014064294	0.75624875	0.12133533	0.341911899	0.466085784
Itr_chr01	828888	T	T	T	T					135	169	0.115581854	0.088976551	0.074074074	0.118343195	0.044269121	0.324535093	0.488738335	0.341911899	0.466085784
Itr_chr01	828899	A	C	C	A/C					145	169	0.117404611	0.087818812	0.075862069	0.153846154	0.077984085	0.078984203	1.102459759	0.341911899	0.466085784
Itr_chr01	829022	G	G	G	G					141	178	0.110606423	0.08538529	0.04964539	0.117977528	0.068332138	0.121375725	0.915868163	0.341911899	0.466085784
Itr_chr01	829164	C	C	C	C/A					123	142	0.116454827	0.090976755	0.081300813	0.169014085	0.087713271	0.059588082	1.22484059	0.341911899	0.466085784
Itr_chr01	829307	C	C	C	C					103	127	0.122009021	0.092653467	0.106796117	0.078740157	-0.028055959	0.546490702	0.262417223	0.341911899	0.466085784
Itr_chr01	829454	T	T	T	T					87	109	0.128862174	0.098913846	0.068965517	0.055045872	-0.013919646	0.783443311	0.105992423	0.341911899	0.466085784
Itr_chr01	829460	C	C	C	C/T					84	103	0.131530282	0.101132686	0.071428571	0.116504854	0.045076283	0.370325935	0.431415872	0.341911899	0.466085784	Itr_chr01CG00340=HIGH	Itr_chr01CG00340=splice_donor_variant&intron_variant	Itr_chr01CG00340=c.400 1G>A
Itr_chr01	829465	G	A	A	G/A					82	101	0.133421879	0.102028496	0.073170732	0.118811881	0.045641149	0.371925615	0.42954391	0.341911899	0.466085784
Itr_chr01	829702	T	T	T	T					78	109	0.128087509	0.09738885	0.064102564	0.082568807	0.018466243	0.719856029	0.142754354	0.341911899	0.466085784
Itr_chr01	829793	G	A	A	G/A				QTL	90	84	0.134920635	0.098412698	0.077777778	0.19047619	0.112698413	0.024995001	1.602146842	0.341911899	0.466085784
Itr_chr01	829868	G	G	G	G/GT			QTL	QTL	106	95	0.130685204	0.10019861	0.08490566	0.221052632	0.136146971	0.00719856	2.142754354	0.341911899	0.466085784
Itr_chr01	829924	G	C	C	C					134	134	0.119402985	0.089552239	0.111940299	0.097014925	-0.014925373	0.787242551	0.10389144	0.341911899	0.466085784
Itr_chr01	829997	G	G	G	G					117	128	0.121861645	0.091546474	0.102564103	0.09375	-0.008814103	0.855428914	0.067816074	0.341911899	0.466085784
Itr_chr01	830134	T	C	T/C	C					108	134	0.119679381	0.091901603	0.111111111	0.082089552	-0.029021559	0.540291942	0.26737151	0.341911899	0.466085784
Itr_chr01	830219	C	C	C	C					102	127	0.119422572	0.092712676	0.049019608	0.062992126	0.013972518	0.775244951	0.110561054	0.341911899	0.466085784
Itr_chr01	830284	G	G	G	G					97	132	0.120587316	0.093017807	0.030927835	0.068181818	0.037253983	0.438312338	0.358216305	0.341911899	0.466085784
Itr_chr01	830318	A	A	A	A					96	131	0.123489186	0.092239186	0.010416667	0.083969466	0.073552799	0.117576485	0.929679528	0.341911899	0.466085784
Itr_chr01	830354	C	T	T	T					91	125	0.125802198	0.097054945	0.054945055	0.072	0.017054945	0.727854429	0.137955471	0.341911899	0.466085784
Itr_chr01	830459	A	A	A	A					136	167	0.11430081	0.086342022	0.058823529	0.101796407	0.042972878	0.332333533	0.478425835	0.341911899	0.466085784
Itr_chr01	830742	A	C	C	C					102	124	0.12112587	0.094086022	0.068627451	0.056451613	-0.012175838	0.805838832	0.093751808	0.341911899	0.466085784
Itr_chr01	830750	AAC	AAC	AAC/A	AAC/A					77	103	0.135796243	0.100239566	0.142857143	0.106796117	-0.036061026	0.469106179	0.328728847	0.341911899	0.466085784
Itr_chr01	830855	A	A	A/C	A					123	131	0.116303606	0.090113573	0.12195122	0.076335878	-0.045615342	0.308338332	0.510972481	0.341911899	0.466085784
Itr_chr01	830907	C	C	C/T	C					123	136	0.112984218	0.087458154	0.146341463	0.088235294	-0.058106169	0.199160168	0.700797516	0.341911899	0.466085784
Itr_chr01	831073	G	G	G	G/A					128	177	0.11215572	0.084392655	0.078125	0.141242938	0.063117938	0.148570286	0.828068041	0.341911899	0.466085784
Itr_chr01	831197	T	C	C	C					136	149	0.11759771	0.088580734	0.066176471	0.11409396	0.047917489	0.278944211	0.554482647	0.341911899	0.466085784
Itr_chr01	831389	A	G	G	G					122	163	0.11279292	0.088253042	0.049180328	0.104294479	0.055114151	0.231153769	0.63609902	0.341911899	0.466085784
Itr_chr01	831403	C	C	C	C					119	163	0.117389287	0.087642419	0.058823529	0.116564417	0.057740888	0.197960408	0.70342166	0.341911899	0.466085784
Itr_chr01	831458	A	A	A	A					133	159	0.117321606	0.088334043	0.105263158	0.075471698	-0.02979146	0.50889822	0.293369068	0.341911899	0.466085784
Itr_chr01	831464	A	A	A	A					123	146	0.117663437	0.09121283	0.073170732	0.082191781	0.009021049	0.831433713	0.08017237	0.341911899	0.466085784
Itr_chr01	831464	A	T	T	T					137	166	0.113666344	0.083545862	0.058394161	0.096385542	0.037991382	0.379124175	0.421218522	0.341911899	0.466085784
Itr_chr01	831640	G	G	G	G					143	175	0.111968032	0.085874126	0.076923077	0.062857143	-0.014065934	0.73925215	0.131207404	0.341911899	0.466085784
Itr_chr01	831722	T	T	T	T					121	151	0.114005802	0.087515735	0.049586777	0.059602649	0.010015872	0.819436113	0.0864849	0.341911899	0.466085784
Itr_chr01	831727	T	T	T	T					119	152	0.117702344	0.089949138	0.033613445	0.065789474	0.032176028	0.477304539	0.321204436	0.341911899	0.466085784
Itr_chr01	831841	A	C	A/C	C					81	115	0.129361245	0.097369834	0.12345679	0.113043478	-0.010413312	0.843031394	0.074156252	0.341911899	0.466085784
Itr_chr01	831911	G	G	G/A	G/A					92	113	0.127645248	0.096094652	0.152173913	0.14159292	-0.010580993	0.824235153	0.083948867	0.341911899	0.466085784
Itr_chr01	831971	G	G	G/T	G/T					87	109	0.131076664	0.100811979	0.16091954	0.137614679	-0.023304861	0.625274945	0.203928973	0.341911899	0.466085784
Itr_chr01	831990	C	C	C	C/A			QTL	QTL	84	118	0.123688458	0.096448749	0.095238095	0.228813559	0.133575464	0.00559888	2.251898823	0.341911899	0.466085784
Itr_chr01	832025	T	T	T/C	T/C					60	106	0.141194969	0.105660377	0.216666667	0.122641509	-0.094025157	0.085182963	1.069647255	0.341911899	0.466085784
Itr_chr01	832154	C	C	C	C/A				QTL	94	101	0.126500948	0.097535285	0.085106383	0.188118812	0.103012429	0.037792442	1.42259505	0.341911899	0.466085784
Itr_chr01	832231	G	G	G	G/A				QTL	103	120	0.127831715	0.095631068	0.038834951	0.141666667	0.102831715	0.033793241	1.47117015	0.341911899	0.466085784
Itr_chr01	832495	C	C	C	C					99	104	0.131798757	0.09469697	0.04040404	0.086538462	0.046134421	0.329734053	0.481836199	0.341911899	0.466085784
Itr_chr01	832717	T	G	G	G					86	110	0.128752643	0.098097252	0.104651163	0.109090909	0.004439746	0.936412717	0.028532697	0.341911899	0.466085784
Itr_chr01	832847	G	G	G/A	G/A					52	73	0.156743941	0.115384615	0.153846154	0.123287671	-0.030558483	0.589882024	0.229234839	0.341911899	0.466085784
Itr_chr01	833219	C	C	C/A	C/A					75	88	0.132424242	0.101818182	0.186666667	0.193181818	0.006515152	0.898420316	0.046520436	0.341911899	0.466085784
Itr_chr01	833318	G	G	G/A	G/A					72	100	0.132222222	0.102777778	0.180555556	0.13	-0.050555556	0.336132773	0.473489141	0.341911899	0.466085784
Itr_chr01	833531	G	G	G	G					88	113	0.129022526	0.097345133	0.090909091	0.097345133	0.006436042	0.903019396	0.044302921	0.341911899	0.466085784
Itr_chr01	833538	C	C	C	C					85	114	0.128586171	0.099071207	0.047058824	0.01754386	-0.029514964	0.564487103	0.248345976	0.341911899	0.466085784
Itr_chr01	833588	C	C	C	C					92	114	0.121281465	0.093249428	0.076086957	0.043859649	-0.032227307	0.4925015	0.307592443	0.341911899	0.466085784	Itr_chr01CG00340=MODERATE	Itr_chr01CG00340=missense_variant	Itr_chr01CG00340=c.215G>A	Itr_chr01CG00340=p.Arg72His
Itr_chr01	833604	G	G	G/A	G/A					93	114	0.128466327	0.095359366	0.172043011	0.166666667	-0.005376344	0.911417716	0.040282534	0.341911899	0.466085784
Itr_chr01	833632	G	G	G	G					92	113	0.12562524	0.096094652	0.076086957	0.044247788	-0.031839169	0.524695061	0.280093024	0.341911899	0.466085784
Itr_chr01	833866	C	C	C/T	C					93	122	0.12541865	0.093777543	0.129032258	0.114754098	-0.01427816	0.780043991	0.107880904	0.341911899	0.466085784
Itr_chr01	834044	C	C	C	C					85	144	0.125	0.096078431	0.082352941	0.090277778	0.007924837	0.883023395	0.05402779	0.341911899	0.466085784
Itr_chr01	834489	A	A	A	A					70	95	0.139849624	0.105263158	0.1	0.094736842	-0.005263158	0.919416117	0.036487888	0.341911899	0.466085784
Itr_chr01	834557	C	C	C	C					67	95	0.138570306	0.106991359	0.044776119	0.094736842	0.049960723	0.358528294	0.445476565	0.341911899	0.466085784
Itr_chr01	834570	G	G	G	G					69	90	0.137198068	0.103864734	0.028985507	0.088888889	0.059903382	0.26154769	0.582449111	0.341911899	0.466085784
Itr_chr01	834605	G	G	G	G					69	94	0.14199815	0.1062288	0.057971014	0.063829787	0.005858773	0.910017996	0.040950019	0.341911899	0.466085784
Itr_chr01	834913	G	G	G/A	G/A					100	125	0.124	0.096	0.17	0.136	-0.034	0.471905619	0.326144852	0.341911899	0.466085784
Itr_chr01	834944	G	G	G	G					103	110	0.123565755	0.095675199	0.058252427	0.090909091	0.032656664	0.50589882	0.295936333	0.341911899	0.466085784
Itr_chr01	835168	G	G	G/A	G					81	123	0.1321891	0.09936766	0.111111111	0.113821138	0.002710027	0.966606679	0.014750208	0.341911899	0.466085784
Itr_chr01	835205	C	C	C	C/T					89	125	0.126831461	0.094831461	0.101123596	0.128	0.026876404	0.583683263	0.23382276	0.341911899	0.466085784
Itr_chr01	835358	TA	TA	TA	TA					115	137	0.118629007	0.092415106	0.095652174	0.131386861	0.035734687	0.430313937	0.366214588	0.341911899	0.466085784
Itr_chr01	835425	A	A	A/T	A/T					106	130	0.12191582	0.091872279	0.132075472	0.146153846	0.014078374	0.764447111	0.116652557	0.341911899	0.466085784
Itr_chr01	835485	G	G	G/A	G					92	135	0.126006441	0.093800322	0.152173913	0.103703704	-0.048470209	0.325934813	0.48686925	0.341911899	0.466085784
Itr_chr01	835504	C	C	C	C					101	145	0.12004097	0.091225674	0.089108911	0.096551724	0.007442813	0.868826235	0.061067074	0.341911899	0.466085784
Itr_chr01	835560	C	C	C/T	C					117	181	0.115172121	0.087358927	0.128205128	0.071823204	-0.056381924	0.199560088	0.699926313	0.341911899	0.466085784
Itr_chr01	835967	C	C	C/T	C/T					69	124	0.133590463	0.098410472	0.101449275	0.193548387	0.092099112	0.064387123	1.191200983	0.341911899	0.466085784
Itr_chr01	835977	C	C	C	C/T					72	122	0.133652095	0.100409836	0.097222222	0.172131148	0.074908925	0.138372326	0.85895076	0.341911899	0.466085784
Itr_chr01	836002	C	C	C	C/T					82	116	0.129100084	0.098191758	0.085365854	0.137931034	0.052565181	0.297540492	0.526453923	0.341911899	0.466085784
Itr_chr01	836041	C	C	C	C/T					101	138	0.122183958	0.092480987	0.069306931	0.15942029	0.090113359	0.057588482	1.239664367	0.341911899	0.466085784
Itr_chr01	836204	G	G	G	G/A				QTL	115	185	0.117508813	0.088366627	0.043478261	0.145945946	0.102467685	0.020995801	1.677867555	0.341911899	0.466085784
Itr_chr01	836218	G	G	G	G/T			QTL	QTL	109	176	0.1183799	0.08736447	0.036697248	0.181818182	0.145120934	0.0019996	2.699056855	0.341911899	0.466085784
Itr_chr01	836326	C	C	C/G	C					131	151	0.115161013	0.086648804	0.13740458	0.112582781	-0.024821799	0.571085783	0.243298651	0.341911899	0.466085784
Itr_chr01	836378	T	T	T	T/C					119	164	0.116980939	0.089003894	0.100840336	0.134146341	0.033306005	0.463507299	0.333943423	0.341911899	0.466085784
Itr_chr01	836476	C	C	C	C					109	157	0.117746742	0.08946415	0.100917431	0.095541401	-0.00537603	0.917216557	0.037528114	0.341911899	0.466085784
Itr_chr01	836526	C	C	C	C					144	174	0.112547893	0.086206897	0.041666667	0.074712644	0.033045977	0.450909818	0.345910308	0.341911899	0.466085784
Itr_chr01	836530	C	C	C	C/G				QTL	146	183	0.113294408	0.085972004	0.075342466	0.180327869	0.104985403	0.017196561	1.764558403	0.341911899	0.466085784
Itr_chr01	836605	G	G	G	G					148	196	0.107832322	0.083838941	0.108108108	0.12244898	0.014340871	0.74505099	0.127814004	0.341911899	0.466085784
Itr_chr01	837023	C	C	C	C					137	185	0.111935293	0.085657921	0.080291971	0.102702703	0.022410732	0.614477105	0.211494294	0.341911899	0.466085784
Itr_chr01	837055	C	C	C	C					122	165	0.113661202	0.088077496	0.098360656	0.103030303	0.004669647	0.928014397	0.032445286	0.341911899	0.466085784
Itr_chr01	837470	C	C	C/T	C					105	145	0.123152709	0.091954023	0.123809524	0.075862069	-0.047947455	0.302739452	0.518930979	0.341911899	0.466085784
Itr_chr01	837516	C	C	C	C/A					90	137	0.123114355	0.094241687	0.088888889	0.131386861	0.042497972	0.364727055	0.438032021	0.341911899	0.466085784
Itr_chr01	837617	C	C	C	C					94	92	0.127428307	0.098288622	0.106382979	0.076086957	-0.030296022	0.589282144	0.229676719	0.341911899	0.466085784
Itr_chr01	837667	C	C	C	C					101	91	0.127733652	0.09998912	0.02970297	0.010989011	-0.018713959	0.703259348	0.152884486	0.341911899	0.466085784
Itr_chr01	837683	G	G	G/A	G/A					105	99	0.124098124	0.093795094	0.161904762	0.202020202	0.04011544	0.417916417	0.378910568	0.341911899	0.466085784
Itr_chr01	837699	G	G	G	G					105	109	0.126692879	0.096985583	0.057142857	0.018348624	-0.038794233	0.436712657	0.359804221	0.341911899	0.466085784
Itr_chr01	837948	G	G	G	G					113	145	0.120903265	0.091364052	0.079646018	0.096551724	0.016905706	0.711457708	0.147850911	0.341911899	0.466085784
Itr_chr01	838507	C	C	C/T	C					87	104	0.130194518	0.100132626	0.103448276	0.067307692	-0.036140584	0.481303739	0.317580764	0.341911899	0.466085784
Itr_chr01	838517	G	G	G	G					82	102	0.1276901	0.099713056	0.085365854	0.078431373	-0.006934481	0.901219756	0.045169296	0.341911899	0.466085784
Itr_chr01	838788	C	C	C	C/T					106	131	0.118968745	0.092035143	0.066037736	0.145038168	0.079000432	0.088582284	1.052653128	0.341911899	0.466085784
Itr_chr01	838789	A	G	G	A/G					107	132	0.122769754	0.092466723	0.065420561	0.151515152	0.086094591	0.067186563	1.172717577	0.341911899	0.466085784
Itr_chr01	838833	A	A	A	A					103	125	0.119456311	0.090873786	0.067961165	0.104	0.036038835	0.448510298	0.348227581	0.341911899	0.466085784
Itr_chr01	838986	G	G	G/A	G/A					124	132	0.116324536	0.089198436	0.161290323	0.227272727	0.065982405	0.158968206	0.798689726	0.341911899	0.466085784
Itr_chr01	839073	C	C	C	C					142	158	0.109645213	0.084328757	0.042253521	0.094936709	0.052683188	0.226954609	0.644060993	0.341911899	0.466085784
Itr_chr01	839086	G	G	G	G					144	160	0.114583333	0.084722222	0.083333333	0.11875	0.035416667	0.428714257	0.367832074	0.341911899	0.466085784
Itr_chr01	839092	T	T	T	T					140	159	0.115229111	0.08539982	0.064285714	0.044025157	-0.020260557	0.643471306	0.191470815	0.341911899	0.466085784
Itr_chr01	839131	C	C	C	C					140	186	0.1140553	0.084331797	0.035714286	0.032258065	-0.003456221	0.935012997	0.029182352	0.341911899	0.466085784
Itr_chr01	839169	G	G	G	G					152	202	0.109041167	0.084288692	0.085526316	0.123762376	0.03823606	0.348730254	0.457510374	0.341911899	0.466085784
Itr_chr01	839188	G	G	G	G					151	191	0.11074512	0.084532436	0.072847682	0.083769634	0.010921951	0.804839032	0.09429097	0.341911899	0.466085784
Itr_chr01	839221	C	C	C	C					144	172	0.113210594	0.085432817	0.055555556	0.098837209	0.043281654	0.326734653	0.485804802	0.341911899	0.466085784
Itr_chr01	839265	C	C	C	C					126	151	0.120309051	0.088563019	0.087301587	0.079470199	-0.007831389	0.863027395	0.063975419	0.341911899	0.466085784
Itr_chr01	839301	G	G	G	G/T					133	135	0.120523531	0.08855472	0.112781955	0.140740741	0.027958786	0.563887223	0.248807746	0.341911899	0.466085784
Itr_chr01	839391	C	C	C	C					95	129	0.12623419	0.095308038	0.021052632	0.023255814	0.002203182	0.958808238	0.018268243	0.341911899	0.466085784
Itr_chr01	839443	C	C	C	C					73	122	0.128340445	0.098248372	0.04109589	0.040983607	-0.000112284	1	0	0.341911899	0.466085784
Itr_chr01	839651	C	C	C	C/T				QTL	90	127	0.127296588	0.093963255	0.066666667	0.173228346	0.10656168	0.028994201	1.537688852	0.341911899	0.466085784
Itr_chr01	839687	G	G	G	G					96	140	0.12202381	0.09077381	0.072916667	0.035714286	-0.037202381	0.415316937	0.381620358	0.341911899	0.466085784
Itr_chr01	839719	G	G	G	G					93	133	0.125636672	0.09362115	0.075268817	0.060150376	-0.015118441	0.74585083	0.127348023	0.341911899	0.466085784
Itr_chr01	839768	C	C	C	C					86	133	0.12449729	0.095121525	0.046511628	0.082706767	0.036195139	0.458308338	0.338842241	0.341911899	0.466085784
Itr_chr01	839769	AGAAACATGGGCATGACCAATAC	AGAAACATGGGCATGACCAATAC	AGAAACATGGGCATGACCAATAC/A	AGAAACATGGGCATGACCAATAC/A					84	127	0.129640045	0.095800525	0.095238095	0.173228346	0.077990251	0.118176365	0.927469374	0.341911899	0.466085784
Itr_chr01	843913	C	C	C	C					81	108	0.12962963	0.098765432	0.061728395	0.055555556	-0.00617284	0.923215357	0.03469698	0.314359634	0.502573226
Itr_chr01	843940	C	C	C/T	C				QTL	90	133	0.121888053	0.092147034	0.155555556	0.045112782	-0.110442774	0.019796041	1.70342166	0.314359634	0.502573226
Itr_chr01	845002	C	C	C	C/T					67	101	0.139500517	0.103738732	0.044776119	0.108910891	0.064134772	0.234753049	0.629388758	0.314359634	0.502573226
Itr_chr01	845024	T	T	T	T					72	115	0.133937198	0.100603865	0.055555556	0.113043478	0.057487923	0.265546891	0.57585878	0.314359634	0.502573226
Itr_chr01	845106	C	C	C	C					95	138	0.126849733	0.094050343	0.105263158	0.057971014	-0.047292143	0.321335733	0.493040978	0.314359634	0.502573226
Itr_chr01	845140	T	T	T	T					86	144	0.125968992	0.094799742	0.104651163	0.118055556	0.013404393	0.798440312	0.097757544	0.314359634	0.502573226
Itr_chr01	845228	C	C	C	C/T					58	83	0.146655588	0.112172829	0.086206897	0.168674699	0.082467802	0.146370726	0.834545773	0.314359634	0.502573226
Itr_chr01	845471	AAT	AAT	AAT	AAT					92	133	0.126266754	0.096191566	0.065217391	0.07518797	0.009970579	0.841631674	0.074877929	0.314359634	0.502573226
Itr_chr01	845545	C	C	C	C/T					112	169	0.113377008	0.086591293	0.098214286	0.147928994	0.049714708	0.275744851	0.559492588	0.314359634	0.502573226
Itr_chr01	845671	C	C	C	C					93	132	0.123411535	0.095307918	0.064516129	0.083333333	0.018817204	0.709058188	0.149318123	0.314359634	0.502573226
Itr_chr01	846174	G	G	G	G					117	127	0.123696076	0.093815196	0.085470085	0.086614173	0.001144088	0.981403719	0.0081523	0.314359634	0.502573226
Itr_chr01	846400	C	C	C	C					160	183	0.111748634	0.085075137	0.1	0.103825137	0.003825137	0.928814237	0.032071136	0.314359634	0.502573226
Itr_chr01	846467	T	T	T	T					139	195	0.1117506	0.085408596	0.100719424	0.092307692	-0.008411732	0.847630474	0.071793438	0.314359634	0.502573226
Itr_chr01	846504	C	C	C	C					150	185	0.111351351	0.083063063	0.053333333	0.075675676	0.022342342	0.594481104	0.225861945	0.314359634	0.502573226
Itr_chr01	846535	T	T	T	T					161	197	0.108806003	0.081754264	0.055900621	0.045685279	-0.010215342	0.811437712	0.090744812	0.314359634	0.502573226	Itr_chr01CG00350=MODERATE	Itr_chr01CG00350=missense_variant	Itr_chr01CG00350=c.981A>T	Itr_chr01CG00350=p.Lys327Asn
Itr_chr01	846553	G	G	G	G					152	186	0.109861347	0.084960385	0.118421053	0.037634409	-0.080786644	0.060387922	1.219049912	0.314359634	0.502573226
Itr_chr01	846631	C	C	C	C					185	207	0.108813161	0.080637159	0.075675676	0.106280193	0.030604518	0.465506899	0.332073879	0.314359634	0.502573226
Itr_chr01	846731	T	T	T	T					167	171	0.114472809	0.085513184	0.047904192	0.087719298	0.039815107	0.355128974	0.449613893	0.314359634	0.502573226
Itr_chr01	846733	A	A	A	A					167	173	0.109030494	0.084213077	0.047904192	0.086705202	0.038801011	0.342931414	0.46479273	0.314359634	0.502573226
Itr_chr01	846824	C	C	C	C					166	228	0.109490594	0.082646375	0.114457831	0.065789474	-0.048668358	0.24175165	0.616630554	0.314359634	0.502573226
Itr_chr01	846830	G	G	G	G					163	231	0.109367116	0.081215308	0.116564417	0.064935065	-0.051629352	0.217556489	0.662427959	0.314359634	0.502573226
Itr_chr01	847086	G	G	G	G					58	76	0.149727768	0.10753176	0	0.026315789	0.026315789	0.643471306	0.191470815	0.314359634	0.502573226
Itr_chr01	847144	A	A	A/AAGTCGTC	A/AAGTCGTC					103	141	0.126902155	0.094126558	0.155339806	0.106382979	-0.048956827	0.296940612	0.527330401	0.314359634	0.502573226
Itr_chr01	847155	G	G	G	G					112	157	0.117151956	0.089115105	0.035714286	0.038216561	0.002502275	0.953609278	0.020629532	0.314359634	0.502573226
Itr_chr01	847207	C	C	C	C					121	191	0.11795249	0.087360997	0.099173554	0.073298429	-0.025875124	0.562287542	0.250041538	0.314359634	0.502573226
Itr_chr01	847229	A	G	G	G					128	183	0.112534153	0.086748634	0.03125	0.043715847	0.012465847	0.790241952	0.102239919	0.314359634	0.502573226
Itr_chr01	847231	C	C	C	C					129	181	0.112553	0.084928691	0.031007752	0.049723757	0.018716005	0.664067187	0.177787979	0.314359634	0.502573226
Itr_chr01	847511	G	G	G	G					151	215	0.114307716	0.084583398	0.086092715	0.097674419	0.011581703	0.791441712	0.101581065	0.314359634	0.502573226
Itr_chr01	847532	C	C	C/T	C					137	196	0.111760763	0.085468494	0.131386861	0.071428571	-0.05995829	0.171765647	0.765063691	0.314359634	0.502573226
Itr_chr01	847584	A	A	A/C	A					86	130	0.128085868	0.097316637	0.139534884	0.107692308	-0.031842576	0.49290142	0.307239931	0.314359634	0.502573226
Itr_chr01	847590	C	T	C/T	T					84	125	0.130761905	0.098761905	0.142857143	0.112	-0.030857143	0.542291542	0.265767169	0.314359634	0.502573226
Itr_chr01	847618	G	G	G/C	G					61	93	0.14242905	0.107526882	0.114754098	0.107526882	-0.007227217	0.887222555	0.051967426	0.314359634	0.502573226
Itr_chr01	848180	A	A	A/G	A					90	108	0.127777778	0.096296296	0.111111111	0.055555556	-0.055555556	0.266146771	0.574878799	0.314359634	0.502573226
Itr_chr01	848198	G	G	G/A	G					88	108	0.127525253	0.098484848	0.113636364	0.055555556	-0.058080808	0.24855029	0.604585726	0.314359634	0.502573226
Itr_chr01	848553	A	A	A	A					104	123	0.125625391	0.094590369	0.086538462	0.097560976	0.011022514	0.827434513	0.082266368	0.314359634	0.502573226
Itr_chr01	848660	TATCATC	T	T	T					120	147	0.116836735	0.089455782	0.075	0.095238095	0.020238095	0.653669266	0.184641934	0.314359634	0.502573226	Itr_chr01CG00350=MODERATE	Itr_chr01CG00350=conservative_inframe_deletion	Itr_chr01CG00350=c.325_330delGATGAT	Itr_chr01CG00350=p.Asp109_Asp110del
Itr_chr01	849326	A	A	A/T	A					97	124	0.124542734	0.093698038	0.103092784	0.10483871	0.001745926	0.977004599	0.010103392	0.314359634	0.502573226
Itr_chr01	849443	T	T	T	T/C					91	109	0.128541184	0.101018248	0.076923077	0.137614679	0.060691602	0.221955609	0.653733876	0.314359634	0.502573226
Itr_chr01	849473	A	A	A	A/G					87	93	0.128661476	0.096032629	0.08045977	0.11827957	0.0378198	0.484103179	0.315062065	0.314359634	0.502573226
Itr_chr01	849475	T	T	T	T/A				QTL	80	85	0.138970588	0.103676471	0.0875	0.211764706	0.124264706	0.021595681	1.665633099	0.314359634	0.502573226
Itr_chr01	850132	T	T	T/C	T/C					79	103	0.132481258	0.100405555	0.164556962	0.165048544	0.000491582	0.9970006	0.00130458	0.314359634	0.502573226
Itr_chr01	854970	A	G	A/G	A/G					86	124	0.126969242	0.097711928	0.209302326	0.120967742	-0.088334584	0.073585283	1.133209036	0.314359634	0.502573226
Itr_chr01	855033	C	C	C/T	C/T					63	110	0.135930736	0.104617605	0.158730159	0.163636364	0.004906205	0.919616077	0.036393445	0.314359634	0.502573226
Itr_chr01	864092	C	C	C	C					629	773	0.08734783	0.067301226	0.047694754	0.03622251	-0.011472244	0.74185163	0.129682945	0.294057906	0.531567139
Itr_chr01	871678	CAGCT	CAGCT	CAGCT/C	CAGCT/C					68	105	0.136834734	0.103081232	0.132352941	0.104761905	-0.027591036	0.589282144	0.229676719	0.294057906	0.531567139
Itr_chr01	871847	C	T	T	T					65	96	0.141987179	0.10625	0.046153846	0.072916667	0.026762821	0.638072386	0.19513005	0.294057906	0.531567139
Itr_chr01	871851	A	A	A	A					61	92	0.136849608	0.108161083	0.049180328	0.076086957	0.026906629	0.624475105	0.20448487	0.294057906	0.531567139
Itr_chr01	871868	A	A	A	A					65	98	0.137676609	0.107064364	0.015384615	0.051020408	0.035635793	0.514297141	0.28878589	0.294057906	0.531567139
Itr_chr01	871871	A	A	A	A					69	94	0.138143694	0.109158187	0.014492754	0.053191489	0.038698736	0.468506299	0.329284566	0.294057906	0.531567139
Itr_chr01	880624	T	T	T	T					75	86	0.13503876	0.101860465	0.093333333	0.046511628	-0.046821705	0.388122376	0.411031319	0.285482348	0.544420741
Itr_chr01	880858	T	T	T	T					154	198	0.111111111	0.084415584	0.084415584	0.050505051	-0.033910534	0.435112977	0.361397964	0.285482348	0.544420741
Itr_chr01	880923	A	A	A	A					129	166	0.115438498	0.089474176	0.031007752	0.114457831	0.083450079	0.067186563	1.172717577	0.285482348	0.544420741
Itr_chr01	881210	T	T	T/TATA	T					89	98	0.129786746	0.098945196	0.146067416	0.091836735	-0.054230681	0.285942811	0.543720817	0.285482348	0.544420741
Itr_chr01	881318	A	A	A	A					77	119	0.130634072	0.100840336	0.025974026	0.042016807	0.016042781	0.73905219	0.131324892	0.285482348	0.544420741
Itr_chr01	881757	A	A	A	A					102	165	0.119073084	0.090374332	0.039215686	0.084848485	0.045632799	0.325734853	0.48713577	0.285482348	0.544420741
Itr_chr01	881993	G	G	G	G					82	125	0.131512195	0.098341463	0.036585366	0.08	0.043414634	0.383523295	0.416208252	0.285482348	0.544420741
Itr_chr01	882102	A	A	A/AT	A					76	131	0.131880273	0.097930896	0.157894737	0.06870229	-0.089192447	0.072785443	1.137955471	0.285482348	0.544420741
Itr_chr01	882158	T	T	T	T					93	175	0.116313364	0.089708141	0.086021505	0.034285714	-0.051735791	0.25594881	0.591846885	0.285482348	0.544420741
Itr_chr01	882178	C	C	C/T	C					103	158	0.120744746	0.091557085	0.13592233	0.094936709	-0.040985621	0.370725855	0.430947125	0.285482348	0.544420741
Itr_chr01	882218	A	A	A	A					107	164	0.116594484	0.088158195	0.046728972	0.12804878	0.081319809	0.076384723	1.116993492	0.285482348	0.544420741
Itr_chr01	882276	G	G	G	G					68	125	0.136470588	0.099882353	0.058823529	0.064	0.005176471	0.935612877	0.028903809	0.285482348	0.544420741
Itr_chr01	882292	G	G	G	G					67	128	0.131529851	0.101679104	0.029850746	0.0390625	0.009211754	0.876024795	0.057483601	0.285482348	0.544420741
Itr_chr01	882319	C	C	C	C					74	151	0.128781099	0.098263827	0.094594595	0.072847682	-0.021746912	0.648870226	0.187842153	0.285482348	0.544420741
Itr_chr01	882351	G	G	G	G					85	152	0.123839009	0.096517028	0.058823529	0.039473684	-0.019349845	0.685262947	0.16414275	0.285482348	0.544420741
Itr_chr01	882382	G	G	G	G/T					93	159	0.123148712	0.091702171	0.086021505	0.125786164	0.039764658	0.402719456	0.394997388	0.285482348	0.544420741
Itr_chr01	882398	T	T	T/C	T					103	174	0.120857047	0.09117286	0.126213592	0.086206897	-0.040006696	0.378124375	0.422365326	0.285482348	0.544420741
Itr_chr01	882451	A	A	A	A					115	165	0.119367589	0.089855072	0.069565217	0.096969697	0.02740448	0.553089382	0.257204679	0.285482348	0.544420741
Itr_chr01	882603	G	G	G	G					118	175	0.118062954	0.08905569	0.110169492	0.125714286	0.015544794	0.730253949	0.136526086	0.285482348	0.544420741
Itr_chr01	882817	T	T	T	T/C					142	218	0.109768704	0.08399018	0.070422535	0.151376147	0.080953612	0.060387922	1.219049912	0.285482348	0.544420741
Itr_chr01	882845	C	C	C/T	C					137	219	0.108689131	0.083125021	0.131386861	0.136986301	0.00559944	0.893021396	0.049138136	0.285482348	0.544420741
Itr_chr01	882964	A	A	A	A					129	192	0.113250969	0.08502907	0.108527132	0.119791667	0.011264535	0.788442312	0.103230077	0.285482348	0.544420741
Itr_chr01	883233	T	T	T	T/A					91	149	0.124566708	0.092115938	0.054945055	0.140939597	0.085994542	0.065986803	1.180542915	0.285482348	0.544420741
Itr_chr01	883295	A	A	A	A					91	135	0.124216524	0.094586895	0.032967033	0.111111111	0.078144078	0.106578684	0.972329646	0.285482348	0.544420741
Itr_chr01	883319	C	C	C	C/T				QTL	95	135	0.1208577	0.092397661	0.063157895	0.17037037	0.107212476	0.024995001	1.602146842	0.285482348	0.544420741
Itr_chr01	883344	C	C	C	C/T					87	126	0.124794745	0.096606459	0.08045977	0.158730159	0.078270389	0.114977005	0.93938901	0.285482348	0.544420741
Itr_chr01	886719	G	G	G	G					117	159	0.115626512	0.089340429	0.085470085	0.125786164	0.040316078	0.373125375	0.428145215	0.285482348	0.544420741
Itr_chr01	886725	A	A	A/G	A/G					120	161	0.118944099	0.087732919	0.15	0.142857143	-0.007142857	0.872425515	0.059271642	0.285482348	0.544420741
Itr_chr01	886727	G	G	G	G					116	161	0.116513172	0.089633755	0.043103448	0.068322981	0.025219533	0.580083983	0.236509126	0.285482348	0.544420741
Itr_chr01	887196	T	T	TA	T					148	201	0.109755278	0.083467796	0.114864865	0.104477612	-0.010387253	0.807238552	0.092998105	0.285482348	0.544420741
Itr_chr01	887205	T	T	T	T					186	246	0.103592971	0.079071597	0.107526882	0.109756098	0.002229216	0.948210358	0.023095305	0.285482348	0.544420741
Itr_chr01	887446	TAGTATAGATATAGA	TAGTATAGATATAGA	TAGTATAGATATAGA	TAGTATAGATATAGA					183	200	0.111612022	0.082213115	0.098360656	0.115	0.016639344	0.683663267	0.165157754	0.285482348	0.544420741
Itr_chr01	887449	T	T	T	T					179	200	0.108240223	0.082318436	0.094972067	0.125	0.030027933	0.469106179	0.328728847	0.285482348	0.544420741
Itr_chr01	887843	C	C	C	C					167	188	0.107816282	0.083864187	0.053892216	0.04787234	-0.006019875	0.892021596	0.049624631	0.285482348	0.544420741
Itr_chr01	888059	C	C	C	C					162	192	0.108796296	0.081790123	0.067901235	0.072916667	0.005015432	0.903819236	0.04391842	0.285482348	0.544420741
Itr_chr01	888858	A	A	A	A					57	78	0.149797571	0.111336032	0.052631579	0.051282051	-0.001349528	0.99780044	0.000956309	0.285482348	0.544420741
Itr_chr01	888868	C	C	C	C					64	83	0.145896084	0.108057229	0.015625	0.012048193	-0.003576807	0.946810638	0.023736871	0.285482348	0.544420741
Itr_chr01	891639	C	C	C/A	C					102	135	0.123747277	0.094117647	0.12745098	0.111111111	-0.016339869	0.732853429	0.134982876	0.285482348	0.544420741
Itr_chr01	891673	A	A	A	A					110	144	0.122853535	0.091287879	0.118181818	0.083333333	-0.034848485	0.454909018	0.342075454	0.285482348	0.544420741
Itr_chr01	891699	C	C	C	C					104	140	0.118956044	0.092032967	0.115384615	0.085714286	-0.02967033	0.526494701	0.278605995	0.285482348	0.544420741
Itr_chr01	892478	C	C	C	C					53	53	0.169811321	0.113207547	0.075471698	0.056603774	-0.018867925	0.876224755	0.057384481	0.285482348	0.544420741
Itr_chr01	892479	T	T	T	T					55	55	0.163636364	0.127272727	0.036363636	0.072727273	0.036363636	0.618076385	0.208957849	0.285482348	0.544420741
Itr_chr01	892480	G	G	G/A	G					58	53	0.154196487	0.117436565	0.120689655	0.113207547	-0.007482108	0.921015797	0.035732921	0.285482348	0.544420741
Itr_chr01	892681	C	C	C	C					105	115	0.126293996	0.094824017	0.066666667	0.104347826	0.037681159	0.443511298	0.353095313	0.285482348	0.544420741
Itr_chr01	892692	G	G	G/A	G					107	123	0.123926753	0.092698123	0.130841121	0.089430894	-0.041410227	0.398120376	0.399985595	0.285482348	0.544420741
Itr_chr01	892727	C	C	C	C/A				QTL	91	104	0.127747253	0.098901099	0.054945055	0.163461538	0.108516484	0.032593481	1.48686925	0.285482348	0.544420741
Itr_chr01	892787	C	C	C	C/G				QTL	102	127	0.125366682	0.092867068	0.078431373	0.173228346	0.094796974	0.046990602	1.327988992	0.285482348	0.544420741
Itr_chr01	892846	G	G	G/A	G/A					88	105	0.12965368	0.099242424	0.147727273	0.114285714	-0.033441558	0.512697461	0.290138834	0.285482348	0.544420741
Itr_chr01	893423	T	T	T/C	T/C					59	83	0.143148867	0.106595875	0.13559322	0.21686747	0.08127425	0.139372126	0.855824076	0.285482348	0.544420741
Itr_chr01	893705	T	T	T	T					59	97	0.142233095	0.108334789	0.101694915	0.144329897	0.042634982	0.441711658	0.354861139	0.285482348	0.544420741
Itr_chr01	893821	GTATTATAAGTATGACACACGTT	GTATTATAAGTATGACACACGTT	GTATTATAAGTATGACACACGTT	GTATTATAAGTATGACACACGTT					74	103	0.132117554	0.100104959	0.067567568	0.087378641	0.019811073	0.711057788	0.148095102	0.285482348	0.544420741
Itr_chr01	894570	A	A	A/T	A					90	122	0.12568306	0.095264117	0.155555556	0.114754098	-0.040801457	0.401919616	0.395860797	0.285482348	0.544420741
Itr_chr01	894574	T	T	T	T/C					98	129	0.126878658	0.095870907	0.102040816	0.147286822	0.045246005	0.346930614	0.459757375	0.285482348	0.544420741
Itr_chr01	895083	C	C	C	C					128	152	0.118009868	0.090049342	0.078125	0.052631579	-0.025493421	0.568686263	0.245127262	0.285482348	0.544420741
Itr_chr01	895232	C	C	C/T	C				QTL	172	189	0.109019318	0.08290267	0.156976744	0.058201058	-0.098775686	0.020395921	1.690456683	0.285482348	0.544420741
Itr_chr01	895244	T	T	T/G	T				QTL	166	172	0.109414402	0.08489773	0.162650602	0.063953488	-0.098697114	0.018196361	1.740015462	0.285482348	0.544420741
Itr_chr01	895632	C	C	C	C					173	194	0.106549073	0.083248912	0.023121387	0.082474227	0.05935284	0.161167766	0.792721813	0.285482348	0.544420741
Itr_chr01	895719	G	A	A	A					128	145	0.115786638	0.08830819	0.046875	0.048275862	0.001400862	0.971005799	0.012778176	0.285482348	0.544420741
Itr_chr01	896117	GA	G	G	G					67	92	0.135950681	0.10577547	0.134328358	0.086956522	-0.047371836	0.380723855	0.41938991	0.285482348	0.544420741
Itr_chr01	896221	AAGGGAGTAG	AAGGGAGTAG	AAGGGAGTAG	AAGGGAGTAG					159	196	0.110480041	0.083525863	0.06918239	0.117346939	0.048164549	0.26174765	0.582117208	0.285482348	0.544420741
Itr_chr01	896231	T	T	T	T/G					164	200	0.107804878	0.084146341	0.091463415	0.155	0.063536585	0.139972006	0.853958815	0.285482348	0.544420741
Itr_chr01	896258	A	A	A	A					153	203	0.11091793	0.084677549	0.117647059	0.083743842	-0.033903216	0.436312737	0.360202108	0.285482348	0.544420741
Itr_chr01	896335	A	A	A	A					138	202	0.110274071	0.083584445	0.094202899	0.103960396	0.009757497	0.812437512	0.090210032	0.285482348	0.544420741
Itr_chr01	896620	C	C	C	C					191	226	0.100518927	0.081198165	0.09947644	0.075221239	-0.024255201	0.542891422	0.265287021	0.285482348	0.544420741
Itr_chr01	897036	A	A	A	A					169	213	0.109842487	0.083034697	0.082840237	0.037558685	-0.045281551	0.277144571	0.557293624	0.285482348	0.544420741
Itr_chr01	897243	A	A	A	A					161	206	0.105077489	0.078664898	0.062111801	0.053398058	-0.008713743	0.836832633	0.077361392	0.285482348	0.544420741
Itr_chr01	897714	GCAAGATAGCCT	GCAAGATAGCCT	GCAAGATAGCCT	GCAAGATAGCCT					159	182	0.108507844	0.083143272	0.081761006	0.065934066	-0.01582694	0.707858428	0.150053593	0.285482348	0.544420741
Itr_chr01	897786	C	C	C	C					168	193	0.109363434	0.081914631	0.113095238	0.067357513	-0.045737725	0.277544491	0.556667388	0.285482348	0.544420741
Itr_chr01	898040	A	A	A/ATAGTAAAT	A/ATAGTAAAT					155	173	0.116017155	0.086444154	0.167741935	0.190751445	0.02300951	0.578484303	0.237708421	0.285482348	0.544420741
Itr_chr01	898260	G	G	G	G					167	235	0.105414703	0.082277997	0.083832335	0.055319149	-0.028513186	0.50109978	0.300075788	0.285482348	0.544420741
Itr_chr01	898789	G	G	G	G					191	237	0.104402766	0.079616498	0.115183246	0.092827004	-0.022356242	0.593881224	0.226300405	0.285482348	0.544420741
Itr_chr01	898815	A	A	A	A					184	233	0.101534801	0.080938608	0.081521739	0.120171674	0.038649935	0.344331134	0.463023707	0.285482348	0.544420741
Itr_chr01	898853	C	C	C	C					184	213	0.108440498	0.081062462	0.059782609	0.070422535	0.010639927	0.800439912	0.096671264	0.285482348	0.544420741
Itr_chr01	898884	A	A	A	A					174	216	0.105523627	0.082535121	0.086206897	0.12037037	0.034163474	0.414517097	0.382457552	0.285482348	0.544420741
Itr_chr01	898906	T	T	T	T					179	243	0.107915488	0.080005518	0.067039106	0.115226337	0.048187231	0.24075185	0.618430368	0.285482348	0.544420741
Itr_chr01	898944	G	G	G	G					177	231	0.104189596	0.080343385	0.056497175	0.047619048	-0.008878128	0.834033193	0.078816665	0.285482348	0.544420741
Itr_chr01	898968	A	A	A	A					191	231	0.104417398	0.080233902	0.073298429	0.0995671	0.02626867	0.523095381	0.281419115	0.285482348	0.544420741
Itr_chr01	899085	C	C	C	C					150	213	0.109014085	0.082441315	0.073333333	0.079812207	0.006478873	0.884823035	0.05314358	0.285482348	0.544420741
Itr_chr01	899194	C	C	C/T	C					100	154	0.123376623	0.091038961	0.11	0.097402597	-0.012597403	0.783043391	0.106214171	0.285482348	0.544420741
Itr_chr01	899215	A	A	A	A					111	139	0.117246743	0.091969668	0.081081081	0.057553957	-0.023527124	0.615676865	0.210647166	0.285482348	0.544420741
Itr_chr01	904268	G	G	G	G					124	103	0.125587222	0.093955528	0.072580645	0.048543689	-0.024036956	0.615876825	0.210506138	0.205255274	0.687705674
Itr_chr01	904303	G	G	G	G					123	118	0.120917735	0.094598319	0.048780488	0.059322034	0.010541546	0.849430114	0.070872346	0.205255274	0.687705674
Itr_chr01	904343	G	G	G	G					113	123	0.118641629	0.092812433	0.053097345	0.056910569	0.003813224	0.939612078	0.02705141	0.205255274	0.687705674
Itr_chr01	904710	A	A	A	A					146	163	0.111311875	0.08702412	0.116438356	0.036809816	-0.07962854	0.071385723	1.146388638	0.205255274	0.687705674
Itr_chr01	904730	T	T	T	T					156	159	0.115505564	0.084663764	0.070512821	0.113207547	0.042694727	0.329534093	0.482099647	0.205255274	0.687705674
Itr_chr01	904775	T	T	T	T					131	143	0.112635456	0.08781295	0.053435115	0.132867133	0.079432018	0.081583683	1.088396691	0.205255274	0.687705674
Itr_chr01	904913	G	G	G	G					139	179	0.114344279	0.086411318	0.100719424	0.078212291	-0.022507134	0.617276545	0.209520225	0.205255274	0.687705674
Itr_chr01	905214	T	T	T	T					152	185	0.11230441	0.08485064	0.072368421	0.097297297	0.024928876	0.558688262	0.252830453	0.205255274	0.687705674
Itr_chr01	905346	CTGATGT	CTGATGT	CTGATGT	CTGATGT					130	130	0.115384615	0.084615385	0.084615385	0.084615385	0	1	0	0.205255274	0.687705674
Itr_chr01	905674	T	T	T	T					165	177	0.109707242	0.083102209	0.066666667	0.084745763	0.018079096	0.668866227	0.174660732	0.205255274	0.687705674
Itr_chr01	905849	C	C	C	C					151	171	0.112156772	0.086441269	0.079470199	0.058479532	-0.020990667	0.635072985	0.197176361	0.205255274	0.687705674
Itr_chr01	906006	C	C	C	C/T					70	99	0.135209235	0.104184704	0.057142857	0.141414141	0.084271284	0.106778644	0.971515598	0.205255274	0.687705674
Itr_chr01	906111	C	C	C	C					96	122	0.123463115	0.09443306	0.072916667	0.049180328	-0.023736339	0.630273945	0.200470646	0.205255274	0.687705674
Itr_chr01	906141	C	C	C	C					96	110	0.125189394	0.097348485	0.083333333	0.109090909	0.025757576	0.613477305	0.212201499	0.205255274	0.687705674
Itr_chr01	906185	C	C	C	C					85	107	0.13051127	0.097636064	0.035294118	0.08411215	0.048818032	0.324935013	0.488203489	0.205255274	0.687705674
Itr_chr01	906205	TTTTGCTGCGGCTTTCAATA	TTTTGCTGCGGCTTTCAATA	TTTTGCTGCGGCTTTCAATA	TTTTGCTGCGGCTTTCAATA					89	112	0.127006421	0.097913323	0.033707865	0.080357143	0.046649278	0.352329534	0.45305095	0.205255274	0.687705674
Itr_chr01	911584	G	G	G	G					66	75	0.143636364	0.10969697	0.090909091	0	-0.090909091	0.095980804	1.017815617	0.205255274	0.687705674
Itr_chr01	912445	T	T	T	T					121	158	0.117114761	0.089862956	0.107438017	0.03164557	-0.075792447	0.100379924	0.998353137	0.205255274	0.687705674
Itr_chr01	912451	G	G	G	G					129	160	0.114244186	0.089292636	0.07751938	0.09375	0.01623062	0.729454109	0.137002025	0.205255274	0.687705674
Itr_chr01	912484	A	A	A	A					114	151	0.117230161	0.089694435	0.070175439	0.059602649	-0.01057279	0.816236753	0.088183854	0.205255274	0.687705674
Itr_chr01	912587	G	G	G	G					155	202	0.107282019	0.082082402	0.04516129	0.099009901	0.053848611	0.207358528	0.683278098	0.205255274	0.687705674
Itr_chr01	912640	T	T	T	T					170	219	0.102712866	0.080580177	0.047058824	0.082191781	0.035132957	0.405718856	0.391774808	0.205255274	0.687705674
Itr_chr01	912664	C	C	C	C					164	204	0.110832138	0.082735533	0.054878049	0.073529412	0.018651363	0.665066987	0.17713461	0.205255274	0.687705674
Itr_chr01	912708	A	A	A	A					157	206	0.108867726	0.083451858	0.082802548	0.067961165	-0.014841383	0.737052589	0.132501524	0.205255274	0.687705674
Itr_chr01	913215	A	A	A	A/C				QTL	92	141	0.123882208	0.097826087	0.097826087	0.212765957	0.11493987	0.018996201	1.721333249	0.205255274	0.687705674
Itr_chr01	913283	A	A	A	A					141	153	0.113197052	0.085801697	0.127659574	0.078431373	-0.049228202	0.265746851	0.575531874	0.205255274	0.687705674
Itr_chr01	913309	T	T	T/A	T					143	142	0.112971536	0.084851768	0.181818182	0.098591549	-0.083226633	0.065586883	1.183183011	0.205255274	0.687705674
Itr_chr01	913336	A	A	A	A					161	150	0.10952381	0.085134576	0.080745342	0.073333333	-0.007412008	0.858628274	0.066194814	0.205255274	0.687705674
Itr_chr01	913436	T	T	T	T					114	124	0.120401811	0.090548953	0.087719298	0.056451613	-0.031267685	0.5014997	0.299729322	0.205255274	0.687705674
Itr_chr01	913440	G	G	G/A	G/A					110	123	0.119068736	0.090465632	0.172727273	0.138211382	-0.034515891	0.467906419	0.329840997	0.205255274	0.687705674
Itr_chr01	913467	A	A	A	A/T					94	114	0.125979843	0.098170959	0.085106383	0.140350877	0.055244494	0.263547291	0.579141444	0.205255274	0.687705674
Itr_chr01	913854	A	A	A	A					120	166	0.114959839	0.087148594	0.025	0.042168675	0.017168675	0.698860228	0.155609674	0.205255274	0.687705674
Itr_chr01	914009	T	T	T/G	T					148	237	0.109676132	0.082649105	0.135135135	0.088607595	-0.04652754	0.25814837	0.588130612	0.205255274	0.687705674
Itr_chr01	914930	T	T	T	T					79	101	0.137611229	0.100639178	0	0.059405941	0.059405941	0.25674865	0.590491831	0.205255274	0.687705674
Itr_chr01	915371	G	G	G	G					150	160	0.115416667	0.085833333	0.086666667	0.06875	-0.017916667	0.709858028	0.148828501	0.205255274	0.687705674
Itr_chr01	915388	A	A	A	A					137	145	0.118801913	0.089202114	0.087591241	0.062068966	-0.025522275	0.572685463	0.242083841	0.205255274	0.687705674
Itr_chr01	915395	C	C	C	C					125	129	0.12124031	0.089984496	0.104	0.054263566	-0.049736434	0.291541692	0.535299331	0.205255274	0.687705674
Itr_chr01	915402	T	A	A	T/A					116	125	0.123793103	0.091793103	0.103448276	0.136	0.032551724	0.486702659	0.312736281	0.205255274	0.687705674
Itr_chr01	915604	A	A	A	A					125	173	0.116855491	0.087075145	0.064	0.057803468	-0.006196532	0.887422515	0.051869557	0.205255274	0.687705674
Itr_chr01	915637	G	A	A	A					144	187	0.112856506	0.085078728	0.0625	0.048128342	-0.014371658	0.75384923	0.122715504	0.205255274	0.687705674
Itr_chr01	915721	A	A	A	A					166	209	0.11108549	0.083645587	0.054216867	0.081339713	0.027122845	0.528294341	0.277124041	0.205255274	0.687705674
Itr_chr01	917924	T	T	T	T					125	162	0.117481481	0.087802469	0.032	0.080246914	0.048246914	0.283743251	0.547074459	0.205255274	0.687705674
Itr_chr01	919256	C	C	C/A	C					80	96	0.1375	0.102083333	0.15	0.09375	-0.05625	0.282943411	0.548300415	0.205255274	0.687705674
Itr_chr01	919282	T	T	T/C	T					75	100	0.13	0.1	0.12	0.09	-0.03	0.575484903	0.239966065	0.205255274	0.687705674
Itr_chr01	919308	A	A	A	A					68	83	0.136605245	0.10719348	0.044117647	0.084337349	0.040219702	0.454109178	0.34283972	0.205255274	0.687705674
Itr_chr01	920090	A	A	A/T	A			QTL	QTL	71	108	0.138497653	0.103416797	0.267605634	0.074074074	-0.19353156	2.00E-05	4.699056855	0.081127059	1.090834269
Itr_chr01	920102	G	G	G	G/T			QTL	QTL	72	107	0.135643821	0.101505711	0.055555556	0.317757009	0.262201454	2.00E-05	4.699056855	0.081127059	1.090834269
Itr_chr01	920130	G	G	G/A	G/A					74	111	0.130630631	0.103603604	0.162162162	0.144144144	-0.018018018	0.700859828	0.154368832	0.081127059	1.090834269
Itr_chr01	920164	G	G	G/T	G			QTL	QTL	65	90	0.142735043	0.109401709	0.261538462	0.033333333	-0.228205128	2.00E-05	4.699056855	0.081127059	1.090834269
Itr_chr01	927633	G	G	G	G					73	103	0.136986301	0.104535178	0.109589041	0.058252427	-0.051336614	0.335932813	0.473747573	0.081127059	1.090834269
Itr_chr01	929415	C	T	C/T	T					51	85	0.152941176	0.11372549	0.117647059	0.047058824	-0.070588235	0.233753249	0.631242343	0.081127059	1.090834269
Itr_chr01	929416	A	C	A/C	C					51	84	0.152661064	0.112745098	0.117647059	0.047619048	-0.070028011	0.229554089	0.639114966	0.081127059	1.090834269
Itr_chr01	934962	G	G	G/A	G					82	112	0.129355401	0.100609756	0.182926829	0.098214286	-0.084712544	0.097780444	1.009747995	0.081127059	1.090834269
Itr_chr01	935016	A	A	A	A					116	152	0.118194192	0.08938294	0.060344828	0.111842105	0.051497278	0.25594881	0.591846885	0.081127059	1.090834269
Itr_chr01	935017	G	G	G	G					116	154	0.114979848	0.092252575	0.077586207	0.045454545	-0.032131661	0.49010198	0.309713543	0.081127059	1.090834269
Itr_chr01	935032	A	A	A/C	A				QTL	115	154	0.117673631	0.091473744	0.173913043	0.071428571	-0.102484472	0.028594281	1.543720817	0.081127059	1.090834269
Itr_chr01	935176	G	G	G	G					136	167	0.11430081	0.088147235	0.102941176	0.113772455	0.010831279	0.807238552	0.092998105	0.081127059	1.090834269
Itr_chr01	935377	A	A	A/G	A/G					58	88	0.144200627	0.109717868	0.103448276	0.181818182	0.078369906	0.163167367	0.787366696	0.081127059	1.090834269
Itr_chr01	935815	G	G	G/C	G					105	104	0.125274725	0.096520147	0.142857143	0.048076923	-0.09478022	0.062987403	1.200746301	0.081127059	1.090834269
Itr_chr01	935846	A	A	A/C	A					93	98	0.130129471	0.100065833	0.139784946	0.051020408	-0.088764538	0.089782044	1.046810514	0.081127059	1.090834269
Itr_chr01	935860	G	G	G/T	G					75	79	0.137383966	0.107341772	0.12	0.075949367	-0.044050633	0.428314337	0.368237388	0.081127059	1.090834269
Itr_chr01	980646	G	G	G	G/A					73	73	0.136986301	0.109589041	0.068493151	0.123287671	0.054794521	0.378524295	0.421906241	0.081127059	1.090834269
Itr_chr01	1015673	C	C	C	C					93	130	0.127377998	0.095450786	0.075268817	0.092307692	0.017038875	0.723255349	0.140708346	0.081127059	1.090834269
Itr_chr01	1015984	C	C	C	C					58	95	0.139927405	0.106352087	0.086206897	0.084210526	-0.00199637	0.971605679	0.012509955	0.081127059	1.090834269
Itr_chr01	1016022	C	C	C	C					98	132	0.128014842	0.0932282	0.051020408	0.090909091	0.039888683	0.413517297	0.38350632	0.081127059	1.090834269
Itr_chr01	1016106	T	T	T/A	T/A					85	94	0.124405507	0.100750939	0.105882353	0.106382979	0.000500626	1	0	0.081127059	1.090834269
Itr_chr01	1016169	G	G	G	G					80	92	0.139673913	0.103804348	0.075	0.086956522	0.011956522	0.807438512	0.09289054	0.081127059	1.090834269
Itr_chr01	1030496	AC	AC	AC	AC/A					57	64	0.152412281	0.117324561	0.035087719	0.140625	0.105537281	0.079584083	1.099173782	0.417119673	0.379739326
Itr_chr01	1052633	T	T	T/C	T					67	75	0.140696517	0.107661692	0.149253731	0.08	-0.069253731	0.209758048	0.678281366	0.417119673	0.379739326
Itr_chr01	1052644	G	G	G	G					68	81	0.143427741	0.110021786	0.058823529	0.061728395	0.002904866	0.958208358	0.018540045	0.417119673	0.379739326
Itr_chr01	1052663	A	A	A/G	A					75	92	0.137246377	0.103188406	0.146666667	0.086956522	-0.059710145	0.26214757	0.581454163	0.417119673	0.379739326
Itr_chr01	1052688	G	G	G	G					80	96	0.133333333	0.102083333	0.0625	0.041666667	-0.020833333	0.685462907	0.164016041	0.417119673	0.379739326
Itr_chr01	1052705	A	A	A/T	A					85	108	0.12962963	0.100653595	0.152941176	0.092592593	-0.060348584	0.230953809	0.63647487	0.417119673	0.379739326
Itr_chr01	1059459	C	C	C	C					83	70	0.144578313	0.108950086	0.024096386	0.071428571	0.047332186	0.385722855	0.413724627	0.417119673	0.379739326
Itr_chr01	1059504	T	T	T	T					124	123	0.11447679	0.08975872	0.032258065	0.06504065	0.032782586	0.474105179	0.324125301	0.417119673	0.379739326
Itr_chr01	1059636	A	A	A	A					118	142	0.11971831	0.089042731	0.06779661	0.035211268	-0.032585343	0.486302739	0.313093284	0.417119673	0.379739326
Itr_chr01	1059690	A	A	A/T	A					69	90	0.137198068	0.103864734	0.130434783	0.055555556	-0.074879227	0.160167966	0.795424338	0.417119673	0.379739326
Itr_chr01	1061356	G	G	G	G					104	111	0.124913375	0.096673597	0.048076923	0.045045045	-0.003031878	0.979204159	0.009126751	0.373393342	0.42783343
Itr_chr01	1061589	C	C	C	C					50	67	0.150149254	0.115223881	0.06	0.059701493	-0.000298507	1	0	0.373393342	0.42783343
Itr_chr01	1084237	A	A	A/G	A					96	108	0.125	0.097222222	0.135416667	0.101851852	-0.033564815	0.487302539	0.312201325	0.373107474	0.428166051
Itr_chr01	1084318	G	G	G	G/A					66	81	0.144781145	0.107744108	0.090909091	0.135802469	0.044893378	0.404319136	0.393275703	0.373107474	0.428166051
Itr_chr01	1084703	A	A	A/G	A/G					87	93	0.136077123	0.104189841	0.126436782	0.129032258	0.002595476	0.99420116	0.002525735	0.373107474	0.428166051
Itr_chr01	1084709	G	G	G	G/T					93	100	0.136989247	0.099247312	0.086021505	0.13	0.043978495	0.399720056	0.39824406	0.373107474	0.428166051
Itr_chr01	1085713	C	C	C	C/T					66	70	0.141558442	0.110822511	0.090909091	0.1	0.009090909	0.874225155	0.058376701	0.373107474	0.428166051
Itr_chr01	1087392	A	A	A	A					92	114	0.127383677	0.094774981	0.076086957	0.035087719	-0.040999237	0.400719856	0.397159137	0.373107474	0.428166051
Itr_chr01	1088386	AATGATTC	AATGATTC	AATGATTC	AATGATTC					136	131	0.117085766	0.092444993	0.044117647	0.038167939	-0.005949708	0.867826435	0.061567125	0.373107474	0.428166051
Itr_chr01	1103810	G	G	G	G					242	227	0.104434412	0.080187134	0.070247934	0.127753304	0.05750537	0.153969206	0.812566129	0.365848224	0.436699048
Itr_chr01	1104610	G	G	G	G					134	142	0.12150515	0.089447131	0.02238806	0.077464789	0.055076729	0.217156569	0.663227029	0.365848224	0.436699048
Itr_chr01	1106525	G	G	G	G					59	81	0.149403641	0.10776313	0.016949153	0.024691358	0.007742205	0.889822036	0.050696844	0.365848224	0.436699048
Itr_chr01	1106608	C	C	C	C					112	135	0.120634921	0.092328042	0.053571429	0.088888889	0.03531746	0.462507499	0.334881222	0.365848224	0.436699048
Itr_chr01	1106639	C	C	C/T	C					92	117	0.124210331	0.098569305	0.119565217	0.034188034	-0.085377183	0.089582084	1.047778841	0.365848224	0.436699048
Itr_chr01	1106787	C	C	C/T	C/T					54	63	0.153439153	0.116402116	0.185185185	0.095238095	-0.08994709	0.141371726	0.849637441	0.365848224	0.436699048
Itr_chr01	1107887	T	G	G	G					50	72	0.152222222	0.118333333	0.02	0	-0.02	0.74085183	0.130268642	0.365848224	0.436699048
Itr_chr01	1113317	C	C	C	C					50	60	0.163333333	0.12	0.02	0.066666667	0.046666667	0.457708458	0.339411062	0.365848224	0.436699048
Itr_chr01	1113487	A	A	A	A					66	75	0.144848485	0.111515152	0	0.013333333	0.013333333	0.802239552	0.09569593	0.365848224	0.436699048
Itr_chr01	1113506	G	G	G	G					95	112	0.12593985	0.093796992	0.042105263	0.035714286	-0.006390977	0.901419716	0.045072947	0.365848224	0.436699048
Itr_chr01	1113576	A	A	A	A					108	117	0.124643875	0.095441595	0.046296296	0.051282051	0.004985755	0.919216157	0.036582351	0.365848224	0.436699048
Itr_chr01	1113626	C	C	C	C					88	99	0.137626263	0.102272727	0.022727273	0.050505051	0.027777778	0.585082983	0.232782533	0.365848224	0.436699048
Itr_chr01	1113841	T	T	T	T					81	91	0.138787139	0.104463438	0.049382716	0.021978022	-0.027404694	0.591281744	0.22820553	0.365848224	0.436699048
Itr_chr01	1113890	T	T	T	T					66	93	0.14173998	0.104105572	0.045454545	0.064516129	0.019061584	0.724055189	0.14022833	0.365848224	0.436699048
Itr_chr01	1113916	T	T	T	T					66	89	0.140789922	0.107082057	0.015151515	0.033707865	0.01855635	0.719456109	0.142995696	0.365848224	0.436699048
Itr_chr01	1113929	C	C	C	C					64	89	0.144136236	0.107970506	0	0.033707865	0.033707865	0.531493701	0.274501878	0.365848224	0.436699048
Itr_chr01	1114381	T	T	T	T					53	66	0.154659806	0.117495712	0.037735849	0.015151515	-0.022584334	0.705658868	0.151405196	0.365848224	0.436699048
Itr_chr01	1115517	G	G	G	G					86	80	0.139534884	0.103488372	0.011627907	0.025	0.013372093	0.817636473	0.087439744	0.365848224	0.436699048
Itr_chr01	1115538	TGCTTGTACAAAGCATGCGGAG	TGCTTGTACAAAGCATGCGGAG	TGCTTGTACAAAGCATGCGGAG	TGCTTGTACAAAGCATGCGGAG					84	77	0.135281385	0.104978355	0.011904762	0.025974026	0.014069264	0.813237353	0.089782682	0.365848224	0.436699048
Itr_chr01	1115662	C	C	C	C					95	109	0.126315789	0.09686142	0.042105263	0.119266055	0.077160792	0.123175365	0.909476142	0.365848224	0.436699048
Itr_chr01	1115720	C	C	C/T	C					90	104	0.127136752	0.097863248	0.111111111	0.096153846	-0.014957265	0.767046591	0.115178256	0.365848224	0.436699048
Itr_chr01	1115776	C	C	C	C					70	70	0.142857143	0.114285714	0.042857143	0.042857143	0	1	0	0.365848224	0.436699048
Itr_chr01	1118086	CCAA	CCAA	CCAA	CCAA/C					55	73	0.150933998	0.114321295	0.090909091	0.136986301	0.04607721	0.407918416	0.389426687	0.365848224	0.436699048
Itr_chr01	1118223	C	C	C	C					103	136	0.120930897	0.09351799	0.087378641	0.051470588	-0.035908053	0.439112178	0.357424519	0.365848224	0.436699048
Itr_chr01	1118224	C	C	C	C					102	134	0.124670764	0.095112672	0.078431373	0.067164179	-0.011267193	0.814837033	0.088929241	0.365848224	0.436699048
Itr_chr01	1118256	G	G	G	G					103	118	0.126378147	0.096017772	0.029126214	0.06779661	0.038670397	0.414917017	0.382038753	0.365848224	0.436699048
Itr_chr01	1119386	A	A	A	A					89	136	0.127643754	0.094596827	0.078651685	0.066176471	-0.012475215	0.808638272	0.092245708	0.365848224	0.436699048
Itr_chr01	1119389	G	G	G	G					99	141	0.120997206	0.090694176	0.080808081	0.070921986	-0.009886095	0.836632673	0.077465179	0.365848224	0.436699048
Itr_chr01	1119474	G	G	G	G/A					103	143	0.11765904	0.091316451	0.087378641	0.125874126	0.038495485	0.393521296	0.40503176	0.365848224	0.436699048
Itr_chr01	1119848	C	C	C	C					79	95	0.137241839	0.101399067	0.050632911	0.073684211	0.023051299	0.661267746	0.17962266	0.365848224	0.436699048
Itr_chr01	1119878	C	C	C	C					87	85	0.136849222	0.096010818	0.08045977	0.082352941	0.001893171	0.960207958	0.017634699	0.365848224	0.436699048
Itr_chr01	1119951	T	T	T	T					51	66	0.157754011	0.115864528	0.039215686	0.03030303	-0.008912656	0.880223955	0.055406816	0.365848224	0.436699048
Itr_chr01	1119964	T	T	T	T					53	67	0.149253731	0.115460434	0.018867925	0.014925373	-0.003942551	0.936612677	0.028439968	0.365848224	0.436699048
Itr_chr01	1120512	C	C	C	C					69	87	0.140429785	0.107446277	0.043478261	0.08045977	0.036981509	0.48870226	0.310955653	0.331029478	0.480133331
Itr_chr01	1120537	G	G	G	G					70	95	0.136090226	0.103759398	0.057142857	0.052631579	-0.004511278	0.946810638	0.023736871	0.331029478	0.480133331
Itr_chr01	1122432	G	G	G	G					74	98	0.138168781	0.104247104	0.094594595	0.071428571	-0.023166023	0.668866227	0.174660732	0.331029478	0.480133331
Itr_chr01	1123099	C	C	C	C					135	186	0.115292712	0.086618877	0.081481481	0.134408602	0.052927121	0.227354529	0.64329639	0.331029478	0.480133331
Itr_chr01	1123107	C	C	C	C					137	183	0.111363727	0.087312034	0.080291971	0.136612022	0.056320051	0.202959408	0.692590812	0.331029478	0.480133331
Itr_chr01	1123170	T	T	T	T/C					113	140	0.12357775	0.089759798	0.079646018	0.121428571	0.041782554	0.369326135	0.432589959	0.331029478	0.480133331
Itr_chr01	1124449	C	C	C	C					58	65	0.150132626	0.112732095	0.051724138	0.030769231	-0.020954907	0.75164967	0.123984529	0.331029478	0.480133331
Itr_chr01	1131382	C	C	C	C					72	94	0.139184397	0.106973995	0.097222222	0.053191489	-0.044030733	0.404919016	0.392631827	0.331029478	0.480133331
Itr_chr01	1131829	C	C	C/T	C					63	75	0.147936508	0.112380952	0.19047619	0.106666667	-0.083809524	0.143571286	0.84293241	0.331029478	0.480133331
Itr_chr01	1135155	A	A	A	A					155	189	0.109540877	0.082573818	0.083870968	0.063492063	-0.020378904	0.640671866	0.193364347	0.331029478	0.480133331
Itr_chr01	1137007	T	T	T	T					69	98	0.138568471	0.105737947	0.043478261	0.010204082	-0.033274179	0.530093981	0.275647127	0.331029478	0.480133331
Itr_chr01	1145043	T	T	T	T					61	75	0.153661202	0.113879781	0.016393443	0.066666667	0.050273224	0.379124175	0.421218522	0.325892005	0.486926293
Itr_chr01	1145119	A	A	A	A					108	100	0.125925926	0.097407407	0.074074074	0.07	-0.004074074	0.953409318	0.020720608	0.325892005	0.486926293
Itr_chr01	1145299	G	G	G	G					77	80	0.136525974	0.106331169	0.090909091	0.05	-0.040909091	0.459108178	0.338084971	0.325892005	0.486926293
Itr_chr01	1145359	G	G	G	G					110	113	0.122928399	0.092598552	0.027272727	0.026548673	-0.000724055	0.99960008	0.000173718	0.325892005	0.486926293
Itr_chr01	1145360	T	T	T	T					109	113	0.122919542	0.095396606	0.027522936	0.026548673	-0.000974263	1	0	0.325892005	0.486926293
Itr_chr01	1145429	G	G	G	G					77	73	0.139121153	0.10247287	0.090909091	0.02739726	-0.063511831	0.217556489	0.662427959	0.325892005	0.486926293
Itr_chr01	1146035	G	G	G	G/A					91	137	0.124649074	0.094890511	0.098901099	0.131386861	0.032485762	0.524495101	0.280258564	0.325892005	0.486926293
Itr_chr01	1146116	C	C	C	C/T				QTL	112	137	0.119395203	0.092413973	0.035714286	0.145985401	0.110271116	0.020995801	1.677867555	0.325892005	0.486926293
Itr_chr01	1146764	C	C	C	C					69	107	0.140186916	0.106054449	0.072463768	0.037383178	-0.035080591	0.522495501	0.281917445	0.325892005	0.486926293
Itr_chr01	1146850	T	C	C	C					69	115	0.130434783	0.101449275	0.057971014	0.043478261	-0.014492754	0.772845431	0.111907356	0.325892005	0.486926293
Itr_chr01	1147600	G	G	G	G					81	115	0.13322598	0.099624262	0.086419753	0.069565217	-0.016854536	0.75064987	0.124562586	0.325892005	0.486926293
Itr_chr01	1147633	T	T	T	T/C					73	97	0.14023443	0.102669115	0.02739726	0.12371134	0.09631408	0.066386723	1.177918771	0.325892005	0.486926293
Itr_chr01	1147638	C	C	C	C					72	94	0.14036643	0.104018913	0.055555556	0.042553191	-0.013002364	0.799840032	0.096996863	0.325892005	0.486926293
Itr_chr01	1148325	A	A	A	A					59	87	0.14650302	0.112604715	0.016949153	0.022988506	0.006039353	0.918216357	0.037054975	0.325892005	0.486926293
Itr_chr01	1148344	G	G	G	G					84	127	0.127296588	0.094300712	0.083333333	0.047244094	-0.036089239	0.467106579	0.330584016	0.325892005	0.486926293
Itr_chr01	1148387	C	C	C	C					123	162	0.117735622	0.089280337	0.105691057	0.098765432	-0.006925625	0.884023195	0.05353634	0.325892005	0.486926293
Itr_chr01	1148627	G	G	G/A	G					149	181	0.110942193	0.085283103	0.140939597	0.071823204	-0.069116393	0.114377125	0.941660826	0.325892005	0.486926293
Itr_chr01	1148739	A	A	A	A/G					186	191	0.108230592	0.081630355	0.102150538	0.146596859	0.044446321	0.294941012	0.530264834	0.325892005	0.486926293
Itr_chr01	1148767	T	T	T/C	T				QTL	193	197	0.10586255	0.080271429	0.165803109	0.060913706	-0.104889403	0.01079784	1.966663095	0.325892005	0.486926293
Itr_chr01	1149115	T	G	G	G					134	184	0.111210253	0.086064244	0.097014925	0.070652174	-0.026362751	0.546290742	0.26257616	0.325892005	0.486926293
Itr_chr01	1149142	G	G	G	G					151	208	0.111404738	0.084723637	0.092715232	0.052884615	-0.039830616	0.334533093	0.475560914	0.325892005	0.486926293
Itr_chr01	1149146	G	G	G	G					155	205	0.110778914	0.083241542	0.103225806	0.048780488	-0.054445319	0.195160968	0.709607037	0.325892005	0.486926293
Itr_chr01	1149359	C	C	C	CT					111	150	0.12018018	0.090810811	0.063063063	0.14	0.076936937	0.096980604	1.013315116	0.325892005	0.486926293
Itr_chr01	1149390	G	G	G	G					140	204	0.11162465	0.084453782	0.05	0.06372549	0.01372549	0.766046791	0.115744703	0.325892005	0.486926293
Itr_chr01	1149416	A	A	A	A					144	203	0.110461138	0.084701697	0.055555556	0.039408867	-0.016146689	0.714657069	0.145902306	0.325892005	0.486926293
Itr_chr01	1149480	AGTT	AGTT	AGTT	AGTT					110	166	0.115443593	0.088170865	0.045454545	0.06626506	0.020810515	0.644671066	0.190661821	0.325892005	0.486926293
Itr_chr01	1149582	T	T	T/C	T					107	139	0.123041754	0.091978753	0.121495327	0.115107914	-0.006387413	0.895620876	0.047875792	0.325892005	0.486926293
Itr_chr01	1149706	G	G	G	G					127	158	0.116266321	0.090949865	0.070866142	0.056962025	-0.013904116	0.768446311	0.11438647	0.325892005	0.486926293
Itr_chr01	1149882	G	G	G	GA					159	203	0.10608173	0.081853952	0.06918239	0.118226601	0.049044211	0.25614877	0.591507725	0.325892005	0.486926293
Itr_chr01	1150119	C	C	C	C					181	184	0.105422772	0.080891184	0.055248619	0.108695652	0.053447033	0.209758048	0.678281366	0.325892005	0.486926293
Itr_chr01	1150744	C	C	C/T	C					148	194	0.107341878	0.083588743	0.121621622	0.067010309	-0.054611312	0.208358328	0.681189136	0.325892005	0.486926293
Itr_chr01	1151545	T	T	T	T/A					121	181	0.116067759	0.08794119	0.05785124	0.143646409	0.085795169	0.051989602	1.284083507	0.325892005	0.486926293
Itr_chr01	1151611	G	G	G	G					122	159	0.113774616	0.088617383	0.057377049	0.100628931	0.043251882	0.337132573	0.472199284	0.325892005	0.486926293
Itr_chr01	1151743	G	G	G	G					144	158	0.115418425	0.087376934	0.083333333	0.056962025	-0.026371308	0.556288742	0.254699729	0.325892005	0.486926293	Itr_chr01CG00560=MODERATE	Itr_chr01CG00560=missense_variant	Itr_chr01CG00560=c.266G>A	Itr_chr01CG00560=p.Arg89Gln
Itr_chr01	1151797	T	T	T	T					136	161	0.113856412	0.085449397	0.073529412	0.043478261	-0.030051151	0.49810038	0.302683127	0.325892005	0.486926293
Itr_chr01	1151810	T	T	T	T/C					122	165	0.116939891	0.088077496	0.090163934	0.133333333	0.043169399	0.335132973	0.47478284	0.325892005	0.486926293
Itr_chr01	1151966	TTTTTTTC	TTTTTTTC	TTTTTTTC/T	TTTTTTTC			QTL	QTL	78	87	0.142793988	0.106542882	0.230769231	0.057471264	-0.173297966	0.00119976	2.920905604	0.325892005	0.486926293
Itr_chr01	1151979	A	A	A/G	A					136	137	0.117808072	0.088449979	0.125	0.04379562	-0.08120438	0.067586483	1.170140154	0.325892005	0.486926293
Itr_chr01	1152026	G	G	G	G					130	146	0.119915701	0.08967334	0.061538462	0.116438356	0.054899895	0.221755649	0.654125308	0.325892005	0.486926293
Itr_chr01	1152076	A	A	A	A					136	180	0.11372549	0.085457516	0.051470588	0.027777778	-0.02369281	0.576284743	0.239362878	0.325892005	0.486926293
Itr_chr01	1152089	G	G	G	G					140	178	0.113964687	0.085634029	0.05	0.078651685	0.028651685	0.51229754	0.290477729	0.325892005	0.486926293
Itr_chr01	1152131	G	G	G	G					140	187	0.117532468	0.08579068	0.107142857	0.096256684	-0.010886173	0.800639872	0.096562786	0.325892005	0.486926293
Itr_chr01	1152318	G	G	G	G					139	172	0.114898779	0.0861218	0.071942446	0.087209302	0.015266856	0.723855229	0.140348284	0.325892005	0.486926293	Itr_chr01CG00560=HIGH	Itr_chr01CG00560=frameshift_variant	Itr_chr01CG00560=c.412_418dupGCTCTCC	Itr_chr01CG00560=p.His140fs
Itr_chr01	1152324	C	C	C	C					141	169	0.11364304	0.086239456	0.078014184	0.059171598	-0.018842587	0.664867027	0.177265205	0.325892005	0.486926293
Itr_chr01	1152415	G	G	G	G					148	174	0.108729419	0.082401367	0.054054054	0.086206897	0.032152842	0.456708658	0.340360755	0.325892005	0.486926293
Itr_chr01	1152440	GAT	G	G	G					115	101	0.128024107	0.095135601	0.095652174	0.079207921	-0.016444253	0.732053589	0.135457126	0.325892005	0.486926293
Itr_chr01	1152562	C	C	C	C					162	170	0.10885984	0.084894699	0.098765432	0.070588235	-0.028177197	0.51069786	0.291835962	0.325892005	0.486926293	Itr_chr01CG00560=MODERATE	Itr_chr01CG00560=missense_variant	Itr_chr01CG00560=c.560C>T	Itr_chr01CG00560=p.Ser187Leu
Itr_chr01	1152984	A	A	A	A					157	183	0.114614876	0.083672688	0.050955414	0.076502732	0.025547318	0.555088982	0.255637393	0.325892005	0.486926293
Itr_chr01	1153120	G	G	G	G					135	160	0.11412037	0.087268519	0.066666667	0.05	-0.016666667	0.705258948	0.151651395	0.325892005	0.486926293
Itr_chr01	1153187	T	T	T	T					135	161	0.114653784	0.087416609	0.081481481	0.111801242	0.030319761	0.50169966	0.299556193	0.325892005	0.486926293
Itr_chr01	1153261	A	A	A	A					149	180	0.115063386	0.087509321	0.100671141	0.133333333	0.032662192	0.466106779	0.331514581	0.325892005	0.486926293
Itr_chr01	1153290	T	T	T	T/TCTATGA					131	157	0.118588029	0.086643652	0.091603053	0.140127389	0.048524335	0.271345731	0.566477007	0.325892005	0.486926293
Itr_chr01	1153291	C	C	C	C					152	173	0.110054761	0.085298144	0.105263158	0.115606936	0.010343779	0.809038192	0.092030976	0.325892005	0.486926293
Itr_chr01	1153434	C	C	C	C					157	180	0.107041755	0.084819533	0.057324841	0.083333333	0.026008493	0.557488502	0.253764085	0.325892005	0.486926293
Itr_chr01	1153449	A	A	A	A					156	184	0.112876254	0.084726867	0.057692308	0.081521739	0.023829431	0.576284743	0.239362878	0.325892005	0.486926293
Itr_chr01	1153521	C	C	C/A	C					164	171	0.110005705	0.082263586	0.140243902	0.093567251	-0.046676651	0.264347131	0.577825399	0.325892005	0.486926293
Itr_chr01	1153538	G	G	G	G					151	159	0.111541505	0.085384647	0.052980132	0.062893082	0.009912949	0.818836233	0.086802948	0.325892005	0.486926293
Itr_chr01	1153541	G	G	G/A	G					150	159	0.111320755	0.086163522	0.14	0.100628931	-0.039371069	0.373525295	0.427679983	0.325892005	0.486926293
Itr_chr01	1153562	C	C	C	C					128	150	0.11625	0.089583333	0.0390625	0.066666667	0.027604167	0.535292941	0.271408483	0.325892005	0.486926293
Itr_chr01	1153574	C	C	C/A	C/A					118	141	0.120747686	0.093040029	0.186440678	0.14893617	-0.037504508	0.422715457	0.373951872	0.325892005	0.486926293
Itr_chr01	1153580	AT	AT	AT	AT/A					106	132	0.121497999	0.093053173	0.066037736	0.128787879	0.062750143	0.180363927	0.743850317	0.325892005	0.486926293
Itr_chr01	1153591	C	C	C	C					103	123	0.123766675	0.09211461	0.019417476	0.073170732	0.053753256	0.25534893	0.592865957	0.325892005	0.486926293
Itr_chr01	1153690	G	G	G	G					71	115	0.132149418	0.098958971	0.070422535	0.104347826	0.033925291	0.50809838	0.294052189	0.325892005	0.486926293
Itr_chr01	1153706	T	T	T/A	T/A					74	117	0.132940633	0.100947101	0.135135135	0.128205128	-0.006930007	0.896820636	0.047294407	0.325892005	0.486926293
Itr_chr01	1153707	C	C	C/T	C/T					74	114	0.131104789	0.103129445	0.148648649	0.122807018	-0.025841631	0.607078584	0.216755087	0.325892005	0.486926293
Itr_chr01	1153718	G	G	G	G					78	115	0.135005574	0.100222965	0.051282051	0.060869565	0.009587514	0.860427914	0.065285508	0.325892005	0.486926293
Itr_chr01	1153777	G	G	G	G/A					112	153	0.119105976	0.091970121	0.071428571	0.150326797	0.078898226	0.089182164	1.049721996	0.325892005	0.486926293
Itr_chr01	1153782	A	A	A	A					112	147	0.12202381	0.090986395	0.026785714	0.088435374	0.06164966	0.190761848	0.71950848	0.325892005	0.486926293
Itr_chr01	1153883	A	A	A	A					180	167	0.110246174	0.084564205	0.105555556	0.077844311	-0.027711244	0.525694861	0.279266268	0.325892005	0.486926293
Itr_chr01	1153906	A	A	A	A/G			QTL	QTL	174	166	0.107533583	0.082883257	0.045977011	0.174698795	0.128721784	0.00219956	2.657664169	0.325892005	0.486926293
Itr_chr01	1153930	CAATAT	C	C	C					151	157	0.114649682	0.087653436	0.066225166	0.025477707	-0.040747459	0.364727055	0.438032021	0.325892005	0.486926293
Itr_chr01	1153955	G	G	G	G				QTL	177	192	0.106991525	0.081920904	0.039548023	0.130208333	0.090660311	0.029594081	1.528795139	0.325892005	0.486926293
Itr_chr01	1154079	C	C	C	C					152	195	0.111740891	0.082523617	0.105263158	0.076923077	-0.028340081	0.513897221	0.289123731	0.325892005	0.486926293
Itr_chr01	1154441	G	G	G	G					65	97	0.13814433	0.103251388	0.015384615	0.092783505	0.07739889	0.142571486	0.845967325	0.325892005	0.486926293
Itr_chr01	1154476	T	T	T	T					89	127	0.128284526	0.095461382	0.02247191	0.078740157	0.056268247	0.24675065	0.607741695	0.325892005	0.486926293
Itr_chr01	1154549	G	G	G	G					107	134	0.123378435	0.091365602	0.018691589	0.082089552	0.063397963	0.172965407	0.762040747	0.325892005	0.486926293
Itr_chr01	1154559	C	T	T	T					97	130	0.125376685	0.092942109	0.020618557	0.084615385	0.063996828	0.184963007	0.732915122	0.325892005	0.486926293
Itr_chr01	1154695	T	T	T	T					52	71	0.144907909	0.112676056	0.076923077	0.056338028	-0.020585049	0.73905219	0.131324892	0.325892005	0.486926293
Itr_chr01	1154933	G	G	G/A	G				QTL	169	199	0.107876661	0.081858999	0.159763314	0.075376884	-0.084386429	0.043791242	1.35861274	0.325892005	0.486926293
Itr_chr01	1155124	T	T	T	T					159	167	0.113810116	0.085075133	0.056603774	0.05988024	0.003276466	0.941811638	0.026035947	0.325892005	0.486926293
Itr_chr01	1155145	A	A	A	A					141	139	0.11623042	0.091382213	0.085106383	0.064748201	-0.020358182	0.667866427	0.175310388	0.325892005	0.486926293
Itr_chr01	1155154	C	C	C	C					128	125	0.116625	0.092625	0.078125	0.112	0.033875	0.459108178	0.338084971	0.325892005	0.486926293
Itr_chr01	1155155	G	G	G	G					128	124	0.123487903	0.090977823	0.078125	0.096774194	0.018649194	0.690061988	0.161111895	0.325892005	0.486926293
Itr_chr01	1155166	T	T	T	T					116	112	0.120689655	0.092980296	0.060344828	0.116071429	0.055726601	0.24935013	0.603190401	0.325892005	0.486926293
Itr_chr01	1155622	C	C	C	C/G					55	83	0.145673604	0.109309967	0.090909091	0.192771084	0.101861993	0.072585483	1.13915023	0.325892005	0.486926293
Itr_chr01	1155632	A	A	A	A/T					70	96	0.141369048	0.104166667	0.1	0.177083333	0.077083333	0.144771046	0.839318288	0.325892005	0.486926293
Itr_chr01	1155652	A	A	A	A/G					93	108	0.128136201	0.097968937	0.064516129	0.111111111	0.046594982	0.336132773	0.473489141	0.325892005	0.486926293
Itr_chr01	1155806	T	T	T/C	T					132	176	0.113636364	0.085227273	0.136363636	0.0625	-0.073863636	0.092781444	1.032538874	0.325892005	0.486926293
Itr_chr01	1155825	C	A	A	C/A					133	175	0.117593985	0.086616541	0.090225564	0.148571429	0.058345865	0.175564887	0.755562339	0.325892005	0.486926293
Itr_chr01	1155857	T	C	C	C					147	193	0.107504142	0.08385323	0.102040816	0.124352332	0.022311515	0.595480904	0.225132161	0.325892005	0.486926293
Itr_chr01	1156233	T	T	T	T					131	173	0.113753695	0.085381459	0.061068702	0.098265896	0.037197194	0.407718456	0.389639629	0.325892005	0.486926293
Itr_chr01	1156388	C	C	C	C					180	179	0.106393544	0.083954066	0.072222222	0.044692737	-0.027529485	0.527294541	0.277946725	0.325892005	0.486926293
Itr_chr01	1156427	T	T	T	T					164	174	0.10856462	0.084104289	0.097560976	0.097701149	0.000140174	1	0	0.325892005	0.486926293
Itr_chr01	1156641	T	T	T	T					132	174	0.113113898	0.088557994	0.098484848	0.126436782	0.027951933	0.520295941	0.283749562	0.325892005	0.486926293
Itr_chr01	1156642	A	A	A	A/T					127	169	0.118389787	0.084890276	0.094488189	0.130177515	0.035689326	0.410717856	0.386456415	0.325892005	0.486926293
Itr_chr01	1156669	G	G	G/A	G					124	173	0.114907701	0.087357822	0.129032258	0.069364162	-0.059668096	0.185762847	0.731041141	0.325892005	0.486926293
Itr_chr01	1156739	A	A	A	A/G					135	173	0.112524085	0.086191394	0.074074074	0.156069364	0.08199529	0.064787043	1.188511844	0.325892005	0.486926293
Itr_chr01	1156836	G	G	G/A	G					147	174	0.112244898	0.08667605	0.142857143	0.126436782	-0.016420361	0.713057389	0.146875516	0.325892005	0.486926293
Itr_chr01	1156863	T	T	T	T					156	166	0.111677479	0.086499846	0.070512821	0.042168675	-0.028344146	0.526894621	0.278276235	0.325892005	0.486926293	Itr_chr01CG00570=MODERATE	Itr_chr01CG00570=missense_variant	Itr_chr01CG00570=c.225T>G	Itr_chr01CG00570=p.Asp75Glu
Itr_chr01	1156877	G	G	G	G					155	164	0.111801731	0.085011802	0.070967742	0.036585366	-0.034382376	0.440111978	0.356436812	0.325892005	0.486926293	Itr_chr01CG00570=MODERATE	Itr_chr01CG00570=missense_variant	Itr_chr01CG00570=c.239G>C	Itr_chr01CG00570=p.Gly80Ala
Itr_chr01	1157006	T	T	T/C	T					119	147	0.118847539	0.090436174	0.142857143	0.108843537	-0.034013605	0.458108378	0.339031765	0.325892005	0.486926293
Itr_chr01	1157111	A	A	A	A					103	125	0.126757282	0.092582524	0.029126214	0.096	0.066873786	0.158168366	0.800880371	0.325892005	0.486926293
Itr_chr01	1157131	T	T	T	T					94	115	0.124791859	0.094819611	0.042553191	0.060869565	0.018316374	0.719056189	0.143237171	0.325892005	0.486926293
Itr_chr01	1157594	T	T	T/C	T/C					84	109	0.128440367	0.099716033	0.130952381	0.128440367	-0.002512014	0.956208758	0.019447283	0.325892005	0.486926293
Itr_chr01	1157627	G	G	G	G/A					80	103	0.133495146	0.101213592	0.0375	0.116504854	0.079004854	0.124575085	0.904568808	0.325892005	0.486926293
Itr_chr01	1158062	G	G	G	G					143	170	0.111888112	0.085808309	0.041958042	0.123529412	0.08157137	0.063987203	1.193906876	0.325892005	0.486926293
Itr_chr01	1158102	C	C	C	C					132	189	0.113756614	0.084535835	0.090909091	0.058201058	-0.032708033	0.460307938	0.336951535	0.325892005	0.486926293
Itr_chr01	1158231	A	A	A	A					143	187	0.112710819	0.085150144	0.055944056	0.058823529	0.002879473	0.953409318	0.020720608	0.325892005	0.486926293
Itr_chr01	1158478	A	A	A	A/T					66	73	0.143628061	0.108966376	0.045454545	0.123287671	0.077833126	0.177764447	0.750155094	0.325892005	0.486926293
Itr_chr01	1158949	CA	CA	CA	CA					78	88	0.134032634	0.099941725	0.051282051	0	-0.051282051	0.316136773	0.500124985	0.325892005	0.486926293
Itr_chr01	1159106	C	C	C/CTCCTAG	C					79	129	0.127661662	0.095574527	0.139240506	0.085271318	-0.053969188	0.283743251	0.547074459	0.325892005	0.486926293
Itr_chr01	1159460	A	A	A	A					70	76	0.143609023	0.104511278	0.071428571	0.065789474	-0.005639098	0.946210758	0.024012119	0.325892005	0.486926293
Itr_chr01	1161629	A	A	A	A					167	205	0.109303345	0.08269315	0.089820359	0.097560976	0.007740616	0.861027794	0.064982829	0.325892005	0.486926293
Itr_chr01	1161656	A	A	A	A					147	195	0.111878598	0.086342229	0.06122449	0.056410256	-0.004814233	0.912617477	0.039711219	0.325892005	0.486926293
Itr_chr01	1161850	G	G	G	G					66	92	0.137022398	0.104413702	0.060606061	0.054347826	-0.006258235	0.914617077	0.038760694	0.325892005	0.486926293
Itr_chr01	1166207	G	G	G	G					60	93	0.14516129	0.106989247	0.1	0.032258065	-0.067741935	0.234153169	0.630499959	0.325892005	0.486926293	Itr_chr01CG00580=MODERATE	Itr_chr01CG00580=missense_variant	Itr_chr01CG00580=c.590G>T	Itr_chr01CG00580=p.Arg197Ile
Itr_chr01	1166246	A	A	A	A					68	104	0.139140271	0.10520362	0.088235294	0.028846154	-0.05938914	0.266346731	0.57455263	0.325892005	0.486926293	Itr_chr01CG00580=MODERATE	Itr_chr01CG00580=missense_variant	Itr_chr01CG00580=c.629A>G	Itr_chr01CG00580=p.Lys210Arg
Itr_chr01	1231769	GA	GA	GA/G	GA					84	94	0.132218845	0.100303951	0.19047619	0.106382979	-0.084093212	0.102179564	0.990635954	0.325892005	0.486926293
Itr_chr01	1231846	A	A	A	A					129	129	0.11627907	0.093023256	0.054263566	0.07751938	0.023255814	0.671665667	0.172846851	0.325892005	0.486926293
Itr_chr01	1231850	A	A	A	A					124	129	0.121842961	0.090835209	0.080645161	0.100775194	0.020130033	0.667466507	0.175570522	0.325892005	0.486926293
Itr_chr01	1231940	T	T	T/C	T					57	67	0.148206337	0.114166012	0.105263158	0.074626866	-0.030636292	0.591081784	0.228352425	0.325892005	0.486926293
Itr_chr01	1303858	A	A	A	A					137	154	0.108778083	0.086738079	0.04379562	0.071428571	0.027632951	0.545890822	0.262894208	0.350211536	0.455669552
Itr_chr01	1304127	C	C	C	C					91	108	0.126170126	0.094932845	0.032967033	0.111111111	0.078144078	0.113777245	0.943944588	0.350211536	0.455669552
Itr_chr01	1309295	CTAAT	C	C	C					77	76	0.142344498	0.10543404	0.064935065	0.105263158	0.040328093	0.419716057	0.377044416	0.350211536	0.455669552
Itr_chr01	1309324	G	G	G	G/T				QTL	91	97	0.126316982	0.100373853	0.043956044	0.164948454	0.12099241	0.019196161	1.716785622	0.350211536	0.455669552
Itr_chr01	1309368	C	C	C	C					85	99	0.136423054	0.104099822	0.082352941	0.04040404	-0.041948901	0.418516297	0.378287626	0.350211536	0.455669552
Itr_chr01	1309425	G	G	G	G					59	77	0.147919877	0.109619194	0.050847458	0	-0.050847458	0.358728254	0.445234416	0.350211536	0.455669552
Itr_chr01	1309800	C	C	C	C					64	81	0.147376543	0.110339506	0.09375	0.074074074	-0.019675926	0.722055589	0.141429366	0.350211536	0.455669552
Itr_chr01	1311020	CCAATCA	CCAATCA	CCAATCA	CCAATCA					75	75	0.146666667	0.106666667	0.04	0.066666667	0.026666667	0.684863027	0.164396279	0.350211536	0.455669552
Itr_chr01	1311035	A	A	A	A					75	82	0.142926829	0.107479675	0.066666667	0.036585366	-0.030081301	0.591881624	0.227765143	0.350211536	0.455669552
Itr_chr01	1311075	C	C	C/T	C					77	87	0.13733393	0.106881624	0.116883117	0.057471264	-0.059411853	0.271345731	0.566477007	0.350211536	0.455669552
Itr_chr01	1311165	G	G	G	G					70	83	0.145094664	0.108433735	0.071428571	0.084337349	0.012908778	0.829434113	0.081218107	0.350211536	0.455669552
Itr_chr01	1313345	G	G	G	G					57	103	0.141543178	0.108669733	0.070175439	0.048543689	-0.021631749	0.699460108	0.155237049	0.350211536	0.455669552
Itr_chr01	1313650	T	T	T	T					61	75	0.143606557	0.110819672	0.081967213	0.026666667	-0.055300546	0.329934013	0.48157291	0.350211536	0.455669552
Itr_chr01	1328044	C	C	C/T	C					55	50	0.161818182	0.123636364	0.127272727	0.04	-0.087272727	0.162567487	0.788966309	0.350211536	0.455669552
Itr_chr01	1328090	G	G	G	G					71	76	0.142883617	0.103409933	0.042253521	0.039473684	-0.002779837	0.99560088	0.001914728	0.350211536	0.455669552
Itr_chr01	1328113	A	A	A	A					68	80	0.136764706	0.105882353	0.014705882	0.0875	0.072794118	0.176764647	0.75260459	0.350211536	0.455669552
Itr_chr01	1328124	T	T	T	T					73	85	0.14085415	0.105560032	0.068493151	0.035294118	-0.033199033	0.543091382	0.265127089	0.350211536	0.455669552
Itr_chr01	1329258	A	A	A	A					55	81	0.148821549	0.111784512	0.036363636	0.049382716	0.01301908	0.825434913	0.083317166	0.350211536	0.455669552
Itr_chr01	1329263	G	G	G/A	G					58	85	0.142596349	0.10811359	0.120689655	0.117647059	-0.003042596	0.963207359	0.016280208	0.350211536	0.455669552
Itr_chr01	1329319	T	T	T/C	T/C					55	70	0.153246753	0.116883117	0.254545455	0.142857143	-0.111688312	0.054589082	1.262894208	0.350211536	0.455669552
Itr_chr01	1344015	C	C	C/T	C/T					67	90	0.141956882	0.103482587	0.104477612	0.144444444	0.039966833	0.471505699	0.326513054	0.371053716	0.430563214
Itr_chr01	1344801	G	G	G	G					97	123	0.12052636	0.094795072	0.06185567	0.097560976	0.035705306	0.475504899	0.322845004	0.371053716	0.430563214
Itr_chr01	1344823	G	G	G	G					103	128	0.125227549	0.094736044	0.048543689	0.109375	0.060831311	0.212957409	0.671707247	0.371053716	0.430563214
Itr_chr01	1345062	G	G	G	G					56	82	0.147648084	0.115853659	0.089285714	0.073170732	-0.016114983	0.775444911	0.11044905	0.371053716	0.430563214
Itr_chr01	1345067	C	C	C	C/T					56	87	0.14819376	0.113711002	0.053571429	0.16091954	0.107348112	0.065186963	1.185839254	0.371053716	0.430563214
Itr_chr01	1345132	G	G	G	G/C					69	100	0.14	0.102898551	0.086956522	0.18	0.093043478	0.075184963	1.12386901	0.371053716	0.430563214
Itr_chr01	1345277	TG	TG	TG	TG					66	99	0.136363636	0.106060606	0.106060606	0.070707071	-0.035353535	0.50369926	0.297828687	0.371053716	0.430563214
Itr_chr01	1348155	C	C	C/CTA	C/CTA					57	58	0.154567453	0.120084694	0.140350877	0.137931034	-0.002419843	0.888222356	0.0514783	0.371053716	0.430563214
Itr_chr01	1349567	A	A	A	A					66	87	0.143155695	0.107628004	0.015151515	0.022988506	0.007836991	0.883623275	0.053732853	0.371053716	0.430563214
Itr_chr01	1349590	G	G	G	G					73	88	0.139321295	0.105230386	0.02739726	0.045454545	0.018057285	0.726454709	0.138791457	0.371053716	0.430563214
Itr_chr01	1349714	T	T	T/C	T/C					60	76	0.153508772	0.111403509	0.166666667	0.118421053	-0.048245614	0.384723055	0.414851787	0.371053716	0.430563214
Itr_chr01	1349723	T	T	T	T					55	76	0.150478469	0.113397129	0.018181818	0.013157895	-0.005023923	0.931813637	0.030670938	0.371053716	0.430563214
Itr_chr01	1349747	T	T	T/C	T					55	83	0.152026287	0.109529025	0.127272727	0.084337349	-0.042935378	0.429914017	0.366618395	0.371053716	0.430563214
Itr_chr01	1443682	A	A	A	A					66	80	0.139393939	0.10719697	0.045454545	0.0625	0.017045455	0.74725055	0.126533757	0.169128563	0.771783042
Itr_chr01	1443687	G	G	G	G					65	81	0.135992403	0.105033238	0.046153846	0.111111111	0.064957265	0.218356329	0.660834216	0.169128563	0.771783042
Itr_chr01	1443713	G	G	G	G					57	70	0.147368421	0.111779449	0.035087719	0.085714286	0.050626566	0.405918816	0.391560817	0.169128563	0.771783042
Itr_chr01	1453066	GGAAGTT	GGAAGTT	GGAAGTT/G	GGAAGTT/G					66	84	0.141774892	0.109307359	0.181818182	0.142857143	-0.038961039	0.470105979	0.327804225	0.169128563	0.771783042
Itr_chr01	1453207	A	A	A/T	A					126	133	0.120300752	0.088972431	0.134920635	0.105263158	-0.029657477	0.50429914	0.297311772	0.169128563	0.771783042
Itr_chr01	1453306	T	T	T/C	T/C					89	133	0.119709386	0.094111684	0.179775281	0.135338346	-0.044436935	0.370325935	0.431415872	0.169128563	0.771783042
Itr_chr01	1453323	C	C	C	C/T				QTL	88	122	0.126304024	0.09538003	0.102272727	0.221311475	0.119038748	0.016796641	1.774777568	0.169128563	0.771783042
Itr_chr01	1454029	A	A	A/C	A					59	69	0.150331614	0.11348563	0.101694915	0.057971014	-0.043723901	0.450309938	0.346488468	0.169128563	0.771783042
Itr_chr01	1513754	A	A	A/T	A/T					84	109	0.134884229	0.099716033	0.166666667	0.128440367	-0.0382263	0.449910018	0.346874336	0.1457378	0.836427791
Itr_chr01	1513824	G	G	G	G/A					70	79	0.146112116	0.107414105	0.071428571	0.101265823	0.029837251	0.603279344	0.219481544	0.1457378	0.836427791
Itr_chr01	1514069	G	G	G/A	G/A					56	65	0.152747253	0.11456044	0.107142857	0.184615385	0.077472527	0.192761448	0.714979821	0.1457378	0.836427791
Itr_chr01	1515218	G	G	G/T	G					54	56	0.16005291	0.123015873	0.111111111	0.035714286	-0.075396825	0.213157369	0.67129965	0.1457378	0.836427791
Itr_chr01	1515465	C	C	C	C					53	90	0.148637317	0.117610063	0	0.022222222	0.022222222	0.688462308	0.162119832	0.1457378	0.836427791
Itr_chr01	1515492	G	G	G	G					54	85	0.151198257	0.11416122	0.055555556	0.023529412	-0.032026144	0.573685263	0.241326306	0.1457378	0.836427791
Itr_chr01	1520882	T	T	T/A	T			QTL	QTL	77	103	0.129996217	0.100743916	0.168831169	0	-0.168831169	0.0019996	2.699056855	0.1457378	0.836427791
Itr_chr01	1520944	G	G	G/C	G					59	95	0.140945584	0.111150758	0.169491525	0.073684211	-0.095807315	0.087582484	1.057582744	0.1457378	0.836427791
Itr_chr01	1522464	T	T	T/A	T/A					102	120	0.123529412	0.094117647	0.12745098	0.141666667	0.014215686	0.76104779	0.118588071	0.1457378	0.836427791
Itr_chr01	1532321	C	C	C/A	C				QTL	93	140	0.125652842	0.096236559	0.161290323	0.064285714	-0.097004608	0.046190762	1.335444875	0.1457378	0.836427791
Itr_chr01	1532365	G	G	G/T	G				QTL	98	149	0.126763457	0.096356663	0.183673469	0.073825503	-0.109847966	0.023995201	1.619875609	0.1457378	0.836427791
Itr_chr01	1532400	G	G	G/T	G			QTL	QTL	68	98	0.136254502	0.101740696	0.235294118	0.091836735	-0.143457383	0.00719856	2.142754354	0.1457378	0.836427791
Itr_chr01	1532421	C	C	C	C					65	97	0.139413164	0.103568596	0.061538462	0.051546392	-0.00999207	0.862027594	0.064478832	0.1457378	0.836427791
Itr_chr01	1532627	G	G	G/T	G					83	128	0.128576807	0.096667922	0.13253012	0.0859375	-0.04659262	0.341931614	0.466060744	0.1457378	0.836427791
Itr_chr01	1535490	C	C	C	C					70	100	0.131428571	0.102857143	0.057142857	0.05	-0.007142857	0.892621476	0.049332669	0.1457378	0.836427791
Itr_chr01	1535523	G	G	G	G					66	105	0.134199134	0.102164502	0.045454545	0.076190476	0.030735931	0.569286143	0.244669387	0.1457378	0.836427791
Itr_chr01	1536228	A	A	A	A					131	168	0.114367503	0.086832061	0.122137405	0.125	0.002862595	0.947410518	0.023461798	0.1457378	0.836427791
Itr_chr01	1536334	TC	TC	TC/T	TC/T					58	97	0.144152151	0.106469961	0.189655172	0.154639175	-0.035015997	0.515496901	0.287773942	0.1457378	0.836427791
Itr_chr01	1537070	A	A	A	A/G					56	67	0.149253731	0.113539446	0.071428571	0.179104478	0.107675906	0.063987203	1.193906876	0.1457378	0.836427791
Itr_chr01	1537077	G	G	G	G/T				QTL	56	67	0.155383795	0.116471215	0.071428571	0.208955224	0.137526652	0.023595281	1.627174847	0.1457378	0.836427791
Itr_chr01	1537078	G	G	G/A	G				QTL	55	70	0.153246753	0.114285714	0.163636364	0.028571429	-0.135064935	0.025594881	1.591846885	0.1457378	0.836427791
Itr_chr01	1537094	C	C	C	C/T					54	66	0.154882155	0.114478114	0.055555556	0.151515152	0.095959596	0.104579084	0.980555166	0.1457378	0.836427791
Itr_chr01	1537220	C	C	C	C/A					73	92	0.138475283	0.105866587	0.068493151	0.119565217	0.051072067	0.341131774	0.467077828	0.1457378	0.836427791
Itr_chr01	1537273	G	G	G	G					77	91	0.140859141	0.103896104	0.064935065	0.043956044	-0.020979021	0.703659268	0.152637588	0.1457378	0.836427791
Itr_chr01	1537281	C	C	C/T	C					72	88	0.140151515	0.10479798	0.180555556	0.079545455	-0.101010101	0.059388122	1.226300405	0.1457378	0.836427791
Itr_chr01	1537294	A	A	A/G	A					66	86	0.14235377	0.109231853	0.166666667	0.069767442	-0.096899225	0.079584083	1.099173782	0.1457378	0.836427791
Itr_chr01	1538836	G	G	G	G/A					78	93	0.135649297	0.104218362	0.064102564	0.150537634	0.08643507	0.103979204	0.983053511	0.1457378	0.836427791
Itr_chr01	1538851	G	G	G/A	G				QTL	81	99	0.130190797	0.101010101	0.148148148	0.04040404	-0.107744108	0.037392521	1.427215248	0.1457378	0.836427791
Itr_chr01	1538907	C	C	C/A	C					91	127	0.121398287	0.094142078	0.131868132	0.05511811	-0.076750022	0.111977604	0.950868828	0.1457378	0.836427791
Itr_chr01	1538934	C	C	C/T	C/T					99	127	0.121530263	0.095681222	0.121212121	0.133858268	0.012646147	0.791441712	0.101581065	0.1457378	0.836427791
Itr_chr01	1539215	C	C	C	C/G				QTL	54	77	0.152236652	0.113275613	0.055555556	0.181818182	0.126262626	0.031393721	1.503157202	0.1457378	0.836427791
Itr_chr01	1539908	A	A	A	A					115	133	0.118927754	0.090487087	0.104347826	0.067669173	-0.036678653	0.425114977	0.371493594	0.1457378	0.836427791
Itr_chr01	1539952	C	C	C/T	C					111	133	0.118607329	0.091783513	0.153153153	0.067669173	-0.08548398	0.071585683	1.145173828	0.1457378	0.836427791
Itr_chr01	1540046	G	G	G/T	G/T			QTL	QTL	68	56	0.152310924	0.114495798	0.382352941	0.125	-0.257352941	2.00E-05	4.699056855	0.1457378	0.836427791
Itr_chr01	1540215	C	C	C	C/T					119	166	0.118760757	0.089753974	0.100840336	0.15060241	0.049762074	0.274945011	0.560754156	0.1457378	0.836427791
Itr_chr01	1540250	G	G	G	G/T				QTL	120	162	0.117592593	0.090432099	0.083333333	0.179012346	0.095679012	0.038592282	1.413499546	0.1457378	0.836427791
Itr_chr01	1540370	G	G	G/A	G					148	187	0.11009539	0.08559763	0.121621622	0.085561497	-0.036060124	0.406718656	0.390705906	0.1457378	0.836427791
Itr_chr01	1548020	C	C	C/T	C/T					85	126	0.131652661	0.097385621	0.117647059	0.166666667	0.049019608	0.317136573	0.498753672	0.1457378	0.836427791
Itr_chr01	1548292	C	C	C	C/T				QTL	98	161	0.118012422	0.091393079	0.06122449	0.161490683	0.100266193	0.030793841	1.511536134	0.1457378	0.836427791
Itr_chr01	1548296	C	C	C	C/T					102	163	0.118849994	0.092084687	0.068627451	0.153374233	0.084746782	0.068986203	1.161237759	0.1457378	0.836427791
Itr_chr01	1548308	G	G	G/A	G					100	176	0.119318182	0.090227273	0.12	0.085227273	-0.034772727	0.456308738	0.340741214	0.1457378	0.836427791
Itr_chr01	1548355	C	C	C/T	C					107	190	0.117068372	0.086030497	0.130841121	0.115789474	-0.015051648	0.73885223	0.131442412	0.1457378	0.836427791
Itr_chr01	1548654	G	G	G	G/A					248	350	0.097327189	0.073571429	0.120967742	0.168571429	0.047603687	0.216756649	0.664027572	0.1457378	0.836427791
Itr_chr01	1548768	C	C	C	C/T					222	349	0.099124913	0.074963215	0.099099099	0.154727794	0.055628695	0.149370126	0.825736253	0.1457378	0.836427791
Itr_chr01	1548852	C	C	C	C					156	235	0.108265139	0.08278778	0.064102564	0.089361702	0.025259138	0.550089982	0.259566264	0.1457378	0.836427791
Itr_chr01	1549440	C	C	C	C					231	331	0.0992009	0.077058893	0.095238095	0.090634441	-0.004603654	0.904019196	0.043822348	0.1457378	0.836427791
Itr_chr01	1549534	G	G	G	G/A				QTL	298	384	0.097000839	0.073528384	0.087248322	0.177083333	0.089835011	0.019396121	1.71228512	0.1457378	0.836427791
Itr_chr01	1549781	G	G	G	G					154	229	0.111750695	0.081069585	0.097402597	0.109170306	0.011767708	0.780843831	0.107435816	0.1457378	0.836427791
Itr_chr01	1549860	C	C	C/T	C			QTL	QTL	87	154	0.124944021	0.093894611	0.183908046	0.045454545	-0.138453501	0.00519896	2.284083507	0.1457378	0.836427791
Itr_chr01	1549925	G	G	G/A	G				QTL	86	138	0.126053252	0.095551062	0.139534884	0.043478261	-0.096056623	0.048790242	1.311667028	0.1457378	0.836427791
Itr_chr01	1550000	G	G	G	G/A					122	155	0.116499207	0.089476467	0.098360656	0.129032258	0.030671602	0.49790042	0.302857507	0.1457378	0.836427791
Itr_chr01	1553724	G	G	G	G/A					126	170	0.117086835	0.086647993	0.095238095	0.170588235	0.07535014	0.087982404	1.055604178	0.1457378	0.836427791
Itr_chr01	1553755	C	C	C	C/T					137	170	0.11197939	0.085616144	0.102189781	0.164705882	0.062516101	0.154769046	0.810315894	0.1457378	0.836427791
Itr_chr01	1554074	C	C	C	C					98	105	0.126530612	0.093877551	0.091836735	0.142857143	0.051020408	0.313137373	0.504265097	0.1457378	0.836427791
Itr_chr01	1558151	C	C	C	C					90	157	0.121160651	0.09348903	0.1	0.114649682	0.014649682	0.74185163	0.129682945	0.1457378	0.836427791	Itr_chr01CG00720=MODERATE	Itr_chr01CG00720=missense_variant	Itr_chr01CG00720=c.863G>A	Itr_chr01CG00720=p.Gly288Asp
Itr_chr01	1558281	A	A	A/T	A/T					182	250	0.106857143	0.080395604	0.142857143	0.164	0.021142857	0.603679264	0.219193742	0.1457378	0.836427791
Itr_chr01	1558415	G	G	G	G					107	137	0.119175933	0.088205198	0.056074766	0.102189781	0.046115015	0.327734453	0.484477901	0.1457378	0.836427791
Itr_chr01	1559569	T	T	T	T					126	199	0.112666507	0.085187844	0.03968254	0.070351759	0.030669219	0.484503099	0.31470344	0.1457378	0.836427791
Itr_chr01	1559758	C	C	C	C					286	407	0.094594595	0.072103572	0.097902098	0.125307125	0.027405027	0.472705459	0.325409382	0.1457378	0.836427791
Itr_chr01	1560071	T	T	T	T					260	388	0.099801745	0.074940523	0.057692308	0.128865979	0.071173672	0.060587882	1.217614226	0.18596778	0.730562293
Itr_chr01	1560301	G	G	G	G					268	387	0.097911605	0.073739828	0.115671642	0.142118863	0.026447221	0.480703859	0.318122391	0.18596778	0.730562293
Itr_chr01	1560327	T	T	T	T/G					247	363	0.097589811	0.074090184	0.105263158	0.157024793	0.051761635	0.173965207	0.759537602	0.18596778	0.730562293
Itr_chr01	1562590	G	G	G/T	G					73	98	0.13908303	0.103159072	0.109589041	0.112244898	0.002655857	0.973205359	0.011795508	0.18596778	0.730562293
Itr_chr01	1562744	G	G	G	G					162	206	0.10595709	0.081685245	0.111111111	0.077669903	-0.033441208	0.433713257	0.362797303	0.18596778	0.730562293
Itr_chr01	1562867	C	C	C/T	C/T					101	154	0.122540826	0.090394754	0.178217822	0.12987013	-0.048347692	0.289142172	0.538888562	0.18596778	0.730562293
Itr_chr01	1567229	C	C	C	C/A				QTL	218	337	0.099256799	0.074755669	0.082568807	0.160237389	0.077668581	0.042191562	1.374774399	0.18596778	0.730562293
Itr_chr01	1567291	C	C	C	C					223	318	0.096793299	0.074653806	0.089686099	0.119496855	0.029810757	0.431313737	0.365206709	0.18596778	0.730562293
Itr_chr01	1568044	A	A	A	A					179	261	0.103426871	0.080309938	0.111731844	0.122605364	0.01087352	0.797440512	0.098301705	0.18596778	0.730562293
Itr_chr01	1568071	G	G	G	G					174	263	0.104256807	0.080634588	0.103448276	0.136882129	0.033433853	0.408318336	0.389001117	0.18596778	0.730562293
Itr_chr01	1568307	T	T	T/C	T/C				QTL	103	184	0.114974673	0.090439004	0.116504854	0.22826087	0.111756015	0.013997201	1.853958815	0.18596778	0.730562293
Itr_chr01	1568404	C	C	C	C					115	181	0.114388662	0.086235888	0.113043478	0.110497238	-0.002546241	0.956208758	0.019447283	0.18596778	0.730562293
Itr_chr01	1570199	TC	TC	TC	TC/T			QTL	QTL	64	88	0.142045455	0.109375	0.078125	0.227272727	0.149147727	0.00859828	2.065588399	0.18596778	0.730562293
Itr_chr01	1570202	G	G	G	G					75	129	0.130542636	0.101705426	0.066666667	0.054263566	-0.012403101	0.812637473	0.090103155	0.18596778	0.730562293
Itr_chr01	1570598	C	C	C	C/A					128	193	0.114718264	0.087678109	0.0859375	0.14507772	0.05914022	0.178164367	0.749179151	0.18596778	0.730562293
Itr_chr01	1570640	C	C	C	C/T					78	110	0.13030303	0.101631702	0.102564103	0.136363636	0.033799534	0.517696461	0.285924804	0.18596778	0.730562293
Itr_chr01	1571347	T	T	T	T					121	158	0.115179412	0.087927607	0.05785124	0.082278481	0.024427241	0.595880824	0.22484059	0.18596778	0.730562293
Itr_chr01	1571654	G	G	G/A	G/A					85	130	0.126244344	0.098642534	0.164705882	0.146153846	-0.018552036	0.697860428	0.156231428	0.18596778	0.730562293
Itr_chr01	1572296	C	C	C	C					201	277	0.100113153	0.076961762	0.084577114	0.151624549	0.067047434	0.089982004	1.045844341	0.18596778	0.730562293	Itr_chr01CG00760=MODERATE	Itr_chr01CG00760=missense_variant	Itr_chr01CG00760=c.872G>C	Itr_chr01CG00760=p.Cys291Ser
Itr_chr01	1572612	C	C	C	C/T				QTL	99	156	0.122571873	0.091880342	0.060606061	0.173076923	0.112470862	0.015996801	1.795966868	0.18596778	0.730562293	Itr_chr01CG00760=MODERATE	Itr_chr01CG00760=missense_variant	Itr_chr01CG00760=c.556G>A	Itr_chr01CG00760=p.Glu186Lys
Itr_chr01	1572773	G	G	G	G/A				QTL	96	113	0.126474926	0.094210914	0.072916667	0.17699115	0.104074484	0.028794241	1.540694362	0.18596778	0.730562293
Itr_chr01	1572854	G	G	G	G/A					108	115	0.122061192	0.093961353	0.101851852	0.165217391	0.063365539	0.178364327	0.748692	0.18596778	0.730562293
Itr_chr01	1572863	T	T	T	T					112	135	0.120833333	0.093055556	0.071428571	0.133333333	0.061904762	0.183763247	0.735741343	0.18596778	0.730562293	Itr_chr01CG00760=MODERATE	Itr_chr01CG00760=missense_variant	Itr_chr01CG00760=c.513A>T	Itr_chr01CG00760=p.Lys171Asn
Itr_chr01	1573192	C	C	C	C					61	59	0.153098083	0.114754098	0.114754098	0.118644068	0.003889969	0.903819236	0.04391842	0.18596778	0.730562293	Itr_chr01CG00760=MODERATE	Itr_chr01CG00760=missense_variant	Itr_chr01CG00760=c.184G>A	Itr_chr01CG00760=p.Val62Met
Itr_chr01	1573196	G	G	G	G					67	60	0.151741294	0.115920398	0.089552239	0.116666667	0.027114428	0.622875425	0.205598804	0.18596778	0.730562293
Itr_chr01	1573551	G	G	G	G/T				QTL	122	188	0.113271713	0.086675968	0.114754098	0.223404255	0.108650157	0.012797441	1.892876881	0.18596778	0.730562293
Itr_chr01	1573621	C	C	C	C					53	81	0.150943396	0.111111111	0.018867925	0.061728395	0.042860471	0.439112178	0.357424519	0.18596778	0.730562293
Itr_chr01	1573817	A	A	A	A/T					123	135	0.116350497	0.090876242	0.081300813	0.140740741	0.059439928	0.195560888	0.708718	0.18596778	0.730562293
Itr_chr01	1574027	C	C	C	C					108	147	0.123393802	0.092214664	0.111111111	0.102040816	-0.009070295	0.845630874	0.072819169	0.18596778	0.730562293
Itr_chr01	1574103	C	C	C	C/T					87	100	0.12954023	0.10091954	0.08045977	0.15	0.06954023	0.166966607	0.777370379	0.18596778	0.730562293
Itr_chr01	1575230	C	C	C	C					117	110	0.11981352	0.092540793	0.05982906	0.109090909	0.049261849	0.291141772	0.53589548	0.18596778	0.730562293	Itr_chr01CG00770=MODERATE	Itr_chr01CG00770=missense_variant	Itr_chr01CG00770=c.702G>A	Itr_chr01CG00770=p.Met234Ile
Itr_chr01	1575420	G	G	G	G					86	113	0.129656308	0.097345133	0.093023256	0.044247788	-0.048775468	0.323135373	0.490615498	0.18596778	0.730562293
Itr_chr01	1575576	G	G	G	G					97	111	0.123432711	0.09547692	0.092783505	0.063063063	-0.029720442	0.543291342	0.264967216	0.18596778	0.730562293
Itr_chr01	1575602	C	C	C/T	C					87	112	0.127770936	0.095853859	0.114942529	0.116071429	0.0011289	0.987402519	0.005505769	0.18596778	0.730562293	Itr_chr01CG00770=MODERATE	Itr_chr01CG00770=missense_variant	Itr_chr01CG00770=c.454G>A	Itr_chr01CG00770=p.Val152Ile
Itr_chr01	1575992	C	C	C	C/T					85	104	0.130542986	0.09841629	0.070588235	0.163461538	0.092873303	0.064187163	1.192551822	0.18596778	0.730562293	Itr_chr01CG00770=MODERATE	Itr_chr01CG00770=missense_variant	Itr_chr01CG00770=c.262G>A	Itr_chr01CG00770=p.Gly88Arg
Itr_chr01	1576045	T	T	T/A	T/A					89	113	0.127373968	0.097046833	0.123595506	0.123893805	0.0002983	1	0	0.18596778	0.730562293	Itr_chr01CG00770=MODERATE	Itr_chr01CG00770=missense_variant	Itr_chr01CG00770=c.209A>T	Itr_chr01CG00770=p.Glu70Val
Itr_chr01	1576046	C	C	C	C/A					93	122	0.12541865	0.093777543	0.086021505	0.12295082	0.036929314	0.437112577	0.359406697	0.18596778	0.730562293	Itr_chr01CG00770=HIGH	Itr_chr01CG00770=stop_gained	Itr_chr01CG00770=c.208G>T	Itr_chr01CG00770=p.Glu70*
Itr_chr01	1576221	C	C	C	C/A			QTL	QTL	113	147	0.124616218	0.092468846	0.061946903	0.210884354	0.148937451	0.00159968	2.795966868	0.18596778	0.730562293
Itr_chr01	1576252	C	C	C	C/G			QTL	QTL	106	137	0.121608594	0.092549236	0.047169811	0.204379562	0.157209751	0.00139972	2.853958815	0.18596778	0.730562293	Itr_chr01CG00770=MODERATE	Itr_chr01CG00770=missense_variant	Itr_chr01CG00770=c.121G>C	Itr_chr01CG00770=p.Ala41Pro
Itr_chr01	1576261	C	C	C/T	C/T					113	146	0.120135774	0.091647472	0.132743363	0.150684932	0.017941569	0.696060788	0.157352831	0.18596778	0.730562293	Itr_chr01CG00770=MODERATE	Itr_chr01CG00770=missense_variant	Itr_chr01CG00770=c.112G>A	Itr_chr01CG00770=p.Ala38Thr
Itr_chr01	1576292	G	G	G	G					102	135	0.124400871	0.091503268	0.107843137	0.118518519	0.010675381	0.815236953	0.088716143	0.18596778	0.730562293
Itr_chr01	1576583	A	A	A	A/G				QTL	136	173	0.112376743	0.086110167	0.073529412	0.167630058	0.094100646	0.030393921	1.517213267	0.18596778	0.730562293
Itr_chr01	1576586	C	C	C/T	C					137	175	0.114619395	0.084713243	0.131386861	0.12	-0.011386861	0.797240552	0.098410619	0.18596778	0.730562293
Itr_chr01	1576621	G	G	G	G					129	148	0.119264613	0.091242405	0.11627907	0.128378378	0.012099309	0.781443711	0.1071023	0.18596778	0.730562293
Itr_chr01	1576661	C	C	C	C/T				QTL	96	107	0.128699377	0.098033489	0.072916667	0.196261682	0.123345016	0.013797241	1.860207764	0.18596778	0.730562293
Itr_chr01	1577287	C	C	C/G	C/G					60	108	0.140740741	0.105555556	0.133333333	0.203703704	0.07037037	0.191161768	0.718598962	0.18596778	0.730562293
Itr_chr01	1577302	G	G	G/A	G/A					58	103	0.14328758	0.106628724	0.155172414	0.194174757	0.039002343	0.457708458	0.339411062	0.18596778	0.730562293
Itr_chr01	1577447	C	C	C	C/T					64	92	0.139266304	0.108695652	0.09375	0.130434783	0.036684783	0.4985003	0.302334576	0.18596778	0.730562293
Itr_chr01	1577452	C	C	C	C					71	100	0.137746479	0.10084507	0.098591549	0.1	0.001408451	0.981403719	0.0081523	0.18596778	0.730562293
Itr_chr01	1577489	C	C	C	C					94	149	0.126374411	0.09331715	0.085106383	0.100671141	0.015564758	0.74865027	0.125721014	0.18596778	0.730562293
Itr_chr01	1577508	G	G	G	G					105	172	0.119601329	0.0910299	0.085714286	0.127906977	0.042192691	0.343531294	0.464033695	0.18596778	0.730562293
Itr_chr01	1577667	T	T	T	T					136	167	0.113023952	0.086253963	0.080882353	0.113772455	0.032890102	0.452509498	0.344372301	0.18596778	0.730562293
Itr_chr01	1577802	G	G	G/C	G/C					95	129	0.124112607	0.095308038	0.136842105	0.147286822	0.010444716	0.832633473	0.079546134	0.18596778	0.730562293
Itr_chr01	1577820	G	G	G/A	G/A					94	125	0.127489362	0.095659574	0.180851064	0.152	-0.028851064	0.567086583	0.246350628	0.18596778	0.730562293
Itr_chr01	1578282	T	T	T/G	T					82	142	0.128649948	0.098419787	0.195121951	0.11971831	-0.075403641	0.127574485	0.894236176	0.18596778	0.730562293
Itr_chr01	1578832	G	G	G/T	G/T					159	238	0.106838962	0.079964061	0.188679245	0.172268908	-0.016410338	0.698660268	0.155733954	0.18596778	0.730562293
Itr_chr01	1578845	G	G	G	G					169	242	0.103207981	0.081813292	0.065088757	0.136363636	0.071274879	0.089982004	1.045844341	0.18596778	0.730562293
Itr_chr01	1579149	G	G	G	G					160	186	0.108669355	0.084610215	0.1	0.102150538	0.002150538	0.957608478	0.018812018	0.18596778	0.730562293
Itr_chr01	1579481	C	C	C	C					152	199	0.110751124	0.081691351	0.111842105	0.110552764	-0.001289341	0.979804039	0.008860775	0.18596778	0.730562293
Itr_chr01	1579622	AGCGTTGTGGCAGTGCCGACCGTGGTCAT	AGCGTTGTGGCAGTGCCGACCGTGGTCAT	AGCGTTGTGGCAGTGCCGACCGTGGTCAT	AGCGTTGTGGCAGTGCCGACCGTGGTCAT					116	145	0.118965517	0.089655172	0.060344828	0.04137931	-0.018965517	0.676464707	0.169754857	0.18596778	0.730562293
Itr_chr01	1579801	G	G	G	G/T					101	125	0.128316832	0.094811881	0.099009901	0.128	0.028990099	0.547490502	0.261623411	0.18596778	0.730562293
Itr_chr01	1585521	T	T	T	T					170	171	0.111007912	0.082628139	0.064705882	0.122807018	0.058101135	0.189962008	0.721333249	0.194967795	0.71003712
Itr_chr01	1585731	C	C	C	C/A					169	189	0.109514417	0.083184622	0.088757396	0.153439153	0.064681757	0.131173765	0.882153015	0.194967795	0.71003712
Itr_chr01	1586236	G	G	G	G/A					178	219	0.104330204	0.079344313	0.08988764	0.159817352	0.069929711	0.082783443	1.082056513	0.194967795	0.71003712
Itr_chr01	1589416	T	T	T	T					445	644	0.088924559	0.068043827	0.062921348	0.094720497	0.031799149	0.363727255	0.439224155	0.194967795	0.71003712
Itr_chr01	1590608	C	C	C	C					354	533	0.092420051	0.06984238	0.110169492	0.110694184	0.000524692	0.98980204	0.004451656	0.194967795	0.71003712
Itr_chr01	1591547	A	A	A	A					92	126	0.125258799	0.095755694	0.065217391	0.055555556	-0.009661836	0.849230154	0.070974594	0.194967795	0.71003712
Itr_chr01	1591896	ATATATATATATATATGTGTGTGTGTG	ATATATATATATATATGTGTGTGTGTG	ATATATATATATATATGTGTGTGTGTG/A	ATATATATATATATATGTGTGTGTGTG/A					73	95	0.142321557	0.104397981	0.123287671	0.147368421	0.02408075	0.661867626	0.179228861	0.194967795	0.71003712
Itr_chr01	1592668	C	C	C	C/T					179	169	0.10941787	0.084493075	0.094972067	0.142011834	0.047039767	0.26234753	0.58112302	0.194967795	0.71003712
Itr_chr01	1592693	C	C	C/A	C				QTL	171	156	0.114035088	0.083783176	0.152046784	0.051282051	-0.100764732	0.020395921	1.690456683	0.194967795	0.71003712
Itr_chr01	1592726	A	A	A	A/C					129	124	0.115716429	0.090585146	0.093023256	0.14516129	0.052138035	0.24395121	0.612697024	0.194967795	0.71003712
Itr_chr01	1593684	C	C	C	C					281	311	0.097675962	0.07495051	0.053380783	0.054662379	0.001281597	0.973205359	0.011795508	0.194967795	0.71003712
Itr_chr01	1593731	T	T	T	T/A					228	260	0.102294197	0.075978408	0.100877193	0.173076923	0.07219973	0.063787243	1.195266171	0.194967795	0.71003712
Itr_chr01	1594366	G	G	G	G					123	138	0.122304701	0.091551785	0.040650407	0.043478261	0.002827854	0.957008598	0.01908416	0.194967795	0.71003712
Itr_chr01	1596455	C	C	C	C					450	549	0.090710383	0.069326047	0.06	0.103825137	0.043825137	0.226754649	0.6444438	0.194967795	0.71003712
Itr_chr01	1596681	A	A	A	A					209	257	0.103587586	0.079180087	0.119617225	0.070038911	-0.049578314	0.221155769	0.655301728	0.194967795	0.71003712
Itr_chr01	1596921	GCATA	GCATA	GCATA	GCATA					60	73	0.148173516	0.114383562	0.033333333	0.054794521	0.021461187	0.695060988	0.157977087	0.194967795	0.71003712
Itr_chr01	1598462	G	G	G/A	G					81	119	0.135283743	0.098246706	0.135802469	0.100840336	-0.034962133	0.49730054	0.303381069	0.194967795	0.71003712
Itr_chr01	1601301	C	C	C/A	C					134	127	0.117757668	0.089904807	0.134328358	0.094488189	-0.039840169	0.400919816	0.396942478	0.194967795	0.71003712
Itr_chr01	1601719	T	T	T	T/C					118	153	0.119087183	0.089841586	0.076271186	0.124183007	0.04791182	0.301339732	0.520943602	0.194967795	0.71003712
Itr_chr01	1602278	G	G	G/C	G					136	176	0.113302139	0.085561497	0.176470588	0.107954545	-0.068516043	0.116176765	0.934880722	0.194967795	0.71003712
Itr_chr01	1602330	T	T	T	T					144	173	0.112074502	0.085541105	0.125	0.104046243	-0.020953757	0.627074585	0.202680801	0.194967795	0.71003712
Itr_chr01	1602367	C	C	C/T	C					158	185	0.109681834	0.083578515	0.139240506	0.113513514	-0.025726993	0.540691862	0.267050167	0.194967795	0.71003712
Itr_chr01	1602861	A	A	A	A					88	117	0.127719503	0.094308469	0.056818182	0.085470085	0.028651904	0.567086583	0.246350628	0.194967795	0.71003712
Itr_chr01	1603716	A	A	A	A					62	91	0.143743353	0.107054236	0.016129032	0.043956044	0.027827012	0.615876825	0.210506138	0.194967795	0.71003712
Itr_chr01	1603730	G	G	G/A	G					75	98	0.136598639	0.102721088	0.146666667	0.051020408	-0.095646259	0.070185963	1.153749738	0.194967795	0.71003712
Itr_chr01	1603853	C	C	C	C					148	199	0.113506723	0.086445742	0.101351351	0.08040201	-0.020949341	0.643471306	0.191470815	0.194967795	0.71003712
Itr_chr01	1604086	C	C	C	C					176	205	0.107039911	0.0827051	0.039772727	0.117073171	0.077300443	0.068186363	1.166302476	0.194967795	0.71003712
Itr_chr01	1604313	T	T	T	T					173	214	0.108827184	0.081032899	0.069364162	0.065420561	-0.003943601	0.926814637	0.033007116	0.194967795	0.71003712
Itr_chr01	1605024	C	C	C	C					108	135	0.122222222	0.094444444	0.009259259	0.022222222	0.012962963	0.786042791	0.104553811	0.194967795	0.71003712
Itr_chr01	1612514	A	A	A	A					51	64	0.15625	0.117953431	0.019607843	0.03125	0.011642157	0.863427315	0.063774217	0.194967795	0.71003712
Itr_chr01	1613107	G	G	G/A	G			QTL	QTL	86	91	0.131229236	0.098134424	0.197674419	0.065934066	-0.131740353	0.01019796	1.991486678	0.194967795	0.71003712
Itr_chr01	1613175	C	C	C/T	C			QTL	QTL	68	84	0.143557423	0.108543417	0.191176471	0.047619048	-0.143557423	0.01039792	1.983053511	0.194967795	0.71003712
Itr_chr01	1613204	G	G	G/T	G					51	70	0.157142857	0.117927171	0.137254902	0.057142857	-0.080112045	0.177564487	0.750643889	0.194967795	0.71003712
Itr_chr01	1615729	G	G	G	G					51	92	0.143861893	0.108695652	0	0.02173913	0.02173913	0.697460508	0.156480378	0.194967795	0.71003712
Itr_chr01	1616466	C	C	C/T	C				QTL	87	122	0.126154136	0.096947428	0.16091954	0.057377049	-0.103542491	0.037792442	1.42259505	0.194967795	0.71003712
Itr_chr01	1618810	C	C	C	C					158	228	0.110981568	0.083222296	0.075949367	0.092105263	0.016155896	0.713257349	0.146753745	0.194967795	0.71003712
Itr_chr01	1623198	A	A	A	A					104	123	0.122811132	0.094746717	0.067307692	0.073170732	0.005863039	0.903019396	0.044302921	0.2597335	0.585472032
Itr_chr01	1623731	C	C	C	C					81	109	0.131271945	0.099445011	0.049382716	0.055045872	0.005663156	0.912017596	0.039996782	0.2597335	0.585472032
Itr_chr01	1624657	G	G	G	G					56	104	0.146978022	0.107142857	0.053571429	0.086538462	0.032967033	0.546690662	0.262258344	0.2597335	0.585472032
Itr_chr01	1624720	G	G	G	G					68	107	0.136063771	0.101704233	0.044117647	0	-0.044117647	0.398520296	0.399549556	0.2597335	0.585472032
Itr_chr01	1624785	C	C	C/A	C					87	131	0.126524524	0.09590243	0.103448276	0.099236641	-0.004211635	0.918016397	0.037149562	0.2597335	0.585472032
Itr_chr01	1624828	A	A	A	A					74	126	0.128056628	0.0999571	0.054054054	0.031746032	-0.022308022	0.655068986	0.183712961	0.2597335	0.585472032
Itr_chr01	1624912	A	A	A	A					69	129	0.132794068	0.103808561	0.043478261	0.054263566	0.010785305	0.833833233	0.0789208	0.2597335	0.585472032
Itr_chr01	1627785	T	T	T	T					84	106	0.129380054	0.098382749	0.047619048	0.075471698	0.02785265	0.582283543	0.234865484	0.2597335	0.585472032
Itr_chr01	1627829	G	G	G	G					89	116	0.130085238	0.098217745	0.06741573	0.120689655	0.053273925	0.291541692	0.535299331	0.2597335	0.585472032
Itr_chr01	1628128	C	C	C/T	C					74	88	0.139434889	0.105036855	0.135135135	0.079545455	-0.055589681	0.294341132	0.531149045	0.2597335	0.585472032
Itr_chr01	1635004	C	C	C	C					151	181	0.108155574	0.084007171	0.039735099	0.060773481	0.021038381	0.630673865	0.200195166	0.2597335	0.585472032
Itr_chr01	1635143	G	G	G	G					129	188	0.112939139	0.086467095	0.046511628	0.069148936	0.022637308	0.608878224	0.215469558	0.2597335	0.585472032
Itr_chr01	1635179	G	G	G	G					108	143	0.11978762	0.089031339	0.018518519	0.048951049	0.03043253	0.51209758	0.290647276	0.2597335	0.585472032
Itr_chr01	1635194	C	C	C	C					115	157	0.119800609	0.090279701	0.034782609	0.063694268	0.028911659	0.532293541	0.273848803	0.2597335	0.585472032
Itr_chr01	1636688	T	T	T	T					142	190	0.116308377	0.087546331	0.084507042	0.1	0.015492958	0.735452909	0.13344513	0.2597335	0.585472032
Itr_chr01	1636788	A	A	A	A					150	189	0.10962963	0.084444444	0.066666667	0.105820106	0.039153439	0.368126375	0.434003066	0.2597335	0.585472032	Itr_chr01CG00810=MODERATE	Itr_chr01CG00810=missense_variant	Itr_chr01CG00810=c.461A>C	Itr_chr01CG00810=p.His154Pro
Itr_chr01	1636904	T	T	T	T					132	183	0.111152509	0.086934923	0.068181818	0.12568306	0.057501242	0.190161968	0.720876338	0.2597335	0.585472032
Itr_chr01	1636991	A	A	A	A					148	213	0.10525314	0.082096181	0.067567568	0.117370892	0.049803324	0.234753049	0.629388758	0.2597335	0.585472032
Itr_chr01	1637012	T	T	T	T					167	227	0.105990662	0.080192039	0.05988024	0.118942731	0.059062492	0.148370326	0.828652949	0.2597335	0.585472032	Itr_chr01CG00810=MODERATE	Itr_chr01CG00810=missense_variant	Itr_chr01CG00810=c.560T>G	Itr_chr01CG00810=p.Leu187Trp
Itr_chr01	1637157	T	T	T	T					143	199	0.108620023	0.084583758	0.083916084	0.120603015	0.036686931	0.391721656	0.407022419	0.2597335	0.585472032
Itr_chr01	1637168	T	T	T	T					140	203	0.113793103	0.086453202	0.092857143	0.098522167	0.005665025	0.897820436	0.046810514	0.2597335	0.585472032
Itr_chr01	1637321	A	A	A	A					173	195	0.106388024	0.08065807	0.086705202	0.097435897	0.010730695	0.807238552	0.092998105	0.2597335	0.585472032
Itr_chr01	1637528	A	A	A	A/C					153	181	0.110172246	0.083017369	0.104575163	0.138121547	0.033546384	0.431313737	0.365206709	0.2597335	0.585472032	Itr_chr01CG00810=MODERATE	Itr_chr01CG00810=missense_variant	Itr_chr01CG00810=c.653A>C	Itr_chr01CG00810=p.Gln218Pro
Itr_chr01	1637531	T	T	T	T/C					153	181	0.110641678	0.083811794	0.104575163	0.138121547	0.033546384	0.445510898	0.351141668	0.2597335	0.585472032	Itr_chr01CG00810=MODERATE	Itr_chr01CG00810=missense_variant	Itr_chr01CG00810=c.656T>C	Itr_chr01CG00810=p.Leu219Pro
Itr_chr01	1637547	C	C	C	C/G					154	182	0.11038961	0.083916084	0.090909091	0.148351648	0.057442557	0.190361928	0.720419906	0.2597335	0.585472032
Itr_chr01	1637622	G	G	G	G					156	175	0.111501832	0.085274725	0.076923077	0.097142857	0.02021978	0.642071586	0.192416549	0.2597335	0.585472032	Itr_chr01CG00810=MODERATE	Itr_chr01CG00810=missense_variant	Itr_chr01CG00810=c.747G>T	Itr_chr01CG00810=p.Met249Ile
Itr_chr01	1637733	T	T	T	T					159	182	0.112205405	0.083938075	0.088050314	0.120879121	0.032828806	0.435112977	0.361397964	0.2597335	0.585472032
Itr_chr01	1637766	C	C	C	C					153	189	0.111733582	0.082477435	0.098039216	0.111111111	0.013071895	0.765246951	0.116198392	0.2597335	0.585472032
Itr_chr01	1637858	C	C	C	C					174	199	0.10705828	0.082625773	0.097701149	0.115577889	0.01787674	0.670465907	0.173623301	0.2597335	0.585472032
Itr_chr01	1637885	C	C	C	C					161	196	0.108251996	0.081854481	0.068322981	0.12244898	0.054125998	0.202759448	0.6930189	0.2597335	0.585472032
Itr_chr01	1638118	G	G	G	G					143	210	0.112354312	0.083016983	0.062937063	0.104761905	0.041824842	0.316336733	0.499850375	0.2597335	0.585472032
Itr_chr01	1638125	A	A	A	A					153	203	0.110273995	0.0831643	0.071895425	0.103448276	0.031552851	0.449910018	0.346874336	0.2597335	0.585472032
Itr_chr01	1638139	C	C	C	C					167	203	0.108167901	0.082593434	0.05988024	0.093596059	0.03371582	0.413717257	0.383296364	0.2597335	0.585472032
Itr_chr01	1638199	A	A	A	A					164	189	0.1080462	0.082333204	0.06097561	0.100529101	0.039553491	0.357728454	0.446446514	0.2597335	0.585472032
Itr_chr01	1638300	T	T	T	T					179	215	0.104300377	0.081979992	0.100558659	0.055813953	-0.044744706	0.281743651	0.550145861	0.2597335	0.585472032
Itr_chr01	1638403	T	T	T	T					166	228	0.110600296	0.080638343	0.054216867	0.070175439	0.015958571	0.693461308	0.158977766	0.2597335	0.585472032
Itr_chr01	1638404	G	G	G	G					160	220	0.107386364	0.084090909	0.04375	0.068181818	0.024431818	0.553289342	0.257047695	0.2597335	0.585472032
Itr_chr01	1638425	G	G	G	G					151	228	0.109387708	0.082055304	0.059602649	0.078947368	0.019344719	0.643071386	0.191740814	0.2597335	0.585472032
Itr_chr01	1638440	G	G	G	G					147	226	0.112004094	0.084070796	0.054421769	0.092920354	0.038498585	0.364127175	0.438746909	0.2597335	0.585472032
Itr_chr01	1638450	T	T	T	T					143	220	0.106293706	0.083216783	0.055944056	0.090909091	0.034965035	0.410717856	0.386456415	0.2597335	0.585472032
Itr_chr01	1638763	G	G	G	G					153	197	0.110148967	0.08433695	0.058823529	0.111675127	0.052851597	0.213157369	0.67129965	0.2597335	0.585472032
Itr_chr01	1639241	C	C	C	C					141	159	0.117489629	0.087916499	0.078014184	0.119496855	0.041482671	0.350729854	0.455027266	0.2597335	0.585472032	Itr_chr01CG00810=MODERATE	Itr_chr01CG00810=missense_variant	Itr_chr01CG00810=c.907C>T	Itr_chr01CG00810=p.Arg303Cys
Itr_chr01	1639438	A	A	A	A/T					141	164	0.112869746	0.086965923	0.085106383	0.12804878	0.042942398	0.328934213	0.482890952	0.2597335	0.585472032
Itr_chr01	1639472	G	G	G	G/A					148	153	0.110227875	0.08863275	0.067567568	0.14379085	0.076223282	0.087582484	1.057582744	0.2597335	0.585472032
Itr_chr01	1639562	T	T	T	T/A					127	164	0.116573843	0.086902247	0.094488189	0.158536585	0.064048396	0.151169766	0.820535059	0.2597335	0.585472032
Itr_chr01	1639594	TC	TC	TC	TC/T					113	150	0.116873156	0.091150442	0.097345133	0.16	0.062654867	0.170565887	0.768107823	0.2597335	0.585472032
Itr_chr01	1639912	G	G	G/C	G/C					83	123	0.128024292	0.100009795	0.13253012	0.178861789	0.046331668	0.358128374	0.445961269	0.2597335	0.585472032
Itr_chr01	1640042	T	T	T	T/A			QTL	QTL	89	109	0.127306463	0.098134213	0.06741573	0.229357798	0.161942068	0.00119976	2.920905604	0.294250271	0.531283129
Itr_chr01	1640177	C	C	C	C/T					119	116	0.122428282	0.091567662	0.092436975	0.120689655	0.02825268	0.542291542	0.265767169	0.294250271	0.531283129
Itr_chr01	1640191	A	A	A	A					119	124	0.119612361	0.093724587	0.084033613	0.088709677	0.004676064	0.916816637	0.037717515	0.294250271	0.531283129
Itr_chr01	1640213	C	C	C	C					133	138	0.116050997	0.091315245	0.097744361	0.086956522	-0.010787839	0.832033593	0.079859139	0.294250271	0.531283129
Itr_chr01	1640261	T	T	T	T					146	173	0.111331063	0.086467654	0.082191781	0.075144509	-0.007047272	0.876824635	0.057087257	0.294250271	0.531283129
Itr_chr01	1640425	A	A	A	A					136	162	0.114015977	0.089143065	0.080882353	0.086419753	0.0055374	0.906218756	0.042766953	0.294250271	0.531283129
Itr_chr01	1640429	G	G	G	G					137	152	0.113810987	0.087783327	0.072992701	0.098684211	0.02569151	0.566286743	0.246963606	0.294250271	0.531283129
Itr_chr01	1640593	A	A	A/G	A/G					98	130	0.128414443	0.094191523	0.132653061	0.207692308	0.075039246	0.119776045	0.921630032	0.294250271	0.531283129
Itr_chr01	1640706	AT	AT	AT	AT					51	68	0.151960784	0.117647059	0.039215686	0.044117647	0.004901961	0.919216157	0.036582351	0.294250271	0.531283129
Itr_chr01	1641010	G	G	G	G					123	161	0.118466899	0.087865475	0.089430894	0.124223602	0.034792708	0.436712657	0.359804221	0.294250271	0.531283129
Itr_chr01	1641037	A	A	A	A/T					117	156	0.121794872	0.091880342	0.085470085	0.134615385	0.049145299	0.296540692	0.527915704	0.294250271	0.531283129
Itr_chr01	1641049	T	T	T	T					115	156	0.118506132	0.089297659	0.086956522	0.08974359	0.002787068	0.955808838	0.019628958	0.294250271	0.531283129
Itr_chr01	1641966	G	G	G	G					146	184	0.108248958	0.085244193	0.109589041	0.108695652	-0.000893389	0.977604479	0.009836817	0.294250271	0.531283129
Itr_chr01	1642012	A	A	A	A					146	170	0.112489927	0.087026591	0.089041096	0.111764706	0.02272361	0.601879624	0.220490359	0.294250271	0.531283129
Itr_chr01	1642052	ATCATACAT	ATCATACAT	ATCATACAT	ATCATACAT					150	204	0.108823529	0.082156863	0.046666667	0.107843137	0.061176471	0.148570286	0.828068041	0.294250271	0.531283129
Itr_chr01	1642078	C	C	C	C					162	196	0.107961703	0.081821618	0.055555556	0.132653061	0.077097506	0.068986203	1.161237759	0.294250271	0.531283129
Itr_chr01	1642586	C	C	C	C/T					183	195	0.111979823	0.082555696	0.098360656	0.153846154	0.055485498	0.185562887	0.731508878	0.294250271	0.531283129
Itr_chr01	1642661	G	G	G	G/A					170	190	0.110835913	0.083900929	0.105882353	0.157894737	0.052012384	0.231153769	0.63609902	0.294250271	0.531283129	Itr_chr01CG00810=MODERATE	Itr_chr01CG00810=missense_variant	Itr_chr01CG00810=c.1313G>A	Itr_chr01CG00810=p.Arg438Lys
Itr_chr01	1642702	G	G	G	G					161	201	0.110750595	0.081950496	0.086956522	0.139303483	0.052346961	0.209358128	0.679110173	0.294250271	0.531283129	Itr_chr01CG00810=MODERATE	Itr_chr01CG00810=missense_variant	Itr_chr01CG00810=c.1354G>A	Itr_chr01CG00810=p.Ala452Thr
Itr_chr01	1642998	G	G	G	G/A					174	198	0.107628004	0.083246256	0.097701149	0.151515152	0.053814002	0.197360528	0.704739702	0.294250271	0.531283129
Itr_chr01	1643040	A	A	A	A/ACC					157	209	0.110078323	0.082985402	0.101910828	0.153110048	0.05119922	0.213157369	0.67129965	0.294250271	0.531283129
Itr_chr01	1643516	A	A	A	A					152	209	0.110047847	0.08492823	0.111842105	0.129186603	0.017344498	0.689462108	0.161489597	0.294250271	0.531283129
Itr_chr01	1643524	A	A	A/G	A					147	202	0.117464808	0.083451202	0.12244898	0.143564356	0.021115377	0.617876425	0.209098375	0.294250271	0.531283129
Itr_chr01	1643534	C	C	C/G	C/G					153	198	0.10932858	0.081105169	0.130718954	0.146464646	0.015745692	0.718256349	0.143720527	0.294250271	0.531283129
Itr_chr01	1644048	T	T	T	T					105	137	0.123114355	0.091762252	0.085714286	0.072992701	-0.012721585	0.792241552	0.101142383	0.294250271	0.531283129
Itr_chr01	1644180	C	C	C	C					100	171	0.121520468	0.090350877	0.08	0.093567251	0.013567251	0.774045191	0.111233683	0.294250271	0.531283129
Itr_chr01	1644216	T	T	T	T					121	184	0.113546533	0.086148042	0.074380165	0.097826087	0.023445922	0.598080384	0.223240442	0.294250271	0.531283129
Itr_chr01	1644293	T	T	T	T/C					129	184	0.114678126	0.085987529	0.11627907	0.135869565	0.019590495	0.659268146	0.180937907	0.294250271	0.531283129
Itr_chr01	1644626	G	G	G	G/T					114	146	0.119442442	0.090122567	0.061403509	0.136986301	0.075582793	0.101979604	0.991486678	0.294250271	0.531283129
Itr_chr01	1644747	G	G	G	G					118	150	0.117627119	0.088926554	0.050847458	0.073333333	0.022485876	0.610477904	0.21433005	0.294250271	0.531283129
Itr_chr01	1644844	T	T	T	T					88	125	0.127181818	0.095181818	0.079545455	0.016	-0.063545455	0.189562088	0.722248517	0.294250271	0.531283129
Itr_chr01	1644845	T	T	T/G	T/G					99	132	0.121212121	0.093434343	0.181818182	0.128787879	-0.053030303	0.25914817	0.586451853	0.294250271	0.531283129
Itr_chr01	1644933	C	C	C	C					106	174	0.118520928	0.091194969	0.037735849	0.091954023	0.054218174	0.236752649	0.625705152	0.294250271	0.531283129
Itr_chr01	1645114	G	G	G	G					143	185	0.115365715	0.086448686	0.076923077	0.124324324	0.047401247	0.280943811	0.55138053	0.294250271	0.531283129
Itr_chr01	1645158	T	T	T	T					133	177	0.116392677	0.086359968	0.082706767	0.118644068	0.035937301	0.412317536	0.384768194	0.294250271	0.531283129
Itr_chr01	1645267	G	G	G	G/T				QTL	157	170	0.112176845	0.08385163	0.038216561	0.141176471	0.10295991	0.018596281	1.730573906	0.294250271	0.531283129
Itr_chr01	1645413	A	A	A	A					145	165	0.110135841	0.084221526	0.089655172	0.078787879	-0.010867294	0.803239352	0.095155023	0.294250271	0.531283129
Itr_chr01	1645447	C	C	C	C					150	167	0.112095808	0.085429142	0.086666667	0.107784431	0.021117764	0.631873625	0.199369772	0.294250271	0.531283129
Itr_chr01	1645524	C	C	C	C/CTTTGAAT					139	170	0.113838341	0.086246297	0.071942446	0.147058824	0.075116377	0.089782044	1.046810514	0.294250271	0.531283129
Itr_chr01	1645980	G	G	G/A	G			QTL	QTL	159	201	0.112456585	0.082324228	0.201257862	0.049751244	-0.151506618	0.00039992	3.398026859	0.294250271	0.531283129
Itr_chr01	1646193	C	C	C	C					180	213	0.104773083	0.080985915	0.083333333	0.084507042	0.001173709	0.980403919	0.008594961	0.294250271	0.531283129
Itr_chr01	1646245	A	A	A	A					187	208	0.105717812	0.081139449	0.085561497	0.091346154	0.005784657	0.889222156	0.050989725	0.294250271	0.531283129
Itr_chr01	1646346	G	G	G	G/T				QTL	181	186	0.110794273	0.082872928	0.060773481	0.14516129	0.08438781	0.043191362	1.364603103	0.294250271	0.531283129
Itr_chr01	1646393	A	A	A	A/G					176	163	0.109558003	0.084286113	0.107954545	0.159509202	0.051554657	0.236352729	0.626439378	0.294250271	0.531283129
Itr_chr01	1646397	G	G	G	G/T					172	173	0.109692163	0.081765022	0.122093023	0.156069364	0.033976341	0.451909618	0.344948415	0.294250271	0.531283129
Itr_chr01	1646818	G	G	G	G/A					164	178	0.111674431	0.085023294	0.079268293	0.140449438	0.061181146	0.157768446	0.801979851	0.294250271	0.531283129
Itr_chr01	1647012	G	G	G	G					152	199	0.109726263	0.084435335	0.072368421	0.110552764	0.038184343	0.372525495	0.428844	0.294250271	0.531283129
Itr_chr01	1647241	A	A	A	A/G					171	176	0.10745614	0.0840311	0.070175439	0.147727273	0.077551834	0.074385123	1.128513915	0.294250271	0.531283129
Itr_chr01	1647487	T	T	T	T					160	204	0.110416667	0.08370098	0.0625	0.107843137	0.045343137	0.287742452	0.540996061	0.294250271	0.531283129
Itr_chr01	1647539	G	G	G	G					171	220	0.104013822	0.081259968	0.076023392	0.104545455	0.028522063	0.50929814	0.29302791	0.294250271	0.531283129
Itr_chr01	1647978	T	T	T	T					152	219	0.108657775	0.081350637	0.118421053	0.082191781	-0.036229272	0.394921016	0.403489755	0.294250271	0.531283129
Itr_chr01	1648012	G	G	G/A	G					155	232	0.107869855	0.081590656	0.15483871	0.099137931	-0.055700779	0.185562887	0.731508878	0.294250271	0.531283129
Itr_chr01	1648206	G	G	G	G					139	171	0.113298835	0.087298582	0.09352518	0.087719298	-0.005805882	0.895220956	0.04806976	0.294250271	0.531283129
Itr_chr01	1649888	C	C	C	C					111	124	0.119950596	0.092923569	0.108108108	0.072580645	-0.035527463	0.455308938	0.341693824	0.294250271	0.531283129
Itr_chr01	1650741	G	G	G	G					110	147	0.117810761	0.088806432	0.109090909	0.108843537	-0.000247372	0.985202959	0.006474292	0.294250271	0.531283129
Itr_chr01	1651386	C	C	C/T	C					97	156	0.122587893	0.091990484	0.144329897	0.08974359	-0.054586307	0.24215157	0.615912711	0.294250271	0.531283129
Itr_chr01	1651394	C	C	C	C					97	150	0.122405498	0.092714777	0.082474227	0.086666667	0.00419244	0.935812837	0.028811001	0.294250271	0.531283129
Itr_chr01	1652059	T	T	T	T					152	172	0.113372093	0.084914321	0.065789474	0.075581395	0.009791922	0.828634273	0.081637108	0.294250271	0.531283129
Itr_chr01	1653115	C	C	C/A	C				QTL	154	211	0.109189389	0.082476765	0.181818182	0.08056872	-0.101249461	0.018796241	1.725929001	0.294250271	0.531283129
Itr_chr01	1653556	C	C	C	C					157	168	0.111616621	0.085304823	0.076433121	0.053571429	-0.022861692	0.602079584	0.220346099	0.294250271	0.531283129
Itr_chr01	1653636	G	G	G	G					155	161	0.110839511	0.085273492	0.038709677	0.055900621	0.017190944	0.669866027	0.174012048	0.294250271	0.531283129
Itr_chr01	1654109	C	C	C	C					140	209	0.114217362	0.083287765	0.05	0.081339713	0.031339713	0.466906619	0.33076997	0.294250271	0.531283129
Itr_chr01	1655913	C	C	C	C					133	173	0.113868486	0.086096745	0.07518797	0.057803468	-0.017384502	0.685862827	0.163762735	0.294250271	0.531283129
Itr_chr01	1656033	C	C	C	C					94	108	0.125492514	0.099093775	0.074468085	0.027777778	-0.046690307	0.356728654	0.447662005	0.294250271	0.531283129
Itr_chr01	1656412	G	G	G	G					138	186	0.11313698	0.085787751	0.101449275	0.064516129	-0.036933146	0.403519296	0.394135693	0.294250271	0.531283129
Itr_chr01	1657338	T	T	T	T					129	177	0.11733018	0.089475759	0.07751938	0.107344633	0.029825253	0.51229754	0.290477729	0.294250271	0.531283129
Itr_chr01	1658192	G	G	G	G					137	164	0.115497597	0.088703934	0.02919708	0.091463415	0.062266334	0.161567686	0.791645494	0.294250271	0.531283129
Itr_chr01	1658697	G	G	G	G					103	141	0.118019693	0.091441162	0.067961165	0.063829787	-0.004131378	0.937012597	0.02825457	0.294250271	0.531283129
Itr_chr01	1659102	C	C	C	C					147	200	0.110986395	0.083197279	0.108843537	0.07	-0.038843537	0.357928414	0.446203824	0.294250271	0.531283129
Itr_chr01	1660930	A	A	A	A					160	225	0.1075	0.083333333	0.025	0.102222222	0.077222222	0.070985803	1.148828501	0.29444467	0.530996303
Itr_chr01	1661720	C	C	C	C					75	85	0.145882353	0.104313725	0.08	0.105882353	0.025882353	0.631073785	0.19991986	0.29444467	0.530996303
Itr_chr01	1662440	C	C	C	C					142	179	0.115626721	0.08643481	0.105633803	0.061452514	-0.044181289	0.310937812	0.507326461	0.29444467	0.530996303
Itr_chr01	1663595	C	C	C/T	C					152	172	0.110159119	0.083537332	0.125	0.052325581	-0.072674419	0.093981204	1.026958997	0.29444467	0.530996303
Itr_chr01	1663790	G	G	G	G					114	139	0.115297236	0.09156885	0.052631579	0.007194245	-0.045437334	0.329934013	0.48157291	0.29444467	0.530996303
Itr_chr01	1663888	C	C	C	C/G					78	86	0.137149672	0.102265951	0.064102564	0.104651163	0.040548599	0.461107778	0.336197552	0.29444467	0.530996303
Itr_chr01	1664332	C	C	C	C					163	180	0.109713701	0.08599182	0.104294479	0.038888889	-0.06540559	0.129374125	0.888152574	0.29444467	0.530996303
Itr_chr01	1664725	G	G	G/A	G			QTL	QTL	105	101	0.123055163	0.094106554	0.2	0.069306931	-0.130693069	0.00759848	2.119273258	0.29444467	0.530996303
Itr_chr01	1664821	G	G	G/A	G					112	156	0.120650183	0.089972527	0.151785714	0.064102564	-0.08768315	0.054789042	1.261306292	0.29444467	0.530996303
Itr_chr01	1664984	C	C	C	C					101	124	0.123522836	0.094618333	0.079207921	0.024193548	-0.055014372	0.24815037	0.605285073	0.29444467	0.530996303
Itr_chr01	1665398	G	G	G/A	G					109	133	0.1242326	0.094157412	0.128440367	0.082706767	-0.0457336	0.331333733	0.479734346	0.29444467	0.530996303
Itr_chr01	1666365	C	C	C	C					85	100	0.132941176	0.099411765	0.082352941	0.05	-0.032352941	0.524295141	0.280424167	0.29444467	0.530996303
Itr_chr01	1667103	G	G	G	G					82	92	0.134146341	0.100212089	0.085365854	0.032608696	-0.052757158	0.314737053	0.502052127	0.29444467	0.530996303
Itr_chr01	1667840	G	G	G	G					121	176	0.116219008	0.085743802	0.107438017	0.079545455	-0.027892562	0.527494501	0.277782063	0.29444467	0.530996303
Itr_chr01	1668087	G	G	G	G					58	106	0.135328562	0.106376057	0.051724138	0.075471698	0.02374756	0.672665467	0.172200867	0.29444467	0.530996303
Itr_chr01	1670071	T	T	T	T					211	293	0.098604079	0.077527781	0.08056872	0.064846416	-0.015722304	0.692461508	0.159604363	0.29444467	0.530996303
Itr_chr01	1670698	C	C	C	C					275	344	0.100391121	0.074820296	0.061818182	0.101744186	0.039926004	0.295340932	0.529676359	0.29444467	0.530996303
Itr_chr01	1671629	C	C	C	C					229	283	0.102334624	0.076534942	0.100436681	0.074204947	-0.026231734	0.50089982	0.300249124	0.29444467	0.530996303
Itr_chr01	1671675	G	G	G	G					211	261	0.101323746	0.077045995	0.104265403	0.0651341	-0.039131303	0.324335133	0.489006005	0.29444467	0.530996303
Itr_chr01	1673762	C	C	C	C					111	141	0.123825954	0.093156987	0.09009009	0.113475177	0.023385087	0.620075985	0.207555088	0.29444467	0.530996303
Itr_chr01	1674520	C	C	C	C					116	159	0.114129256	0.086640642	0.068965517	0.106918239	0.037952722	0.398120376	0.399985595	0.29444467	0.530996303
Itr_chr01	1676066	T	T	T	T/C					65	124	0.14280397	0.105459057	0.046153846	0.112903226	0.06674938	0.192561488	0.715430567	0.29444467	0.530996303
Itr_chr01	1676114	T	T	T	T/A					68	133	0.129478107	0.100066342	0.073529412	0.142857143	0.069327731	0.170765847	0.767598984	0.29444467	0.530996303
Itr_chr01	1676180	C	C	C	C					61	93	0.148069804	0.110170985	0.049180328	0.107526882	0.058346554	0.291541692	0.535299331	0.29444467	0.530996303
Itr_chr01	1676390	C	C	C	C					53	67	0.160236553	0.117150099	0.075471698	0.044776119	-0.030695579	0.614877025	0.211211734	0.29444467	0.530996303
Itr_chr01	1677226	C	C	C	C					128	147	0.113626701	0.086415816	0.09375	0.06122449	-0.03252551	0.479504099	0.319207676	0.29444467	0.530996303
Itr_chr01	1678366	G	G	G	G					98	148	0.122586873	0.090871484	0.091836735	0.033783784	-0.058052951	0.216356729	0.664829594	0.29444467	0.530996303
Itr_chr01	1678642	C	C	C	C					132	189	0.116762867	0.087542088	0.090909091	0.08994709	-0.000962001	0.984203159	0.006915245	0.29444467	0.530996303
Itr_chr01	1678814	A	A	A	A					161	194	0.10783121	0.083274637	0.068322981	0.097938144	0.029615163	0.49070186	0.309182296	0.29444467	0.530996303
Itr_chr01	1679423	A	A	A	A					173	226	0.104839122	0.081078316	0.040462428	0.092920354	0.052457926	0.209958008	0.677867555	0.29444467	0.530996303	Itr_chr01CG00840=MODERATE	Itr_chr01CG00840=missense_variant	Itr_chr01CG00840=c.26A>T	Itr_chr01CG00840=p.Asp9Val
Itr_chr01	1679565	G	G	G	G				QTL	169	209	0.10577277	0.082330625	0.059171598	0.14354067	0.084369072	0.045590882	1.341122008	0.29444467	0.530996303
Itr_chr01	1680715	C	C	C	C					179	194	0.108736969	0.082531821	0.083798883	0.077319588	-0.006479295	0.880623875	0.055209544	0.29444467	0.530996303	Itr_chr01CG00840=MODERATE	Itr_chr01CG00840=missense_variant	Itr_chr01CG00840=c.299C>T	Itr_chr01CG00840=p.Ala100Val
Itr_chr01	1680992	C	C	C	C					163	196	0.109459121	0.083510705	0.110429448	0.081632653	-0.028796795	0.5034993	0.298001129	0.29444467	0.530996303	Itr_chr01CG00840=MODERATE	Itr_chr01CG00840=missense_variant	Itr_chr01CG00840=c.497C>A	Itr_chr01CG00840=p.Ala166Glu
Itr_chr01	1681121	T	T	T	T					163	197	0.111924263	0.085048737	0.09202454	0.137055838	0.045031298	0.301139772	0.521231883	0.29444467	0.530996303	Itr_chr01CG00840=MODERATE	Itr_chr01CG00840=missense_variant	Itr_chr01CG00840=c.626T>A	Itr_chr01CG00840=p.Phe209Tyr
Itr_chr01	1681153	G	G	G	G					173	229	0.108160638	0.083120882	0.075144509	0.131004367	0.055859858	0.175164967	0.756552748	0.29444467	0.530996303	Itr_chr01CG00840=MODERATE	Itr_chr01CG00840=missense_variant	Itr_chr01CG00840=c.658G>A	Itr_chr01CG00840=p.Asp220Asn
Itr_chr01	1681159	G	G	G	G					178	229	0.106667975	0.079829253	0.078651685	0.135371179	0.056719494	0.167966407	0.774777568	0.29444467	0.530996303	Itr_chr01CG00840=MODERATE	Itr_chr01CG00840=missense_variant	Itr_chr01CG00840=c.664G>A	Itr_chr01CG00840=p.Asp222Asn
Itr_chr01	1682130	G	G	G	G					142	185	0.115645223	0.085801294	0.084507042	0.102702703	0.01819566	0.667266547	0.175700648	0.29444467	0.530996303
Itr_chr01	1682213	A	A	A	A					140	184	0.110248447	0.085248447	0.1	0.125	0.025	0.558088382	0.253297018	0.29444467	0.530996303
Itr_chr01	1682296	G	G	G/GAA	G					138	188	0.11493987	0.085954363	0.123188406	0.095744681	-0.027443725	0.527894421	0.277452928	0.29444467	0.530996303
Itr_chr01	1682302	G	G	G/T	G					137	187	0.111948163	0.084195324	0.160583942	0.085561497	-0.075022444	0.076984603	1.113596125	0.29444467	0.530996303
Itr_chr01	1682325	C	C	C	C					134	193	0.112984301	0.086613564	0.097014925	0.113989637	0.016974712	0.698460308	0.155858269	0.29444467	0.530996303
Itr_chr01	1682453	A	A	A	A					146	192	0.111586758	0.084902968	0.061643836	0.114583333	0.052939498	0.222955409	0.651781987	0.29444467	0.530996303
Itr_chr01	1682623	G	G	G	G					157	218	0.104189797	0.080231403	0.070063694	0.114678899	0.044615205	0.291741652	0.535001563	0.29444467	0.530996303
Itr_chr01	1682636	C	C	C	C					164	215	0.107912649	0.0825865	0.079268293	0.111627907	0.032359614	0.443311338	0.353291161	0.29444467	0.530996303
Itr_chr01	1682953	C	C	C	C					139	188	0.111013317	0.082925149	0.064748201	0.079787234	0.015039033	0.723455309	0.140588292	0.29444467	0.530996303
Itr_chr01	1684033	C	C	C/T	C					143	183	0.110550652	0.085864955	0.132867133	0.081967213	-0.05089992	0.234753049	0.629388758	0.29444467	0.530996303
Itr_chr01	1684060	TCGCCGC	TCGCCGC	TCGCCGC	TCGCCGC					141	174	0.112741502	0.086573734	0.070921986	0.068965517	-0.001956469	0.965406919	0.015289593	0.29444467	0.530996303
Itr_chr01	1684333	C	C	C	C					109	119	0.123120808	0.094055971	0.082568807	0.075630252	-0.006938555	0.885222955	0.052947333	0.29444467	0.530996303
Itr_chr01	1684339	G	G	G	G					116	125	0.123172414	0.091793103	0.068965517	0.048	-0.020965517	0.671665667	0.172846851	0.29444467	0.530996303
Itr_chr01	1684341	C	C	C	C					115	127	0.125025676	0.091201643	0.052173913	0.047244094	-0.004929819	0.931013797	0.031043883	0.29444467	0.530996303
Itr_chr01	1684354	C	C	C	C					117	124	0.120002757	0.088847532	0.05982906	0.032258065	-0.027570995	0.577684463	0.238309313	0.29444467	0.530996303
Itr_chr01	1684426	C	C	C	C/T				QTL	128	149	0.114880453	0.087353188	0.046875	0.140939597	0.094064597	0.033793241	1.47117015	0.29444467	0.530996303
Itr_chr01	1684732	G	G	G/A	G					119	139	0.116256575	0.089837374	0.134453782	0.115107914	-0.019345868	0.660667866	0.180016816	0.29444467	0.530996303
Itr_chr01	1685127	C	C	C	C					141	172	0.114423553	0.085683655	0.092198582	0.081395349	-0.010803233	0.804839032	0.09429097	0.29444467	0.530996303
Itr_chr01	1686100	A	A	A	A					144	188	0.108156028	0.083628842	0.090277778	0.069148936	-0.021128842	0.631873625	0.199369772	0.29444467	0.530996303
Itr_chr01	1686373	C	C	C	C					165	219	0.107264425	0.083022001	0.109090909	0.105022831	-0.004068078	0.926214757	0.033288304	0.29444467	0.530996303
Itr_chr01	1686455	T	T	T	T					155	221	0.107429572	0.083111954	0.116129032	0.104072398	-0.012056634	0.769246151	0.113934668	0.29444467	0.530996303
Itr_chr01	1686457	C	C	C	C					163	241	0.105923682	0.081180154	0.104294479	0.095435685	-0.008858794	0.845230954	0.073024607	0.29444467	0.530996303
Itr_chr01	1687048	T	T	T	T					165	217	0.108448541	0.085155705	0.072727273	0.133640553	0.06091328	0.152969406	0.815395419	0.29444467	0.530996303
Itr_chr01	1687076	T	T	T	T					173	202	0.108224117	0.081783323	0.057803468	0.133663366	0.075859898	0.067786443	1.168857156	0.29444467	0.530996303
Itr_chr01	1687397	C	C	C	C					150	208	0.113012821	0.084230769	0.073333333	0.125	0.051666667	0.218356329	0.660834216	0.29444467	0.530996303
Itr_chr01	1687501	C	C	C/T	C					148	188	0.113858539	0.084387579	0.135135135	0.079787234	-0.055347901	0.193161368	0.714079728	0.29444467	0.530996303
Itr_chr01	1687517	A	A	A	A					151	193	0.109425934	0.084377037	0.059602649	0.139896373	0.080293724	0.061987602	1.207695161	0.29444467	0.530996303
Itr_chr01	1687589	TCTGTTC	TCTGTTC	TCTGTTC	TCTGTTC					116	156	0.121352785	0.091290893	0.017241379	0.064102564	0.046861185	0.304939012	0.515787011	0.29444467	0.530996303
Itr_chr01	1687598	C	C	C	C					58	105	0.143842365	0.108374384	0.051724138	0.095238095	0.043513957	0.432913417	0.363598954	0.29444467	0.530996303
Itr_chr01	1688352	T	T	T	T/TATGTACA					115	160	0.119021739	0.088043478	0.086956522	0.1375	0.050543478	0.262547491	0.580792128	0.29444467	0.530996303
Itr_chr01	1688487	T	T	T	T					170	198	0.11087344	0.083065954	0.047058824	0.080808081	0.033749257	0.420715857	0.376011119	0.29444467	0.530996303
Itr_chr01	1688571	C	C	C	C					172	201	0.107659378	0.083130857	0.029069767	0.094527363	0.065457596	0.127174565	0.895599739	0.29444467	0.530996303
Itr_chr01	1688951	C	C	C	C					159	176	0.111778159	0.084619783	0.037735849	0.102272727	0.064536878	0.132573485	0.877543326	0.29444467	0.530996303
Itr_chr01	1689053	A	A	A	A					149	208	0.104962571	0.081343573	0.053691275	0.100961538	0.047270263	0.26154769	0.582449111	0.29444467	0.530996303
Itr_chr01	1689054	A	A	A	A					146	206	0.114243915	0.085117702	0.054794521	0.097087379	0.042292858	0.322935413	0.490884328	0.29444467	0.530996303
Itr_chr01	1689071	A	A	A	A					147	212	0.111378514	0.083622128	0.054421769	0.113207547	0.058785778	0.166366727	0.778933528	0.29444467	0.530996303
Itr_chr01	1689129	G	G	G/A	G				QTL	140	169	0.115511412	0.087109045	0.15	0.047337278	-0.102662722	0.020595881	1.68621963	0.29444467	0.530996303
Itr_chr01	1689475	C	C	C	C/T				QTL	148	157	0.111594078	0.085686004	0.054054054	0.140127389	0.086073334	0.049590082	1.304605174	0.29444467	0.530996303
Itr_chr01	1689531	C	C	C	C					158	181	0.110811945	0.085075879	0.082278481	0.116022099	0.033743618	0.444711058	0.351922072	0.29444467	0.530996303
Itr_chr01	1689827	A	A	A	A					134	182	0.112350336	0.08684599	0.089552239	0.071428571	-0.018123667	0.679864027	0.167577938	0.29444467	0.530996303
Itr_chr01	1689899	C	C	C/T	C				QTL	146	187	0.113984323	0.085012087	0.164383562	0.058823529	-0.105560032	0.015996801	1.795966868	0.29444467	0.530996303
Itr_chr01	1691373	G	G	G	G/A					153	206	0.108128688	0.08512596	0.091503268	0.145631068	0.0541278	0.209558088	0.678695572	0.29444467	0.530996303
Itr_chr01	1691398	G	G	G	G/T					153	204	0.111111111	0.08496732	0.08496732	0.166666667	0.081699346	0.057988402	1.236658857	0.29444467	0.530996303
Itr_chr01	1691456	A	A	A	A/C					124	186	0.115591398	0.086021505	0.10483871	0.188172043	0.083333333	0.057588482	1.239664367	0.29444467	0.530996303
Itr_chr01	1691491	A	A	A	A/G					140	195	0.108974359	0.084432234	0.092857143	0.148717949	0.055860806	0.199760048	0.699491366	0.29444467	0.530996303
Itr_chr01	1691527	A	A	A	A/T					154	184	0.113283456	0.086038961	0.084415584	0.152173913	0.067758329	0.115376925	0.937881041	0.29444467	0.530996303
Itr_chr01	1691574	G	G	G	G					165	198	0.106060606	0.083838384	0.078787879	0.131313131	0.052525253	0.212157568	0.673341471	0.29444467	0.530996303
Itr_chr01	1691733	G	G	G	G/T					171	205	0.106204536	0.082784196	0.111111111	0.146341463	0.035230352	0.397720456	0.400422071	0.29444467	0.530996303
Itr_chr01	1691965	C	C	C	C					151	202	0.108779752	0.082355255	0.052980132	0.074257426	0.021277293	0.612277544	0.213051668	0.29444467	0.530996303
Itr_chr01	1692146	A	A	A	A/G			QTL	QTL	151	169	0.111289627	0.08581841	0.039735099	0.159763314	0.120028214	0.00579884	2.236658857	0.29444467	0.530996303
Itr_chr01	1692174	A	A	A	A/C			QTL	QTL	135	169	0.112338374	0.087223318	0.037037037	0.165680473	0.128643436	0.00359928	2.443784349	0.29444467	0.530996303
Itr_chr01	1692861	C	C	C/T	C				QTL	137	172	0.112459684	0.087081989	0.153284672	0.058139535	-0.095145137	0.032793441	1.484213006	0.29444467	0.530996303
Itr_chr01	1692906	A	A	A	A					145	168	0.111945813	0.085591133	0.082758621	0.06547619	-0.01728243	0.698860228	0.155609674	0.29444467	0.530996303
Itr_chr01	1693255	G	G	G	G					82	81	0.13625414	0.109153869	0.085365854	0.049382716	-0.035983138	0.524895021	0.279927547	0.29444467	0.530996303
Itr_chr01	1694024	C	C	C	C					112	116	0.120073892	0.092672414	0.116071429	0.086206897	-0.029864532	0.531693661	0.274338517	0.29444467	0.530996303	Itr_chr01CG00850=MODERATE	Itr_chr01CG00850=missense_variant	Itr_chr01CG00850=c.115G>A	Itr_chr01CG00850=p.Ala39Thr
Itr_chr01	1694286	C	C	C	C					141	148	0.113858539	0.086160629	0.09929078	0.027027027	-0.072263753	0.102379524	0.989786894	0.29444467	0.530996303
Itr_chr01	1695487	G	G	G	G					154	153	0.111111111	0.085179526	0.077922078	0.117647059	0.039724981	0.337132573	0.472199284	0.29444467	0.530996303
Itr_chr01	1695977	C	C	C/T	C					144	164	0.110941734	0.085704607	0.166666667	0.085365854	-0.081300813	0.062587483	1.203512517	0.29444467	0.530996303
Itr_chr01	1696877	G	G	G	G					114	166	0.113823716	0.090889875	0	0	0	1	0	0.29444467	0.530996303
Itr_chr01	1698058	T	T	T	T					136	160	0.113235294	0.086764706	0.066176471	0.1	0.033823529	0.444311138	0.3523128	0.29444467	0.530996303	Itr_chr01CG00860=MODERATE	Itr_chr01CG00860=missense_variant	Itr_chr01CG00860=c.151T>C	Itr_chr01CG00860=p.Ser51Pro
Itr_chr01	1698184	A	A	A	A/T					162	196	0.110922147	0.084530108	0.092592593	0.142857143	0.05026455	0.23875225	0.622052528	0.29444467	0.530996303	Itr_chr01CG00860=MODERATE	Itr_chr01CG00860=missense_variant	Itr_chr01CG00860=c.277A>T	Itr_chr01CG00860=p.Met93Leu
Itr_chr01	1698714	G	G	G	G					92	113	0.124663332	0.093016545	0.086956522	0.026548673	-0.060407849	0.209958008	0.677867555	0.29444467	0.530996303
Itr_chr01	1698963	G	G	G	G					90	84	0.133333333	0.1	0.1	0.071428571	-0.028571429	0.582083583	0.235014649	0.29444467	0.530996303
Itr_chr01	1698996	T	T	T	T					120	118	0.124293785	0.093361582	0.058333333	0.06779661	0.009463277	0.846430714	0.072408586	0.29444467	0.530996303
Itr_chr01	1699264	G	G	G	G					187	209	0.103574444	0.081621165	0.053475936	0.081339713	0.027863777	0.49170166	0.308298326	0.29444467	0.530996303
Itr_chr01	1699280	A	A	A	A					188	213	0.105483968	0.079512536	0.04787234	0.079812207	0.031939866	0.438512298	0.358018223	0.29444467	0.530996303
Itr_chr01	1699496	C	C	C	C					142	209	0.109609812	0.083967922	0.098591549	0.09569378	-0.002897769	0.952209558	0.021267463	0.29444467	0.530996303
Itr_chr01	1699937	A	A	A	A/C					62	107	0.140036177	0.10370817	0.064516129	0.112149533	0.047633404	0.376924615	0.4237455	0.29444467	0.530996303
Itr_chr01	1700295	T	T	T	T					128	136	0.115349265	0.088694853	0.0625	0.095588235	0.033088235	0.474705059	0.32357614	0.309405329	0.509472211
Itr_chr01	1700599	C	C	C	C/T					97	135	0.126307751	0.094081711	0.082474227	0.162962963	0.080488736	0.090381924	1.04391842	0.309405329	0.509472211
Itr_chr01	1701146	A	A	A	A					118	164	0.114613477	0.088052914	0.110169492	0.091463415	-0.018706077	0.686662667	0.163256564	0.309405329	0.509472211
Itr_chr01	1701215	G	G	G	G					119	150	0.116246499	0.08952381	0.092436975	0.106666667	0.014229692	0.75464907	0.122254959	0.309405329	0.509472211
Itr_chr01	1701548	G	G	G	G					175	206	0.108765603	0.082884882	0.097142857	0.048543689	-0.048599168	0.25154969	0.599376213	0.309405329	0.509472211
Itr_chr01	1702001	C	C	C	C					150	168	0.111666667	0.084285714	0.06	0.077380952	0.017380952	0.686662667	0.163256564	0.309405329	0.509472211
Itr_chr01	1702291	C	C	C	C					151	185	0.109754788	0.082691963	0.099337748	0.064864865	-0.034472883	0.428714257	0.367832074	0.309405329	0.509472211
Itr_chr01	1702409	G	G	G	G					146	152	0.117339582	0.089131218	0.109589041	0.059210526	-0.050378515	0.25474905	0.593887427	0.309405329	0.509472211
Itr_chr01	1702713	TCAC	TCAC	TCAC/T	TCAC/T					57	68	0.148864809	0.11377709	0.192982456	0.117647059	-0.075335397	0.197960408	0.70342166	0.309405329	0.509472211
Itr_chr01	1702777	G	G	G/A	G/A					56	81	0.148368607	0.110008818	0.142857143	0.135802469	-0.007054674	0.912217556	0.039901574	0.309405329	0.509472211
Itr_chr01	1702869	G	G	G	G					125	156	0.115487179	0.086666667	0.088	0.096153846	0.008153846	0.852229554	0.069443409	0.309405329	0.509472211
Itr_chr01	1702901	C	C	C	C					140	179	0.106863528	0.08471668	0.1	0.111731844	0.011731844	0.794241152	0.100047615	0.309405329	0.509472211
Itr_chr01	1702940	C	C	C/T	C					116	144	0.123323755	0.092911877	0.129310345	0.069444444	-0.0598659	0.204959008	0.688332989	0.309405329	0.509472211
Itr_chr01	1703296	G	G	G/A	G					87	127	0.126617793	0.096388813	0.126436782	0.086614173	-0.039822608	0.430113977	0.366416444	0.309405329	0.509472211
Itr_chr01	1703297	G	G	G	G					90	128	0.129513889	0.096354167	0.066666667	0.0625	-0.004166667	0.938612278	0.027513769	0.309405329	0.509472211
Itr_chr01	1703320	C	C	C	C/T				QTL	112	139	0.121017472	0.09204779	0.053571429	0.165467626	0.111896197	0.017596481	1.754574182	0.309405329	0.509472211
Itr_chr01	1703342	T	T	T/G	T					126	158	0.115430983	0.089210368	0.119047619	0.069620253	-0.049427366	0.281743651	0.550145861	0.309405329	0.509472211
Itr_chr01	1703346	G	G	G	G/A				QTL	131	158	0.114890328	0.08841434	0.076335878	0.170886076	0.094550198	0.037592482	1.424899005	0.309405329	0.509472211
Itr_chr01	1703869	G	G	G/C	G/C					94	77	0.135949157	0.101685548	0.138297872	0.12987013	-0.008427742	0.872625475	0.059172113	0.309405329	0.509472211
Itr_chr01	1703889	C	C	C/A	C/A					78	52	0.153846154	0.115384615	0.166666667	0.153846154	-0.012820513	0.872825435	0.059072607	0.309405329	0.509472211
Itr_chr01	1703951	G	G	G	G					65	66	0.150815851	0.108158508	0.030769231	0.03030303	-0.0004662	0.9980004	0.000869285	0.309405329	0.509472211
Itr_chr01	1704243	G	G	G	G					160	203	0.113300493	0.08395936	0.125	0.073891626	-0.051108374	0.225554889	0.646747755	0.309405329	0.509472211
Itr_chr01	1704355	A	A	A	A/G					91	135	0.126170126	0.093447293	0.065934066	0.125925926	0.05999186	0.215956809	0.665633099	0.309405329	0.509472211	Itr_chr01CG00870=MODERATE	Itr_chr01CG00870=missense_variant	Itr_chr01CG00870=c.233T>C	Itr_chr01CG00870=p.Val78Ala
Itr_chr01	1704386	G	G	G	G/A					73	114	0.139269406	0.104181687	0.095890411	0.166666667	0.070776256	0.177364527	0.751133235	0.309405329	0.509472211	Itr_chr01CG00870=MODERATE	Itr_chr01CG00870=missense_variant	Itr_chr01CG00870=c.202C>T	Itr_chr01CG00870=p.Arg68Trp
Itr_chr01	1704538	C	C	C	C/T					60	80	0.15	0.108333333	0.083333333	0.15	0.066666667	0.237352529	0.624606136	0.309405329	0.509472211	Itr_chr01CG00870=MODERATE	Itr_chr01CG00870=missense_variant	Itr_chr01CG00870=c.50G>A	Itr_chr01CG00870=p.Gly17Asp
Itr_chr01	1705132	C	C	C	C					146	154	0.11243551	0.086995197	0.089041096	0.103896104	0.014855008	0.75324935	0.123061234	0.309405329	0.509472211
Itr_chr01	1705266	G	G	G	G					100	147	0.119659864	0.091972789	0.08	0.115646259	0.035646259	0.436512697	0.360003119	0.309405329	0.509472211
Itr_chr01	1705282	A	A	A	A/C					106	143	0.120860272	0.092228526	0.08490566	0.132867133	0.047961472	0.306938612	0.512948475	0.309405329	0.509472211
Itr_chr01	1705455	G	G	G	G					155	207	0.111048777	0.08228144	0.070967742	0.125603865	0.054636123	0.214957009	0.66764839	0.309405329	0.509472211
Itr_chr01	1705468	T	T	T	T					169	203	0.105576121	0.082898534	0.082840237	0.142857143	0.060016906	0.162567487	0.788966309	0.309405329	0.509472211
Itr_chr01	1705529	C	C	C	C					171	197	0.11057678	0.082969692	0.081871345	0.121827411	0.039956066	0.354129174	0.450838293	0.309405329	0.509472211
Itr_chr01	1705568	G	G	G	G					152	194	0.112316875	0.08430548	0.098684211	0.12371134	0.02502713	0.557888422	0.253452651	0.309405329	0.509472211
Itr_chr01	1705602	C	C	C	C					167	201	0.10826109	0.083921709	0.071856287	0.099502488	0.0276462	0.514297141	0.28878589	0.309405329	0.509472211
Itr_chr01	1705626	C	C	C/A	C				QTL	167	204	0.106786427	0.081161207	0.161676647	0.068627451	-0.093049196	0.025194961	1.598686309	0.309405329	0.509472211
Itr_chr01	1705825	G	G	G	G					147	190	0.112817759	0.084067311	0.074829932	0.084210526	0.009380594	0.831233753	0.08027683	0.309405329	0.509472211
Itr_chr01	1705856	G	G	G	G					154	197	0.111312545	0.084283737	0.064935065	0.081218274	0.016283209	0.701459708	0.15399727	0.309405329	0.509472211
Itr_chr01	1714290	C	C	C	C					100	174	0.118275862	0.090689655	0.1	0.137931034	0.037931034	0.404519096	0.393060972	0.309405329	0.509472211
Itr_chr01	1714312	A	A	A	A					116	186	0.11596218	0.087041157	0.086206897	0.123655914	0.037449017	0.394521096	0.403929769	0.309405329	0.509472211
Itr_chr01	1714406	C	C	C	C					147	188	0.110471848	0.083731365	0.095238095	0.138297872	0.043059777	0.312337532	0.505375825	0.309405329	0.509472211
Itr_chr01	1714889	C	C	C	C					167	178	0.105866918	0.082049384	0.077844311	0.112359551	0.034515239	0.417716457	0.379118415	0.309405329	0.509472211
Itr_chr01	1714923	T	T	T	T					158	174	0.110868616	0.086134148	0.094936709	0.114942529	0.02000582	0.645870826	0.189854332	0.309405329	0.509472211
Itr_chr01	1714944	T	T	T	T					162	176	0.1121633	0.083684063	0.086419753	0.096590909	0.010171156	0.817836433	0.087333547	0.309405329	0.509472211
Itr_chr01	1715288	T	T	T	T					153	197	0.111177466	0.083573869	0.071895425	0.101522843	0.029627418	0.48910218	0.310600402	0.309405329	0.509472211
Itr_chr01	1715448	A	G	G	G					140	208	0.108928571	0.08282967	0.028571429	0.100961538	0.07239011	0.092181564	1.035355929	0.309405329	0.509472211
Itr_chr01	1715632	G	G	G	G/A					148	186	0.112612613	0.084205173	0.067567568	0.150537634	0.082970067	0.054189162	1.266087564	0.309405329	0.509472211
Itr_chr01	1716013	G	G	G	G/A					162	203	0.112479475	0.08362221	0.080246914	0.147783251	0.067536338	0.112577485	0.94854846	0.309405329	0.509472211
Itr_chr01	1716043	T	T	T	T					165	207	0.105577514	0.080632411	0.066666667	0.120772947	0.05410628	0.192961408	0.714529541	0.309405329	0.509472211
Itr_chr01	1716343	A	A	A	A					137	170	0.112108201	0.087033061	0.072992701	0.105882353	0.032889652	0.462107578	0.335256909	0.309405329	0.509472211
Itr_chr01	1716356	G	G	G/A	G					136	173	0.111951717	0.086747705	0.117647059	0.086705202	-0.030941857	0.477304539	0.321204436	0.309405329	0.509472211
Itr_chr01	1716379	A	A	A	A					133	174	0.110491747	0.086639011	0.090225564	0.114942529	0.024716965	0.585482903	0.232485782	0.309405329	0.509472211
Itr_chr01	1716390	C	C	C	C					138	169	0.110153503	0.085370037	0.065217391	0.094674556	0.029457165	0.519496101	0.284417708	0.309405329	0.509472211
Itr_chr01	1716446	T	T	T	T					154	183	0.109928323	0.085125257	0.051948052	0.092896175	0.040948123	0.351129774	0.454532343	0.309405329	0.509472211
Itr_chr01	1716566	C	C	C	C/T					65	79	0.143719572	0.108471276	0.092307692	0.151898734	0.059591042	0.277344531	0.556980393	0.309405329	0.509472211
Itr_chr01	1716711	G	G	G	G/A					109	156	0.118913197	0.089978829	0.073394495	0.128205128	0.054810633	0.23795241	0.623509893	0.309405329	0.509472211
Itr_chr01	1716925	G	G	G	G					160	204	0.107230392	0.08504902	0.075	0.058823529	-0.016176471	0.714457109	0.146023838	0.309405329	0.509472211
Itr_chr01	1716927	T	T	T	T					165	211	0.11095792	0.082119776	0.078787879	0.061611374	-0.017176504	0.684463107	0.164649955	0.309405329	0.509472211
Itr_chr01	1717012	C	C	C	C					163	208	0.109780557	0.084739264	0.061349693	0.120192308	0.058842614	0.171365727	0.766076033	0.309405329	0.509472211
Itr_chr01	1717089	C	C	C	C					148	191	0.112636196	0.084264893	0.074324324	0.120418848	0.046094524	0.289942012	0.537688852	0.309405329	0.509472211
Itr_chr01	1717126	T	T	T	T					151	180	0.111074319	0.083554084	0.079470199	0.116666667	0.037196468	0.384123175	0.41552949	0.309405329	0.509472211
Itr_chr01	1717262	C	C	C	C					140	176	0.112175325	0.086525974	0.042857143	0.079545455	0.036688312	0.401319736	0.396509482	0.309405329	0.509472211
Itr_chr01	1717354	G	G	G	G/T					145	163	0.11427967	0.086566533	0.089655172	0.134969325	0.045314153	0.302539492	0.519217927	0.309405329	0.509472211
Itr_chr01	1717376	T	T	T	T/TTG					148	160	0.11097973	0.085135135	0.087837838	0.11875	0.030912162	0.50289942	0.298518865	0.309405329	0.509472211
Itr_chr01	1717472	G	G	G	G					143	164	0.110480982	0.085195293	0.062937063	0.073170732	0.010233669	0.821035793	0.08563791	0.309405329	0.509472211
Itr_chr01	1717525	G	G	G	G					146	181	0.113335352	0.085711042	0.089041096	0.116022099	0.026981004	0.527894421	0.277452928	0.309405329	0.509472211
Itr_chr01	1717579	G	G	G	G/T					144	176	0.111111111	0.085227273	0.090277778	0.136363636	0.046085859	0.291741652	0.535001563	0.309405329	0.509472211
Itr_chr01	1717614	G	G	G	G					146	179	0.112267544	0.086133007	0.047945205	0.12849162	0.080546415	0.069786043	1.156231428	0.309405329	0.509472211
Itr_chr01	1717724	C	C	C	C					157	189	0.109931588	0.083982071	0.070063694	0.047619048	-0.022444647	0.606478704	0.217184444	0.309405329	0.509472211
Itr_chr01	1717745	C	C	C	C/T				QTL	155	191	0.109103192	0.08471542	0.122580645	0.209424084	0.086843439	0.047190562	1.326144852	0.309405329	0.509472211
Itr_chr01	1717875	C	C	C	C					144	201	0.1085199	0.083747927	0.097222222	0.054726368	-0.042495854	0.321535693	0.49277081	0.309405329	0.509472211	Itr_chr01CG00880=MODERATE	Itr_chr01CG00880=missense_variant	Itr_chr01CG00880=c.5C>T	Itr_chr01CG00880=p.Ser2Phe
Itr_chr01	1717999	G	G	G	G					148	161	0.112011079	0.084774215	0.054054054	0.062111801	0.008057747	0.849430114	0.070872346	0.309405329	0.509472211
Itr_chr01	1718310	C	C	C	C					159	184	0.110028712	0.083538419	0.062893082	0.097826087	0.034933005	0.419716057	0.377044416	0.309405329	0.509472211
Itr_chr01	1718508	G	G	G/A	G					145	211	0.106389933	0.083575748	0.124137931	0.142180095	0.018042164	0.669466107	0.174271405	0.309405329	0.509472211
Itr_chr01	1718603	C	C	C	C					171	239	0.104308889	0.079302161	0.105263158	0.112970711	0.007707553	0.847830434	0.071690998	0.309405329	0.509472211
Itr_chr01	1718633	A	A	A	A					191	263	0.104970836	0.079589115	0.073298429	0.095057034	0.021758605	0.593081384	0.226885708	0.309405329	0.509472211
Itr_chr01	1718713	C	C	C	C					134	179	0.113899775	0.085591595	0.067164179	0.072625698	0.005461519	0.907818436	0.042001002	0.309405329	0.509472211
Itr_chr01	1718932	G	G	G	G					123	189	0.111756356	0.086720867	0.048780488	0.074074074	0.025293586	0.567286543	0.246197519	0.309405329	0.509472211	Itr_chr01CG00880=MODERATE	Itr_chr01CG00880=missense_variant	Itr_chr01CG00880=c.272G>T	Itr_chr01CG00880=p.Arg91Leu
Itr_chr01	1719307	G	G	G	G					125	182	0.108043956	0.084351648	0.032	0.082417582	0.050417582	0.25594881	0.591846885	0.309405329	0.509472211
Itr_chr01	1719367	T	T	T	T/TCTCCTA					120	144	0.118055556	0.091666667	0.058333333	0.111111111	0.052777778	0.25654869	0.590830198	0.309405329	0.509472211	Itr_chr01CG00880=MODERATE	Itr_chr01CG00880=disruptive_inframe_insertion	Itr_chr01CG00880=c.389_394dupCTCCTA	Itr_chr01CG00880=p.Thr130_Pro131dup
Itr_chr01	1719487	T	T	T	T					147	176	0.10868893	0.084918058	0.034013605	0.102272727	0.068259122	0.117976405	0.928204843	0.309405329	0.509472211	Itr_chr01CG00880=MODERATE	Itr_chr01CG00880=missense_variant	Itr_chr01CG00880=c.502T>A	Itr_chr01CG00880=p.Phe168Ile
Itr_chr01	1719545	A	A	A	A					144	178	0.115090512	0.087546816	0.055555556	0.101123596	0.04556804	0.298740252	0.524706257	0.309405329	0.509472211	Itr_chr01CG00880=MODERATE	Itr_chr01CG00880=missense_variant	Itr_chr01CG00880=c.560A>T	Itr_chr01CG00880=p.Asp187Val
Itr_chr01	1719686	C	C	C/T	C/T					127	151	0.117745216	0.09000365	0.125984252	0.125827815	-0.000156437	1	0	0.309405329	0.509472211	Itr_chr01CG00880=MODERATE	Itr_chr01CG00880=missense_variant	Itr_chr01CG00880=c.701C>T	Itr_chr01CG00880=p.Ala234Val
Itr_chr01	1721009	C	C	C	C					63	93	0.14234511	0.107526882	0.095238095	0.107526882	0.012288786	0.820435913	0.085955338	0.294190484	0.531371379
Itr_chr01	1721342	G	G	G/C	G/C					57	109	0.147915661	0.104458394	0.140350877	0.211009174	0.070658297	0.192561488	0.715430567	0.294190484	0.531371379
Itr_chr01	1721371	C	C	C/A	C/A					73	121	0.13132571	0.099173554	0.150684932	0.214876033	0.064191102	0.203759248	0.690882671	0.294190484	0.531371379
Itr_chr01	1721426	T	T	T/A	T/A					109	155	0.120686594	0.08973069	0.155963303	0.161290323	0.00532702	0.903019396	0.044302921	0.294190484	0.531371379
Itr_chr01	1721531	G	G	G	G/T					132	147	0.118274583	0.087198516	0.090909091	0.129251701	0.03834261	0.401719656	0.396076918	0.294190484	0.531371379
Itr_chr01	1721591	ATTTG	ATTTG	ATTTG	ATTTG/A					118	147	0.120200623	0.088665975	0.093220339	0.142857143	0.049636804	0.271945611	0.565517946	0.294190484	0.531371379
Itr_chr01	1721846	G	G	G	G					152	205	0.110365854	0.083023107	0.078947368	0.112195122	0.033247754	0.446310738	0.350362664	0.294190484	0.531371379
Itr_chr01	1721855	G	G	G	G					153	200	0.110392157	0.082320261	0.071895425	0.12	0.048104575	0.26094781	0.583446343	0.294190484	0.531371379
Itr_chr01	1721952	G	G	G	G/T					165	205	0.106430155	0.083222469	0.090909091	0.141463415	0.050554324	0.237152569	0.624972166	0.294190484	0.531371379
Itr_chr01	1722015	A	A	A	A/G					164	204	0.109277857	0.083452893	0.091463415	0.147058824	0.055595409	0.190361928	0.720419906	0.294190484	0.531371379
Itr_chr01	1722076	A	A	A	A/G					143	192	0.112652972	0.084207459	0.104895105	0.140625	0.035729895	0.415116977	0.381829505	0.294190484	0.531371379
Itr_chr01	1722089	G	G	G	G/A					140	188	0.115045593	0.086018237	0.092857143	0.14893617	0.056079027	0.201959608	0.694735481	0.294190484	0.531371379
Itr_chr01	1722271	T	T	T	T					166	212	0.106046829	0.08075699	0.084337349	0.122641509	0.03830416	0.376124775	0.424668059	0.294190484	0.531371379
Itr_chr01	1722327	C	C	C	C					177	239	0.103798785	0.079734298	0.06779661	0.108786611	0.040990001	0.310137972	0.508445057	0.294190484	0.531371379
Itr_chr01	1722420	T	T	T	T					174	223	0.10584506	0.081026751	0.068965517	0.085201794	0.016236276	0.701259748	0.154121089	0.294190484	0.531371379
Itr_chr01	1722502	T	T	T	T					160	200	0.11125	0.08375	0.06875	0.105	0.03625	0.402519496	0.39521308	0.294190484	0.531371379
Itr_chr01	1722560	T	T	T	T					153	185	0.111605723	0.085214626	0.071895425	0.097297297	0.025401872	0.553289342	0.257047695	0.294190484	0.531371379
Itr_chr01	1722563	A	A	A	A					155	182	0.114179369	0.084792627	0.070967742	0.093406593	0.022438851	0.602879424	0.219769538	0.294190484	0.531371379
Itr_chr01	1723294	G	G	G	G					155	195	0.106038048	0.084367246	0.064516129	0.092307692	0.027791563	0.512697461	0.290138834	0.294190484	0.531371379
Itr_chr01	1723422	C	C	C	C					156	222	0.104989605	0.081254331	0.096153846	0.117117117	0.020963271	0.624075185	0.204763086	0.294190484	0.531371379
Itr_chr01	1723624	A	A	A/G	A			QTL	QTL	184	196	0.107253771	0.081854481	0.173913043	0.06122449	-0.112688554	0.00719856	2.142754354	0.294190484	0.531371379
Itr_chr01	1724506	A	A	A	A					181	231	0.100356366	0.077802492	0.060773481	0.103896104	0.043122623	0.286342731	0.543113837	0.294190484	0.531371379
Itr_chr01	1724546	ATTGTTG	ATTGTTG	ATTGTTG/A	ATTGTTG					105	137	0.121863052	0.091136601	0.104761905	0.094890511	-0.009871394	0.828834233	0.08153232	0.294190484	0.531371379
Itr_chr01	1725060	G	G	G	G					144	186	0.110215054	0.085797491	0.090277778	0.080645161	-0.009632616	0.827834433	0.082056513	0.294190484	0.531371379
Itr_chr01	1725300	T	T	T	T					152	237	0.105762825	0.08194537	0.065789474	0.113924051	0.048134577	0.25474905	0.593887427	0.294190484	0.531371379
Itr_chr01	1725378	T	T	T	T					155	202	0.109358033	0.083551581	0.070967742	0.118811881	0.047844139	0.25814837	0.588130612	0.294190484	0.531371379
Itr_chr01	1725424	C	C	C	C					150	194	0.106323024	0.083298969	0.086666667	0.118556701	0.031890034	0.455308938	0.341693824	0.294190484	0.531371379
Itr_chr01	1726943	T	T	T	T					179	215	0.108821619	0.081850071	0.094972067	0.08372093	-0.011251137	0.788842232	0.103009847	0.294190484	0.531371379
Itr_chr01	1727208	C	C	C	C					167	229	0.103313025	0.080354575	0.053892216	0.082969432	0.029077217	0.49610078	0.30443009	0.294190484	0.531371379
Itr_chr01	1727220	A	A	A	A					153	211	0.111142087	0.085153177	0.045751634	0.085308057	0.039556423	0.355728854	0.448880906	0.294190484	0.531371379
Itr_chr01	1729992	G	G	G/A	G					57	94	0.142030608	0.108435984	0.157894737	0.106382979	-0.051511758	0.356528694	0.447905511	0.294190484	0.531371379
Itr_chr01	1730563	G	G	G	G					111	134	0.117856663	0.090627941	0.036036036	0.074626866	0.03859083	0.401919616	0.395860797	0.294190484	0.531371379
Itr_chr01	1730572	A	A	A	A					109	135	0.120625212	0.09140333	0.036697248	0.066666667	0.029969419	0.528294341	0.277124041	0.294190484	0.531371379
Itr_chr01	1730573	T	T	T	T					107	136	0.120739417	0.090984057	0.037383178	0.073529412	0.036146234	0.449910018	0.346874336	0.294190484	0.531371379
Itr_chr01	1730574	T	T	T	T					111	136	0.119104399	0.094329624	0.036036036	0.073529412	0.037493376	0.425914817	0.370677251	0.294190484	0.531371379
Itr_chr01	1731246	C	C	C	C					189	230	0.105613066	0.07878997	0.095238095	0.108695652	0.013457557	0.74125175	0.130034269	0.294190484	0.531371379
Itr_chr01	1732672	A	A	A/T	A/T					96	113	0.128134218	0.096884218	0.145833333	0.123893805	-0.021939528	0.661467706	0.179491354	0.294190484	0.531371379
Itr_chr01	1733985	C	A	A	A					125	119	0.125983193	0.093579832	0.024	0.042016807	0.018016807	0.728654269	0.137478486	0.294190484	0.531371379
Itr_chr01	1734004	C	T	T	T					136	117	0.119029663	0.09364002	0.051470588	0.076923077	0.025452489	0.594481104	0.225861945	0.294190484	0.531371379
Itr_chr01	1734028	T	T	T	T					145	142	0.113841671	0.085818358	0.089655172	0.105633803	0.01597863	0.698860228	0.155609674	0.294190484	0.531371379
Itr_chr01	1734029	T	T	T	T					144	139	0.115807354	0.087829736	0.090277778	0.107913669	0.017635891	0.688862228	0.161867628	0.294190484	0.531371379
Itr_chr01	1734033	A	A	A	A					144	144	0.111111111	0.090277778	0.090277778	0.118055556	0.027777778	0.585082983	0.232782533	0.294190484	0.531371379
Itr_chr01	1735727	C	C	C	C					141	189	0.111899133	0.084430935	0.085106383	0.047619048	-0.037487335	0.383523295	0.416208252	0.294190484	0.531371379	Itr_chr01CG00910=MODERATE	Itr_chr01CG00910=missense_variant	Itr_chr01CG00910=c.1202G>A	Itr_chr01CG00910=p.Arg401Gln
Itr_chr01	1735765	C	C	C	C					131	202	0.112652105	0.085594437	0.06870229	0.094059406	0.025357116	0.582283543	0.234865484	0.294190484	0.531371379
Itr_chr01	1736361	C	G	G	G					127	205	0.116228154	0.08507778	0.070866142	0.107317073	0.036450931	0.408918216	0.388363542	0.294190484	0.531371379
Itr_chr01	1736919	A	C	C	C					127	174	0.114308987	0.087247715	0.05511811	0.097701149	0.042583039	0.335732853	0.474006158	0.294190484	0.531371379
Itr_chr01	1736965	A	G	G	G				QTL	130	187	0.115754833	0.085849445	0.030769231	0.117647059	0.086877828	0.048390322	1.315241489	0.294190484	0.531371379
Itr_chr01	1737285	TCTC	TCTC	TCTC	TCTC					136	159	0.11145024	0.087957825	0.066176471	0.100628931	0.03445246	0.446910618	0.349779327	0.294190484	0.531371379	Itr_chr01CG00910=MODERATE	Itr_chr01CG00910=disruptive_inframe_deletion	Itr_chr01CG00910=c.512_514delGAG	Itr_chr01CG00910=p.Gly171del
Itr_chr01	1737365	C	C	C	C					144	183	0.111338798	0.084016393	0.104166667	0.114754098	0.010587432	0.809038192	0.092030976	0.294190484	0.531371379
Itr_chr01	1737646	C	C	C	C/CT					103	121	0.126454305	0.094840729	0.077669903	0.157024793	0.07935489	0.099780044	1.000956309	0.294190484	0.531371379
Itr_chr01	1738161	G	G	G	G					162	183	0.110605141	0.083282736	0.092592593	0.103825137	0.011232544	0.795840832	0.099173782	0.294190484	0.531371379
Itr_chr01	1742877	G	G	G	G/A			QTL	QTL	137	156	0.112717574	0.08740408	0.02919708	0.166666667	0.137469586	0.0019996	2.699056855	0.294190484	0.531371379
Itr_chr01	1743482	A	A	A	A					149	187	0.11082798	0.08473603	0.080536913	0.122994652	0.04245774	0.326934613	0.485539098	0.294190484	0.531371379
Itr_chr01	1743730	CTACTCACCT	CTACTCACCT	CTACTCACCT	CTACTCACCT					129	196	0.116753678	0.086339187	0.069767442	0.06122449	-0.008542952	0.857828434	0.066599562	0.294190484	0.531371379
Itr_chr01	1744322	A	A	A	A					138	170	0.113981245	0.088661552	0.057971014	0.129411765	0.07144075	0.107578484	0.968274579	0.294190484	0.531371379
Itr_chr01	1744565	A	A	A	A					129	179	0.107401152	0.083668962	0.069767442	0.072625698	0.002858256	0.953009398	0.020902817	0.294190484	0.531371379	Itr_chr01CG00920=MODERATE	Itr_chr01CG00920=missense_variant	Itr_chr01CG00920=c.549T>A	Itr_chr01CG00920=p.Phe183Leu
Itr_chr01	1745132	C	C	C	C					147	174	0.111072015	0.085620455	0.108843537	0.074712644	-0.034130894	0.425314937	0.371289365	0.294190484	0.531371379
Itr_chr01	1745353	A	A	A	A					159	153	0.113824146	0.087187076	0.044025157	0.071895425	0.027870268	0.542891422	0.265287021	0.294190484	0.531371379
Itr_chr01	1745741	G	G	G	G					122	154	0.118266979	0.090270385	0.049180328	0.097402597	0.04822227	0.276544691	0.558234674	0.294190484	0.531371379
Itr_chr01	1753155	G	G	G	G					164	221	0.111549498	0.08382077	0.079268293	0.126696833	0.04742854	0.273745251	0.562653406	0.294190484	0.531371379
Itr_chr01	1754433	T	T	T	T					160	168	0.1125	0.08452381	0.08125	0.05952381	-0.02172619	0.605678864	0.217757581	0.294190484	0.531371379
Itr_chr01	1754519	CA	CA	CA	CA/C					57	74	0.148411569	0.111901375	0.087719298	0.162162162	0.074442864	0.184963007	0.732915122	0.294190484	0.531371379
Itr_chr01	1755063	G	G	G	G					182	211	0.106452789	0.07973543	0.093406593	0.042654028	-0.050752565	0.219556089	0.658454514	0.294190484	0.531371379
Itr_chr01	1755425	C	C	C	C					128	135	0.123900463	0.093460648	0.0859375	0.051851852	-0.034085648	0.462307538	0.335069025	0.294190484	0.531371379
Itr_chr01	1756839	G	G	G	G					141	184	0.111740672	0.084566759	0.035460993	0.081521739	0.046060746	0.293341332	0.532626741	0.294190484	0.531371379
Itr_chr01	1757439	T	T	T/A	T					156	186	0.110215054	0.082092639	0.147435897	0.075268817	-0.07216708	0.087782444	1.056592334	0.294190484	0.531371379
Itr_chr01	1759758	C	C	C	C					82	88	0.138303769	0.100886918	0.024390244	0.068181818	0.043791574	0.385322935	0.41417514	0.294190484	0.531371379
Itr_chr01	1759813	T	T	T	T					117	132	0.117909868	0.09032634	0.034188034	0.03030303	-0.003885004	0.925014997	0.033851226	0.294190484	0.531371379
Itr_chr01	1759819	T	T	T	T					114	139	0.120345829	0.089991165	0.043859649	0.035971223	-0.007888426	0.868226355	0.061367035	0.294190484	0.531371379
Itr_chr01	1759820	T	T	T	T					117	134	0.119785687	0.089807373	0.042735043	0.029850746	-0.012884296	0.798440312	0.097757544	0.294190484	0.531371379
Itr_chr01	1760163	AC	AC	AC	AC					133	154	0.115857826	0.087833219	0.07518797	0.123376623	0.048188653	0.275944811	0.559177768	0.294190484	0.531371379
Itr_chr01	1760590	C	T	T	C/T					135	159	0.11278826	0.087491265	0.096296296	0.132075472	0.035779175	0.420115977	0.376630802	0.294190484	0.531371379
Itr_chr01	1760730	G	G	G	G/T				QTL	146	194	0.114531846	0.084380737	0.061643836	0.154639175	0.09299534	0.031393721	1.503157202	0.294190484	0.531371379
Itr_chr01	1760908	C	C	C	C					81	97	0.134020619	0.100801833	0.024691358	0.010309278	-0.01438208	0.779444111	0.10821502	0.294190484	0.531371379
Itr_chr01	1762799	A	A	A	A/C			QTL	QTL	91	104	0.131868132	0.097527473	0.032967033	0.182692308	0.149725275	0.0029994	2.522965595	0.294190484	0.531371379
Itr_chr01	1765691	G	G	G	G					84	56	0.148809524	0.113095238	0.05952381	0.089285714	0.029761905	0.585682863	0.232337483	0.294190484	0.531371379
Itr_chr01	1765763	G	G	G	G					80	67	0.142723881	0.107649254	0.025	0.059701493	0.034701493	0.521895621	0.282416347	0.294190484	0.531371379
Itr_chr01	1765882	G	G	G	G					136	142	0.118475559	0.089478045	0.058823529	0.063380282	0.004556752	0.898420316	0.046520436	0.294190484	0.531371379
Itr_chr01	1765962	C	C	C	C					159	152	0.112711023	0.085153923	0.044025157	0.052631579	0.008606422	0.861827634	0.064579584	0.294190484	0.531371379
Itr_chr01	1766005	C	C	C	C					124	121	0.120367902	0.092308718	0.056451613	0.05785124	0.001399627	0.99220156	0.003400095	0.294190484	0.531371379
Itr_chr01	1766666	T	C	C	T/C					69	67	0.149686351	0.114211551	0.028985507	0.134328358	0.105342851	0.065586883	1.183183011	0.294190484	0.531371379
Itr_chr01	1767078	C	G	G	C/G					105	136	0.12429972	0.093557423	0.038095238	0.117647059	0.079551821	0.095180964	1.021449902	0.294190484	0.531371379
Itr_chr01	1767105	A	T	T	T					99	153	0.122400475	0.093879976	0.04040404	0.111111111	0.070707071	0.135772845	0.86718708	0.294190484	0.531371379
Itr_chr01	1768288	G	G	G	G					131	133	0.119497216	0.089422028	0.076335878	0.037593985	-0.038741893	0.400919816	0.396942478	0.294190484	0.531371379
Itr_chr01	1768318	C	C	C	C					140	138	0.116356108	0.092028986	0.085714286	0.057971014	-0.027743271	0.546690662	0.262258344	0.294190484	0.531371379
Itr_chr01	1768328	T	T	T	T					138	150	0.113913043	0.088405797	0.094202899	0.066666667	-0.027536232	0.538692262	0.268659263	0.294190484	0.531371379
Itr_chr01	1768357	C	C	C	C/T					146	152	0.112292718	0.089401586	0.116438356	0.131578947	0.015140591	0.75844831	0.120074012	0.294190484	0.531371379
Itr_chr01	1768432	G	G	G	G					156	177	0.11093003	0.083007388	0.102564103	0.129943503	0.0273794	0.522295541	0.282083682	0.294190484	0.531371379
Itr_chr01	1768473	A	G	G	A/G					161	167	0.112210362	0.086696173	0.093167702	0.143712575	0.050544873	0.266546691	0.574226705	0.294190484	0.531371379
Itr_chr01	1768554	G	G	G/T	G					96	116	0.127155172	0.094468391	0.125	0.068965517	-0.056034483	0.24515097	0.610566384	0.294190484	0.531371379
Itr_chr01	1769063	T	C	C	C					157	197	0.108894565	0.08299654	0.076433121	0.111675127	0.035242006	0.415716857	0.381202365	0.294190484	0.531371379
Itr_chr01	1769065	C	C	C	C/T				QTL	157	198	0.111368462	0.085408222	0.063694268	0.166666667	0.102972399	0.017396521	1.759537602	0.294190484	0.531371379
Itr_chr01	1769104	C	C	C	C					148	177	0.108680715	0.085280195	0.067567568	0.124293785	0.056726218	0.193961208	0.71228512	0.294190484	0.531371379
Itr_chr01	1769127	G	G	G	G					135	166	0.114056225	0.087014726	0.066666667	0.108433735	0.041767068	0.350929814	0.454779734	0.294190484	0.531371379
Itr_chr01	1769425	C	C	C	C/T					117	173	0.116100983	0.089718887	0.102564103	0.167630058	0.065065955	0.147370526	0.831589367	0.294190484	0.531371379
Itr_chr01	1769509	A	G	G	G					152	201	0.109910971	0.084904425	0.059210526	0.094527363	0.035316837	0.409918016	0.387302993	0.294190484	0.531371379
Itr_chr01	1769549	A	C	C	C					178	206	0.111050507	0.083233337	0.061797753	0.101941748	0.040143995	0.336532693	0.472972739	0.294190484	0.531371379
Itr_chr01	1769677	T	T	T	T					160	188	0.107712766	0.083244681	0.0875	0.10106383	0.01356383	0.75344931	0.12294596	0.294190484	0.531371379
Itr_chr01	1769750	C	C	C	C/CT					153	187	0.114081996	0.085561497	0.137254902	0.197860963	0.060606061	0.160767846	0.793800806	0.294190484	0.531371379
Itr_chr01	1769917	TATGGCAAAGTCTTTCAAGAACCAAAAGGTA	TATGGCAAAGTCTTTCAAGAACCAAAAGGTA	TATGGCAAAGTCTTTCAAGAACCAAAAGGTA/T	TATGGCAAAGTCTTTCAAGAACCAAAAGGTA					133	150	0.112080201	0.087368421	0.157894737	0.073333333	-0.084561404	0.057188562	1.242690821	0.294190484	0.531371379
Itr_chr01	1770992	C	C	C	C					132	203	0.111733094	0.084900731	0.090909091	0.133004926	0.042095835	0.333533293	0.476860808	0.294190484	0.531371379
Itr_chr01	1771011	G	G	G	G					127	194	0.110804448	0.084341261	0.086614173	0.12371134	0.037097167	0.410917816	0.386245028	0.294190484	0.531371379
Itr_chr01	1771291	A	A	A	A					158	215	0.108801884	0.08425081	0.082278481	0.097674419	0.015395938	0.720655869	0.142272072	0.294190484	0.531371379
Itr_chr01	1771486	T	T	T	T					141	188	0.108156028	0.083333333	0.04964539	0.10106383	0.05141844	0.25374925	0.595595232	0.294190484	0.531371379
Itr_chr01	1771943	C	C	C/G	C/G					139	192	0.112147782	0.086293465	0.122302158	0.161458333	0.039156175	0.364727055	0.438032021	0.294190484	0.531371379
Itr_chr01	1771994	G	G	G	G					124	143	0.119445071	0.092431762	0.088709677	0.111888112	0.023178434	0.597680464	0.22353094	0.294190484	0.531371379
Itr_chr01	1772762	AGAGCCGGAGCCGAAGCCG	AGAGCCGGAGCCGAAGCCG	AGAGCCGGAGCCGAAGCCG	AGAGCCGGAGCCGAAGCCG					109	166	0.117497513	0.089808776	0.055045872	0.06626506	0.011219189	0.797040592	0.09851956	0.294190484	0.531371379	Itr_chr01CG00940=MODERATE	Itr_chr01CG00940=disruptive_inframe_deletion	Itr_chr01CG00940=c.302_319delCGGCTTCGGCTCCGGCTC	Itr_chr01CG00940=p.Pro101_Ala106del
Itr_chr01	1775458	G	G	G/A	G/A					89	89	0.134831461	0.101123596	0.157303371	0.134831461	-0.02247191	0.734653069	0.133917703	0.294190484	0.531371379
Itr_chr01	1776810	C	C	C/T	C/T					57	81	0.146848603	0.110461339	0.122807018	0.209876543	0.087069526	0.125774845	0.900406209	0.294190484	0.531371379	Itr_chr01CG00950=MODERATE	Itr_chr01CG00950=missense_variant	Itr_chr01CG00950=c.76C>T	Itr_chr01CG00950=p.Arg26Trp
Itr_chr01	1782076	T	T	T/A	T				QTL	70	100	0.14	0.104285714	0.185714286	0.08	-0.105714286	0.048790242	1.311667028	0.294190484	0.531371379
Itr_chr01	1782226	T	A	A	A					105	165	0.118614719	0.089177489	0.047619048	0.018181818	-0.029437229	0.518696261	0.285086883	0.294190484	0.531371379
Itr_chr01	1784869	G	G	G	G					138	180	0.111594203	0.085507246	0.086956522	0.077777778	-0.009178744	0.836832633	0.077361392	0.294190484	0.531371379
Itr_chr01	1785894	A	A	A	A					180	190	0.107309942	0.081578947	0.066666667	0.089473684	0.022807018	0.598480304	0.222950138	0.294190484	0.531371379
Itr_chr01	1786735	G	A	G/A	G/A					78	92	0.132107023	0.102842809	0.128205128	0.206521739	0.078316611	0.132573485	0.877543326	0.294190484	0.531371379
Itr_chr01	1786823	A	C	A/C	A/C					86	98	0.133602278	0.101566208	0.186046512	0.173469388	-0.012577124	0.810637872	0.09117311	0.294190484	0.531371379
Itr_chr01	1789304	A	A	A	A					101	89	0.133274002	0.099566136	0.099009901	0.056179775	-0.042830126	0.392721456	0.405915371	0.294190484	0.531371379
Itr_chr01	1789535	T	T	T	T/C					108	137	0.124831035	0.092592593	0.064814815	0.138686131	0.073871317	0.116976605	0.931900988	0.294190484	0.531371379
Itr_chr01	1789572	A	A	A	A					107	125	0.126654206	0.094878505	0.028037383	0.112	0.083962617	0.081383723	1.089462445	0.294190484	0.531371379
Itr_chr01	1789600	C	C	C/T	C				QTL	125	127	0.120503937	0.089007874	0.176	0.078740157	-0.097259843	0.033593281	1.473747573	0.294190484	0.531371379
Itr_chr01	1789726	C	C	C/T	C					151	133	0.115620176	0.08808445	0.132450331	0.07518797	-0.057262361	0.204959008	0.688332989	0.294190484	0.531371379
Itr_chr01	1790200	G	G	G	G					103	133	0.123439667	0.093364479	0.067961165	0.105263158	0.037301993	0.436712657	0.359804221	0.294190484	0.531371379
Itr_chr01	1790915	ATAGTTAGT	A	A	A					101	142	0.126063311	0.092874076	0.04950495	0.056338028	0.006833078	0.884623075	0.053241736	0.294190484	0.531371379
Itr_chr01	1791121	C	C	C	C					150	184	0.112318841	0.083768116	0.053333333	0.119565217	0.066231884	0.116776645	0.932644007	0.294190484	0.531371379
Itr_chr01	1791238	A	A	A	A					175	204	0.112605042	0.08254902	0.097142857	0.098039216	0.000896359	0.979604079	0.008949415	0.294190484	0.531371379
Itr_chr01	1791395	A	A	A	A					156	181	0.112480521	0.084891628	0.032051282	0.066298343	0.03424706	0.429114177	0.367427137	0.294190484	0.531371379	Itr_chr01CG00970=MODERATE	Itr_chr01CG00970=missense_variant	Itr_chr01CG00970=c.454A>G	Itr_chr01CG00970=p.Asn152Asp
Itr_chr01	1792152	C	C	C	C					146	190	0.113121846	0.08594088	0.075342466	0.084210526	0.008868061	0.837232553	0.077153894	0.294190484	0.531371379	Itr_chr01CG00970=MODERATE	Itr_chr01CG00970=missense_variant	Itr_chr01CG00970=c.602C>A	Itr_chr01CG00970=p.Thr201Asn
Itr_chr01	1792338	T	T	T	T					159	182	0.10937176	0.083419725	0.062893082	0.065934066	0.003040984	0.945410918	0.024379387	0.294190484	0.531371379	Itr_chr01CG00970=MODERATE	Itr_chr01CG00970=missense_variant	Itr_chr01CG00970=c.788T>C	Itr_chr01CG00970=p.Ile263Thr
Itr_chr01	1793609	C	C	C	C					74	97	0.134717191	0.103092784	0.094594595	0.06185567	-0.032738924	0.530693861	0.275155936	0.294190484	0.531371379
Itr_chr01	1797834	A	A	A/T	A/T					68	99	0.139780154	0.101901367	0.176470588	0.212121212	0.035650624	0.515096981	0.288110996	0.294190484	0.531371379
Itr_chr01	1797991	G	A	G/A	G/A					94	108	0.133175729	0.098502758	0.159574468	0.222222222	0.062647754	0.207558488	0.682859501	0.294190484	0.531371379
Itr_chr01	1798112	C	T	C/T	C/T					89	112	0.128511236	0.097913323	0.168539326	0.151785714	-0.016753612	0.734453109	0.134035926	0.294190484	0.531371379
Itr_chr01	1798427	C	C	C/T	C/T					91	110	0.13036963	0.097402597	0.153846154	0.2	0.046153846	0.350329934	0.455522753	0.294190484	0.531371379
Itr_chr01	1799374	A	A	A/G	A					145	199	0.115092705	0.085115231	0.137931034	0.090452261	-0.047478773	0.264347131	0.577825399	0.294190484	0.531371379
Itr_chr01	1799485	C	C	C	C					152	198	0.106525784	0.081073897	0.046052632	0.116161616	0.070108985	0.089582084	1.047778841	0.294190484	0.531371379
Itr_chr01	1799598	G	G	G/A	G					137	170	0.11197939	0.087033061	0.145985401	0.123529412	-0.02245599	0.608278344	0.215897645	0.294190484	0.531371379
Itr_chr01	1799651	G	G	G	G					123	148	0.116128323	0.08899143	0.032520325	0.060810811	0.028290486	0.531293741	0.2746653	0.294190484	0.531371379
Itr_chr01	1800358	C	C	C	C					104	118	0.121088657	0.09142764	0.057692308	0.084745763	0.027053455	0.594281144	0.226008049	0.275425151	0.559996403
Itr_chr01	1800874	C	C	C/A	C					123	176	0.115992239	0.08873799	0.138211382	0.107954545	-0.030256837	0.50209958	0.299210142	0.275425151	0.559996403
Itr_chr01	1800921	T	T	T	T					101	149	0.124327198	0.091966244	0.089108911	0.046979866	-0.042129045	0.354529094	0.450348119	0.275425151	0.559996403
Itr_chr01	1800935	C	G	G	G					100	148	0.122162162	0.092162162	0.11	0.027027027	-0.082972973	0.080183963	1.095912482	0.275425151	0.559996403
Itr_chr01	1800990	C	C	C/A	C					107	144	0.124156282	0.091575805	0.140186916	0.069444444	-0.070742471	0.133373325	0.874931021	0.275425151	0.559996403
Itr_chr01	1801106	G	G	G	G					116	140	0.122413793	0.092118227	0.060344828	0.092857143	0.032512315	0.49310138	0.307063782	0.275425151	0.559996403
Itr_chr01	1801118	G	G	G	G					108	140	0.11957672	0.091798942	0.046296296	0.092857143	0.046560847	0.315736853	0.500674725	0.275425151	0.559996403
Itr_chr01	1801227	T	T	T/C	T					138	161	0.113871636	0.085921325	0.123188406	0.093167702	-0.030020704	0.50229954	0.299037219	0.275425151	0.559996403
Itr_chr01	1801736	C	C	C/T	C					150	188	0.114184397	0.085531915	0.14	0.095744681	-0.044255319	0.292341532	0.534109482	0.275425151	0.559996403
Itr_chr01	1801775	GAGTA	GAGTA	GAGTA	GAGTA					138	177	0.11262589	0.085728322	0.065217391	0.11299435	0.047776959	0.280743851	0.551689747	0.275425151	0.559996403
Itr_chr01	1801886	G	G	G	G					125	167	0.118131737	0.087808383	0.04	0.053892216	0.013892216	0.762647471	0.117676166	0.275425151	0.559996403
Itr_chr01	1802003	C	C	C/T	C			QTL	QTL	140	200	0.109285714	0.085	0.171428571	0.055	-0.116428571	0.00519896	2.284083507	0.275425151	0.559996403
Itr_chr01	1802244	G	G	G	G					153	192	0.113970588	0.087009804	0.078431373	0.104166667	0.025735294	0.560087982	0.251743746	0.275425151	0.559996403
Itr_chr01	1802340	C	C	C/T	C			QTL	QTL	154	180	0.112337662	0.086363636	0.175324675	0.033333333	-0.141991342	0.00059988	3.2219356	0.275425151	0.559996403
Itr_chr01	1802461	G	G	G/A	G					164	169	0.111199307	0.08626786	0.134146341	0.076923077	-0.057223265	0.185762847	0.731041141	0.275425151	0.559996403
Itr_chr01	1802847	G	G	G	G					175	201	0.109253731	0.080881308	0.125714286	0.094527363	-0.031186923	0.456708658	0.340360755	0.275425151	0.559996403
Itr_chr01	1803319	C	C	C	C/T					156	162	0.109924027	0.085470085	0.108974359	0.160493827	0.051519468	0.24895021	0.603887503	0.275425151	0.559996403
Itr_chr01	1803593	C	C	C	C					143	184	0.111926117	0.086272423	0.048951049	0.065217391	0.016266342	0.712257548	0.147362939	0.275425151	0.559996403	Itr_chr01CG00990=MODERATE	Itr_chr01CG00990=missense_variant	Itr_chr01CG00990=c.28G>T	Itr_chr01CG00990=p.Gly10Cys
Itr_chr01	1803636	C	C	C	C					146	201	0.110883936	0.08515641	0.116438356	0.049751244	-0.066687112	0.118976205	0.924539889	0.275425151	0.559996403
Itr_chr01	1803937	G	G	G	G					138	148	0.112612613	0.089698394	0.036231884	0.054054054	0.01782217	0.685662867	0.163889369	0.275425151	0.559996403
Itr_chr01	1804026	G	G	G/A	G/A					111	131	0.123994223	0.093734956	0.171171171	0.190839695	0.019668523	0.672265547	0.172459145	0.275425151	0.559996403
Itr_chr01	1804243	C	C	C/G	C					133	202	0.110734758	0.083972307	0.135338346	0.054455446	-0.0808829	0.060987802	1.214757015	0.275425151	0.559996403
Itr_chr01	1804829	C	C	C/T	C/T					51	70	0.156862745	0.117927171	0.098039216	0.157142857	0.059103641	0.312337532	0.505375825	0.275425151	0.559996403
Itr_chr01	1805437	A	A	A	A					94	116	0.125825385	0.096661775	0.042553191	0.060344828	0.017791636	0.724455109	0.139988521	0.275425151	0.559996403
Itr_chr01	1806709	C	C	C/T	C				QTL	153	192	0.108660131	0.083026961	0.163398693	0.0625	-0.100898693	0.016596681	1.779978762	0.275425151	0.559996403
Itr_chr01	1807286	G	G	G	G					129	191	0.117983684	0.087178863	0.062015504	0.089005236	0.026989732	0.546490702	0.262417223	0.275425151	0.559996403
Itr_chr01	1807855	T	T	T	T					148	206	0.109944896	0.08278667	0.081081081	0.053398058	-0.027683023	0.515096981	0.288110996	0.275425151	0.559996403
Itr_chr01	1807959	G	G	G	G/C					139	181	0.111013951	0.085297508	0.086330935	0.165745856	0.079414921	0.066986603	1.174012048	0.275425151	0.559996403
Itr_chr01	1807960	T	T	T	T/A					135	179	0.112104283	0.084171322	0.088888889	0.167597765	0.078708876	0.064987003	1.187173494	0.275425151	0.559996403
Itr_chr01	1807961	T	T	T	T/TTACCATGTAA					115	152	0.117048055	0.090217391	0.069565217	0.157894737	0.088329519	0.053989202	1.26769309	0.275425151	0.559996403
Itr_chr01	1808257	AAAG	AAAG	AAAG	AAAG					107	166	0.121326427	0.091374845	0.093457944	0.048192771	-0.045265173	0.333733253	0.476600518	0.275425151	0.559996403
Itr_chr01	1808538	A	A	A/T	A					84	101	0.13107025	0.099363508	0.119047619	0.04950495	-0.069542669	0.179564087	0.745780518	0.275425151	0.559996403
Itr_chr01	1808760	T	T	T/C	T					116	113	0.124580409	0.093683247	0.172413793	0.079646018	-0.092767775	0.053989202	1.26769309	0.275425151	0.559996403
Itr_chr01	1809871	G	G	G/A	G/A					90	122	0.12276867	0.094717668	0.111111111	0.114754098	0.003642987	0.948610278	0.022912174	0.275425151	0.559996403
Itr_chr01	1809969	G	G	G	G					112	130	0.121840659	0.091483516	0.089285714	0.1	0.010714286	0.831633673	0.080067934	0.275425151	0.559996403
Itr_chr01	1810003	G	G	G/A	G					109	146	0.112668091	0.091114742	0.119266055	0.04109589	-0.078170165	0.097380524	1.011527893	0.275425151	0.559996403
Itr_chr01	1812042	C	C	C	C					134	167	0.114710877	0.086424167	0.089552239	0.05988024	-0.029671999	0.50209958	0.299210142	0.275425151	0.559996403
Itr_chr01	1813505	T	T	T	T/TAAAAA				QTL	110	145	0.117868339	0.090282132	0.063636364	0.172413793	0.108777429	0.019796041	1.70342166	0.275425151	0.559996403
Itr_chr01	1814774	G	G	G	G					150	184	0.111594203	0.083768116	0.066666667	0.081521739	0.014855072	0.727254549	0.138313553	0.275425151	0.559996403
Itr_chr01	1815112	C	C	C	C					150	174	0.114022989	0.085517241	0.053333333	0.086206897	0.032873563	0.454709058	0.342266394	0.275425151	0.559996403
Itr_chr01	1816077	C	C	C/G	C/G					133	179	0.115176209	0.088713404	0.195488722	0.162011173	-0.033477549	0.458108378	0.339031765	0.275425151	0.559996403
Itr_chr01	1816481	C	C	C	C/T					110	139	0.116677567	0.089797253	0.109090909	0.172661871	0.063570961	0.174965007	0.757048802	0.275425151	0.559996403
Itr_chr01	1816577	T	T	T	T					87	107	0.129444623	0.098506821	0.068965517	0.074766355	0.005800838	0.911817636	0.040092012	0.275425151	0.559996403
Itr_chr01	1816714	C	C	C/G	C					140	170	0.116386555	0.08487395	0.164285714	0.117647059	-0.046638655	0.282743451	0.548607445	0.275425151	0.559996403
Itr_chr01	1816941	G	G	G	G/T			QTL	QTL	102	146	0.122213269	0.0909213	0.058823529	0.191780822	0.132957293	0.00519896	2.284083507	0.275425151	0.559996403
Itr_chr01	1816972	C	C	C	C					121	160	0.117303719	0.090495868	0.107438017	0.06875	-0.038688017	0.402919416	0.394781804	0.275425151	0.559996403
Itr_chr01	1817648	T	A	A	A					158	219	0.110080342	0.082683082	0.082278481	0.077625571	-0.00465291	0.918416317	0.036960409	0.275425151	0.559996403
Itr_chr01	1817779	G	G	G	G					126	151	0.112687901	0.087459266	0.095238095	0.105960265	0.01072217	0.816436713	0.088077475	0.275425151	0.559996403
Itr_chr01	1817782	GAGTTGGACCCACAATTTAGAGAGAA	GAGTTGGACCCACAATTTAGAGAGAA	GAGTTGGACCCACAATTTAGAGAGAA/G	GAGTTGGACCCACAATTTAGAGAGAA/G					118	133	0.122084873	0.092391997	0.144067797	0.105263158	-0.038804639	0.399720056	0.39824406	0.275425151	0.559996403
Itr_chr01	1818071	T	T	T/A	T/A					119	132	0.119556914	0.090208811	0.151260504	0.174242424	0.02298192	0.610277944	0.214472325	0.275425151	0.559996403
Itr_chr01	1818116	G	G	G	G					115	125	0.120347826	0.091130435	0.069565217	0.08	0.010434783	0.830833833	0.080485826	0.275425151	0.559996403
Itr_chr01	1824514	G	G	G	G/A					92	111	0.12769291	0.099686643	0.065217391	0.126126126	0.060908735	0.223355329	0.651003681	0.275425151	0.559996403
Itr_chr01	1824575	G	G	G/A	G/A					79	86	0.141301148	0.106417427	0.126582278	0.162790698	0.036208419	0.482503499	0.316499533	0.275425151	0.559996403
Itr_chr01	1825583	G	G	G/A	G					98	128	0.125637755	0.095982143	0.12244898	0.109375	-0.01307398	0.795240952	0.099501264	0.275425151	0.559996403
Itr_chr01	1825584	C	C	C/T	C					99	128	0.12365846	0.093592172	0.111111111	0.1015625	-0.009548611	0.845430914	0.072921876	0.275425151	0.559996403
Itr_chr01	1825601	C	C	C/T	C/T					106	134	0.123063926	0.092649958	0.141509434	0.119402985	-0.022106449	0.629074185	0.201298136	0.275425151	0.559996403
Itr_chr01	1826222	G	G	G	G					81	91	0.138787139	0.104463438	0.074074074	0.076923077	0.002849003	0.966006799	0.015019817	0.275425151	0.559996403
Itr_chr01	1826254	T	T	T	T					89	106	0.128471486	0.097095612	0.08988764	0.037735849	-0.052151791	0.289542092	0.538288293	0.275425151	0.559996403
Itr_chr01	1826451	C	C	C	C					119	153	0.116713352	0.088702148	0.100840336	0.032679739	-0.068160598	0.131973605	0.879512919	0.275425151	0.559996403
Itr_chr01	1826710	C	C	C/T	C/T					129	145	0.116225608	0.089708634	0.131782946	0.144827586	0.01304464	0.774645071	0.110897238	0.275425151	0.559996403
Itr_chr01	1827119	T	T	T	T					169	197	0.110023128	0.082780164	0.106508876	0.065989848	-0.040519028	0.344531094	0.462771577	0.275425151	0.559996403
Itr_chr01	1827212	C	C	C	C					125	161	0.113043478	0.087701863	0.104	0.093167702	-0.010832298	0.804039192	0.094722781	0.275425151	0.559996403
Itr_chr01	1827902	G	G	G/A	G/A					72	115	0.131884058	0.100603865	0.097222222	0.139130435	0.041908213	0.412717457	0.384347162	0.275425151	0.559996403
Itr_chr01	1827914	A	A	A/G	A/G					74	124	0.132737576	0.099171752	0.135135135	0.153225806	0.018090671	0.724455109	0.139988521	0.275425151	0.559996403
Itr_chr01	1827947	A	A	A	A/G					94	133	0.127259638	0.093745001	0.095744681	0.142857143	0.047112462	0.329534093	0.482099647	0.275425151	0.559996403
Itr_chr01	1828011	C	C	C/T	C/T					77	114	0.133401686	0.101389838	0.142857143	0.122807018	-0.020050125	0.709458108	0.149073243	0.275425151	0.559996403
Itr_chr01	1828099	C	C	C/T	C					99	110	0.127272727	0.096969697	0.141414141	0.054545455	-0.086868687	0.079584083	1.099173782	0.275425151	0.559996403
Itr_chr01	1828204	A	A	A	A					91	121	0.128961947	0.098719462	0.032967033	0.049586777	0.016619744	0.736852629	0.132619362	0.275425151	0.559996403
Itr_chr01	1828375	C	C	C	C					98	132	0.123222016	0.095083488	0.12244898	0.121212121	-0.001236858	0.980603879	0.008506393	0.275425151	0.559996403
Itr_chr01	1828397	A	A	A/G	A					116	155	0.116017798	0.088431591	0.112068966	0.096774194	-0.015294772	0.734853029	0.133799511	0.275425151	0.559996403
Itr_chr01	1828548	C	C	C	C					140	190	0.111654135	0.085338346	0.085714286	0.110526316	0.02481203	0.584483103	0.233228039	0.275425151	0.559996403
Itr_chr01	1828758	C	C	C/G	C/G					124	142	0.1175602	0.090527033	0.161290323	0.147887324	-0.013402999	0.76244751	0.117790049	0.275425151	0.559996403
Itr_chr01	1829186	T	T	T	T					129	168	0.116971207	0.089562569	0.07751938	0.06547619	-0.012043189	0.788242352	0.103340235	0.275425151	0.559996403
Itr_chr01	1831592	TTCCTCGGGCG	TTCCTCGGGCG	TTCCTCGGGCG/T	TTCCTCGGGCG					111	110	0.127518428	0.091482391	0.126126126	0.090909091	-0.035217035	0.50869826	0.293539748	0.275425151	0.559996403
Itr_chr01	1834149	G	G	G	G					142	214	0.109648545	0.082335132	0.091549296	0.074766355	-0.016782941	0.687462507	0.162750982	0.275425151	0.559996403
Itr_chr01	1834300	A	G	G	G					182	205	0.108094345	0.082256768	0.032967033	0.063414634	0.030447601	0.460707858	0.33657438	0.275425151	0.559996403
Itr_chr01	1834651	A	C	C	C					93	154	0.124563608	0.092305544	0.064516129	0.11038961	0.045873481	0.346930614	0.459757375	0.275425151	0.559996403
Itr_chr01	1835314	G	G	G/A	G					87	106	0.132617653	0.099653004	0.149425287	0.094339623	-0.055085665	0.270745851	0.56743819	0.275425151	0.559996403
Itr_chr01	1837137	G	A	G/A	G/A					79	105	0.135985533	0.101748041	0.17721519	0.171428571	-0.005786618	0.926614677	0.033100825	0.275425151	0.559996403
Itr_chr01	1837151	C	G	C/G	C/G					87	114	0.126739262	0.097096189	0.16091954	0.166666667	0.005747126	0.895620876	0.047875792	0.275425151	0.559996403
Itr_chr01	1837155	A	G	A/G	A/G					90	112	0.126587302	0.096230159	0.155555556	0.160714286	0.00515873	0.911617676	0.040187262	0.275425151	0.559996403
Itr_chr01	1837787	C	T	T	T					173	194	0.111524939	0.08339789	0.075144509	0.06185567	-0.013288839	0.75424915	0.12248517	0.275425151	0.559996403
Itr_chr01	1838107	C	G	G	G					160	177	0.111440678	0.083545198	0.06875	0.06779661	-0.00095339	0.982403519	0.00771009	0.275425151	0.559996403
Itr_chr01	1838662	T	T	T	T					134	196	0.111635699	0.085135547	0.082089552	0.12244898	0.040359427	0.356328734	0.448149155	0.275425151	0.559996403
Itr_chr01	1838752	C	C	C	C					124	179	0.118444765	0.089430528	0.056451613	0.055865922	-0.000585691	0.99120176	0.003837936	0.275425151	0.559996403
Itr_chr01	1838759	G	G	G	G					123	178	0.116652964	0.088837124	0.056910569	0.056179775	-0.000730794	0.986802639	0.005769698	0.275425151	0.559996403
Itr_chr01	1838798	T	T	T	T					135	174	0.112005109	0.086590038	0.074074074	0.091954023	0.017879949	0.691461708	0.160231866	0.275425151	0.559996403
Itr_chr01	1840597	C	C	C/T	C					72	114	0.131578947	0.102339181	0.125	0.035087719	-0.089912281	0.089982004	1.045844341	0.245537666	0.609881877
Itr_chr01	1840620	G	G	G	G					89	140	0.126725522	0.094863563	0.04494382	0.064285714	0.019341894	0.695660868	0.157602426	0.245537666	0.609881877
Itr_chr01	1840853	AACTAAATTC	AACTAAATTC	AACTAAATTC	AACTAAATTC					187	204	0.10828877	0.082442068	0.048128342	0.053921569	0.005793226	0.891021796	0.050111672	0.245537666	0.609881877
Itr_chr01	1840927	A	A	A	A					161	177	0.111871425	0.085342317	0.086956522	0.06779661	-0.019159912	0.657668466	0.181992981	0.245537666	0.609881877
Itr_chr01	1841982	T	T	T	T					69	88	0.138339921	0.104578393	0	0.079545455	0.079545455	0.139972006	0.853958815	0.245537666	0.609881877
Itr_chr01	1842022	T	T	T	T					81	115	0.130756844	0.098443371	0.049382716	0.052173913	0.002791197	0.964007199	0.015919723	0.245537666	0.609881877
Itr_chr01	1842569	C	C	C/T	C					52	60	0.158974359	0.120512821	0.134615385	0.033333333	-0.101282051	0.101179764	0.994906338	0.245537666	0.609881877
Itr_chr01	1842577	T	T	T/G	T/G					58	62	0.157953281	0.112903226	0.120689655	0.161290323	0.040600667	0.480703859	0.318122391	0.245537666	0.609881877
Itr_chr01	1843078	T	T	T/A	T					84	140	0.123809524	0.095238095	0.142857143	0.064285714	-0.078571429	0.109978004	0.958694165	0.245537666	0.609881877
Itr_chr01	1847930	G	G	G/A	G					64	94	0.139295213	0.107047872	0.140625	0.042553191	-0.098071809	0.069786043	1.156231428	0.245537666	0.609881877
Itr_chr01	1847978	C	C	C/T	C				QTL	76	115	0.132036613	0.101258581	0.131578947	0.026086957	-0.105491991	0.042991402	1.366618395	0.245537666	0.609881877
Itr_chr01	1848069	C	C	C	C					118	164	0.119367507	0.090223233	0.084745763	0.06097561	-0.023770153	0.604879024	0.218331476	0.245537666	0.609881877
Itr_chr01	1849054	T	C	C	C					57	74	0.152441916	0.113560929	0.035087719	0.040540541	0.005452821	0.940011998	0.026866603	0.245537666	0.609881877
Itr_chr01	1849137	G	G	G/A	G					55	55	0.163636364	0.127272727	0.145454545	0.072727273	-0.072727273	0.296940612	0.527330401	0.245537666	0.609881877
Itr_chr01	1849155	C	C	C/A	C/A					54	54	0.166666667	0.111111111	0.111111111	0.12962963	0.018518519	0.871825635	0.059570365	0.245537666	0.609881877
Itr_chr01	1849628	G	G	G/A	G					76	128	0.129934211	0.098273026	0.105263158	0.0546875	-0.050575658	0.315736853	0.500674725	0.245537666	0.609881877
Itr_chr01	1849698	AT	AT	AT	AT					66	120	0.134848485	0.104545455	0.151515152	0.141666667	-0.009848485	0.841031794	0.075187586	0.245537666	0.609881877	Itr_chr01CG01030=HIGH	Itr_chr01CG01030=frameshift_variant	Itr_chr01CG01030=c.25delA	Itr_chr01CG01030=p.Ile9fs
Itr_chr01	1849870	CG	CG	CG	CG					92	149	0.124306974	0.093303181	0.086956522	0.060402685	-0.026553837	0.583483303	0.233971567	0.245537666	0.609881877
Itr_chr01	1850004	T	T	T/A	T				QTL	130	190	0.114574899	0.086234818	0.130769231	0.026315789	-0.104453441	0.019596081	1.707830779	0.245537666	0.609881877
Itr_chr01	1851080	T	T	T	T					155	224	0.110109447	0.081826037	0.090322581	0.0625	-0.027822581	0.50369926	0.297828687	0.245537666	0.609881877
Itr_chr01	1851293	ACTTGC	ACTTGC	ACTTGC	ACTTGC					166	211	0.107948381	0.082081882	0.090361446	0.061611374	-0.028750071	0.486302739	0.313093284	0.245537666	0.609881877
Itr_chr01	1851676	GATAATAAGAAGA	GATAATAAGAAGA	GATAATAAGAAGA	GATAATAAGAAGA					162	168	0.112433862	0.082231041	0.055555556	0.047619048	-0.007936508	0.874825035	0.058078797	0.245537666	0.609881877
Itr_chr01	1853605	A	A	A	A/G					67	69	0.149686351	0.10620809	0.014925373	0.115942029	0.101016656	0.067586483	1.170140154	0.245537666	0.609881877
Itr_chr01	1854084	C	C	C	C					136	158	0.114110201	0.087025316	0.095588235	0.050632911	-0.044955324	0.307138572	0.512665639	0.245537666	0.609881877
Itr_chr01	1854139	G	G	G/T	G					150	151	0.113554084	0.085739514	0.126666667	0.086092715	-0.040573951	0.330733853	0.480521349	0.245537666	0.609881877
Itr_chr01	1854470	G	G	G	G					181	227	0.106700416	0.080268698	0.132596685	0.079295154	-0.053301531	0.196360728	0.706945367	0.245537666	0.609881877
Itr_chr01	1854531	G	G	G/A	G				QTL	177	211	0.109192171	0.082041396	0.169491525	0.085308057	-0.084183469	0.046390722	1.33356887	0.245537666	0.609881877
Itr_chr01	1854567	T	T	T	T					167	198	0.109598984	0.083106514	0.05988024	0.050505051	-0.009375189	0.827834433	0.082056513	0.245537666	0.609881877
Itr_chr01	1857937	A	A	A	A					156	197	0.109234674	0.082845243	0.096153846	0.081218274	-0.014935572	0.722455509	0.141188893	0.245537666	0.609881877
Itr_chr01	1858570	C	C	C	C					195	225	0.106324786	0.081709402	0.071794872	0.084444444	0.012649573	0.75684863	0.120990971	0.245537666	0.609881877
Itr_chr01	1858615	A	A	A	A					187	207	0.106254359	0.081092252	0.090909091	0.101449275	0.010540184	0.807838432	0.092675489	0.245537666	0.609881877
Itr_chr01	1858959	G	G	G	G					181	229	0.104272721	0.079036889	0.077348066	0.109170306	0.031822239	0.435912817	0.360600361	0.245537666	0.609881877	Itr_chr01CG01040=MODERATE	Itr_chr01CG01040=missense_variant	Itr_chr01CG01040=c.417G>T	Itr_chr01CG01040=p.Leu139Phe
Itr_chr01	1860097	A	A	A	A					157	195	0.109194839	0.082639229	0.127388535	0.056410256	-0.070978279	0.097580484	1.010637033	0.238806126	0.621954536
Itr_chr01	1862795	A	A	A	A					165	200	0.107878788	0.083636364	0.048484848	0.115	0.066515152	0.116976605	0.931900988	0.238806126	0.621954536
Itr_chr01	1863446	A	A	A	A					155	209	0.107207902	0.083593147	0.064516129	0.076555024	0.012038895	0.785842831	0.104664304	0.238806126	0.621954536
Itr_chr01	1863998	A	G	A/G	A/G					80	127	0.129232283	0.09773622	0.175	0.149606299	-0.025393701	0.620675865	0.207135142	0.238806126	0.621954536
Itr_chr01	1864293	A	A	A	A					131	156	0.117880211	0.08763946	0.06870229	0.096153846	0.027451556	0.542491502	0.265607061	0.238806126	0.621954536
Itr_chr01	1864428	C	C	C/T	C/T					94	127	0.127910873	0.096163511	0.138297872	0.149606299	0.011308427	0.817436513	0.087545967	0.238806126	0.621954536
Itr_chr01	1864541	TCA	TCA	TCA/T	TCA/T					113	161	0.118452152	0.089265102	0.10619469	0.118012422	0.011817732	0.791241752	0.101690804	0.238806126	0.621954536
Itr_chr01	1865001	C	C	C	C					100	139	0.128057554	0.09647482	0.09	0.050359712	-0.039640288	0.400919816	0.396942478	0.238806126	0.621954536
Itr_chr01	1865315	C	C	C	C/T					130	171	0.113585245	0.085290148	0.115384615	0.152046784	0.036662168	0.399320136	0.39867879	0.238806126	0.621954536
Itr_chr01	1866967	C	C	C	C					82	119	0.12789506	0.099713056	0.06097561	0.067226891	0.006251281	0.908818236	0.041522967	0.238806126	0.621954536
Itr_chr01	1866973	A	A	A	A					88	121	0.127066116	0.09607438	0.056818182	0.115702479	0.058884298	0.234753049	0.629388758	0.238806126	0.621954536
Itr_chr01	1867089	A	A	A	A					125	183	0.11589071	0.088612022	0.056	0.038251366	-0.017748634	0.677264547	0.169241658	0.238806126	0.621954536
Itr_chr01	1867230	C	C	C/T	C				QTL	119	152	0.117260062	0.089119858	0.134453782	0.039473684	-0.094980097	0.037592482	1.424899005	0.238806126	0.621954536
Itr_chr01	1867517	T	T	T/C	T				QTL	155	170	0.114231499	0.087286528	0.161290323	0.064705882	-0.09658444	0.029794041	1.525870586	0.238806126	0.621954536
Itr_chr01	1869379	C	C	C	C					70	95	0.139849624	0.104511278	0.1	0.063157895	-0.036842105	0.51189762	0.290816889	0.238806126	0.621954536
Itr_chr01	1869510	T	T	T/TAAAAAA	T					87	84	0.137110016	0.102627258	0.126436782	0.071428571	-0.05500821	0.299140172	0.524125261	0.238806126	0.621954536
Itr_chr01	1869512	A	A	A/T	A					114	143	0.117102196	0.090786407	0.131578947	0.090909091	-0.040669856	0.368926215	0.433060484	0.238806126	0.621954536
Itr_chr01	1869614	G	G	G	G					131	133	0.119726798	0.089881192	0.083969466	0.060150376	-0.02381909	0.591281744	0.22820553	0.238806126	0.621954536
Itr_chr01	1869650	G	G	G	G					142	136	0.118268434	0.089167357	0.091549296	0.073529412	-0.018019884	0.686262747	0.163509575	0.238806126	0.621954536
Itr_chr01	1869763	AT	AT	AT/A	AT					118	158	0.118751341	0.089143961	0.161016949	0.088607595	-0.072409354	0.108978204	0.962660352	0.238806126	0.621954536
Itr_chr01	1869864	G	G	G/A	G/A				QTL	65	99	0.138927739	0.103341103	0.261538462	0.131313131	-0.13022533	0.015596881	1.806962252	0.238806126	0.621954536
Itr_chr01	1869936	C	C	C	C					111	135	0.119319319	0.091291291	0.108108108	0.103703704	-0.004404404	0.926814637	0.033007116	0.238806126	0.621954536
Itr_chr01	1869956	G	G	G/A	G				QTL	123	153	0.119400606	0.089271481	0.154471545	0.058823529	-0.095648015	0.037392521	1.427215248	0.238806126	0.621954536
Itr_chr01	1870029	C	C	C/A	C					168	166	0.11259323	0.085126219	0.136904762	0.078313253	-0.058591509	0.175164967	0.756552748	0.238806126	0.621954536
Itr_chr01	1872610	C	C	C	C					100	109	0.126788991	0.095963303	0.08	0.073394495	-0.006605505	0.889022196	0.051087396	0.238806126	0.621954536
Itr_chr01	1873785	T	T	T	T/TCA					181	184	0.11139803	0.083503483	0.066298343	0.135869565	0.069571223	0.104579084	0.980555166	0.238806126	0.621954536
Itr_chr01	1875818	A	A	A	A					168	187	0.110166794	0.083747135	0.119047619	0.096256684	-0.022790935	0.581483703	0.235462452	0.238806126	0.621954536
Itr_chr01	1876525	G	G	G	G					187	198	0.108140226	0.082590612	0.101604278	0.075757576	-0.025846702	0.553689262	0.256733899	0.238806126	0.621954536
Itr_chr01	1876667	C	C	C	C					155	191	0.107887181	0.082925182	0.090322581	0.094240838	0.003918257	0.931613677	0.030764144	0.238806126	0.621954536
Itr_chr01	1876807	AAGG	AAGG	AAGG/A	AAGG					115	155	0.120056101	0.091725105	0.113043478	0.077419355	-0.035624123	0.446910618	0.349779327	0.238806126	0.621954536
Itr_chr01	1877137	AAATAAAGC	AAATAAAGC	AAATAAAGC/A	AAATAAAGC					68	76	0.143188854	0.106037152	0.117647059	0.092105263	-0.025541796	0.636072785	0.196493185	0.238806126	0.621954536
Itr_chr01	1877182	G	G	G/A	G					66	75	0.143636364	0.10969697	0.106060606	0.093333333	-0.012727273	0.823235353	0.084475988	0.238806126	0.621954536
Itr_chr01	1877636	T	T	T	T					127	185	0.113300702	0.087210045	0.094488189	0.113513514	0.019025325	0.685062987	0.164269496	0.238806126	0.621954536
Itr_chr01	1877790	C	C	C	C/T					163	186	0.114222574	0.085064978	0.110429448	0.150537634	0.040108187	0.338332334	0.470656496	0.238806126	0.621954536
Itr_chr01	1878487	G	G	G/T	G					113	140	0.118457649	0.088053097	0.150442478	0.085714286	-0.064728192	0.160367926	0.794882486	0.238806126	0.621954536
Itr_chr01	1878632	C	C	C/T	C				QTL	125	144	0.118333333	0.088777778	0.136	0.041666667	-0.094333333	0.036592681	1.436605765	0.238806126	0.621954536
Itr_chr01	1879227	A	A	A/G	A				QTL	97	106	0.13032484	0.097646372	0.195876289	0.094339623	-0.101536666	0.037592482	1.424899005	0.238806126	0.621954536
Itr_chr01	1879242	C	C	C/T	C				QTL	93	107	0.133152447	0.098583057	0.193548387	0.074766355	-0.118782032	0.021395721	1.669673077	0.238806126	0.621954536
Itr_chr01	1879308	C	C	C/T	C			QTL	QTL	117	108	0.123219373	0.096153846	0.222222222	0.074074074	-0.148148148	0.00179964	2.744814345	0.238806126	0.621954536
Itr_chr01	1879818	G	G	G	G					99	142	0.123346137	0.095177123	0.070707071	0.035211268	-0.035495803	0.459708058	0.337517883	0.238806126	0.621954536
Itr_chr01	1880154	TAAC	TAAC	TAAC/T	TAAC			QTL	QTL	124	153	0.115011596	0.086654016	0.169354839	0.045751634	-0.123603205	0.00659868	2.180542915	0.237925558	0.623558903
Itr_chr01	1880296	G	G	G/T	G			QTL	QTL	137	148	0.117873348	0.089761294	0.160583942	0.040540541	-0.120043401	0.0089982	2.045844341	0.237925558	0.623558903
Itr_chr01	1880464	C	C	C/T	C				QTL	162	196	0.108780549	0.082892416	0.154320988	0.071428571	-0.082892416	0.050589882	1.295936333	0.237925558	0.623558903
Itr_chr01	1880485	T	T	T/C	T				QTL	174	182	0.108121763	0.082733359	0.155172414	0.065934066	-0.089238348	0.034393121	1.463528408	0.237925558	0.623558903
Itr_chr01	1880520	C	C	C	C					149	171	0.112563287	0.083990737	0.087248322	0.093567251	0.006318929	0.888822236	0.051185089	0.237925558	0.623558903
Itr_chr01	1880853	C	C	C	C					161	123	0.118921376	0.089784376	0.074534161	0.097560976	0.023026814	0.614677065	0.211352991	0.237925558	0.623558903
Itr_chr01	1880939	T	T	T/A	T					98	106	0.125529457	0.094917212	0.163265306	0.103773585	-0.059491721	0.215556889	0.666438094	0.237925558	0.623558903
Itr_chr01	1880947	C	C	C	C					88	95	0.128349282	0.099282297	0.068181818	0.094736842	0.026555024	0.625674865	0.203651291	0.237925558	0.623558903
Itr_chr01	1880962	C	C	C	C/T					61	76	0.150776531	0.111949957	0.049180328	0.144736842	0.095556514	0.090981804	1.041045458	0.237925558	0.623558903
Itr_chr01	1881171	T	C	T/C	C					119	107	0.121338255	0.093300872	0.134453782	0.102803738	-0.031650043	0.51089782	0.29166595	0.237925558	0.623558903
Itr_chr01	1881225	G	G	G/T	G					137	128	0.121521442	0.090556569	0.131386861	0.09375	-0.037636861	0.405718856	0.391774808	0.237925558	0.623558903
Itr_chr01	1881288	G	G	G/A	G					143	152	0.111520059	0.086814501	0.132867133	0.111842105	-0.021025028	0.624675065	0.204345829	0.237925558	0.623558903
Itr_chr01	1881367	C	C	C	C					138	172	0.110043815	0.085861139	0.108695652	0.075581395	-0.033114257	0.464107179	0.333381714	0.237925558	0.623558903
Itr_chr01	1881438	G	G	G	G					122	161	0.11597597	0.089451176	0.073770492	0.062111801	-0.011658691	0.791041792	0.101800572	0.237925558	0.623558903
Itr_chr01	1881785	G	G	G/A	G/A					89	120	0.12752809	0.095692884	0.179775281	0.116666667	-0.063108614	0.194761048	0.710497898	0.237925558	0.623558903
Itr_chr01	1882150	C	C	C/T	C/T					57	75	0.151578947	0.113684211	0.192982456	0.16	-0.032982456	0.556488702	0.254543648	0.237925558	0.623558903
Itr_chr01	1882545	G	G	G	G/T					124	137	0.115669885	0.089533789	0.088709677	0.116788321	0.028078644	0.535692861	0.271084141	0.237925558	0.623558903
Itr_chr01	1882573	G	G	G/T	G				QTL	109	130	0.127805222	0.094071983	0.19266055	0.084615385	-0.108045166	0.024195161	1.616271484	0.237925558	0.623558903
Itr_chr01	1883560	G	G	G	G					102	117	0.125188537	0.095776772	0.058823529	0.034188034	-0.024635495	0.610277944	0.214472325	0.237925558	0.623558903
Itr_chr01	1895777	C	C	C	C					135	171	0.114230019	0.086159844	0.051851852	0.105263158	0.053411306	0.224955009	0.647904332	0.237925558	0.623558903
Itr_chr01	1896313	G	G	G/A	G			QTL	QTL	146	185	0.111699371	0.082932247	0.205479452	0.091891892	-0.11358756	0.00839832	2.075807564	0.237925558	0.623558903
Itr_chr01	1896389	C	C	C/T	C					140	168	0.114285714	0.086904762	0.157142857	0.071428571	-0.085714286	0.056388722	1.248807746	0.237925558	0.623558903
Itr_chr01	1896475	C	C	C	C					135	156	0.111823362	0.086752137	0.118518519	0.057692308	-0.060826211	0.174965007	0.757048802	0.237925558	0.623558903
Itr_chr01	1897043	C	C	C	C					180	190	0.108187135	0.082163743	0.05	0.089473684	0.039473684	0.350129974	0.455770708	0.237925558	0.623558903
Itr_chr01	1897261	G	G	G/A	G					137	219	0.110355631	0.084824851	0.145985401	0.105022831	-0.04096257	0.346330734	0.460508967	0.237925558	0.623558903
Itr_chr01	1897360	G	G	G	G					165	183	0.111773472	0.08355688	0.084848485	0.103825137	0.018976652	0.659668066	0.180674539	0.237925558	0.623558903
Itr_chr01	1897602	G	G	G	G/A					137	164	0.114740965	0.089149012	0.080291971	0.140243902	0.059951932	0.180763847	0.742888424	0.237925558	0.623558903
Itr_chr01	1898044	G	G	G	G/A					108	140	0.115873016	0.090740741	0.064814815	0.142857143	0.078042328	0.093981204	1.026958997	0.237925558	0.623558903
Itr_chr01	1900288	G	G	G	G					57	88	0.153708134	0.112639553	0.105263158	0.045454545	-0.059808612	0.288742252	0.539489661	0.237925558	0.623558903
Itr_chr01	1900798	ACATAATAATAAT	ACATAATAATAAT	ACATAATAATAAT/A	ACATAATAATAAT					110	147	0.117872604	0.088806432	0.1	0.06122449	-0.03877551	0.409518096	0.387726902	0.237925558	0.623558903
Itr_chr01	1901691	G	G	G	G					123	144	0.118563686	0.090108401	0.040650407	0.118055556	0.077405149	0.093181364	1.030670938	0.237925558	0.623558903
Itr_chr01	1901754	C	C	C	C/T					141	161	0.112550108	0.085238536	0.113475177	0.136645963	0.023170785	0.605278944	0.218044434	0.237925558	0.623558903
Itr_chr01	1904350	C	C	C	C					68	85	0.138235294	0.105882353	0.044117647	0.047058824	0.002941176	0.972005599	0.012331233	0.237925558	0.623558903
Itr_chr01	1905477	C	C	C	C					105	144	0.11765873	0.091269841	0.104761905	0.069444444	-0.03531746	0.469306139	0.328543765	0.237925558	0.623558903
Itr_chr01	1905545	C	C	C/T	C/T					82	140	0.126829268	0.094947735	0.109756098	0.142857143	0.033101045	0.50609878	0.295764709	0.237925558	0.623558903
Itr_chr01	1906244	C	C	C	C/T					76	96	0.135416667	0.103618421	0.052631579	0.135416667	0.082785088	0.122775445	0.910888483	0.237925558	0.623558903
Itr_chr01	1906848	C	C	C	C					52	88	0.151223776	0.113636364	0.038461538	0.034090909	-0.004370629	0.944411118	0.024838909	0.237925558	0.623558903
Itr_chr01	1907207	G	G	G	G					110	114	0.120893142	0.092822967	0.072727273	0.087719298	0.014992026	0.74745051	0.126417558	0.237925558	0.623558903
Itr_chr01	1907313	G	G	G	G					98	115	0.128482697	0.098314108	0.091836735	0.034782609	-0.057054126	0.24455109	0.611630398	0.237925558	0.623558903
Itr_chr01	1907969	G	G	G	G					153	181	0.11266385	0.083811794	0.052287582	0.038674033	-0.013613549	0.75204959	0.123753521	0.237925558	0.623558903
Itr_chr01	1908663	G	G	G	G					98	111	0.127964699	0.098547527	0.081632653	0.018018018	-0.063614635	0.200159968	0.698622777	0.237925558	0.623558903
Itr_chr01	1908723	G	G	G	G					62	69	0.148433848	0.111033193	0.048387097	0.072463768	0.024076671	0.660667866	0.180016816	0.237925558	0.623558903
Itr_chr01	1909692	A	A	A	A					115	142	0.11849357	0.091977955	0.095652174	0.084507042	-0.011145132	0.808238352	0.092460545	0.237925558	0.623558903	Itr_chr01CG01090=MODERATE	Itr_chr01CG01090=missense_variant	Itr_chr01CG01090=c.286A>G	Itr_chr01CG01090=p.Lys96Glu
Itr_chr01	1910020	G	G	G	G					157	201	0.109484425	0.083372944	0.082802548	0.134328358	0.05152581	0.229754049	0.638736826	0.237925558	0.623558903
Itr_chr01	1913937	T	T	T	T/TGA					97	96	0.133591065	0.09503866	0.092783505	0.104166667	0.011383162	0.783243351	0.106103283	0.237925558	0.623558903
Itr_chr01	1918310	C	C	C	C					55	55	0.163636364	0.127272727	0.090909091	0.090909091	0	1	0	0.237925558	0.623558903
Itr_chr01	1919027	C	G	C/G	G					117	107	0.12469047	0.095854301	0.136752137	0.056074766	-0.08067737	0.095180964	1.021449902	0.237925558	0.623558903
Itr_chr01	1920182	T	T	T/G	T					73	94	0.139755173	0.105071408	0.109589041	0.074468085	-0.035120956	0.5054989	0.296279785	0.236522317	0.626127876
Itr_chr01	1922943	GA	GA	GA/G	GA					63	69	0.153899241	0.113871636	0.126984127	0.043478261	-0.083505866	0.154969006	0.809755152	0.236522317	0.626127876
Itr_chr01	1925617	G	G	G/T	G			QTL	QTL	80	101	0.13539604	0.101113861	0.1875	0.04950495	-0.13799505	0.00959808	2.017815617	0.236522317	0.626127876
Itr_chr01	1925760	C	C	C	C					129	159	0.115840281	0.086295159	0.054263566	0.081761006	0.02749744	0.538292342	0.268981799	0.236522317	0.626127876
Itr_chr01	1926620	C	G	G	G					109	143	0.121511516	0.09302624	0.073394495	0.076923077	0.003528582	0.938612278	0.027513769	0.236522317	0.626127876
Itr_chr01	1926797	T	T	T	T					84	115	0.128674948	0.098447205	0.035714286	0.052173913	0.016459627	0.74585083	0.127348023	0.236522317	0.626127876
Itr_chr01	1926947	A	A	A	A/ATGCGACTGGTT					99	106	0.12454736	0.094911378	0.090909091	0.132075472	0.041166381	0.422515497	0.374157357	0.236522317	0.626127876
Itr_chr01	1926965	G	G	G/C	G/C					122	148	0.114754098	0.088170137	0.12295082	0.148648649	0.025697829	0.564687063	0.248192162	0.236522317	0.626127876
Itr_chr01	1927103	A	A	A	A					121	146	0.115985509	0.090003396	0.05785124	0.095890411	0.038039171	0.407718456	0.389639629	0.236522317	0.626127876
Itr_chr01	1927805	T	T	T	T					95	96	0.126864035	0.095285088	0.021052632	0.041666667	0.020614035	0.675864827	0.170140154	0.236522317	0.626127876
Itr_chr01	1928255	C	C	C/T	C/T					79	101	0.137611229	0.103396416	0.215189873	0.128712871	-0.086477002	0.094781044	1.023278513	0.236522317	0.626127876
Itr_chr01	1928265	A	A	A	A					85	106	0.129189789	0.098668147	0.082352941	0.028301887	-0.054051054	0.285942811	0.543720817	0.236522317	0.626127876
Itr_chr01	1928922	C	C	C	C					64	79	0.146756329	0.110957278	0.03125	0.113924051	0.082674051	0.144371126	0.840519657	0.236522317	0.626127876
Itr_chr01	1930169	AG	AG	AG	AG					129	159	0.111013602	0.086295159	0.139534884	0.056603774	-0.08293111	0.057988402	1.236658857	0.236522317	0.626127876
Itr_chr01	1930994	C	C	C/G	C					153	210	0.107189542	0.081886088	0.137254902	0.076190476	-0.061064426	0.147170566	0.83217904	0.236522317	0.626127876
Itr_chr01	1932358	C	C	C/T	C				QTL	143	183	0.110130307	0.083725018	0.160839161	0.071038251	-0.089800909	0.034993001	1.456018806	0.236522317	0.626127876
Itr_chr01	1932663	T	T	T	T					147	136	0.113445378	0.089735894	0.081632653	0.066176471	-0.015456182	0.720655869	0.142272072	0.236522317	0.626127876	Itr_chr01CG01130=MODERATE	Itr_chr01CG01130=missense_variant	Itr_chr01CG01130=c.895A>G	Itr_chr01CG01130=p.Ile299Val
Itr_chr01	1933370	A	A	A/C	A					161	180	0.109144237	0.084679089	0.142857143	0.061111111	-0.081746032	0.057588482	1.239664367	0.236522317	0.626127876	Itr_chr01CG01130=MODERATE	Itr_chr01CG01130=missense_variant	Itr_chr01CG01130=c.188T>G	Itr_chr01CG01130=p.Val63Gly
Itr_chr01	1933513	C	C	C	C					160	220	0.10625	0.082954545	0.10625	0.045454545	-0.060795455	0.148170366	0.829238647	0.236522317	0.626127876
Itr_chr01	1933733	A	A	A	A					165	205	0.10864745	0.082039911	0.109090909	0.063414634	-0.045676275	0.277744451	0.556354609	0.236522317	0.626127876
Itr_chr01	1933869	TAAAGAGATATAGTGTCC	TAAAGAGATATAGTGTCC	TAAAGAGATATAGTGTCC	TAAAGAGATATAGTGTCC/T					128	167	0.114333832	0.089025075	0.0625	0.119760479	0.057260479	0.196960608	0.705620624	0.236522317	0.626127876
Itr_chr01	1933979	A	A	A	A/C					137	158	0.113462072	0.087083064	0.072992701	0.14556962	0.07257692	0.101379724	0.994048895	0.236522317	0.626127876
Itr_chr01	1934037	T	T	T/C	T					109	145	0.121923442	0.091996204	0.128440367	0.068965517	-0.05947485	0.213557289	0.670485602	0.236522317	0.626127876
Itr_chr01	1934038	A	A	A	A					136	169	0.114427428	0.086233902	0.117647059	0.065088757	-0.052558301	0.230153969	0.637981531	0.236522317	0.626127876
Itr_chr01	1934161	C	C	C/A	C/A					91	119	0.12863607	0.098254686	0.120879121	0.159663866	0.038784745	0.431913617	0.364603103	0.236522317	0.626127876
Itr_chr01	1935601	AT	AT	AT/A	AT				QTL	92	120	0.129710145	0.096376812	0.173913043	0.05	-0.123913043	0.013597281	1.866547942	0.236522317	0.626127876
Itr_chr01	1942954	A	A	A	A					186	213	0.107223989	0.081023777	0.043010753	0.03286385	-0.010146903	0.811637672	0.090637803	0.236522317	0.626127876
Itr_chr01	1943185	C	C	C	C					196	282	0.103705312	0.077760892	0.112244898	0.085106383	-0.027138515	0.48870226	0.310955653	0.236522317	0.626127876
Itr_chr01	1943426	G	G	G	G					192	262	0.099196883	0.078721374	0.083333333	0.099236641	0.015903308	0.699060188	0.155485431	0.236522317	0.626127876
Itr_chr01	1943814	A	A	A	A					65	114	0.138596491	0.103373819	0.061538462	0.061403509	-0.000134953	1	0	0.236522317	0.626127876
Itr_chr01	1943828	T	T	T	T					57	101	0.145388223	0.106131666	0.035087719	0.04950495	0.014417231	0.788242352	0.103340235	0.236522317	0.626127876
Itr_chr01	1945163	C	G	G	G					52	79	0.148247322	0.113437196	0.038461538	0.101265823	0.062804284	0.281943611	0.549837742	0.236522317	0.626127876
Itr_chr01	1945197	A	A	A/ATACCAAAT	A					67	105	0.135607676	0.102914001	0.119402985	0.085714286	-0.033688699	0.538892222	0.268498085	0.236522317	0.626127876
Itr_chr01	1945500	C	C	C	C					126	182	0.114774115	0.086691087	0.095238095	0.087912088	-0.007326007	0.876224755	0.057384481	0.236522317	0.626127876
Itr_chr01	1945719	C	C	C	C					131	152	0.118471274	0.088188027	0.114503817	0.046052632	-0.068451185	0.126774645	0.896967597	0.236522317	0.626127876
Itr_chr01	1945759	A	A	A	A					155	187	0.109849922	0.084215974	0.109677419	0.058823529	-0.05085389	0.23895221	0.621688949	0.236522317	0.626127876
Itr_chr01	1946323	A	A	A	A					131	197	0.111597629	0.081605766	0.114503817	0.040609137	-0.07389468	0.081583683	1.088396691	0.236522317	0.626127876
Itr_chr01	1946357	G	G	G	G					135	191	0.110606942	0.084661625	0.118518519	0.052356021	-0.066162498	0.121175765	0.91658423	0.236522317	0.626127876
Itr_chr01	1951911	C	C	C/T	C					57	89	0.146658782	0.110979696	0.157894737	0.056179775	-0.101714962	0.066986603	1.174012048	0.236522317	0.626127876
Itr_chr01	1953065	A	A	A/T	A					168	182	0.105311355	0.081043956	0.130952381	0.071428571	-0.05952381	0.152369526	0.817101883	0.236522317	0.626127876
Itr_chr01	1954501	A	A	A/C	A					95	128	0.127302632	0.095476974	0.147368421	0.0859375	-0.061430921	0.207958408	0.682023515	0.236522317	0.626127876
Itr_chr01	1955168	T	T	T	T					144	137	0.114862125	0.08850365	0.097222222	0.102189781	0.004967559	0.888022396	0.051576081	0.236522317	0.626127876
Itr_chr01	1955210	A	A	A	A					137	162	0.115121204	0.08696044	0.094890511	0.092592593	-0.002297918	0.962407518	0.016640993	0.236522317	0.626127876
Itr_chr01	1955224	T	T	T	T					133	166	0.114548419	0.085650874	0.082706767	0.084337349	0.001630582	0.972605479	0.012063288	0.236522317	0.626127876
Itr_chr01	1955531	A	A	A/T	A					68	70	0.14789916	0.105042017	0.117647059	0.028571429	-0.08907563	0.108378324	0.965057568	0.236522317	0.626127876
Itr_chr01	1956212	A	A	A/G	A/G					100	116	0.122413793	0.096551724	0.19	0.129310345	-0.060689655	0.218956209	0.659642735	0.236522317	0.626127876
Itr_chr01	1956801	A	A	A/C	A					151	206	0.112164856	0.082942198	0.145695364	0.067961165	-0.077734199	0.065586883	1.183183011	0.236522317	0.626127876
Itr_chr01	1956809	G	G	G/T	G				QTL	148	208	0.11239605	0.083160083	0.148648649	0.0625	-0.086148649	0.042391522	1.372720994	0.236522317	0.626127876
Itr_chr01	1957237	G	G	G	G					145	195	0.110698497	0.084880637	0.068965517	0.041025641	-0.027939876	0.525694861	0.279266268	0.236522317	0.626127876
Itr_chr01	1961819	C	C	C/A	C					106	108	0.128930818	0.095562544	0.150943396	0.074074074	-0.076869322	0.108978204	0.962660352	0.236522317	0.626127876
Itr_chr01	1961831	TGA	TGA	TGA/T	TGA/T					79	75	0.136708861	0.109367089	0.189873418	0.173333333	-0.016540084	0.772045591	0.112357053	0.236522317	0.626127876
Itr_chr01	1963116	G	G	G	G					150	156	0.114102564	0.087948718	0.113333333	0.051282051	-0.062051282	0.166166767	0.779455831	0.236522317	0.626127876
Itr_chr01	1963166	C	C	C	C					155	165	0.113587488	0.085826002	0.096774194	0.084848485	-0.011925709	0.791241752	0.101690804	0.236522317	0.626127876
Itr_chr01	1963440	C	C	C/T	C					143	165	0.112354312	0.086247086	0.174825175	0.121212121	-0.053613054	0.217556489	0.662427959	0.236522317	0.626127876
Itr_chr01	1963476	AT	AT	AT/A	AT					159	168	0.111073675	0.085467206	0.176100629	0.095238095	-0.080862534	0.064587083	1.189854332	0.236522317	0.626127876
Itr_chr01	1963657	C	C	C/T	C					72	72	0.138888889	0.111111111	0.111111111	0.055555556	-0.055555556	0.379124175	0.421218522	0.236522317	0.626127876
Itr_chr01	1964173	G	G	G	G					121	180	0.1140955	0.087786961	0.074380165	0.116666667	0.042286501	0.328134373	0.483948273	0.236522317	0.626127876
Itr_chr01	1964319	G	G	G/T	G				QTL	129	141	0.114629721	0.088570015	0.186046512	0.078014184	-0.108032327	0.015196961	1.818243262	0.236522317	0.626127876
Itr_chr01	1964320	G	G	G/C	G				QTL	126	142	0.117035547	0.091437514	0.19047619	0.084507042	-0.105969148	0.023795241	1.623509893	0.236522317	0.626127876
Itr_chr01	1964398	C	C	C	C/T				QTL	121	171	0.111739404	0.087477647	0.099173554	0.187134503	0.087960949	0.048990202	1.30989077	0.236522317	0.626127876
Itr_chr01	1964553	C	C	C	C					122	126	0.12373146	0.091204788	0.057377049	0.063492063	0.006115014	0.872025595	0.059470768	0.236522317	0.626127876
Itr_chr01	1964678	G	G	G/T	G					106	147	0.121101271	0.091259145	0.113207547	0.095238095	-0.017969452	0.692061588	0.159855255	0.236522317	0.626127876
Itr_chr01	1964695	G	G	G/A	G					114	151	0.117985361	0.089520158	0.122807018	0.105960265	-0.016846753	0.715456909	0.145416518	0.236522317	0.626127876
Itr_chr01	1964820	G	G	G	G/T					111	126	0.120549121	0.092020592	0.108108108	0.134920635	0.026812527	0.580683863	0.236060243	0.236522317	0.626127876
Itr_chr01	1965088	G	G	G	G					128	159	0.115123821	0.088443396	0.078125	0.094339623	0.016214623	0.724655069	0.139868666	0.236522317	0.626127876
Itr_chr01	1965101	G	G	G/A	G					135	158	0.109095171	0.084857009	0.133333333	0.113924051	-0.019409283	0.666066787	0.176482222	0.236522317	0.626127876
Itr_chr01	1974837	T	T	T	T					85	96	0.1375	0.100857843	0.047058824	0.072916667	0.025857843	0.611877624	0.213335428	0.236522317	0.626127876
Itr_chr01	1974925	G	G	G	G					101	111	0.123450183	0.094639194	0.03960396	0.027027027	-0.012576933	0.801839632	0.095912482	0.236522317	0.626127876
Itr_chr01	1975113	C	C	C	C/A					83	103	0.129839747	0.100713534	0.096385542	0.126213592	0.02982805	0.561687662	0.250505115	0.236522317	0.626127876
Itr_chr01	1975240	G	G	G/A	G/A					146	151	0.11734555	0.085639118	0.123287671	0.145695364	0.022407693	0.638072386	0.19513005	0.236522317	0.626127876
Itr_chr01	1975685	G	G	G/A	G					127	157	0.116254576	0.086263102	0.149606299	0.070063694	-0.079542605	0.072985403	1.13676399	0.236522317	0.626127876
Itr_chr01	1975905	C	C	C	C					128	151	0.114445364	0.086765315	0.0859375	0.079470199	-0.006467301	0.887822436	0.051673884	0.236522317	0.626127876
Itr_chr01	1976023	C	C	C	C					59	55	0.163328197	0.117411402	0.016949153	0.018181818	0.001232666	0.99940012	0.000260603	0.236522317	0.626127876
Itr_chr01	1976151	C	C	C/T	C				QTL	108	107	0.121581862	0.09389062	0.222222222	0.102803738	-0.119418484	0.013797241	1.860207764	0.236522317	0.626127876
Itr_chr01	1976225	G	G	G/GCTAAA	G/GCTAAA					82	92	0.12990456	0.102863203	0.207317073	0.130434783	-0.076882291	0.140371926	0.852719742	0.236522317	0.626127876
Itr_chr01	1976388	C	C	C/A	C					92	102	0.131926684	0.101023018	0.130434783	0.098039216	-0.032395567	0.522495501	0.281917445	0.236522317	0.626127876
Itr_chr01	1976566	A	A	A	A					90	120	0.127777778	0.097222222	0.1	0.075	-0.025	0.594281144	0.226008049	0.236522317	0.626127876
Itr_chr01	1977438	T	T	T/G	T			QTL	QTL	52	99	0.143356643	0.104312354	0.192307692	0.01010101	-0.182206682	0.00039992	3.398026859	0.236522317	0.626127876
Itr_chr01	1977746	A	A	A/AG	A/AG					122	134	0.117690237	0.09077563	0.163934426	0.141791045	-0.022143381	0.648270346	0.188243844	0.236522317	0.626127876
Itr_chr01	1987569	A	A	A/T	A/T					132	137	0.115682371	0.091462066	0.143939394	0.153284672	0.009345278	0.863827235	0.063573108	0.236522317	0.626127876
Itr_chr01	1987773	A	C	C	C					152	181	0.10817098	0.084217796	0.078947368	0.044198895	-0.034748473	0.410117976	0.387091194	0.236522317	0.626127876
Itr_chr01	1988194	T	T	T/A	T			QTL	QTL	73	121	0.131099287	0.102003849	0.191780822	0.049586777	-0.142194045	0.00519896	2.284083507	0.236522317	0.626127876
Itr_chr01	1988289	G	G	G	G					109	131	0.122417536	0.088801737	0.073394495	0.083969466	0.01057497	0.826834633	0.082581341	0.236522317	0.626127876
Itr_chr01	1988383	T	T	T/C	T/C					65	101	0.143031226	0.104341203	0.138461538	0.128712871	-0.009748667	0.855428914	0.067816074	0.236522317	0.626127876
Itr_chr01	1989287	C	C	C/G	C/G					95	122	0.122778257	0.096031061	0.168421053	0.254098361	0.085677308	0.078184363	1.106880097	0.236522317	0.626127876
Itr_chr01	1989300	G	G	G/A	G/A					105	126	0.122222222	0.093650794	0.152380952	0.238095238	0.085714286	0.077584483	1.110225129	0.236522317	0.626127876
Itr_chr01	1989504	C	C	C/G	C					116	186	0.116425658	0.086392288	0.112068966	0.11827957	0.006210604	0.897220556	0.047100785	0.236522317	0.626127876
Itr_chr01	1989565	ACAACCAAC	ACAACCAAC	ACAACCAAC/A	ACAACCAAC/A					72	101	0.139026403	0.10519802	0.097222222	0.138613861	0.041391639	0.443311338	0.353291161	0.236522317	0.626127876
Itr_chr01	1989623	A	A	A	A/T					107	166	0.120481928	0.089122847	0.08411215	0.13253012	0.048417971	0.299740052	0.523255222	0.236522317	0.626127876
Itr_chr01	1990721	T	T	T	T					170	193	0.106583359	0.082474855	0.117647059	0.07253886	-0.045108199	0.294541092	0.530854108	0.236522317	0.626127876
Itr_chr01	1990911	T	T	T	T					130	181	0.116234594	0.087420314	0.076923077	0.127071823	0.050148746	0.25714857	0.589815886	0.236522317	0.626127876
Itr_chr01	1991480	A	A	A	A/C					145	202	0.112973711	0.084158416	0.062068966	0.143564356	0.081495391	0.057788442	1.238159012	0.236522317	0.626127876
Itr_chr01	1992496	A	A	A/G	A/G					108	130	0.11994302	0.092735043	0.194444444	0.146153846	-0.048290598	0.303939212	0.517213267	0.236522317	0.626127876
Itr_chr01	1993381	T	T	T/G	T				QTL	106	129	0.124981717	0.094997806	0.20754717	0.108527132	-0.099020038	0.041791642	1.378910568	0.236522317	0.626127876
Itr_chr01	1993484	G	G	G/T	G			QTL	QTL	117	132	0.118298368	0.091686092	0.222222222	0.098484848	-0.123737374	0.0079984	2.096996863	0.236522317	0.626127876
Itr_chr01	1993580	T	T	T/C	T				QTL	146	201	0.112758127	0.084508962	0.171232877	0.074626866	-0.096606011	0.025394921	1.595253134	0.236522317	0.626127876
Itr_chr01	1993756	G	G	G	G					181	204	0.110578486	0.080760481	0.099447514	0.06372549	-0.035722024	0.384523095	0.41507757	0.236522317	0.626127876
Itr_chr01	1993975	T	T	T	T					134	177	0.113205161	0.086980352	0.074626866	0.079096045	0.00446918	0.927214557	0.032819759	0.236522317	0.626127876
Itr_chr01	1994915	G	G	G	G					92	129	0.127401416	0.093276036	0.065217391	0.07751938	0.012301989	0.803639272	0.094938848	0.236522317	0.626127876
Itr_chr01	1995068	A	A	A/G	A					157	167	0.108661658	0.082306724	0.165605096	0.089820359	-0.075784736	0.073985203	1.13085513	0.236522317	0.626127876
Itr_chr01	1995070	T	T	T/C	T					161	174	0.107910331	0.084814735	0.155279503	0.109195402	-0.046084101	0.284943011	0.54524199	0.236522317	0.626127876
Itr_chr01	1995743	C	C	C	C					114	113	0.124281944	0.09610309	0.105263158	0.044247788	-0.06101537	0.207558488	0.682859501	0.236522317	0.626127876	Itr_chr01CG01210=MODERATE	Itr_chr01CG01210=missense_variant	Itr_chr01CG01210=c.433C>A	Itr_chr01CG01210=p.Leu145Met
Itr_chr01	1996357	G	G	G	G					165	207	0.109705753	0.083003953	0.072727273	0.086956522	0.014229249	0.73825235	0.131795162	0.236522317	0.626127876
Itr_chr01	1996500	A	A	A/G	A				QTL	165	211	0.109780267	0.082895304	0.145454545	0.052132701	-0.093321844	0.028794241	1.540694362	0.236522317	0.626127876	Itr_chr01CG01210=MODERATE	Itr_chr01CG01210=missense_variant	Itr_chr01CG01210=c.1190A>G	Itr_chr01CG01210=p.Asn397Ser
Itr_chr01	1996689	CAGGGGCAGG	CAGGGGCAGG	CAGGGGCAGG	CAGGGGCAGG					160	162	0.11095679	0.086188272	0.075	0.055555556	-0.019444444	0.655868826	0.183183011	0.236522317	0.626127876
Itr_chr01	1996738	C	G	G	G					170	205	0.111047346	0.082783357	0.058823529	0.053658537	-0.005164993	0.905018996	0.043342305	0.236522317	0.626127876
Itr_chr01	2002952	G	G	G/A	G				QTL	128	151	0.114445364	0.090024834	0.15625	0.059602649	-0.096647351	0.034793041	1.458507606	0.236522317	0.626127876
Itr_chr01	2004271	C	C	C	C					84	97	0.134143348	0.100024546	0.095238095	0.06185567	-0.033382425	0.51209758	0.290647276	0.236522317	0.626127876
Itr_chr01	2005184	A	A	A	A					115	146	0.11852293	0.089338892	0.086956522	0.109589041	0.022632519	0.625874825	0.203512517	0.236522317	0.626127876
Itr_chr01	2006321	G	G	G/A	G					92	119	0.12805992	0.094446474	0.130434783	0.067226891	-0.063207892	0.208158368	0.681606125	0.236522317	0.626127876
Itr_chr01	2007137	A	A	A	A					140	130	0.118131868	0.088461538	0.057142857	0.038461538	-0.018681319	0.683063387	0.165538993	0.236522317	0.626127876
Itr_chr01	2008714	G	G	G	G					111	132	0.124283374	0.094389844	0.081081081	0.113636364	0.032555283	0.49790042	0.302857507	0.236522317	0.626127876
Itr_chr01	2009997	TTTA	TTTA	TTTA	TTTA					78	109	0.13173371	0.098800282	0.076923077	0.091743119	0.014820042	0.774245151	0.111121506	0.236522317	0.626127876
Itr_chr01	2010162	G	G	G	G					121	185	0.116640608	0.086441814	0.066115702	0.081081081	0.014965379	0.74225155	0.129448887	0.236522317	0.626127876
Itr_chr01	2010670	G	G	G	G/T				QTL	142	198	0.109475032	0.083155499	0.070422535	0.161616162	0.091193626	0.033193361	1.478948767	0.236522317	0.626127876
Itr_chr01	2011223	C	C	C	C					203	201	0.103252212	0.083253682	0.068965517	0.129353234	0.060387717	0.139572086	0.855201432	0.236522317	0.626127876
Itr_chr01	2011820	G	G	G	G/T					167	205	0.105535271	0.082255002	0.065868263	0.146341463	0.0804732	0.054389122	1.264487951	0.236522317	0.626127876
Itr_chr01	2012560	C	C	C	C/T					150	149	0.113288591	0.087427293	0.106666667	0.134228188	0.027561521	0.4935013	0.306711699	0.236522317	0.626127876
Itr_chr01	2013601	G	G	G/C	G/C					153	169	0.111807248	0.083807093	0.130718954	0.147928994	0.01721004	0.690461908	0.160860276	0.236522317	0.626127876
Itr_chr01	2014129	T	T	T	T					158	215	0.108360318	0.085016191	0.056962025	0.102325581	0.045363556	0.290141972	0.537389442	0.236522317	0.626127876
Itr_chr01	2014172	A	A	A	A					160	213	0.104870892	0.083039906	0.0625	0.098591549	0.036091549	0.383323335	0.416434742	0.236522317	0.626127876
Itr_chr01	2014650	C	C	C	C					163	191	0.107891947	0.083512671	0.104294479	0.073298429	-0.030996049	0.472905419	0.325225709	0.236522317	0.626127876
Itr_chr01	2014725	C	C	C	C					163	208	0.104795894	0.081730769	0.098159509	0.081730769	-0.01642874	0.685262947	0.16414275	0.236522317	0.626127876
Itr_chr01	2014764	C	C	C	C/G				QTL	172	198	0.104181348	0.080925534	0.069767442	0.171717172	0.10194973	0.012597481	1.899716305	0.236522317	0.626127876
Itr_chr01	2014848	C	C	C	C/T				QTL	172	181	0.107252987	0.083129898	0.075581395	0.182320442	0.106739047	0.01139772	1.943181999	0.236522317	0.626127876
Itr_chr01	2015578	C	C	C	C					166	190	0.109701966	0.083386176	0.102409639	0.1	-0.002409639	0.953009398	0.020902817	0.236522317	0.626127876
Itr_chr01	2015596	CTTG	CTTG	CTTG	CTTG					176	210	0.107792208	0.082142857	0.102272727	0.095238095	-0.007034632	0.876824635	0.057087257	0.236522317	0.626127876
Itr_chr01	2015983	A	G	G	G					144	158	0.116033755	0.086146273	0.111111111	0.113924051	0.00281294	0.951809638	0.021449902	0.236522317	0.626127876
Itr_chr01	2016010	A	G	G	G					146	163	0.112698546	0.087192201	0.116438356	0.122699387	0.00626103	0.882823435	0.054126147	0.236522317	0.626127876
Itr_chr01	2016173	G	G	G	G					145	171	0.114418229	0.088001613	0.04137931	0.081871345	0.040492035	0.350929814	0.454779734	0.236522317	0.626127876	Itr_chr01CG01230=MODERATE	Itr_chr01CG01230=missense_variant	Itr_chr01CG01230=c.1339G>A	Itr_chr01CG01230=p.Gly447Ser
Itr_chr01	2016271	C	C	C	C					149	152	0.11409396	0.087910632	0.060402685	0.046052632	-0.014350053	0.75484903	0.122139899	0.236522317	0.626127876
Itr_chr01	2016661	T	T	T	T					124	141	0.118737131	0.088309311	0.064516129	0.028368794	-0.036147335	0.422915417	0.373746483	0.236522317	0.626127876
Itr_chr01	2021374	G	G	G	G					78	79	0.139078221	0.103050957	0.076923077	0.063291139	-0.013631938	0.791441712	0.101581065	0.25825375	0.587953364
Itr_chr01	2026568	A	A	A	A					65	87	0.141644562	0.107161804	0.061538462	0.091954023	0.030415561	0.592681464	0.227178655	0.25825375	0.587953364
Itr_chr01	2027407	T	T	T	T					138	198	0.110232762	0.083443127	0.094202899	0.121212121	0.027009223	0.524895021	0.279927547	0.25825375	0.587953364
Itr_chr01	2027775	T	T	T	T					112	167	0.116926861	0.090034217	0.089285714	0.107784431	0.018498717	0.678464307	0.168472995	0.25825375	0.587953364
Itr_chr01	2027776	T	T	T	T					113	167	0.117640825	0.087965662	0.10619469	0.107784431	0.001589741	0.971405719	0.012599344	0.25825375	0.587953364
Itr_chr01	2027908	C	C	C	C					106	104	0.122278665	0.096879536	0.075471698	0.076923077	0.001451379	0.966806639	0.014660376	0.25825375	0.587953364
Itr_chr01	2027959	A	A	A	A/C					120	122	0.117349727	0.092076503	0.116666667	0.12295082	0.006284153	0.931413717	0.03085737	0.25825375	0.587953364
Itr_chr01	2027992	A	G	A/G	A/G					133	139	0.115702926	0.090928761	0.120300752	0.143884892	0.02358414	0.630073985	0.200608451	0.25825375	0.587953364
Itr_chr01	2028168	T	G	G	T/G					123	132	0.118440503	0.091093865	0.073170732	0.143939394	0.070768662	0.121375725	0.915868163	0.25825375	0.587953364
Itr_chr01	2028329	T	G	G	G					146	178	0.109896875	0.085731876	0.102739726	0.078651685	-0.024088041	0.588282344	0.230414186	0.25825375	0.587953364
Itr_chr01	2028583	G	A	A	A					131	162	0.116765621	0.087079446	0.083969466	0.098765432	0.014795966	0.74445111	0.128163818	0.25825375	0.587953364
Itr_chr01	2028877	G	T	G/T	G/T					108	135	0.12037037	0.090740741	0.175925926	0.17037037	-0.005555556	0.896820636	0.047294407	0.25825375	0.587953364
Itr_chr01	2028909	A	G	G	A/G					137	161	0.116788321	0.08682051	0.124087591	0.161490683	0.037403092	0.393121376	0.405473341	0.25825375	0.587953364
Itr_chr01	2028928	T	C	C	T/C					145	179	0.108148719	0.085031786	0.117241379	0.150837989	0.03359661	0.427114577	0.369455606	0.25825375	0.587953364
Itr_chr01	2029102	C	T	T	C/T					125	161	0.114434783	0.087801242	0.112	0.155279503	0.043279503	0.333133373	0.477381857	0.25825375	0.587953364	Itr_chr01CG01240=MODERATE	Itr_chr01CG01240=missense_variant	Itr_chr01CG01240=c.395C>T	Itr_chr01CG01240=p.Thr132Ile
Itr_chr01	2030415	G	G	G	G					56	75	0.151904762	0.115238095	0.035714286	0.08	0.044285714	0.441311738	0.355254521	0.25825375	0.587953364
Itr_chr01	2030523	C	C	C	C/T				QTL	102	126	0.122782446	0.095704949	0.078431373	0.182539683	0.10410831	0.035192961	1.453544187	0.25825375	0.587953364
Itr_chr01	2030664	C	C	C	C					96	139	0.123501199	0.09427458	0.09375	0.043165468	-0.050584532	0.292341532	0.534109482	0.25825375	0.587953364
Itr_chr01	2031846	T	T	T	T					159	186	0.106512477	0.083688375	0.094339623	0.059139785	-0.035199838	0.411517696	0.385611484	0.25825375	0.587953364
Itr_chr01	2032974	G	G	G	G/A					108	129	0.124246339	0.093023256	0.101851852	0.11627907	0.014427218	0.76024795	0.119044742	0.25825375	0.587953364
Itr_chr01	2033224	C	C	C/T	C/T					103	99	0.124644503	0.096695106	0.194174757	0.111111111	-0.083063646	0.098580284	1.006209935	0.25825375	0.587953364
Itr_chr01	2033711	C	C	C	C/T					79	101	0.135856624	0.103396416	0.063291139	0.118811881	0.055520742	0.283743251	0.547074459	0.25825375	0.587953364
Itr_chr01	2036169	A	A	A	A/T					55	83	0.145673604	0.109309967	0.072727273	0.108433735	0.035706462	0.551089782	0.258777641	0.25825375	0.587953364
Itr_chr01	2036786	C	C	C/T	C/T					110	146	0.120174346	0.090660025	0.136363636	0.164383562	0.028019925	0.524895021	0.279927547	0.25825375	0.587953364	Itr_chr01CG01250=MODERATE	Itr_chr01CG01250=missense_variant	Itr_chr01CG01250=c.350G>A	Itr_chr01CG01250=p.Arg117Lys
Itr_chr01	2036800	T	T	T/G	T/G					106	129	0.123299693	0.092365072	0.141509434	0.19379845	0.052289016	0.265146971	0.57651333	0.25825375	0.587953364
Itr_chr01	2036910	A	A	A/G	A					147	182	0.111459969	0.085295657	0.204081633	0.137362637	-0.066718995	0.124575085	0.904568808	0.25825375	0.587953364	Itr_chr01CG01250=MODERATE	Itr_chr01CG01250=missense_variant	Itr_chr01CG01250=c.226T>C	Itr_chr01CG01250=p.Cys76Arg
Itr_chr01	2037177	T	T	T	T/G					106	138	0.119086683	0.092698934	0.094339623	0.15942029	0.065080667	0.165966807	0.779978762	0.25825375	0.587953364
Itr_chr01	2039313	T	T	T	T					164	174	0.107092795	0.083123073	0.073170732	0.086206897	0.013036165	0.75604879	0.121450177	0.25825375	0.587953364
Itr_chr01	2040952	CGT	CGT	CGT	CGT					140	132	0.117965368	0.089393939	0.078571429	0.075757576	-0.002813853	0.964207159	0.015829649	0.25825375	0.587953364
Itr_chr01	2041139	A	A	A/G	A/G					100	162	0.116790123	0.090493827	0.17	0.141975309	-0.028024691	0.541291742	0.266568599	0.25825375	0.587953364
Itr_chr01	2042204	G	G	G	G					81	106	0.134404845	0.09806662	0.037037037	0.075471698	0.038434661	0.450509898	0.346295663	0.25825375	0.587953364
Itr_chr01	2042276	C	C	C/A	C					143	207	0.108205804	0.084659302	0.153846154	0.101449275	-0.052396878	0.222555489	0.65256169	0.25825375	0.587953364
Itr_chr01	2042668	G	G	G	G					128	182	0.117101648	0.087311126	0.046875	0.10989011	0.06301511	0.162967407	0.787899246	0.25825375	0.587953364
Itr_chr01	2044276	AC	AC	AC/A	AC/A					94	110	0.13172147	0.096711799	0.170212766	0.154545455	-0.015667311	0.73985203	0.13085513	0.25825375	0.587953364
Itr_chr01	2047955	A	A	A	A					121	161	0.116010472	0.088753144	0.041322314	0.02484472	-0.016477594	0.708658268	0.149563141	0.25825375	0.587953364
Itr_chr01	2048550	AACCT	AACCT	AACCT	AACCT					72	91	0.137057387	0.104090354	0.041666667	0.043956044	0.002289377	0.966006799	0.015019817	0.25825375	0.587953364
Itr_chr01	2050441	A	A	A/AAT	A/AAT					114	138	0.1201373	0.090770404	0.114035088	0.144927536	0.030892449	0.513097381	0.289800203	0.25825375	0.587953364
Itr_chr01	2050464	T	T	T/C	T/C					122	138	0.118436683	0.090401521	0.12295082	0.123188406	0.000237586	1	0	0.25825375	0.587953364
Itr_chr01	2052631	C	C	C	C/A					138	136	0.115409207	0.088661552	0.115942029	0.169117647	0.053175618	0.216756649	0.664027572	0.25825375	0.587953364
Itr_chr01	2052657	C	C	C	C/G					154	144	0.113726551	0.085948773	0.103896104	0.166666667	0.062770563	0.153969206	0.812566129	0.25825375	0.587953364
Itr_chr01	2053017	T	C	T/C	T/C			QTL	QTL	90	69	0.134299517	0.104830918	0.122222222	0.275362319	0.153140097	0.00539892	2.26769309	0.25825375	0.587953364
Itr_chr01	2053113	T	T	T/A	T/A				QTL	84	79	0.141350211	0.104882459	0.119047619	0.227848101	0.108800482	0.041591682	1.38099352	0.25825375	0.587953364
Itr_chr01	2054689	T	T	T	T/G					90	111	0.126726727	0.097297297	0.088888889	0.153153153	0.064264264	0.193561288	0.713181497	0.25825375	0.587953364
Itr_chr01	2054706	T	T	T	T/G				QTL	92	103	0.125369354	0.095082313	0.097826087	0.194174757	0.09634867	0.047590482	1.322479897	0.25825375	0.587953364
Itr_chr01	2054786	G	G	G	G/A					95	113	0.129669306	0.093991616	0.105263158	0.17699115	0.071727993	0.134573085	0.87104179	0.25825375	0.587953364
Itr_chr01	2054824	A	A	A	A/G					94	107	0.124378604	0.096738914	0.095744681	0.112149533	0.016404852	0.75644871	0.121220513	0.25825375	0.587953364
Itr_chr01	2054837	G	G	G/A	G/A					76	70	0.142481203	0.105639098	0.105263158	0.128571429	0.023308271	0.626674665	0.202957862	0.25825375	0.587953364
Itr_chr01	2055056	C	C	C/CA	C				QTL	69	78	0.1393534	0.108138239	0.217391304	0.08974359	-0.127647715	0.019196161	1.716785622	0.25825375	0.587953364
Itr_chr01	2056020	C	C	C/G	C					107	137	0.122313937	0.089092025	0.177570093	0.094890511	-0.082679583	0.070785843	1.150053593	0.25825375	0.587953364
Itr_chr01	2056084	C	C	C/CTG	C/CTG					78	116	0.136383731	0.099469496	0.128205128	0.181034483	0.052829355	0.285342931	0.544632881	0.25825375	0.587953364
Itr_chr01	2056131	C	C	C/G	C			QTL	QTL	119	156	0.117808662	0.088612368	0.176470588	0.051282051	-0.125188537	0.00659868	2.180542915	0.25825375	0.587953364
Itr_chr01	2056717	G	G	G/A	G/A					151	165	0.115392334	0.083965483	0.132450331	0.127272727	-0.005177604	0.905218956	0.04324636	0.25825375	0.587953364
Itr_chr01	2059779	C	C	C	C/T					82	132	0.128787879	0.093495935	0.097560976	0.159090909	0.061529933	0.210357928	0.677041115	0.25825375	0.587953364
Itr_chr01	2062280	C	C	C	C/A				QTL	82	120	0.132317073	0.09796748	0.024390244	0.125	0.100609756	0.045790842	1.339221372	0.270435667	0.567936031
Itr_chr01	2065056	G	G	G	G/A					71	102	0.138497653	0.10590997	0.098591549	0.12745098	0.028859431	0.579084183	0.237258297	0.270435667	0.567936031
Itr_chr01	2066698	G	G	G	G					62	70	0.152534562	0.112442396	0.048387097	0.028571429	-0.019815668	0.74285143	0.129098036	0.270435667	0.567936031
Itr_chr01	2066701	C	C	C	C					63	77	0.144300144	0.10966811	0.047619048	0.038961039	-0.008658009	0.888022396	0.051576081	0.270435667	0.567936031
Itr_chr01	2070858	G	G	G	G					93	129	0.12428107	0.095273818	0.064516129	0.085271318	0.020755189	0.671265747	0.173105513	0.270435667	0.567936031	Itr_chr01CG01310=MODERATE	Itr_chr01CG01310=missense_variant	Itr_chr01CG01310=c.1363C>T	Itr_chr01CG01310=p.Arg455Cys
Itr_chr01	2071213	T	T	T	T					112	126	0.121031746	0.092261905	0.0625	0.103174603	0.040674603	0.397720456	0.400422071	0.270435667	0.567936031
Itr_chr01	2071229	C	C	C	C					110	132	0.11969697	0.090909091	0.054545455	0.098484848	0.043939394	0.353129374	0.452066155	0.270435667	0.567936031	Itr_chr01CG01310=MODERATE	Itr_chr01CG01310=missense_variant	Itr_chr01CG01310=c.992G>A	Itr_chr01CG01310=p.Ser331Asn
Itr_chr01	2071271	G	G	G	G/T					121	119	0.123411348	0.093131467	0.099173554	0.134453782	0.035280228	0.429914017	0.366618395	0.270435667	0.567936031	Itr_chr01CG01310=MODERATE	Itr_chr01CG01310=missense_variant	Itr_chr01CG01310=c.950C>A	Itr_chr01CG01310=p.Pro317His
Itr_chr01	2073760	T	T	T/TTA	T/TTA					91	115	0.125370282	0.094792164	0.175824176	0.182608696	0.00678452	0.903219356	0.044206764	0.270435667	0.567936031
Itr_chr01	2075200	C	C	C	C					56	83	0.148666093	0.112951807	0.053571429	0.036144578	-0.01742685	0.75744851	0.120646884	0.270435667	0.567936031
Itr_chr01	2075233	C	C	C	C					63	90	0.150793651	0.107936508	0.079365079	0.044444444	-0.034920635	0.528494301	0.276959691	0.270435667	0.567936031
Itr_chr01	2077409	AATGCATGCCAACATGCATATTACATATGATGAATGT	AATGCATGCCAACATGCATATTACATATGATGAATGT	AATGCATGCCAACATGCATATTACATATGATGAATGT	AATGCATGCCAACATGCATATTACATATGATGAATGT					132	169	0.114308768	0.088040165	0.037878788	0.094674556	0.056795768	0.203559288	0.691309077	0.270435667	0.567936031
Itr_chr01	2079463	G	G	G/T	G/T				QTL	68	94	0.137984981	0.104505632	0.147058824	0.255319149	0.108260325	0.044391122	1.35270388	0.270435667	0.567936031
Itr_chr01	2079489	G	G	G/T	G/T				QTL	55	73	0.149688667	0.114321295	0.127272727	0.260273973	0.133001245	0.022395521	1.649838832	0.270435667	0.567936031
Itr_chr01	2079765	G	G	G/T	G/T					89	168	0.122257892	0.093164794	0.191011236	0.136904762	-0.054106474	0.24735053	0.606687155	0.270435667	0.567936031
Itr_chr01	2080491	G	G	G	G					126	139	0.115564691	0.088329337	0.063492063	0.050359712	-0.013132351	0.782443511	0.106547007	0.3324526	0.478270266
Itr_chr01	2080495	C	C	C	C					127	139	0.119469779	0.091485866	0.062992126	0.050359712	-0.012632414	0.786242751	0.104443345	0.3324526	0.478270266
Itr_chr01	2080576	G	G	G/A	G					102	125	0.124862745	0.093176471	0.147058824	0.08	-0.067058824	0.160567886	0.794341309	0.3324526	0.478270266
Itr_chr01	2080992	A	A	A	A					203	213	0.105668494	0.081361734	0.073891626	0.061032864	-0.012858762	0.75564887	0.121679963	0.3324526	0.478270266
Itr_chr01	2081788	G	G	G	G					103	135	0.120604099	0.091693635	0.048543689	0.066666667	0.018122977	0.704259148	0.152267503	0.3324526	0.478270266
Itr_chr01	2081813	C	C	C/T	C				QTL	103	137	0.121182057	0.090142442	0.13592233	0.04379562	-0.09212671	0.048390322	1.315241489	0.3324526	0.478270266
Itr_chr01	2081871	G	G	G/A	G					102	167	0.126276858	0.092638253	0.12745098	0.083832335	-0.043618645	0.358328334	0.445718849	0.3324526	0.478270266
Itr_chr01	2081900	C	C	C	C					96	165	0.119886364	0.091287879	0.09375	0.103030303	0.009280303	0.842631474	0.074362323	0.3324526	0.478270266
Itr_chr01	2081940	GTCTTGTTTGACATAGATGTCAAA	GTCTTGTTTGACATAGATGTCAAA	GTCTTGTTTGACATAGATGTCAAA	GTCTTGTTTGACATAGATGTCAAA					108	175	0.116031746	0.087460317	0.074074074	0.068571429	-0.005502646	0.912817437	0.039616073	0.3324526	0.478270266
Itr_chr01	2082015	G	G	G	G					107	162	0.121841468	0.092246452	0.065420561	0.074074074	0.008653513	0.860827834	0.065083699	0.3324526	0.478270266
Itr_chr01	2084140	AC	AC	AC	AC					122	179	0.116997894	0.086821137	0.12295082	0.083798883	-0.039151937	0.381923615	0.418023487	0.3324526	0.478270266
Itr_chr01	2084861	GTGAGA	GTGAGA	GTGAGA/G	GTGAGA/G					54	82	0.151761518	0.112014453	0.166666667	0.12195122	-0.044715447	0.425114977	0.371493594	0.3324526	0.478270266
Itr_chr01	2086779	C	C	C	C					85	104	0.131561086	0.099547511	0.082352941	0.038461538	-0.043891403	0.388722256	0.410360594	0.3324526	0.478270266
Itr_chr01	2086932	G	G	G	G					142	159	0.113163256	0.086810169	0.084507042	0.025157233	-0.05934981	0.178764247	0.747719336	0.3324526	0.478270266
Itr_chr01	2086961	C	C	C	C					154	195	0.114818515	0.086513487	0.084415584	0.097435897	0.013020313	0.76184763	0.118131879	0.3324526	0.478270266
Itr_chr01	2087465	C	C	C	C					75	124	0.130215054	0.099569892	0.053333333	0.040322581	-0.013010753	0.795440912	0.099392076	0.3324526	0.478270266
Itr_chr01	2088469	A	A	A/T	A					106	131	0.120409045	0.090306784	0.113207547	0.106870229	-0.006337318	0.893021396	0.049138136	0.3324526	0.478270266
Itr_chr01	2088723	C	C	C	C					78	106	0.131349782	0.099903241	0.064102564	0.047169811	-0.016932753	0.75764847	0.120532249	0.3324526	0.478270266
Itr_chr01	2090350	C	C	C	C					84	100	0.132857143	0.102380952	0.107142857	0.09	-0.017142857	0.73785243	0.132030488	0.3324526	0.478270266
Itr_chr01	2090354	C	C	C	C					81	97	0.133638793	0.102838233	0.098765432	0.072164948	-0.026600484	0.618476305	0.208676935	0.3324526	0.478270266
Itr_chr01	2093340	C	C	C	C					94	111	0.125359402	0.095840521	0.053191489	0.054054054	0.000862565	0.984603079	0.00673881	0.3324526	0.478270266
Itr_chr01	2093360	A	A	A	A					104	128	0.119591346	0.09375	0.038461538	0.0546875	0.016225962	0.723255349	0.140708346	0.3324526	0.478270266
Itr_chr01	2094385	C	C	C/A	C					65	96	0.1375	0.104647436	0.153846154	0.104166667	-0.049679487	0.363527295	0.439462976	0.3324526	0.478270266
Itr_chr01	2094410	CTCTCTCATTCCCTTCTTCTATTGTCCAGTAAGAAATTATATTACAACTTTATAAAT	CTCTCTCATTCCCTTCTTCTATTGTCCAGTAAGAAATTATATTACAACTTTATAAAT	CTCTCTCATTCCCTTCTTCTATTGTCCAGTAAGAAATTATATTACAACTTTATAAAT/C	CTCTCTCATTCCCTTCTTCTATTGTCCAGTAAGAAATTATATTACAACTTTATAAAT					67	103	0.136501956	0.105926677	0.104477612	0.038834951	-0.06564266	0.222755449	0.652171664	0.3324526	0.478270266
Itr_chr01	2096745	T	T	T/A	T					106	140	0.124393531	0.09083558	0.122641509	0.071428571	-0.051212938	0.278544291	0.555105738	0.3324526	0.478270266
Itr_chr01	2099790	C	C	C	C					80	107	0.12838785	0.100116822	0.0625	0.08411215	0.02161215	0.674865027	0.170783077	0.3324526	0.478270266
Itr_chr01	2099807	G	G	G	G					76	115	0.129748284	0.099427918	0.052631579	0.043478261	-0.009153318	0.861827634	0.064579584	0.3324526	0.478270266
Itr_chr01	2100089	C	C	C	C/A					54	66	0.151515152	0.114478114	0.092592593	0.121212121	0.028619529	0.623275345	0.205320052	0.341488508	0.466623907
Itr_chr01	2100854	T	T	T	T					154	212	0.110818427	0.083925508	0.071428571	0.056603774	-0.014824798	0.724455109	0.139988521	0.341488508	0.466623907
Itr_chr01	2106846	T	T	T	T/TGATC					74	93	0.139494333	0.104475443	0.054054054	0.11827957	0.064225516	0.228554289	0.641010624	0.341488508	0.466623907
Itr_chr01	2109834	G	G	G	G/A					61	62	0.148069804	0.115018509	0.049180328	0.096774194	0.047593866	0.436512697	0.360003119	0.341488508	0.466623907
Itr_chr01	2109842	G	G	G	G/C					61	55	0.1585693	0.114754098	0.049180328	0.109090909	0.059910581	0.339732054	0.468863476	0.341488508	0.466623907
Itr_chr01	2110225	T	T	T/C	T					61	80	0.146106557	0.10942623	0.131147541	0.0875	-0.043647541	0.443111378	0.353487098	0.341488508	0.466623907
Itr_chr01	2111164	G	G	G	G/C					59	76	0.154103479	0.110838537	0.033898305	0.131578947	0.097680642	0.084783043	1.071690998	0.341488508	0.466623907	Itr_chr01CG01330=MODERATE	Itr_chr01CG01330=missense_variant	Itr_chr01CG01330=c.316G>C	Itr_chr01CG01330=p.Ala106Pro
Itr_chr01	2111334	T	T	T/C	T				QTL	113	117	0.118447924	0.091899251	0.212389381	0.102564103	-0.109825278	0.016796641	1.774777568	0.341488508	0.466623907
Itr_chr01	2111912	C	C	C/A	C/A					85	102	0.131372549	0.1	0.141176471	0.147058824	0.005882353	0.904219156	0.043726297	0.341488508	0.466623907
Itr_chr01	2112512	C	C	C	C					74	100	0.135945946	0.102162162	0.094594595	0.1	0.005405405	0.928614277	0.032164643	0.341488508	0.466623907
Itr_chr01	2112524	A	A	A	A					63	94	0.147922999	0.110942249	0.063492063	0.063829787	0.000337724	0.99580084	0.001827512	0.341488508	0.466623907
Itr_chr01	2112558	A	A	A	A/G					88	118	0.130970724	0.096879815	0.079545455	0.127118644	0.04757319	0.328934213	0.482890952	0.341488508	0.466623907
Itr_chr01	2112631	C	C	C	C					133	173	0.113955409	0.086792125	0.037593985	0.052023121	0.014429136	0.74225155	0.129448887	0.341488508	0.466623907
Itr_chr01	2112749	G	G	G/A	G					91	97	0.131981421	0.100373853	0.142857143	0.092783505	-0.050073638	0.303739252	0.517499081	0.341488508	0.466623907
Itr_chr01	2112845	A	A	A/T	A					74	84	0.137709138	0.104247104	0.162162162	0.107142857	-0.055019305	0.300339932	0.522386922	0.341488508	0.466623907
Itr_chr01	2113352	T	T	T	T/A					51	93	0.143580013	0.111954459	0.098039216	0.107526882	0.009487666	0.872425515	0.059271642	0.341488508	0.466623907
Itr_chr01	2113355	A	A	A	A					52	89	0.150605013	0.112359551	0.076923077	0.056179775	-0.020743302	0.736852629	0.132619362	0.341488508	0.466623907
Itr_chr01	2113359	A	A	A/T	A/T					51	87	0.15280595	0.114942529	0.137254902	0.126436782	-0.01081812	0.842831434	0.074259276	0.341488508	0.466623907
Itr_chr01	2113373	G	G	G/A	G/A					57	92	0.147025172	0.111937452	0.175438596	0.141304348	-0.034134249	0.548290342	0.260989404	0.341488508	0.466623907
Itr_chr01	2113390	A	A	A/G	A/G					52	94	0.14893617	0.111292962	0.173076923	0.180851064	0.007774141	0.895820836	0.047778841	0.341488508	0.466623907
Itr_chr01	2114278	G	G	G	G					150	160	0.114583333	0.085833333	0.06	0.04375	-0.01625	0.711057788	0.148095102	0.341488508	0.466623907
Itr_chr01	2115976	A	A	A/AGCCG	A/AGCCG					67	86	0.144220757	0.109337036	0.089552239	0.093023256	0.003471017	0.959008198	0.01817768	0.341488508	0.466623907
Itr_chr01	2116005	A	A	A	A/T			QTL	QTL	93	126	0.12391193	0.092165899	0.032258065	0.158730159	0.126472094	0.00819836	2.086272998	0.341488508	0.466623907
Itr_chr01	2126769	CATT	C	C	C					143	160	0.111582168	0.086888112	0.104895105	0.125	0.020104895	0.643271346	0.191605794	0.341488508	0.466623907
Itr_chr01	2126789	G	G	G	G					155	178	0.108227619	0.084052193	0.070967742	0.123595506	0.052627764	0.222555489	0.65256169	0.341488508	0.466623907
Itr_chr01	2126980	C	C	C	C					105	122	0.12295082	0.093052303	0.076190476	0.049180328	-0.027010148	0.575484903	0.239966065	0.341488508	0.466623907
Itr_chr01	2128035	T	T	T	T					106	134	0.119121374	0.093072374	0.08490566	0.097014925	0.012109265	0.802239552	0.09569593	0.341488508	0.466623907
Itr_chr01	2128093	G	G	G/C	G/C					103	129	0.121998946	0.094904794	0.106796117	0.139534884	0.032738767	0.5094981	0.292857431	0.341488508	0.466623907
Itr_chr01	2128656	G	G	G/A	G/A					54	75	0.153333333	0.115555556	0.148148148	0.173333333	0.025185185	0.657668466	0.181992981	0.341488508	0.466623907
Itr_chr01	2128673	C	C	C	C/T					61	86	0.140678612	0.107891727	0.114754098	0.174418605	0.059664506	0.278144371	0.555729725	0.341488508	0.466623907
Itr_chr01	2134108	C	C	C/T	C					126	152	0.118212197	0.089390142	0.134920635	0.105263158	-0.029657477	0.51229754	0.290477729	0.341488508	0.466623907
Itr_chr01	2138466	C	C	C	C					66	64	0.150094697	0.110795455	0.090909091	0.046875	-0.044034091	0.454109178	0.34283972	0.341488508	0.466623907
Itr_chr01	2139180	C	C	C	C/T				QTL	147	171	0.110633727	0.084974341	0.054421769	0.152046784	0.097625015	0.023595281	1.627174847	0.341488508	0.466623907
Itr_chr01	2139188	G	G	G	G					135	164	0.114092141	0.08934056	0.059259259	0.024390244	-0.034869015	0.427714457	0.36884607	0.341488508	0.466623907
Itr_chr01	2139528	C	C	C	C					117	169	0.116370809	0.088099934	0.076923077	0.100591716	0.023668639	0.606278744	0.217327658	0.341488508	0.466623907
Itr_chr01	2139857	G	G	G/C	G					111	176	0.116400491	0.087325962	0.144144144	0.113636364	-0.030507781	0.5084983	0.293710494	0.341488508	0.466623907
Itr_chr01	2140047	A	A	A	A					79	114	0.133577615	0.099489229	0.063291139	0.052631579	-0.01065956	0.836432713	0.07756899	0.342066311	0.465889696
Itr_chr01	2140080	A	A	A	A					66	101	0.143414341	0.106660666	0.090909091	0.069306931	-0.02160216	0.691461708	0.160231866	0.342066311	0.465889696
Itr_chr01	2140200	T	T	T	T					67	122	0.138120871	0.101296795	0.059701493	0.040983607	-0.018717886	0.719056189	0.143237171	0.342066311	0.465889696
Itr_chr01	2140890	G	G	G/C	G/C					106	149	0.11934912	0.090350766	0.179245283	0.120805369	-0.058439914	0.206958608	0.684116505	0.342066311	0.465889696	Itr_chr01CG01370=MODERATE	Itr_chr01CG01370=missense_variant	Itr_chr01CG01370=c.163G>C	Itr_chr01CG01370=p.Ala55Pro
Itr_chr01	2141585	C	C	C	C					62	94	0.140013727	0.105696637	0.112903226	0.074468085	-0.038435141	0.469106179	0.328728847	0.342066311	0.465889696
Itr_chr01	2145773	C	C	C	C					60	60	0.15	0.116666667	0.033333333	0.066666667	0.033333333	0.588282344	0.230414186	0.342066311	0.465889696
Itr_chr01	2150494	C	C	C	C					139	185	0.11145246	0.086214272	0.100719424	0.124324324	0.0236049	0.567686463	0.245891462	0.342066311	0.465889696
Itr_chr01	2150534	C	C	C	C					123	168	0.117740999	0.089576074	0.073170732	0.083333333	0.010162602	0.826834633	0.082581341	0.342066311	0.465889696
Itr_chr01	2150617	A	A	A	A					119	152	0.118365767	0.089119858	0.092436975	0.085526316	-0.006910659	0.892221556	0.049527289	0.342066311	0.465889696
Itr_chr01	2150630	G	G	G	G					119	157	0.117111813	0.089867794	0.075630252	0.063694268	-0.011935985	0.795440912	0.099392076	0.342066311	0.465889696
Itr_chr01	2150641	A	A	A	A					122	159	0.116816167	0.087122384	0.081967213	0.06918239	-0.012784823	0.778444311	0.108772451	0.342066311	0.465889696
Itr_chr01	2150687	G	G	G	G					129	180	0.112273902	0.086821705	0.054263566	0.055555556	0.00129199	0.981603679	0.008063822	0.342066311	0.465889696
Itr_chr01	2151801	T	T	T	T					143	176	0.114073427	0.086101399	0.104895105	0.102272727	-0.002622378	0.956408718	0.019356474	0.342066311	0.465889696
Itr_chr01	2151869	C	C	C	C					149	179	0.109669679	0.084886206	0.080536913	0.089385475	0.008848562	0.844231154	0.073538626	0.342066311	0.465889696
Itr_chr01	2152011	G	G	G/A	G				QTL	129	183	0.114499936	0.086669208	0.147286822	0.054644809	-0.092642013	0.035792841	1.446203824	0.342066311	0.465889696
Itr_chr01	2152170	C	C	C	C					89	123	0.131999635	0.097286928	0.056179775	0.097560976	0.0413812	0.415716857	0.381202365	0.342066311	0.465889696
Itr_chr01	2152176	C	C	C	C					89	120	0.127247191	0.096722846	0.04494382	0.058333333	0.013389513	0.780043991	0.107880904	0.342066311	0.465889696
Itr_chr01	2152179	G	G	G	G					92	116	0.126311844	0.094077961	0.076086957	0.051724138	-0.024362819	0.621875625	0.206296466	0.342066311	0.465889696
Itr_chr01	2152194	A	A	A	A					83	116	0.128998754	0.098047362	0.096385542	0.068965517	-0.027420025	0.585082983	0.232782533	0.342066311	0.465889696
Itr_chr01	2152900	A	A	A/G	A					84	81	0.13712522	0.104056437	0.19047619	0.098765432	-0.091710758	0.089982004	1.045844341	0.342066311	0.465889696
Itr_chr01	2153164	C	C	C	C					136	162	0.112563544	0.084331881	0.058823529	0.104938272	0.046114742	0.287942412	0.540694362	0.342066311	0.465889696
Itr_chr01	2153731	T	T	T	T					141	159	0.113475177	0.085641643	0.106382979	0.094339623	-0.012043356	0.774245151	0.111121506	0.342066311	0.465889696
Itr_chr01	2154163	G	G	G	G					155	184	0.110063114	0.084186536	0.103225806	0.092391304	-0.010834502	0.806238752	0.093536331	0.342066311	0.465889696
Itr_chr01	2154290	A	A	A/AGTGC	A					120	143	0.119055944	0.090034965	0.116666667	0.090909091	-0.025757576	0.568686263	0.245127262	0.342066311	0.465889696
Itr_chr01	2154291	A	A	A	A					120	146	0.118721461	0.09086758	0.1	0.109589041	0.009589041	0.835432913	0.078088419	0.342066311	0.465889696
Itr_chr01	2154470	G	G	G	G					148	139	0.117732841	0.088032277	0.087837838	0.086330935	-0.001506903	0.981803639	0.007975362	0.342066311	0.465889696
Itr_chr01	2154580	TGCGG	TGCGG	TGCGG	TGCGG					126	158	0.117540687	0.090114527	0.087301587	0.101265823	0.013964235	0.75424915	0.12248517	0.342066311	0.465889696
Itr_chr01	2154606	G	G	G	G					125	176	0.115727273	0.087181818	0.104	0.096590909	-0.007409091	0.862427514	0.064277396	0.342066311	0.465889696
Itr_chr01	2155328	A	A	A	A/G					108	116	0.120051086	0.092273308	0.046296296	0.120689655	0.074393359	0.114977005	0.93938901	0.342066311	0.465889696
Itr_chr01	2155333	A	A	A	A/G					109	123	0.122771686	0.092339822	0.055045872	0.12195122	0.066905348	0.162167566	0.790036	0.342066311	0.465889696
Itr_chr01	2155343	C	C	C	C					118	129	0.122979898	0.090132703	0.06779661	0.100775194	0.032978584	0.48910218	0.310600402	0.342066311	0.465889696
Itr_chr01	2155369	C	C	C/T	C					126	143	0.122100122	0.089410589	0.126984127	0.090909091	-0.036075036	0.435512897	0.360998979	0.342066311	0.465889696
Itr_chr01	2155722	C	C	C	C/A				QTL	115	131	0.120013276	0.091204779	0.095652174	0.190839695	0.095187521	0.039992002	1.398026859	0.342066311	0.465889696
Itr_chr01	2155749	G	G	G/A	G/A					116	116	0.120689655	0.094827586	0.112068966	0.189655172	0.077586207	0.115776845	0.936378291	0.342066311	0.465889696
Itr_chr01	2155824	TTTCAAAATGCTAAAA	TTTCAAAATGCTAAAA	TTTCAAAATGCTAAAA	TTTCAAAATGCTAAAA/T				QTL	86	96	0.131782946	0.099321705	0.046511628	0.166666667	0.120155039	0.018396321	1.735269027	0.342066311	0.465889696
Itr_chr01	2155885	A	A	A	A/G					87	114	0.129461585	0.096793708	0.034482759	0.122807018	0.088324259	0.075584883	1.121565055	0.342066311	0.465889696
Itr_chr01	2155951	C	C	C	C/T					81	104	0.136039886	0.099002849	0.049382716	0.144230769	0.094848053	0.061787642	1.209098375	0.342066311	0.465889696
Itr_chr01	2155956	C	C	C	C/T					77	100	0.137012987	0.104025974	0.051948052	0.14	0.088051948	0.097180564	1.012420585	0.342066311	0.465889696
Itr_chr01	2155968	A	A	A	A					68	88	0.142379679	0.106283422	0.044117647	0.102272727	0.05815508	0.276344731	0.558548812	0.342066311	0.465889696
Itr_chr01	2155992	C	T	T	C/T					72	95	0.135087719	0.103508772	0.083333333	0.126315789	0.042982456	0.415316937	0.381620358	0.342066311	0.465889696
Itr_chr01	2156008	G	G	G	G/A					81	100	0.132839506	0.099876543	0.086419753	0.11	0.023580247	0.642671466	0.192010982	0.342066311	0.465889696
Itr_chr01	2156402	C	C	C	C					130	206	0.112023898	0.084241972	0.1	0.097087379	-0.002912621	0.943811238	0.025114856	0.342066311	0.465889696
Itr_chr01	2156421	A	A	A	A					122	190	0.115962036	0.088265746	0.090163934	0.084210526	-0.005953408	0.894021196	0.048652185	0.342066311	0.465889696
Itr_chr01	2156448	C	T	C/T	C/T					126	187	0.110050081	0.085901027	0.119047619	0.14973262	0.030685001	0.49030194	0.309536389	0.342066311	0.465889696
Itr_chr01	2156509	A	A	A/C	A/C					144	176	0.109848485	0.083964646	0.125	0.1875	0.0625	0.148770246	0.827483919	0.342066311	0.465889696
Itr_chr01	2156662	T	T	T/A	T					116	159	0.117436565	0.091303405	0.129310345	0.044025157	-0.085285188	0.066386723	1.177918771	0.342066311	0.465889696
Itr_chr01	2156930	C	C	C	C/A			QTL	QTL	96	117	0.129540598	0.09508547	0.052083333	0.213675214	0.16159188	0.00159968	2.795966868	0.342066311	0.465889696
Itr_chr01	2157253	TTTTTTTGACTACAC	T	T	T					67	88	0.144843962	0.107191316	0.014925373	0.068181818	0.053256445	0.330733853	0.480521349	0.342066311	0.465889696
Itr_chr01	2157598	T	T	T	T/C				QTL	136	176	0.117312834	0.086898396	0.066176471	0.159090909	0.092914439	0.036792641	1.434239032	0.342066311	0.465889696
Itr_chr01	2157780	G	G	G/T	G/T					110	110	0.127272727	0.090909091	0.118181818	0.109090909	-0.009090909	0.879224155	0.055900389	0.342066311	0.465889696
Itr_chr01	2158032	G	G	G/A	G/A					65	121	0.140495868	0.104259377	0.153846154	0.132231405	-0.021614749	0.671265747	0.173105513	0.342066311	0.465889696
Itr_chr01	2158391	G	G	G	G					95	122	0.125107852	0.093528904	0.073684211	0.057377049	-0.016307161	0.74725055	0.126533757	0.342066311	0.465889696
Itr_chr01	2158416	C	C	C	C					93	125	0.129290323	0.095741935	0.053763441	0.04	-0.013763441	0.784643071	0.105327856	0.342066311	0.465889696
Itr_chr01	2158434	T	T	T	T					85	115	0.127877238	0.098209719	0.035294118	0.043478261	0.008184143	0.862227554	0.064378102	0.342066311	0.465889696
Itr_chr01	2158770	A	A	A	A/C					90	85	0.133333333	0.098039216	0.077777778	0.152941176	0.075163399	0.139172166	0.856447615	0.342066311	0.465889696
Itr_chr01	2158790	T	T	T	T/C					88	80	0.138636364	0.104545455	0.079545455	0.15	0.070454545	0.187162567	0.727781006	0.342066311	0.465889696
Itr_chr01	2158809	T	T	T	T					76	74	0.13655761	0.108819346	0.013157895	0.067567568	0.054409673	0.337132573	0.472199284	0.342066311	0.465889696
Itr_chr01	2158819	C	C	C	C					83	91	0.136502052	0.102740633	0.012048193	0.076923077	0.064874884	0.206958608	0.684116505	0.342066311	0.465889696
Itr_chr01	2158825	G	G	G	G/C					84	93	0.133256528	0.102150538	0.023809524	0.107526882	0.083717358	0.106178764	0.973962333	0.342066311	0.465889696
Itr_chr01	2159308	G	G	G/C	G					78	133	0.126855601	0.095912859	0.115384615	0.120300752	0.004916136	0.916216757	0.03800177	0.342066311	0.465889696
Itr_chr01	2159810	T	T	T	T/TTCCGA				QTL	96	111	0.122466216	0.096565315	0.041666667	0.153153153	0.111486486	0.024595081	1.609151743	0.342066311	0.465889696
Itr_chr01	2159882	G	G	G	G					112	111	0.124919562	0.097570785	0.044642857	0.099099099	0.054456242	0.25414917	0.594911304	0.342066311	0.465889696
Itr_chr01	2159994	A	A	A	A/G					119	129	0.121425314	0.089896424	0.092436975	0.124031008	0.031594033	0.50489902	0.296795472	0.342066311	0.465889696
Itr_chr01	2162600	T	T	T/C	T/C					84	97	0.136352479	0.099901816	0.226190476	0.144329897	-0.081860579	0.104979004	0.978897551	0.342066311	0.465889696
Itr_chr01	2162782	G	G	G/A	G/A					126	184	0.112750173	0.088250518	0.126984127	0.135869565	0.008885438	0.844231154	0.073538626	0.342066311	0.465889696
Itr_chr01	2162783	G	G	G/T	G/T					125	188	0.114340426	0.085489362	0.128	0.138297872	0.010297872	0.834233153	0.078712555	0.342066311	0.465889696
Itr_chr01	2162900	C	C	C	C					143	187	0.108597285	0.083093377	0.104895105	0.064171123	-0.040723982	0.340531894	0.467842207	0.342066311	0.465889696
Itr_chr01	2162941	C	C	C	C					145	174	0.110344828	0.085057471	0.103448276	0.057471264	-0.045977011	0.295140972	0.529970497	0.342066311	0.465889696
Itr_chr01	2162957	G	G	G	G/GATAT					113	155	0.117042535	0.090722238	0.097345133	0.122580645	0.025235512	0.577484503	0.238459666	0.342066311	0.465889696
Itr_chr01	2163486	C	C	C	C					67	88	0.137890095	0.108039349	0.044776119	0.045454545	0.000678426	1	0	0.342066311	0.465889696
Itr_chr01	2163524	C	C	C	C					89	133	0.130776379	0.097828842	0.078651685	0.07518797	-0.003463715	0.959408118	0.017996611	0.342066311	0.465889696
Itr_chr01	2164023	A	A	A/T	A/T					102	147	0.12585034	0.090436174	0.205882353	0.156462585	-0.049419768	0.281743651	0.550145861	0.342066311	0.465889696
Itr_chr01	2164443	C	C	C	C/T				QTL	121	180	0.114233242	0.087786961	0.082644628	0.188888889	0.106244261	0.016996601	1.769637929	0.342066311	0.465889696
Itr_chr01	2164544	C	C	C	C					128	158	0.115803006	0.088113133	0.0546875	0.044303797	-0.010383703	0.815436913	0.088609633	0.342066311	0.465889696
Itr_chr01	2164570	C	C	C/T	C/T					132	165	0.113636364	0.087878788	0.113636364	0.163636364	0.05	0.25274945	0.597309781	0.342066311	0.465889696
Itr_chr01	2164573	A	A	A	A					114	145	0.12353297	0.092075015	0.105263158	0.089655172	-0.015607985	0.736652669	0.132737233	0.342066311	0.465889696
Itr_chr01	2164579	A	A	A	A					131	163	0.111366084	0.086685712	0.045801527	0.042944785	-0.002856741	0.949010198	0.022729121	0.342066311	0.465889696
Itr_chr01	2164746	C	C	C	C/A				QTL	82	133	0.130662021	0.096919127	0.06097561	0.157894737	0.096919127	0.050789842	1.294223138	0.342066311	0.465889696
Itr_chr01	2164827	C	C	C/T	C					98	134	0.123362778	0.095339628	0.112244898	0.052238806	-0.060006092	0.219956009	0.657664169	0.342066311	0.465889696
Itr_chr01	2165861	G	G	G	G/T					59	70	0.15157385	0.111622276	0.06779661	0.1	0.03220339	0.584083183	0.233525298	0.342066311	0.465889696
Itr_chr01	2165890	G	G	G	G/A					84	82	0.135307782	0.105691057	0.083333333	0.182926829	0.099593496	0.052989402	1.275810981	0.342066311	0.465889696
Itr_chr01	2166207	C	C	C	C					102	121	0.123804894	0.094393129	0.049019608	0.066115702	0.017096095	0.725054989	0.139629055	0.342066311	0.465889696
Itr_chr01	2166442	G	G	G	G/C				QTL	128	216	0.109664352	0.085358796	0.0625	0.162037037	0.099537037	0.024395121	1.612697024	0.342066311	0.465889696
Itr_chr01	2167007	T	T	T/A	T					76	74	0.136913229	0.109174964	0.105263158	0.040540541	-0.064722617	0.24915017	0.603538812	0.342066311	0.465889696
Itr_chr01	2167205	C	C	C	C					117	147	0.115646259	0.08895866	0.085470085	0.068027211	-0.017442875	0.712857429	0.14699732	0.342066311	0.465889696	Itr_chr01CG01400=MODERATE	Itr_chr01CG01400=missense_variant	Itr_chr01CG01400=c.107C>G	Itr_chr01CG01400=p.Thr36Ser
Itr_chr01	2167836	C	C	C/A	C/A					105	167	0.12112917	0.089021956	0.114285714	0.179640719	0.065355004	0.151769646	0.818815079	0.342066311	0.465889696
Itr_chr01	2168803	T	T	T/A	T					65	58	0.158885942	0.113793103	0.107692308	0.034482759	-0.073209549	0.207358528	0.683278098	0.342066311	0.465889696
Itr_chr01	2178116	G	G	G	G					102	127	0.125984252	0.093870619	0.088235294	0.070866142	-0.017369152	0.722855429	0.140948553	0.342066311	0.465889696
Itr_chr01	2178407	T	T	T	T					135	164	0.115492322	0.088482385	0.059259259	0.054878049	-0.00438121	0.918016397	0.037149562	0.342066311	0.465889696
Itr_chr01	2178548	GTCAATATGTTATACTCATCAGC	GTCAATATGTTATACTCATCAGC	GTCAATATGTTATACTCATCAGC/G	GTCAATATGTTATACTCATCAGC					93	117	0.125999449	0.095671354	0.107526882	0.094017094	-0.013509788	0.792241552	0.101142383	0.342066311	0.465889696
Itr_chr01	2178823	G	G	G	G					58	94	0.14380044	0.110418195	0.034482759	0.074468085	0.039985326	0.469306139	0.328543765	0.342066311	0.465889696
Itr_chr01	2179069	G	G	G/C	G					73	113	0.135046672	0.101345618	0.136986301	0.10619469	-0.030791611	0.530093981	0.275647127	0.342066311	0.465889696
Itr_chr01	2179085	C	C	C/T	C					66	103	0.139011474	0.106796117	0.136363636	0.097087379	-0.039276258	0.452509498	0.344372301	0.342066311	0.465889696
Itr_chr01	2179275	C	C	C	C					106	117	0.123850992	0.095468473	0.094339623	0.034188034	-0.060151588	0.220955809	0.655694577	0.342066311	0.465889696
Itr_chr01	2185216	C	C	C/G	C					51	73	0.153102337	0.117378458	0.156862745	0.082191781	-0.074670964	0.207758448	0.682441307	0.342066311	0.465889696
Itr_chr01	2185592	C	C	C	C					51	70	0.153221289	0.117927171	0.098039216	0.014285714	-0.083753501	0.163767247	0.785772953	0.342066311	0.465889696
Itr_chr01	2185731	C	C	C	C/G					72	80	0.143055556	0.108333333	0.083333333	0.1125	0.029166667	0.609278144	0.2151844	0.342066311	0.465889696
Itr_chr01	2186154	G	G	G	G					115	163	0.11256335	0.086476394	0.086956522	0.098159509	0.011202987	0.816236753	0.088183854	0.342066311	0.465889696
Itr_chr01	2196748	G	G	G	G					86	81	0.137955785	0.102354292	0.046511628	0.024691358	-0.02182027	0.661667666	0.179360087	0.342066311	0.465889696
Itr_chr01	2196962	G	G	G	G					145	139	0.115455222	0.0878194	0.089655172	0.057553957	-0.032101216	0.465106979	0.332447144	0.342066311	0.465889696
Itr_chr01	2197952	C	C	C/CATAT	C					91	112	0.127747253	0.098214286	0.120879121	0.080357143	-0.040521978	0.420715857	0.376011119	0.342066311	0.465889696
Itr_chr01	2198585	C	C	C	C					158	177	0.10941858	0.085639705	0.139240506	0.09039548	-0.048845026	0.25874825	0.587122578	0.342066311	0.465889696
Itr_chr01	2198668	T	T	T	T					135	152	0.116081871	0.087134503	0.103703704	0.065789474	-0.03791423	0.387522496	0.411703082	0.342066311	0.465889696
Itr_chr01	2198823	G	G	G	G					90	130	0.128205128	0.095726496	0.1	0.030769231	-0.069230769	0.161967606	0.790571836	0.342066311	0.465889696
Itr_chr01	2199197	A	A	A	A					60	101	0.143729373	0.105280528	0.05	0.02970297	-0.02029703	0.710257948	0.148583897	0.342066311	0.465889696
Itr_chr01	2199715	G	G	G	G					51	79	0.151898734	0.113924051	0.058823529	0.050632911	-0.008190618	0.912817437	0.039616073	0.342066311	0.465889696
Itr_chr01	2199904	T	T	T	T					91	127	0.125465086	0.093017219	0.010989011	0.047244094	0.036255083	0.450109978	0.34668136	0.342066311	0.465889696
Itr_chr01	2203163	G	G	G	G					71	108	0.133672405	0.099765258	0.028169014	0.055555556	0.027386541	0.594681064	0.22571589	0.350648524	0.455127984
Itr_chr01	2203192	C	C	C	C					84	118	0.12590799	0.097054076	0.023809524	0.042372881	0.018563358	0.711057788	0.148095102	0.350648524	0.455127984
Itr_chr01	2203223	GAAT	GAAT	GAAT	GAAT					70	107	0.135246996	0.102269693	0.014285714	0.065420561	0.051134846	0.317536493	0.498206356	0.350648524	0.455127984
Itr_chr01	2203375	T	T	T	T					51	64	0.156862745	0.121017157	0.019607843	0.09375	0.074142157	0.229154169	0.639872237	0.350648524	0.455127984
Itr_chr01	2206721	TACC	TACC	TACC/T	TACC/T					64	59	0.153601695	0.108050847	0.109375	0.118644068	0.009269068	0.849030194	0.071076865	0.350648524	0.455127984
Itr_chr01	2206775	C	C	C	C					92	74	0.136016451	0.103407756	0.086956522	0.081081081	-0.005875441	0.908818236	0.041522967	0.350648524	0.455127984
Itr_chr01	2207058	T	T	T	T					123	134	0.119160296	0.092767868	0.032520325	0.089552239	0.057031914	0.210557888	0.676628483	0.350648524	0.455127984	Itr_chr01CG01430=MODERATE	Itr_chr01CG01430=missense_variant	Itr_chr01CG01430=c.144T>G	Itr_chr01CG01430=p.His48Gln
Itr_chr01	2207358	C	C	C	C					91	102	0.126804568	0.098362422	0.054945055	0.058823529	0.003878474	0.941011798	0.026404932	0.350648524	0.455127984
Itr_chr01	2207377	C	C	C	C					106	114	0.124627607	0.094505131	0.066037736	0.070175439	0.004137703	0.942811438	0.025575157	0.350648524	0.455127984	Itr_chr01CG01430=MODERATE	Itr_chr01CG01430=missense_variant	Itr_chr01CG01430=c.463C>A	Itr_chr01CG01430=p.Pro155Thr
Itr_chr01	2207405	G	G	G	G					129	153	0.115671075	0.088463292	0.093023256	0.078431373	-0.014591883	0.74845031	0.125837027	0.350648524	0.455127984	Itr_chr01CG01430=MODERATE	Itr_chr01CG01430=missense_variant	Itr_chr01CG01430=c.491G>C	Itr_chr01CG01430=p.Cys164Ser
Itr_chr01	2208832	A	A	A	A					113	127	0.120897498	0.092537105	0.053097345	0.05511811	0.002020765	0.959408118	0.017996611	0.350648524	0.455127984
Itr_chr01	2208994	G	G	G	G					141	171	0.11135996	0.086972751	0.070921986	0.064327485	-0.0065945	0.879024195	0.055999171	0.350648524	0.455127984
Itr_chr01	2209179	A	A	A	A					141	223	0.110771873	0.083007347	0.056737589	0.044843049	-0.011894539	0.780843831	0.107435816	0.350648524	0.455127984
Itr_chr01	2209739	A	A	A	A					100	95	0.127894737	0.097894737	0.04	0.052631579	0.012631579	0.841631674	0.074877929	0.350648524	0.455127984
Itr_chr01	2209742	T	T	T/C	T/C					94	93	0.129375429	0.097689316	0.244680851	0.182795699	-0.061885152	0.25314937	0.596623149	0.350648524	0.455127984
Itr_chr01	2210007	G	G	G/T	G					132	138	0.114953887	0.091897233	0.166666667	0.079710145	-0.086956522	0.057388522	1.241174958	0.350648524	0.455127984
Itr_chr01	2210327	A	A	A	A/AGTACTCC					152	171	0.114766082	0.086988304	0.039473684	0.116959064	0.07748538	0.078584283	1.104664304	0.350648524	0.455127984
Itr_chr01	2210975	A	A	A	A					78	76	0.138663968	0.102564103	0.076923077	0.039473684	-0.037449393	0.478904219	0.319751337	0.350648524	0.455127984
Itr_chr01	2211001	G	G	G	G					77	89	0.135561068	0.103604261	0.090909091	0.112359551	0.02145046	0.697460508	0.156480378	0.350648524	0.455127984
Itr_chr01	2211002	G	G	G	G/T					78	85	0.139064857	0.105731523	0.08974359	0.117647059	0.027903469	0.623075385	0.205459406	0.350648524	0.455127984
Itr_chr01	2211058	CTTGTA	CTTGTA	CTTGTA/C	CTTGTA					85	120	0.126470588	0.099509804	0.141176471	0.058333333	-0.082843137	0.105178964	0.97807111	0.350648524	0.455127984
Itr_chr01	2212292	C	C	C/G	C					124	170	0.116413662	0.087855787	0.120967742	0.082352941	-0.038614801	0.393321336	0.405252495	0.350648524	0.455127984
Itr_chr01	2212745	T	T	T	T/C					61	66	0.148782911	0.115002484	0.081967213	0.121212121	0.039244908	0.49990002	0.301116846	0.350648524	0.455127984
Itr_chr01	2212913	C	C	C	C					66	95	0.142743222	0.104784689	0.075757576	0.031578947	-0.044178628	0.417316537	0.379534405	0.350648524	0.455127984
Itr_chr01	2213322	T	T	T	T					108	141	0.12391647	0.092789598	0.101851852	0.063829787	-0.038022065	0.412317536	0.384768194	0.350648524	0.455127984
Itr_chr01	2213826	A	T	T	A/T					151	161	0.110073629	0.083583563	0.119205298	0.136645963	0.017440665	0.689862028	0.161237759	0.350648524	0.455127984
Itr_chr01	2213946	C	G	G	C/G					135	144	0.116203704	0.087962963	0.088888889	0.125	0.036111111	0.428914217	0.367629558	0.350648524	0.455127984
Itr_chr01	2213985	G	G	G	G					140	185	0.11042471	0.084749035	0.092857143	0.054054054	-0.038803089	0.382723455	0.417114921	0.350648524	0.455127984
Itr_chr01	2214250	C	C	C	C					151	226	0.110267831	0.081931665	0.046357616	0.101769912	0.055412296	0.194561088	0.710944014	0.350648524	0.455127984
Itr_chr01	2214310	C	C	C	C					154	204	0.10968933	0.083715304	0.084415584	0.117647059	0.033231474	0.425714857	0.370881193	0.350648524	0.455127984
Itr_chr01	2214428	A	A	A	A					161	194	0.109175898	0.083114555	0.068322981	0.092783505	0.024460524	0.563887223	0.248807746	0.350648524	0.455127984
Itr_chr01	2214720	C	C	C	C					152	219	0.111691901	0.085376112	0.072368421	0.105022831	0.03265441	0.455308938	0.341693824	0.350648524	0.455127984
Itr_chr01	2215091	T	T	T	T					136	193	0.111818043	0.085416032	0.051470588	0.051813472	0.000342883	0.99480104	0.002263769	0.350648524	0.455127984
Itr_chr01	2215179	A	A	A	A					145	176	0.109992163	0.08362069	0.089655172	0.045454545	-0.044200627	0.312737453	0.504820106	0.350648524	0.455127984
Itr_chr01	2215183	C	C	C	C					155	177	0.11139056	0.083178422	0.083870968	0.050847458	-0.03302351	0.446510698	0.350168131	0.350648524	0.455127984
Itr_chr01	2215319	G	G	G	G					145	179	0.106684647	0.083375072	0.089655172	0.05027933	-0.039375843	0.360727854	0.442820321	0.350648524	0.455127984
Itr_chr01	2215390	G	G	G	G/T					143	180	0.112160062	0.086985237	0.062937063	0.144444444	0.081507382	0.065586883	1.183183011	0.350648524	0.455127984
Itr_chr01	2215516	T	T	T	T					119	154	0.119556914	0.09052712	0.067226891	0.051948052	-0.015278839	0.74085183	0.130268642	0.350648524	0.455127984
Itr_chr01	2215798	G	G	G	G					146	169	0.11149388	0.085960931	0.089041096	0.047337278	-0.041703818	0.343331334	0.464286559	0.350648524	0.455127984
Itr_chr01	2216353	G	G	G	G					117	111	0.120813121	0.092631093	0.068376068	0.054054054	-0.014322014	0.74065187	0.130385877	0.350648524	0.455127984
Itr_chr01	2216402	G	G	G	G					114	104	0.120445344	0.092273954	0.078947368	0.038461538	-0.04048583	0.399520096	0.398461371	0.350648524	0.455127984
Itr_chr01	2220344	T	T	T/A	T					56	75	0.150952381	0.11547619	0.107142857	0.066666667	-0.04047619	0.487302539	0.312201325	0.350648524	0.455127984
Itr_chr01	2220416	G	GT	GT	GT					51	55	0.162210339	0.121925134	0.098039216	0.036363636	-0.061675579	0.329334133	0.482363255	0.350648524	0.455127984
Itr_chr01	2220442	T	T	T	T					56	86	0.156146179	0.114202658	0.017857143	0.046511628	0.028654485	0.602079584	0.220346099	0.350648524	0.455127984
Itr_chr01	2220654	G	G	G/A	G					92	137	0.127975246	0.093779752	0.141304348	0.051094891	-0.090209457	0.061387722	1.211918479	0.350648524	0.455127984
Itr_chr01	2220796	T	T	T	T					103	152	0.118676546	0.092743996	0.038834951	0.046052632	0.00721768	0.888222356	0.0514783	0.350648524	0.455127984
Itr_chr01	2221051	TC	TC	TC	TC					100	118	0.12559322	0.094576271	0.1	0.084745763	-0.015254237	0.75784843	0.120417645	0.350648524	0.455127984
Itr_chr01	2221168	G	G	G	G					64	82	0.145579268	0.109756098	0.046875	0.036585366	-0.010289634	0.857828434	0.066599562	0.350648524	0.455127984
Itr_chr01	2225140	A	A	A	A					76	115	0.134439359	0.099656751	0.078947368	0.07826087	-0.000686499	0.99120176	0.003837936	0.350648524	0.455127984
Itr_chr01	2225184	T	T	T/TCGGACGA	T					97	123	0.125722907	0.096387562	0.103092784	0.089430894	-0.013661889	0.776244751	0.110001323	0.350648524	0.455127984
Itr_chr01	2225196	AT	AT	AT	AT					83	110	0.135268346	0.100219058	0.060240964	0.109090909	0.048849945	0.343931214	0.463528408	0.350648524	0.455127984
Itr_chr01	2225343	T	T	T	T					110	163	0.120189626	0.090462911	0.072727273	0.030674847	-0.042052426	0.360927814	0.442579648	0.350648524	0.455127984
Itr_chr01	2225410	A	A	A	A					130	168	0.113186813	0.086630037	0.046153846	0.017857143	-0.028296703	0.535092981	0.271570745	0.350648524	0.455127984
Itr_chr01	2226079	G	G	G	G					113	119	0.124265635	0.091544582	0.088495575	0.050420168	-0.038075407	0.446710658	0.349973686	0.350648524	0.455127984
Itr_chr01	2227657	T	T	T/C	T/C					72	76	0.143274854	0.112573099	0.152777778	0.131578947	-0.02119883	0.690461908	0.160860276	0.350648524	0.455127984
Itr_chr01	2230652	G	G	G	G					249	358	0.099537816	0.075587265	0.116465863	0.094972067	-0.021493796	0.575684863	0.23981519	0.350648524	0.455127984
Itr_chr01	2231008	C	C	C/A	C				QTL	254	352	0.09654617	0.07337151	0.149606299	0.073863636	-0.075742663	0.044191162	1.354664581	0.350648524	0.455127984
Itr_chr01	2231024	C	C	C/T	C				QTL	247	347	0.097924372	0.074799613	0.16194332	0.07204611	-0.08989721	0.018396321	1.735269027	0.350648524	0.455127984
Itr_chr01	2231319	G	G	G	G					260	334	0.099562414	0.075748503	0.107692308	0.068862275	-0.038830032	0.311537692	0.506489401	0.350648524	0.455127984
Itr_chr01	2233568	T	T	T	T					105	134	0.125302061	0.092892679	0.104761905	0.082089552	-0.022672353	0.642071586	0.192416549	0.350648524	0.455127984
Itr_chr01	2234047	G	G	G	G					98	108	0.12585034	0.096182918	0.06122449	0.092592593	0.031368103	0.518296341	0.285421857	0.350648524	0.455127984
Itr_chr01	2234565	T	T	T	T					117	151	0.116884587	0.089715288	0.034188034	0.066225166	0.032037131	0.478904219	0.319751337	0.350648524	0.455127984
Itr_chr01	2236466	C	C	C/A	C					103	121	0.126454305	0.094600016	0.116504854	0.082644628	-0.033860226	0.480303939	0.318483851	0.350648524	0.455127984
Itr_chr01	2236830	T	T	T	T					108	141	0.118991332	0.090622537	0.046296296	0.092198582	0.045902285	0.327534493	0.484742957	0.350648524	0.455127984
Itr_chr01	2237035	C	C	C	C					127	152	0.11722959	0.087805636	0.05511811	0.078947368	0.023829258	0.600279944	0.221646167	0.350648524	0.455127984
Itr_chr01	2239586	T	T	T/A	T					108	157	0.118601085	0.090823307	0.12962963	0.044585987	-0.085043642	0.066186763	1.179228861	0.350648524	0.455127984
Itr_chr01	2239825	G	G	G/A	G				QTL	92	130	0.121237458	0.091973244	0.141304348	0.046153846	-0.095150502	0.044191162	1.354664581	0.350648524	0.455127984
Itr_chr01	2240900	G	G	G/A	G/A					95	112	0.129511278	0.098590226	0.147368421	0.116071429	-0.031296992	0.529494101	0.276138874	0.371130706	0.430473113
Itr_chr01	2241341	G	G	G	G/A					98	108	0.125283447	0.096560847	0.091836735	0.175925926	0.084089191	0.086782643	1.061567125	0.371130706	0.430473113
Itr_chr01	2241471	T	G	G	G					127	145	0.120228075	0.090524029	0.11023622	0.062068966	-0.048167255	0.288142372	0.540392874	0.371130706	0.430473113
Itr_chr01	2241545	C	C	C	C					123	150	0.117886179	0.090731707	0.073170732	0.046666667	-0.026504065	0.558488302	0.252985919	0.371130706	0.430473113
Itr_chr01	2280212	T	T	T	T					103	117	0.12463696	0.095510746	0.058252427	0.008547009	-0.049705419	0.293341332	0.532626741	0.389442581	0.409556565
Itr_chr01	2280260	G	G	G	G					105	120	0.122619048	0.094047619	0.066666667	0.041666667	-0.025	0.599880024	0.2219356	0.389442581	0.409556565
Itr_chr01	2280734	T	T	T	T					143	166	0.114584211	0.086696436	0.076923077	0.078313253	0.001390176	0.982203559	0.007798496	0.389442581	0.409556565
Itr_chr01	2280929	A	A	A	A					150	186	0.109032258	0.083870968	0.113333333	0.064516129	-0.048817204	0.25254949	0.597653504	0.389442581	0.409556565
Itr_chr01	2280931	T	T	T/TGGTAA	T/TGGTAA					75	95	0.136140351	0.101754386	0.16	0.115789474	-0.044210526	0.388122376	0.411031319	0.389442581	0.409556565
Itr_chr01	2281256	C	C	C/G	C					160	212	0.108962264	0.083490566	0.1375	0.117924528	-0.019575472	0.649270146	0.187574566	0.389442581	0.409556565
Itr_chr01	2282088	A	A	A/C	A					65	71	0.143661972	0.111375948	0.138461538	0.070422535	-0.068039003	0.209158168	0.67952517	0.389442581	0.409556565
Itr_chr01	2282210	A	A	A	A					59	66	0.149717514	0.114021572	0.050847458	0.03030303	-0.020544427	0.75444911	0.122370049	0.389442581	0.409556565
Itr_chr01	2282632	C	C	C	C					66	82	0.146341463	0.107169254	0.03030303	0.048780488	0.018477458	0.74505099	0.127814004	0.389442581	0.409556565
Itr_chr01	2283208	T	T	T/C	T					119	167	0.116087153	0.088562371	0.134453782	0.107784431	-0.02666935	0.543491302	0.264807402	0.389442581	0.409556565
Itr_chr01	2283210	A	A	A/G	A					112	159	0.118879155	0.090071878	0.133928571	0.113207547	-0.020721024	0.648070386	0.188377824	0.389442581	0.409556565
Itr_chr01	2283223	A	A	A/C	A					113	157	0.11966631	0.089566541	0.115044248	0.070063694	-0.044980554	0.329934013	0.48157291	0.389442581	0.409556565
Itr_chr01	2283623	C	C	C	C					113	141	0.120316325	0.090252934	0.07079646	0.106382979	0.035586519	0.434313137	0.362197034	0.389442581	0.409556565
Itr_chr01	2284181	G	G	G/A	G				QTL	116	144	0.115181992	0.090517241	0.146551724	0.041666667	-0.104885057	0.023395321	1.630870993	0.389442581	0.409556565
Itr_chr01	2284205	C	C	C	C					106	141	0.115950756	0.091930951	0.094339623	0.092198582	-0.002141041	0.979404119	0.009038074	0.389442581	0.409556565
Itr_chr01	2284544	T	T	T/A	T					109	134	0.11864987	0.091126934	0.146788991	0.082089552	-0.064699439	0.169166167	0.771686492	0.389442581	0.409556565
Itr_chr01	2284645	G	G	G/A	G					122	128	0.117059426	0.09170082	0.139344262	0.078125	-0.061219262	0.177564487	0.750643889	0.389442581	0.409556565
Itr_chr01	2284868	A	G	A/G	A/G					54	64	0.156828704	0.119212963	0.148148148	0.234375	0.086226852	0.140371926	0.852719742	0.389442581	0.409556565
Itr_chr01	2285026	C	C	C	C					125	135	0.115555556	0.089777778	0.104	0.022222222	-0.081777778	0.072185563	1.141549653	0.389442581	0.409556565
Itr_chr01	2285176	T	T	T	T					131	158	0.115953232	0.088076143	0.106870229	0.075949367	-0.030920862	0.487302539	0.312201325	0.389442581	0.409556565
Itr_chr01	2285227	G	G	G	G					139	177	0.114620168	0.085233508	0.086330935	0.079096045	-0.00723489	0.872425515	0.059271642	0.389442581	0.409556565
Itr_chr01	2285434	T	T	T	T					185	193	0.104047052	0.080660972	0.091891892	0.103626943	0.011735051	0.796640672	0.098737525	0.389442581	0.409556565
Itr_chr01	2285648	C	C	C	C					141	168	0.108409321	0.085739615	0.106382979	0.083333333	-0.023049645	0.603479304	0.219337619	0.389442581	0.409556565
Itr_chr01	2285700	C	C	C	C					143	175	0.111288711	0.085634366	0.118881119	0.091428571	-0.027452547	0.541691662	0.26624785	0.389442581	0.409556565
Itr_chr01	2285910	G	G	G	G					188	214	0.105587592	0.081576854	0.079787234	0.074766355	-0.005020879	0.903819236	0.04391842	0.389442581	0.409556565
Itr_chr01	2286070	A	A	A	A					117	177	0.117195422	0.087498189	0.034188034	0.033898305	-0.000289729	0.99980004	8.69E-05	0.389442581	0.409556565
Itr_chr01	2286143	C	C	C	C					128	197	0.117901332	0.086730647	0.078125	0.045685279	-0.032439721	0.472105579	0.325960867	0.389442581	0.409556565
Itr_chr01	2286366	T	T	T	T					144	200	0.108333333	0.083055556	0.111111111	0.115	0.003888889	0.926814637	0.033007116	0.389442581	0.409556565	Itr_chr01CG01540=MODERATE	Itr_chr01CG01540=missense_variant	Itr_chr01CG01540=c.677A>T	Itr_chr01CG01540=p.Lys226Met
Itr_chr01	2287303	A	A	A	A					123	137	0.118806006	0.089608925	0.06504065	0.04379562	-0.02124503	0.638072386	0.19513005	0.389442581	0.409556565
Itr_chr01	2287307	A	A	A	A					118	128	0.116525424	0.090042373	0.059322034	0.046875	-0.012447034	0.794841032	0.099719722	0.389442581	0.409556565
Itr_chr01	2287683	T	T	T	T					107	130	0.120416966	0.092379583	0.037383178	0.061538462	0.024155284	0.613477305	0.212201499	0.389442581	0.409556565
Itr_chr01	2288132	A	A	A	A					147	180	0.111111111	0.083219955	0.06122449	0.038888889	-0.022335601	0.606878624	0.216898159	0.389442581	0.409556565
Itr_chr01	2288181	C	C	C	C					147	178	0.112397768	0.084842926	0.074829932	0.028089888	-0.046740044	0.272145571	0.565198729	0.389442581	0.409556565
Itr_chr01	2288223	C	C	C	C					144	152	0.11001462	0.084429825	0.055555556	0.046052632	-0.009502924	0.841231754	0.075084343	0.389442581	0.409556565
Itr_chr01	2288242	T	T	T	T					158	177	0.113030108	0.085639705	0.050632911	0.039548023	-0.011084889	0.788642272	0.103119948	0.389442581	0.409556565
Itr_chr01	2288383	C	C	C	C					142	157	0.116713017	0.087826321	0.035211268	0.050955414	0.015744146	0.736852629	0.132619362	0.389442581	0.409556565
Itr_chr01	2288552	T	T	T	T					123	167	0.118543401	0.089869042	0.056910569	0.083832335	0.026921766	0.559688062	0.252053956	0.389442581	0.409556565
Itr_chr01	2289366	A	A	A	A					104	127	0.122350091	0.09274682	0.038461538	0.078740157	0.040278619	0.386722655	0.412600385	0.389442581	0.409556565
Itr_chr01	2289443	A	A	A	A					90	103	0.130312837	0.09978425	0.077777778	0.058252427	-0.019525351	0.703059388	0.153007988	0.389442581	0.409556565
Itr_chr01	2290208	T	T	T	T					131	174	0.110555409	0.085768185	0.06870229	0.086206897	0.017504606	0.688262348	0.162245989	0.389442581	0.409556565
Itr_chr01	2291417	T	T	T	T					147	203	0.109312691	0.083743842	0.054421769	0.034482759	-0.01993901	0.638872226	0.194585992	0.389442581	0.409556565
[truncated: 518,949 more rows]
