# Supplementary material for: Polyploid QTL-seq revealed multiple QTLs controlling steamed tuber texture and starch gelatinization temperature in sweetpotato
Source: Breed Sci. 2024 Feb 29;74(2):103–13. doi: 10.1270/jsbbs.23060 (PMC11442106; doi:10.1270/jsbbs.23060)
Supplement: Supplementary file 6 — Supplemental Table 5 [file 74_103_s6.txt]

Chr	Position	Ref Allele	AH Allele	LT Bulk Allele	HT Bulk Allele	Window P99	Window P95	P99	P95	LT Bulk Depth	HT Bulk Depth	P99 Threshold	P95 Threshold	LT Bulk SNP-index	HT Bulk SNP-index	Delta SNP-index	P-Value	-log10(P)	Window P-Value	Window -log10(P)	Impact	Annotation	HGVS.c	HGVS.p
Itr_chr01	701556	T	T	T	T					68	104	0.133484163	0.103506787	0	0.028846154	0.028846154	0.585282943	0.232634132	0.291249442	0.535734898
Itr_chr01	701880	C	C	C	C					111	125	0.116972973	0.091891892	0.09009009	0.104	0.01390991	0.777844431	0.109107253	0.291249442	0.535734898
Itr_chr01	702726	G	G	G	G					163	202	0.110520561	0.083095426	0.073619632	0.099009901	0.025390269	0.545490902	0.263212489	0.291249442	0.535734898
Itr_chr01	702808	T	T	T	T/A					129	156	0.120155039	0.089147287	0.093023256	0.166666667	0.073643411	0.104579084	0.980555166	0.291249442	0.535734898
Itr_chr01	705110	C	C	C/T	C/T					144	196	0.116496599	0.087018141	0.215277778	0.18877551	-0.026502268	0.545090982	0.263531003	0.291249442	0.535734898
Itr_chr01	705154	T	T	T/C	T/C					145	204	0.10851927	0.083840433	0.206896552	0.151960784	-0.054935767	0.205758848	0.68664148	0.291249442	0.535734898
Itr_chr01	705155	C	C	C/T	C/T					146	197	0.112961546	0.085564286	0.198630137	0.152284264	-0.046345873	0.303539292	0.517785083	0.291249442	0.535734898
Itr_chr01	705976	C	C	C/G	C/G					141	159	0.115883849	0.086043088	0.170212766	0.132075472	-0.038137294	0.369126175	0.432825158	0.291249442	0.535734898
Itr_chr01	706076	T	T	T	T					78	114	0.128205128	0.100539811	0.102564103	0.087719298	-0.014844804	0.788042392	0.10345042	0.291249442	0.535734898
Itr_chr01	706077	T	T	T	T/C					78	112	0.129807692	0.100274725	0.076923077	0.151785714	0.074862637	0.147170566	0.83217904	0.291249442	0.535734898
Itr_chr01	706078	T	T	T/G	T					82	115	0.132449629	0.099363733	0.12195122	0.095652174	-0.026299046	0.606078784	0.217470918	0.291249442	0.535734898
Itr_chr01	706312	T	T	T/C	T/C					100	125	0.126	0.098	0.15	0.144	-0.006	0.914417117	0.038855653	0.291249442	0.535734898
Itr_chr01	706359	G	G	G	G/T					90	127	0.122659668	0.095888014	0.077777778	0.133858268	0.05608049	0.23955209	0.620600036	0.291249442	0.535734898
Itr_chr01	706380	G	G	G	G					81	116	0.134206045	0.100149	0.012345679	0.077586207	0.065240528	0.188962208	0.723625046	0.291249442	0.535734898
Itr_chr01	706880	T	T	T	T					69	76	0.144927536	0.106788711	0.115942029	0.052631579	-0.06331045	0.24615077	0.608798802	0.291249442	0.535734898
Itr_chr01	707776	A	A	A	A					78	100	0.135128205	0.101538462	0.08974359	0.05	-0.03974359	0.438312338	0.358216305	0.291249442	0.535734898
Itr_chr01	708744	G	G	G/C	G/C					61	92	0.141126158	0.109408411	0.180327869	0.217391304	0.037063435	0.522295541	0.282083682	0.291249442	0.535734898
Itr_chr01	708840	G	G	G/A	G					81	107	0.129110419	0.098073151	0.111111111	0.08411215	-0.026998962	0.589482104	0.229529375	0.291249442	0.535734898
Itr_chr01	708863	C	C	C	C/T					86	109	0.132067421	0.098463836	0.104651163	0.119266055	0.014614892	0.780643871	0.107547046	0.291249442	0.535734898
Itr_chr01	709075	T	T	T/C	T					122	160	0.117213115	0.087909836	0.180327869	0.1125	-0.067827869	0.136372725	0.86527248	0.291249442	0.535734898
Itr_chr01	709126	T	T	T/A	T					100	139	0.125467626	0.092661871	0.12	0.115107914	-0.004892086	0.919816037	0.036299023	0.291249442	0.535734898
Itr_chr01	710144	C	C	C/CCATG	C/CCATG					126	144	0.115079365	0.087301587	0.174603175	0.118055556	-0.056547619	0.215756849	0.66603541	0.291249442	0.535734898
Itr_chr01	712294	T	T	T	T/C					88	140	0.124675325	0.094480519	0.068181818	0.142857143	0.074675325	0.123175365	0.909476142	0.291249442	0.535734898
Itr_chr01	712327	A	A	A/C	A					124	195	0.119396195	0.088751034	0.177419355	0.143589744	-0.033829611	0.436712657	0.359804221	0.291249442	0.535734898
Itr_chr01	712346	G	G	G/C	G					132	199	0.11116187	0.085274859	0.166666667	0.135678392	-0.030988275	0.475704859	0.322662413	0.291249442	0.535734898
Itr_chr01	712402	G	G	G/A	G					171	253	0.108938354	0.081547743	0.157894737	0.154150198	-0.003744539	0.923415317	0.034602926	0.291249442	0.535734898
Itr_chr01	712452	C	C	C/T	C					187	257	0.103040013	0.078819784	0.144385027	0.143968872	-0.000416155	0.99460108	0.002351074	0.291249442	0.535734898
Itr_chr01	712496	G	G	G/A	G/A					173	216	0.10768572	0.081085421	0.132947977	0.171296296	0.038348319	0.348330334	0.458008704	0.291249442	0.535734898
Itr_chr01	712542	G	G	G	G/A					130	153	0.118401207	0.089944696	0.130769231	0.150326797	0.019557567	0.676464707	0.169754857	0.291249442	0.535734898
Itr_chr01	712838	C	C	C/T	C/T					177	234	0.1072722	0.080254962	0.152542373	0.205128205	0.052585832	0.209158168	0.67952517	0.291249442	0.535734898
Itr_chr01	712886	C	C	C/A	C/A					147	199	0.111544115	0.083034219	0.176870748	0.140703518	-0.036167231	0.403519296	0.394135693	0.291249442	0.535734898
Itr_chr01	713836	G	G	G	G					96	105	0.126785714	0.097619048	0.0625	0.066666667	0.004166667	0.938812238	0.027421258	0.291249442	0.535734898
Itr_chr01	713852	C	C	C/A	C/A					83	99	0.134477303	0.10222709	0.120481928	0.141414141	0.020932214	0.680663867	0.167067303	0.291249442	0.535734898
Itr_chr01	719023	C	C	C	C					69	74	0.145906776	0.107128868	0.072463768	0.094594595	0.022130826	0.681863627	0.166302476	0.291249442	0.535734898
Itr_chr01	731334	G	G	G	G					64	95	0.139967105	0.105921053	0.015625	0.010526316	-0.005098684	0.916216757	0.03800177	0.291249442	0.535734898
Itr_chr01	732332	G	G	G	G/A			QTL	QTL	94	116	0.125275128	0.095377843	0.010638298	0.163793103	0.153154806	0.00259948	2.585113502	0.291249442	0.535734898
Itr_chr01	732786	C	C	C/T	C/T					57	71	0.154188288	0.116382506	0.140350877	0.225352113	0.085001235	0.135772845	0.86718708	0.291249442	0.535734898
Itr_chr01	733050	A	A	A/G	A/G					82	122	0.129348261	0.094762095	0.219512195	0.155737705	-0.06377449	0.187762448	0.726391262	0.291249442	0.535734898
Itr_chr01	733092	G	G	G/A	G/A					95	111	0.126031294	0.094831674	0.157894737	0.135135135	-0.022759602	0.629874025	0.200746301	0.291249442	0.535734898
Itr_chr01	733362	T	T	T/C	T/C					135	152	0.113645224	0.087280702	0.155555556	0.230263158	0.074707602	0.089182164	1.049721996	0.291249442	0.535734898
Itr_chr01	733371	G	G	G/A	G					140	163	0.116213848	0.086985101	0.128571429	0.116564417	-0.012007011	0.778644271	0.108660907	0.291249442	0.535734898
Itr_chr01	733783	T	T	T/C	T/C					73	88	0.137297634	0.105230386	0.123287671	0.102272727	-0.021014944	0.697260548	0.156604907	0.291249442	0.535734898
Itr_chr01	733816	A	A	A	A					187	236	0.10572827	0.081528143	0.085561497	0.105932203	0.020370706	0.628074385	0.201988918	0.291249442	0.535734898
Itr_chr01	734129	T	T	T/A	T/A					100	144	0.121388889	0.091111111	0.19	0.194444444	0.004444444	0.918016397	0.037149562	0.291249442	0.535734898
Itr_chr01	734915	G	G	G/A	G			QTL	QTL	143	206	0.105879557	0.084730803	0.258741259	0.111650485	-0.147090773	0.00039992	3.398026859	0.291249442	0.535734898
Itr_chr01	734938	C	C	C/T	C/T			QTL	QTL	123	173	0.116687814	0.088537995	0.268292683	0.138728324	-0.129564359	0.00319936	2.494936872	0.291249442	0.535734898
Itr_chr01	737044	G	G	G/A	G/A				QTL	125	186	0.114236559	0.084860215	0.312	0.198924731	-0.113075269	0.01059788	1.974780985	0.291249442	0.535734898
Itr_chr01	737136	G	G	G	G					174	225	0.106819923	0.081455939	0.097701149	0.106666667	0.008965517	0.828434313	0.081741921	0.291249442	0.535734898
Itr_chr01	737174	T	T	T/A	T					206	249	0.106581666	0.079970367	0.189320388	0.16064257	-0.028677818	0.485902819	0.313450581	0.291249442	0.535734898
Itr_chr01	737254	C	C	C/A	C				QTL	246	314	0.09893325	0.074309979	0.231707317	0.140127389	-0.091579929	0.016996601	1.769637929	0.291249442	0.535734898
Itr_chr01	737412	C	C	C	C					258	302	0.099260742	0.07654397	0.093023256	0.099337748	0.006314493	0.875824835	0.057582744	0.291249442	0.535734898
Itr_chr01	737578	A	A	A/G	A/G					169	239	0.10608799	0.079250328	0.130177515	0.171548117	0.041370602	0.304339132	0.516642202	0.291249442	0.535734898
Itr_chr01	737806	C	C	C	C					98	128	0.125637755	0.092952806	0.102040816	0.1171875	0.015146684	0.74525095	0.127697462	0.291249442	0.535734898
Itr_chr01	737850	T	C	C	C					120	150	0.118333333	0.088333333	0.041666667	0.026666667	-0.015	0.764847031	0.116425415	0.291249442	0.535734898
Itr_chr01	738107	C	C	C/A	C/A					140	173	0.114987614	0.084310487	0.164285714	0.190751445	0.026465731	0.550489902	0.259250643	0.291249442	0.535734898
Itr_chr01	738248	T	T	T/C	T/C					151	200	0.113642384	0.085695364	0.218543046	0.165	-0.053543046	0.223755249	0.650226768	0.291249442	0.535734898
Itr_chr01	738275	C	C	C	C					158	219	0.105918733	0.080920178	0.088607595	0.132420091	0.043812496	0.283943211	0.54676851	0.291249442	0.535734898
Itr_chr01	738337	C	C	C/T	C/T					148	253	0.107360325	0.080333298	0.168918919	0.185770751	0.016851832	0.688662268	0.161993712	0.291249442	0.535734898
Itr_chr01	738354	G	G	G/T	G					155	243	0.109013673	0.081985929	0.141935484	0.144032922	0.002097438	0.961207758	0.017182732	0.291249442	0.535734898
Itr_chr01	738373	C	C	C/A	C/A					147	214	0.110846208	0.084652553	0.163265306	0.224299065	0.061033759	0.151769646	0.818815079	0.291249442	0.535734898
Itr_chr01	743530	C	C	C/G	C					158	171	0.116811015	0.084832334	0.14556962	0.093567251	-0.052002369	0.236952609	0.625338504	0.298529444	0.525012827
Itr_chr01	743538	T	T	T/A	T					168	182	0.111721612	0.085622711	0.160714286	0.093406593	-0.067307692	0.120975805	0.91730148	0.298529444	0.525012827
Itr_chr01	743594	G	G	G/A	G/A					150	177	0.108700565	0.083276836	0.166666667	0.13559322	-0.031073446	0.479704059	0.319026607	0.298529444	0.525012827
Itr_chr01	743616	G	G	G/GACAAAAGAA	G/GACAAAAGAA					102	122	0.12407586	0.094503375	0.156862745	0.131147541	-0.025715204	0.594081184	0.226154203	0.298529444	0.525012827
Itr_chr01	743649	G	G	G/A	G/A					73	93	0.139932243	0.10458094	0.178082192	0.139784946	-0.038297246	0.468906219	0.328914007	0.298529444	0.525012827
Itr_chr01	743657	G	G	G/A	G/A					64	80	0.14375	0.109375	0.109375	0.1125	0.003125	0.973205359	0.011795508	0.298529444	0.525012827
Itr_chr01	743873	G	G	G/A	G/A					143	141	0.114665476	0.089917175	0.202797203	0.19858156	-0.004215643	0.933213357	0.030019054	0.298529444	0.525012827
Itr_chr01	743893	A	A	A/G	A					140	134	0.113646055	0.089978678	0.142857143	0.074626866	-0.068230277	0.138372326	0.85895076	0.298529444	0.525012827
Itr_chr01	746678	G	G	G/A	G/A					99	144	0.120580808	0.094065657	0.161616162	0.125	-0.036616162	0.433713257	0.362797303	0.298529444	0.525012827
Itr_chr01	747621	A	A	A	A					89	148	0.123519587	0.09649256	0.08988764	0.114864865	0.024977224	0.595680864	0.224986351	0.298529444	0.525012827
Itr_chr01	747715	C	C	C	C					126	181	0.112119618	0.085986144	0.071428571	0.082872928	0.011444357	0.801239752	0.096237512	0.298529444	0.525012827
Itr_chr01	747882	T	T	T	T					125	139	0.116834532	0.089496403	0.088	0.035971223	-0.052028777	0.26034793	0.58444587	0.298529444	0.525012827
Itr_chr01	747939	A	A	A/C	A/C					61	75	0.143606557	0.110601093	0.163934426	0.16	-0.003934426	0.946810638	0.023736871	0.298529444	0.525012827
Itr_chr01	748525	A	A	A	A					118	175	0.117675545	0.08905569	0.06779661	0.097142857	0.029346247	0.524695061	0.280093024	0.298529444	0.525012827
Itr_chr01	748762	G	G	G	G					112	133	0.122180451	0.092105263	0.026785714	0.037593985	0.010808271	0.823435313	0.084370512	0.298529444	0.525012827
Itr_chr01	754618	A	A	A	A					55	68	0.155882353	0.116042781	0.054545455	0.073529412	0.018983957	0.74725055	0.126533757	0.298529444	0.525012827
Itr_chr01	755327	A	A	A/AATATACATTTTTAAGACCTTCAAAAAAAAT	A					65	112	0.136401099	0.103159341	0.092307692	0.098214286	0.005906593	0.910817836	0.040568473	0.298529444	0.525012827
Itr_chr01	771557	G	G	G	G					91	97	0.131981421	0.100373853	0.032967033	0.030927835	-0.002039198	0.99880024	0.000521362	0.298529444	0.525012827	Itr_chr01CG00310=MODERATE	Itr_chr01CG00310=missense_variant	Itr_chr01CG00310=c.387G>T	Itr_chr01CG00310=p.Lys129Asn
Itr_chr01	779662	A	A	A	A					89	120	0.127153558	0.096067416	0.078651685	0.058333333	-0.020318352	0.681263747	0.166684721	0.298529444	0.525012827
Itr_chr01	780095	C	C	C	C					175	239	0.108977884	0.081625822	0.125714286	0.083682008	-0.042032277	0.311537692	0.506489401	0.298529444	0.525012827
Itr_chr01	783191	T	T	T/A	T					75	66	0.143030303	0.111515152	0.133333333	0.090909091	-0.042424242	0.447710458	0.349002761	0.298529444	0.525012827
Itr_chr01	783731	G	G	G	G					82	94	0.135962636	0.101712506	0.085365854	0.117021277	0.031655423	0.542091582	0.265927337	0.298529444	0.525012827
Itr_chr01	783938	C	C	C	C					190	236	0.107181088	0.080909902	0.1	0.144067797	0.044067797	0.268146371	0.571628077	0.298529444	0.525012827
Itr_chr01	784342	A	A	A/G	A					202	251	0.099739655	0.077768135	0.158415842	0.12749004	-0.030925802	0.451309738	0.345525295	0.298529444	0.525012827
Itr_chr01	784608	T	T	T	T					71	92	0.139314146	0.10548071	0.084507042	0.076086957	-0.008420086	0.883823235	0.053634585	0.298529444	0.525012827
Itr_chr01	789704	C	C	C	C					152	190	0.110526316	0.082894737	0.118421053	0.042105263	-0.076315789	0.075984803	1.119273258	0.298529444	0.525012827
Itr_chr01	789850	A	A	A	A					91	136	0.125161603	0.095588235	0.076923077	0.080882353	0.003959276	0.935412917	0.028996637	0.298529444	0.525012827
Itr_chr01	826789	T	T	T/A	T/A					66	74	0.145372645	0.110974611	0.181818182	0.148648649	-0.033169533	0.575084983	0.240267973	0.373516458	0.427690257
Itr_chr01	832075	C	C	C	C					69	107	0.136529866	0.102397399	0.072463768	0.14953271	0.077068942	0.147570486	0.831000493	0.373516458	0.427690257
Itr_chr01	836559	G	G	G	G					152	194	0.111977754	0.087967987	0.111842105	0.092783505	-0.0190586	0.667866427	0.175310388	0.373516458	0.427690257
Itr_chr01	843616	A	A	A	A					64	82	0.14214939	0.109756098	0.09375	0.024390244	-0.069359756	0.211557688	0.674571187	0.373516458	0.427690257
Itr_chr01	843677	C	C	C	C					111	139	0.118996695	0.091645602	0.054054054	0.043165468	-0.010888586	0.802839432	0.095371305	0.373516458	0.427690257
Itr_chr01	843713	A	A	A	A					106	136	0.124028857	0.093645949	0.08490566	0.066176471	-0.01872919	0.695060988	0.157977087	0.373516458	0.427690257
Itr_chr01	843886	C	C	C	C					70	93	0.13640553	0.103379416	0.057142857	0.043010753	-0.014132104	0.791841632	0.101361669	0.373516458	0.427690257
Itr_chr01	843961	C	C	C/G	C					90	131	0.125021204	0.096437659	0.133333333	0.06870229	-0.064631043	0.179764047	0.745297163	0.373516458	0.427690257
Itr_chr01	843968	G	G	G/A	G					88	128	0.131392045	0.095170455	0.147727273	0.078125	-0.069602273	0.155968806	0.806962252	0.373516458	0.427690257
Itr_chr01	848650	TTC	TTC	TTC	TTC					132	148	0.115888616	0.087428337	0.106060606	0.141891892	0.035831286	0.421915617	0.374774399	0.373516458	0.427690257	Itr_chr01CG00350=HIGH	Itr_chr01CG00350=frameshift_variant	Itr_chr01CG00350=c.339_340delGA	Itr_chr01CG00350=p.Asn114fs
Itr_chr01	854957	T	T	T	T/A					100	127	0.125354331	0.093385827	0.08	0.125984252	0.045984252	0.337732454	0.471427205	0.373516458	0.427690257
Itr_chr01	855404	C	C	C	C					66	65	0.151048951	0.108624709	0.045454545	0.046153846	0.000699301	0.9930014	0.003050139	0.373516458	0.427690257
Itr_chr01	874031	G	G	G/A	G/A				QTL	63	66	0.145743146	0.112554113	0.238095238	0.121212121	-0.116883117	0.040791842	1.389426687	0.373516458	0.427690257
Itr_chr01	877929	A	A	A	A					59	84	0.143866021	0.108151735	0.050847458	0.035714286	-0.015133172	0.790841832	0.101910367	0.373516458	0.427690257
Itr_chr01	881128	TATA	TATA	TATA	TATA					72	104	0.136752137	0.101495726	0.083333333	0.019230769	-0.064102564	0.219556089	0.658454514	0.397715531	0.40042745
Itr_chr01	881522	T	T	T	T					98	104	0.132849294	0.097723705	0.051020408	0.048076923	-0.002943485	0.98780244	0.005329906	0.397715531	0.40042745
Itr_chr01	881654	T	G	G	G					98	111	0.130354845	0.095513881	0.102040816	0.081081081	-0.020959735	0.669466107	0.174271405	0.397715531	0.40042745
Itr_chr01	881655	T	C	C	C					95	115	0.126773455	0.09382151	0.094736842	0.07826087	-0.016475973	0.74105179	0.13015144	0.397715531	0.40042745
Itr_chr01	881772	T	T	T/A	T/A					120	173	0.113969171	0.087764933	0.125	0.150289017	0.025289017	0.575284943	0.240116993	0.397715531	0.40042745
Itr_chr01	882077	T	T	T	T					88	144	0.126262626	0.095328283	0.113636364	0.069444444	-0.044191919	0.368726255	0.433295938	0.397715531	0.40042745
Itr_chr01	882284	T	T	T	T					69	127	0.133858268	0.09893872	0.086956522	0.070866142	-0.01609038	0.75924815	0.119616257	0.397715531	0.40042745
Itr_chr01	882554	TAATTCTATA	TAATTCTATA	TAATTCTATA	TAATTCTATA					128	198	0.11261048	0.086016414	0.0546875	0.085858586	0.031171086	0.485902819	0.313450581	0.397715531	0.40042745
Itr_chr01	882576	C	C	C	C					115	185	0.115628672	0.08813161	0.095652174	0.102702703	0.007050529	0.867426515	0.061767307	0.397715531	0.40042745
Itr_chr01	886815	C	C	C	C					132	178	0.114147089	0.087419135	0.098484848	0.123595506	0.025110657	0.584083183	0.233525298	0.397715531	0.40042745
Itr_chr01	886982	G	G	G	G					118	147	0.118413467	0.088550675	0.06779661	0.081632653	0.013836043	0.765246951	0.116198392	0.397715531	0.40042745
Itr_chr01	887029	C	C	C	C					114	144	0.117690058	0.090277778	0.00877193	0.027777778	0.019005848	0.680463907	0.167194905	0.397715531	0.40042745
Itr_chr01	887303	C	C	C	C					165	211	0.105270717	0.082119776	0.078787879	0.061611374	-0.017176504	0.680463907	0.167194905	0.397715531	0.40042745
Itr_chr01	887363	C	C	C	C					168	172	0.108942414	0.080287929	0.077380952	0.052325581	-0.025055371	0.560487902	0.251433757	0.397715531	0.40042745
Itr_chr01	887611	T	T	T	T					219	307	0.103803192	0.078324632	0.095890411	0.091205212	-0.004685199	0.903419316	0.044110628	0.397715531	0.40042745
Itr_chr01	892596	G	G	G	G					81	101	0.136169172	0.103532575	0.111111111	0.03960396	-0.071507151	0.173365327	0.761037757	0.397715531	0.40042745
Itr_chr01	892650	A	A	A	A					99	111	0.124488124	0.095277095	0.070707071	0.054054054	-0.016653017	0.737452509	0.132265942	0.397715531	0.40042745
Itr_chr01	892660	T	T	T	T					106	116	0.123617437	0.093201041	0.08490566	0.068965517	-0.015940143	0.74345131	0.128747469	0.397715531	0.40042745
Itr_chr01	892778	G	G	G/A	G					108	132	0.121212121	0.093434343	0.12037037	0.083333333	-0.037037037	0.457308538	0.33979069	0.397715531	0.40042745
Itr_chr01	892803	G	G	G	G					100	116	0.126551724	0.093793103	0.1	0.086206897	-0.013793103	0.780643871	0.107547046	0.397715531	0.40042745
Itr_chr01	893266	T	T	T/G	T					72	97	0.133161512	0.104381443	0.166666667	0.072164948	-0.094501718	0.075784843	1.120417645	0.397715531	0.40042745
Itr_chr01	893356	G	G	G/A	G					77	119	0.132161956	0.100076394	0.142857143	0.058823529	-0.084033613	0.101179764	0.994906338	0.397715531	0.40042745
Itr_chr01	896324	C	C	C	C					133	201	0.108367935	0.085699323	0.105263158	0.044776119	-0.060487038	0.168966207	0.772200146	0.397715531	0.40042745
Itr_chr01	896329	A	A	A	A					132	202	0.112811281	0.085433543	0.090909091	0.04950495	-0.04140414	0.342531494	0.465299492	0.397715531	0.40042745
Itr_chr01	896434	C	C	C	C					133	199	0.112706389	0.087618544	0.060150376	0.08040201	0.020251634	0.641671666	0.192687137	0.397715531	0.40042745
Itr_chr01	904607	G	G	G	G					176	179	0.108811579	0.083037075	0.039772727	0.094972067	0.05519934	0.189762048	0.721790642	0.372492503	0.428882464
Itr_chr01	904753	G	G	G	G					144	146	0.116343227	0.088184932	0.027777778	0.04109589	0.013318113	0.762847431	0.117562312	0.372492503	0.428882464
Itr_chr01	904777	G	G	G	G					136	142	0.119511185	0.08968517	0.036764706	0.077464789	0.040700083	0.353129374	0.452066155	0.372492503	0.428882464
Itr_chr01	904887	G	G	G	G/T					133	156	0.116011182	0.087140929	0.052631579	0.128205128	0.075573549	0.091181764	1.040092012	0.372492503	0.428882464
Itr_chr01	904956	G	G	G	G					140	173	0.111230388	0.086416185	0.028571429	0.092485549	0.063914121	0.143371326	0.843537699	0.372492503	0.428882464
Itr_chr01	905121	G	G	G	G					109	168	0.118556138	0.090541721	0.04587156	0.113095238	0.067223678	0.142971406	0.844750813	0.372492503	0.428882464
Itr_chr01	905443	G	G	G	G					105	140	0.119047619	0.09047619	0.019047619	0.071428571	0.052380952	0.268146371	0.571628077	0.372492503	0.428882464
Itr_chr01	905736	C	C	C	C					163	188	0.10755776	0.083409477	0.055214724	0.053191489	-0.002023235	0.965006999	0.015469537	0.372492503	0.428882464
Itr_chr01	906010	G	G	G/A	G/A					70	96	0.140178571	0.100297619	0.157142857	0.135416667	-0.02172619	0.679264147	0.167961308	0.372492503	0.428882464
Itr_chr01	912385	G	G	G/A	G					80	109	0.132454128	0.098279817	0.1375	0.100917431	-0.036582569	0.474305139	0.32394217	0.372492503	0.428882464
Itr_chr01	912562	C	C	C/CATGCACTG	C					158	195	0.108146706	0.083901331	0.14556962	0.092307692	-0.053261928	0.217356529	0.66282731	0.372492503	0.428882464
Itr_chr01	913110	A	A	A/G	A					65	91	0.142857143	0.105494505	0.138461538	0.076923077	-0.061538462	0.25914817	0.586451853	0.372492503	0.428882464
Itr_chr01	913196	T	T	T	T					87	132	0.126436782	0.096133751	0.057471264	0.060606061	0.003134796	0.946610678	0.023828601	0.372492503	0.428882464
Itr_chr01	913218	T	T	T	T					97	142	0.126470161	0.092565703	0.072164948	0.084507042	0.012342094	0.807638472	0.092783001	0.372492503	0.428882464
Itr_chr01	913225	C	C	C	C					99	144	0.123106061	0.093434343	0.050505051	0.013888889	-0.036616162	0.436912617	0.359605413	0.372492503	0.428882464
Itr_chr01	913258	A	A	A	A					115	128	0.118817935	0.09048913	0.095652174	0.0625	-0.033152174	0.477504499	0.321022532	0.372492503	0.428882464
Itr_chr01	913487	T	T	T	T/C					68	88	0.141042781	0.106951872	0.058823529	0.147727273	0.088903743	0.104979004	0.978897551	0.372492503	0.428882464
Itr_chr01	921780	A	A	A/T	A/T					87	104	0.130194518	0.099248453	0.126436782	0.115384615	-0.011052166	0.841631674	0.074877929	0.372492503	0.428882464
Itr_chr01	927058	T	C	C	C					217	333	0.104067201	0.077247755	0.073732719	0.069069069	-0.00466365	0.901019796	0.045265667	0.372492503	0.428882464
Itr_chr01	927343	C	C	C	C					161	216	0.107286634	0.084023464	0.043478261	0.055555556	0.012077295	0.775044991	0.110673086	0.372492503	0.428882464
Itr_chr01	927372	T	C	C	C					148	210	0.114607465	0.084813385	0.067567568	0.057142857	-0.01042471	0.811637672	0.090637803	0.372492503	0.428882464
Itr_chr01	930795	C	C	C	C/T					67	85	0.141176471	0.105882353	0.104477612	0.152941176	0.048463565	0.377524495	0.423054865	0.372492503	0.428882464
Itr_chr01	930796	G	G	G/A	G/A					64	82	0.144817073	0.11089939	0.21875	0.12195122	-0.09679878	0.083983203	1.075807564	0.372492503	0.428882464
Itr_chr01	934893	C	C	C	C/A				QTL	50	54	0.161481481	0.121481481	0.06	0.203703704	0.143703704	0.023595281	1.627174847	0.372492503	0.428882464
Itr_chr01	935066	A	A	A	A					137	180	0.111435523	0.085725872	0.058394161	0.077777778	0.019383617	0.665866827	0.176612621	0.372492503	0.428882464
Itr_chr01	935684	A	A	A	A					97	90	0.129209622	0.100687285	0.010309278	0.033333333	0.023024055	0.668066387	0.175180379	0.372492503	0.428882464
Itr_chr01	935822	C	C	C	C					103	103	0.126213592	0.097087379	0.077669903	0.087378641	0.009708738	0.795640872	0.099282915	0.372492503	0.428882464
Itr_chr01	935828	A	A	A	A					83	102	0.135010631	0.100047248	0.096385542	0.068627451	-0.027758091	0.595880824	0.22484059	0.372492503	0.428882464
Itr_chr01	944533	C	C	C	C/T					57	67	0.149253731	0.114166012	0.052631579	0.119402985	0.066771406	0.25274945	0.597309781	0.372492503	0.428882464
Itr_chr01	950759	A	A	A	A					70	83	0.14010327	0.106196213	0.042857143	0.084337349	0.041480207	0.442511498	0.354075441	0.372492503	0.428882464
Itr_chr01	952949	G	G	G	G					118	125	0.121966102	0.092677966	0.076271186	0.064	-0.012271186	0.801039792	0.09634591	0.372492503	0.428882464
Itr_chr01	1016017	G	G	G/A	G					91	125	0.121846154	0.094857143	0.164835165	0.128	-0.036835165	0.458108378	0.339031765	0.452472911	0.344407417
Itr_chr01	1018356	C	C	C	C					70	69	0.142857143	0.102484472	0.028571429	0.028985507	0.000414079	0.99920016	0.000347505	0.452472911	0.344407417
Itr_chr01	1061489	T	T	T	T					123	131	0.121144418	0.092906349	0.105691057	0.083969466	-0.021721591	0.630673865	0.200195166	0.36159456	0.441778112
Itr_chr01	1085787	C	C	C	C					80	88	0.139772727	0.105681818	0.0625	0.034090909	-0.028409091	0.606678664	0.217041278	0.36159456	0.441778112
Itr_chr01	1087566	T	G	G	G					211	207	0.103349589	0.079652907	0.066350711	0.077294686	0.010943975	0.797840432	0.098083959	0.36159456	0.441778112
Itr_chr01	1087950	T	C	C	C					271	280	0.100698471	0.076199262	0.110701107	0.089285714	-0.021415393	0.577884423	0.238159012	0.36159456	0.441778112
Itr_chr01	1088604	A	A	A/AAT	A/AAT					61	72	0.145264117	0.108606557	0.114754098	0.152777778	0.038023679	0.48810238	0.311489075	0.36159456	0.441778112
Itr_chr01	1090549	A	A	A	A/G					62	60	0.151612903	0.117204301	0.080645161	0.15	0.069354839	0.217956409	0.661630357	0.36159456	0.441778112
Itr_chr01	1103517	A	A	A	A					94	107	0.126068801	0.097633724	0.074468085	0.056074766	-0.018393319	0.729454109	0.137002025	0.36159456	0.441778112
Itr_chr01	1103556	G	G	G	G					75	90	0.137777778	0.106666667	0.04	0.066666667	0.026666667	0.620875825	0.20699525	0.36159456	0.441778112
Itr_chr01	1103575	G	T	T	G/T					82	98	0.133897461	0.101294176	0.06097561	0.112244898	0.051269288	0.309338132	0.509566541	0.36159456	0.441778112
Itr_chr01	1103644	C	T	T	T					84	105	0.128571429	0.1	0.035714286	0.104761905	0.069047619	0.173965207	0.759537602	0.36159456	0.441778112
Itr_chr01	1103656	A	T	T	T					99	121	0.125803489	0.094582185	0.03030303	0.099173554	0.068870523	0.158368326	0.800331673	0.36159456	0.441778112
Itr_chr01	1105978	A	A	A	A					71	79	0.143697629	0.109645213	0.056338028	0.025316456	-0.031021572	0.590881824	0.228499369	0.36159456	0.441778112
Itr_chr01	1105979	C	C	C	C					72	73	0.149923896	0.109589041	0.069444444	0.02739726	-0.042047184	0.452909418	0.343988648	0.36159456	0.441778112
Itr_chr01	1106542	C	C	C	C					77	97	0.135225599	0.102289463	0.025974026	0.103092784	0.077118758	0.140571886	0.85210153	0.36159456	0.441778112
Itr_chr01	1106807	G	G	G/T	G/T					78	81	0.135327635	0.108262108	0.153846154	0.24691358	0.093067426	0.080183963	1.095912482	0.36159456	0.441778112
Itr_chr01	1106855	C	C	C/A	C/A					93	94	0.127659574	0.097231755	0.172043011	0.234042553	0.061999542	0.23895221	0.621688949	0.36159456	0.441778112
Itr_chr01	1107796	G	G	G	G					59	91	0.142484634	0.108958838	0.033898305	0.054945055	0.02104675	0.698860228	0.155609674	0.36159456	0.441778112
Itr_chr01	1114390	G	G	G	G					54	71	0.15258216	0.11789254	0.037037037	0.084507042	0.047470005	0.426714657	0.369862439	0.36159456	0.441778112
Itr_chr01	1115765	T	T	T	T					72	84	0.138888889	0.10515873	0.069444444	0.035714286	-0.033730159	0.535492901	0.271246282	0.36159456	0.441778112
Itr_chr01	1118091	A	A	A/G	A					86	123	0.131404802	0.097750047	0.11627907	0.113821138	-0.002457932	0.959808038	0.017815617	0.36159456	0.441778112
Itr_chr01	1118110	A	A	A	A					83	112	0.130271084	0.100473322	0.060240964	0.035714286	-0.024526678	0.637472505	0.195538542	0.36159456	0.441778112
Itr_chr01	1119597	T	T	T	T					105	135	0.122751323	0.092063492	0	0.051851852	0.051851852	0.273345331	0.56328834	0.36159456	0.441778112
Itr_chr01	1120460	A	A	A	A					63	80	0.142261905	0.108730159	0.079365079	0.0875	0.008134921	0.884623075	0.053241736	0.36159456	0.441778112
Itr_chr01	1120469	A	A	A/G	A/G					58	76	0.142014519	0.10753176	0.155172414	0.105263158	-0.049909256	0.368326335	0.433767229	0.36159456	0.441778112
Itr_chr01	1135129	T	T	T	T				QTL	159	196	0.11012707	0.083525863	0.025157233	0.12244898	0.097291747	0.022595481	1.645978411	0.36159456	0.441778112
Itr_chr01	1136968	G	G	G	G/A					58	99	0.145071404	0.108847092	0.086206897	0.141414141	0.055207245	0.317936413	0.49765973	0.36159456	0.441778112
Itr_chr01	1146824	C	C	C/T	C/T					86	128	0.127543605	0.097928779	0.197674419	0.2578125	0.060138081	0.222155569	0.653342796	0.37568556	0.425175498
Itr_chr01	1147460	G	G	G	G					59	100	0.143389831	0.108644068	0.06779661	0.07	0.00220339	0.968806239	0.013763073	0.37568556	0.425175498
Itr_chr01	1147475	A	A	A	A					61	102	0.137897782	0.107682417	0.06557377	0.088235294	0.022661524	0.697660468	0.156355885	0.37568556	0.425175498
Itr_chr01	1149469	TGTGTTA	TGTGTTA	TGTGTTA/T	TGTGTTA/T					123	188	0.116718561	0.088133541	0.146341463	0.132978723	-0.01336274	0.765446911	0.116084925	0.37568556	0.425175498
Itr_chr01	1153642	G	G	G	G					68	78	0.144419306	0.108597285	0.044117647	0.051282051	0.007164404	0.900419916	0.045554908	0.37568556	0.425175498
Itr_chr01	1154601	A	A	A	A					66	78	0.143356643	0.110722611	0.03030303	0.076923077	0.046620047	0.402719456	0.394997388	0.37568556	0.425175498
Itr_chr01	1160132	G	G	G	G					63	76	0.147034252	0.110275689	0.015873016	0.105263158	0.089390142	0.115576885	0.937129016	0.37568556	0.425175498
Itr_chr01	1161350	G	G	G	G					50	83	0.147951807	0.112771084	0.04	0.012048193	-0.027951807	0.620075985	0.207555088	0.37568556	0.425175498
Itr_chr01	1161620	T	T	T/C	T					166	205	0.108139877	0.082603585	0.144578313	0.102439024	-0.042139289	0.320535893	0.494123332	0.37568556	0.425175498
Itr_chr01	1161739	G	G	G/GGGTA	G/GGGTA					119	134	0.115640286	0.091559012	0.109243697	0.104477612	-0.004766086	0.923815237	0.034414879	0.37568556	0.425175498
Itr_chr01	1166196	T	T	T/TG	T/TG					54	74	0.153153153	0.116116116	0.222222222	0.189189189	-0.033033033	0.567686463	0.245891462	0.37568556	0.425175498	Itr_chr01CG00580=HIGH	Itr_chr01CG00580=frameshift_variant	Itr_chr01CG00580=c.583dupG	Itr_chr01CG00580=p.Ala195fs
Itr_chr01	1166205	C	C	C/G	C/G					58	94	0.147101981	0.108584006	0.172413793	0.234042553	0.06162876	0.26214757	0.581454163	0.37568556	0.425175498
Itr_chr01	1166222	A	A	A/G	A					61	96	0.143101093	0.108606557	0.180327869	0.135416667	-0.044911202	0.406918616	0.390492441	0.37568556	0.425175498	Itr_chr01CG00580=MODERATE	Itr_chr01CG00580=missense_variant	Itr_chr01CG00580=c.605A>G	Itr_chr01CG00580=p.Asp202Gly
Itr_chr01	1304126	T	T	T	T					89	107	0.128950961	0.097133256	0.02247191	0	-0.02247191	0.657668466	0.181992981	0.468682994	0.329120804
Itr_chr01	1304199	G	G	G	G					98	116	0.124912034	0.098170303	0.091836735	0.086206897	-0.005629838	0.911017796	0.040473139	0.468682994	0.329120804
Itr_chr01	1304263	C	C	C	C					53	54	0.165618449	0.114954577	0.037735849	0.074074074	0.036338225	0.575484903	0.239966065	0.468682994	0.329120804
Itr_chr01	1313364	C	C	C	C					54	94	0.150512214	0.111899133	0.037037037	0.063829787	0.02679275	0.632473505	0.198957663	0.468682994	0.329120804
Itr_chr01	1313735	A	A	A	A					99	99	0.131313131	0.101010101	0.04040404	0.070707071	0.03030303	0.592881424	0.227032157	0.468682994	0.329120804
Itr_chr01	1328206	C	C	C	C					62	74	0.14516129	0.111159547	0.096774194	0.027027027	-0.069747167	0.222955409	0.651781987	0.350495295	0.455317807
Itr_chr01	1333860	A	A	A/G	A/G					70	67	0.142857143	0.11108742	0.157142857	0.119402985	-0.037739872	0.50869826	0.293539748	0.350495295	0.455317807
Itr_chr01	1333886	A	A	A	A					60	54	0.153703704	0.116666667	0.083333333	0.055555556	-0.027777778	0.647670466	0.188645907	0.350495295	0.455317807
Itr_chr01	1344829	C	C	C/A	C				QTL	102	130	0.124434389	0.092911011	0.12745098	0.030769231	-0.09668175	0.041391722	1.383086509	0.293328053	0.532646401
Itr_chr01	1345134	G	G	G	G					69	112	0.134834369	0.101578675	0.086956522	0.0625	-0.024456522	0.639272146	0.194314218	0.293328053	0.532646401
Itr_chr01	1348193	G	G	G	G					84	81	0.14021164	0.104497354	0.083333333	0.086419753	0.00308642	0.953809238	0.020538476	0.293328053	0.532646401
Itr_chr01	1444565	G	G	G	G					83	93	0.136416634	0.102344863	0.048192771	0.053763441	0.00557067	0.913617277	0.039235696	0.335343123	0.474510595
Itr_chr01	1453038	C	C	C	C					58	84	0.14408867	0.108784893	0.068965517	0.083333333	0.014367816	0.820035993	0.086167085	0.335343123	0.474510595
Itr_chr01	1453397	C	C	C	C					72	77	0.140692641	0.112012987	0.013888889	0.038961039	0.02507215	0.633473305	0.198271682	0.335343123	0.474510595
Itr_chr01	1506249	A	A	A/C	A/C					138	226	0.112350904	0.08375016	0.18115942	0.221238938	0.040079518	0.350129974	0.455770708	0.335343123	0.474510595
Itr_chr01	1515563	T	T	T	T					60	77	0.151731602	0.111038961	0	0.064935065	0.064935065	0.25014997	0.601799545	0.335343123	0.474510595
Itr_chr01	1522651	T	T	T	T					135	136	0.11879085	0.08916122	0.066666667	0.080882353	0.014215686	0.776644671	0.109777633	0.27337384	0.563243046
Itr_chr01	1522664	G	G	G	G					124	128	0.122227823	0.091229839	0.080645161	0.0859375	0.005292339	0.907618476	0.042096672	0.27337384	0.563243046
Itr_chr01	1522699	G	G	G/T	G					100	104	0.131923077	0.094615385	0.11	0.105769231	-0.004230769	0.926814637	0.033007116	0.27337384	0.563243046
Itr_chr01	1535281	G	G	G/A	G					53	76	0.149205561	0.111469712	0.132075472	0.039473684	-0.092601787	0.110977804	0.954763871	0.27337384	0.563243046
Itr_chr01	1535386	A	A	A/G	A/G				QTL	72	112	0.132936508	0.100198413	0.111111111	0.214285714	0.103174603	0.046590682	1.331700934	0.27337384	0.563243046
Itr_chr01	1535522	T	C	C	T/C			QTL	QTL	64	103	0.142748786	0.105582524	0.078125	0.223300971	0.145175971	0.00919816	2.036299023	0.27337384	0.563243046
Itr_chr01	1535560	G	A	G/A	G/A					65	108	0.135897436	0.104985755	0.107692308	0.194444444	0.086752137	0.099580084	1.001827512	0.27337384	0.563243046
Itr_chr01	1535568	A	T	A/T	A/T					63	105	0.142857143	0.107936508	0.111111111	0.20952381	0.098412698	0.064987003	1.187173494	0.27337384	0.563243046
Itr_chr01	1535661	T	T	T	T					98	130	0.128257457	0.094976452	0.091836735	0.084615385	-0.00722135	0.885822835	0.052653128	0.27337384	0.563243046
Itr_chr01	1535691	TTATTGAAATTTGATTCTACAAG	TTATTGAAATTTGATTCTACAAG	TTATTGAAATTTGATTCTACAAG	TTATTGAAATTTGATTCTACAAG					106	126	0.125187182	0.093890386	0.08490566	0.087301587	0.002395927	0.967006599	0.014570562	0.27337384	0.563243046
Itr_chr01	1535978	G	G	G	G					148	204	0.113937467	0.083068362	0.074324324	0.102941176	0.028616852	0.4995001	0.301464421	0.27337384	0.563243046
Itr_chr01	1537245	G	G	G	G					81	103	0.139518159	0.103320149	0.074074074	0.077669903	0.003595829	0.946410718	0.02392035	0.27337384	0.563243046
Itr_chr01	1538885	C	C	C	C					91	121	0.129688493	0.096449006	0.032967033	0.090909091	0.057942058	0.235552889	0.627911564	0.27337384	0.563243046
Itr_chr01	1538935	C	C	C	C					99	129	0.126849894	0.094197792	0.04040404	0.085271318	0.044867277	0.341731654	0.466314792	0.27337384	0.563243046
Itr_chr01	1539026	G	G	G	G					69	89	0.144276177	0.106497313	0.028985507	0.06741573	0.038430223	0.482303539	0.316679551	0.27337384	0.563243046
Itr_chr01	1539218	A	G	G	G					52	78	0.153846154	0.115384615	0.038461538	0.025641026	-0.012820513	0.825434913	0.083317166	0.27337384	0.563243046
Itr_chr01	1544721	G	G	G	G					109	118	0.123464469	0.092442855	0.100917431	0.093220339	-0.007697092	0.871025795	0.059968983	0.261136039	0.583133188
Itr_chr01	1544878	C	C	C/T	C/T					113	123	0.119792791	0.094251385	0.150442478	0.146341463	-0.004101014	0.924815037	0.033945117	0.261136039	0.583133188
Itr_chr01	1545070	C	C	C/T	C					145	149	0.112983106	0.085396899	0.131034483	0.10738255	-0.023651932	0.595680864	0.224986351	0.261136039	0.583133188
Itr_chr01	1545075	C	C	C/T	C					143	158	0.118261485	0.087235549	0.125874126	0.101265823	-0.024608303	0.576284743	0.239362878	0.261136039	0.583133188
Itr_chr01	1545619	A	G	G	G					189	212	0.106319257	0.079814316	0.052910053	0.061320755	0.008410702	0.838832234	0.076324889	0.261136039	0.583133188
Itr_chr01	1545831	C	C	C	C/T					55	75	0.15030303	0.113939394	0.072727273	0.146666667	0.073939394	0.192361528	0.715881783	0.261136039	0.583133188
Itr_chr01	1548352	T	C	C	C					100	186	0.116236559	0.089032258	0.09	0.086021505	-0.003978495	0.937812438	0.027884012	0.261136039	0.583133188
Itr_chr01	1548690	C	C	C	C					246	370	0.095891013	0.072841134	0.048780488	0.040540541	-0.008239947	0.840231954	0.075600806	0.261136039	0.583133188
Itr_chr01	1548819	C	C	C	C					176	274	0.108659589	0.079835766	0.028409091	0.032846715	0.004437624	0.916016797	0.038096563	0.261136039	0.583133188
Itr_chr01	1549043	A	A	A	A					192	267	0.103991105	0.078593165	0.072916667	0.071161049	-0.001755618	0.965006999	0.015469537	0.261136039	0.583133188
Itr_chr01	1549667	T	C	C	C					267	354	0.097219577	0.073827208	0.048689139	0.06779661	0.019107472	0.604079184	0.218906129	0.261136039	0.583133188
Itr_chr01	1553409	T	C	C	C					84	79	0.138336347	0.104279687	0.071428571	0.063291139	-0.008137432	0.856228754	0.067410192	0.261136039	0.583133188
Itr_chr01	1553513	G	G	G	G					153	152	0.110939112	0.084795322	0.045751634	0.039473684	-0.00627795	0.888022396	0.051576081	0.261136039	0.583133188
Itr_chr01	1553526	C	C	C	C					154	161	0.11038961	0.084980237	0.045454545	0.043478261	-0.001976285	0.981403719	0.0081523	0.261136039	0.583133188
Itr_chr01	1553613	G	G	G	G					183	230	0.106414825	0.080256593	0.010928962	0.030434783	0.019505821	0.646870626	0.18918257	0.261136039	0.583133188
Itr_chr01	1554583	A	A	A/G	A				QTL	58	78	0.147214854	0.110963749	0.172413793	0.038461538	-0.133952255	0.019996001	1.699056855	0.261136039	0.583133188
Itr_chr01	1556228	C	G	G	G					126	147	0.115646259	0.087301587	0.063492063	0.047619048	-0.015873016	0.732453509	0.135219936	0.261136039	0.583133188
Itr_chr01	1559578	T	C	C	C					129	201	0.11419646	0.085387018	0.062015504	0.134328358	0.072312854	0.095980804	1.017815617	0.261136039	0.583133188
Itr_chr01	1560046	T	G	G	G					236	372	0.099917988	0.075496628	0.050847458	0.040322581	-0.010524877	0.791441712	0.101581065	0.261136039	0.583133188
Itr_chr01	1560443	A	A	A	A					229	345	0.10201886	0.077210303	0.03930131	0.057971014	0.018669704	0.628474305	0.201712474	0.261136039	0.583133188
Itr_chr01	1560511	A	G	G	G					228	303	0.101354872	0.076645822	0.048245614	0.04620462	-0.002040994	0.955208958	0.019901613	0.261136039	0.583133188
Itr_chr01	1560533	A	G	G	G					211	279	0.103025361	0.079209771	0.066350711	0.05734767	-0.009003041	0.824635073	0.083738198	0.261136039	0.583133188
Itr_chr01	1560788	A	G	G	G					145	173	0.11572653	0.08578832	0.048275862	0.10982659	0.061550728	0.156568686	0.805295092	0.261136039	0.583133188
Itr_chr01	1560794	G	G	G	G					143	178	0.110277363	0.085055394	0.041958042	0.101123596	0.059165554	0.172765447	0.762543112	0.261136039	0.583133188
Itr_chr01	1562803	C	C	C	C/A					128	181	0.114338743	0.087664019	0.0859375	0.171270718	0.085333218	0.055588882	1.255012059	0.261136039	0.583133188	Itr_chr01CG00730=HIGH	Itr_chr01CG00730=stop_gained	Itr_chr01CG00730=c.490G>T	Itr_chr01CG00730=p.Glu164*
Itr_chr01	1563069	C	C	C	C/T					146	155	0.112152011	0.085947857	0.082191781	0.135483871	0.05329209	0.226754649	0.6444438	0.261136039	0.583133188	Itr_chr01CG00730=HIGH	Itr_chr01CG00730=splice_acceptor_variant&intron_variant	Itr_chr01CG00730=c.313-1G>A
Itr_chr01	1567393	A	C	C	C					156	219	0.110291535	0.082630839	0.044871795	0.109589041	0.064717246	0.121775645	0.914439562	0.261136039	0.583133188
Itr_chr01	1567913	T	C	C	C					135	218	0.110805301	0.08470948	0.081481481	0.128440367	0.046958885	0.267346531	0.572925447	0.261136039	0.583133188
Itr_chr01	1570721	C	T	C/T	C/T					71	127	0.129311301	0.099478762	0.126760563	0.173228346	0.046467783	0.344531094	0.462771577	0.261136039	0.583133188
Itr_chr01	1572552	C	G	G	G					148	248	0.105928509	0.0826068	0.054054054	0.064516129	0.010462075	0.807638472	0.092783001	0.261136039	0.583133188	Itr_chr01CG00760=MODERATE	Itr_chr01CG00760=missense_variant	Itr_chr01CG00760=c.616G>C	Itr_chr01CG00760=p.Ala206Pro
Itr_chr01	1572789	C	C	C	C					126	131	0.1202593	0.089482612	0.055555556	0.030534351	-0.025021204	0.600679864	0.221356926	0.261136039	0.583133188
Itr_chr01	1572914	C	C	C	C					124	150	0.116021505	0.087741935	0.040322581	0.04	-0.000322581	1	0	0.261136039	0.583133188	Itr_chr01CG00760=HIGH	Itr_chr01CG00760=stop_gained	Itr_chr01CG00760=c.462G>A	Itr_chr01CG00760=p.Trp154*
Itr_chr01	1573622	C	C	C	C					53	88	0.1432247	0.109991424	0.018867925	0.045454545	0.026586621	0.634673065	0.197449932	0.261136039	0.583133188
Itr_chr01	1574203	G	G	G	G					250	305	0.1	0.075606557	0.04	0.085245902	0.045245902	0.24775045	0.605985548	0.261136039	0.583133188	Itr_chr01CG00770=HIGH	Itr_chr01CG00770=stop_gained	Itr_chr01CG00770=c.1579C>T	Itr_chr01CG00770=p.Arg527*
Itr_chr01	1574231	T	C	C	C					263	327	0.097870955	0.07572005	0.041825095	0.103975535	0.06215044	0.106378724	0.973145222	0.261136039	0.583133188
Itr_chr01	1574274	C	C	C	C					249	307	0.097994584	0.075638057	0.040160643	0.094462541	0.054301898	0.158768246	0.799236352	0.261136039	0.583133188	Itr_chr01CG00770=MODERATE	Itr_chr01CG00770=missense_variant	Itr_chr01CG00770=c.1508G>A	Itr_chr01CG00770=p.Arg503His
Itr_chr01	1575099	C	C	C	C					74	115	0.133137485	0.098354877	0.027027027	0.034782609	0.007755582	0.871825635	0.059570365	0.261136039	0.583133188	Itr_chr01CG00770=MODERATE	Itr_chr01CG00770=missense_variant	Itr_chr01CG00770=c.833G>A	Itr_chr01CG00770=p.Arg278His
Itr_chr01	1578679	A	G	G	G					174	229	0.110575717	0.079280229	0.063218391	0.056768559	-0.006449832	0.873425315	0.058774225	0.261136039	0.583133188
Itr_chr01	1579431	C	A	A	A					179	214	0.106954524	0.081658226	0.067039106	0.079439252	0.012400146	0.764447111	0.116652557	0.261136039	0.583133188
Itr_chr01	1579768	G	G	G	G					128	152	0.118009868	0.089226974	0.0546875	0.059210526	0.004523026	0.923215357	0.03469698	0.261136039	0.583133188
Itr_chr01	1580078	G	A	A	A					107	134	0.124912819	0.093527689	0.056074766	0.097014925	0.040940159	0.381323735	0.418706162	0.261136039	0.583133188
Itr_chr01	1580543	C	T	C/T	C/T					127	146	0.114335023	0.089688275	0.157480315	0.143835616	-0.013644699	0.76184763	0.118131879	0.261136039	0.583133188
Itr_chr01	1580593	G	T	T	T					245	258	0.101154881	0.077788325	0.06122449	0.085271318	0.024046828	0.549890022	0.259724161	0.261136039	0.583133188
Itr_chr01	1582878	T	C	C	C					216	265	0.102515723	0.077655486	0.050925926	0.060377358	0.009451433	0.816636673	0.087971121	0.261136039	0.583133188
Itr_chr01	1583021	T	C	C	C					249	320	0.100476908	0.07626757	0.036144578	0.059375	0.023230422	0.552089582	0.257990448	0.261136039	0.583133188
Itr_chr01	1583072	T	A	A	A					275	326	0.098304518	0.074333519	0.04	0.058282209	0.018282209	0.625274945	0.203928973	0.261136039	0.583133188
Itr_chr01	1583229	T	C	C	C					253	332	0.096587933	0.073991619	0.015810277	0.075301205	0.059490928	0.118376325	0.926735148	0.261136039	0.583133188
Itr_chr01	1583279	T	C	C	C					265	338	0.09694094	0.073718879	0.018867925	0.082840237	0.063972312	0.094581084	1.024195714	0.261136039	0.583133188
Itr_chr01	1583404	T	C	C	C					230	255	0.101619778	0.077664109	0.043478261	0.090196078	0.046717818	0.23755249	0.624240414	0.261136039	0.583133188
Itr_chr01	1583653	A	G	G	G					212	241	0.105613403	0.077565959	0.051886792	0.074688797	0.022802004	0.571885623	0.242690821	0.261136039	0.583133188
Itr_chr01	1584122	C	C	C	C					136	202	0.114662202	0.085687245	0.080882353	0.079207921	-0.001674432	0.970805839	0.01286762	0.261136039	0.583133188
Itr_chr01	1584551	G	A	A	A					272	317	0.096249304	0.074213676	0.029411765	0.066246057	0.036834292	0.338332334	0.470656496	0.261136039	0.583133188
Itr_chr01	1584632	A	G	G	G				QTL	192	261	0.099018199	0.078184866	0.0625	0.16091954	0.09841954	0.01139772	1.943181999	0.261136039	0.583133188
Itr_chr01	1584884	A	G	G	G					178	262	0.105712325	0.079638048	0.039325843	0.091603053	0.052277211	0.204959008	0.688332989	0.261136039	0.583133188
Itr_chr01	1585547	A	T	T	T					190	194	0.110851872	0.081280521	0.068421053	0.077319588	0.008898535	0.826234753	0.082896542	0.261136039	0.583133188
Itr_chr01	1585734	T	C	C	C					172	197	0.106510447	0.080834612	0.075581395	0.086294416	0.010713021	0.805438912	0.093967393	0.261136039	0.583133188
Itr_chr01	1585942	A	G	G	G					265	302	0.098488067	0.076246408	0.056603774	0.023178808	-0.033424966	0.397120576	0.40107761	0.261136039	0.583133188
Itr_chr01	1586750	C	T	T	T					303	375	0.097161716	0.073610561	0.059405941	0.066666667	0.007260726	0.857228554	0.066903371	0.261136039	0.583133188
Itr_chr01	1586804	A	G	G	G					260	346	0.100200089	0.074922188	0.065384615	0.075144509	0.009759893	0.808038392	0.092568004	0.261136039	0.583133188
Itr_chr01	1586907	A	G	G	G					276	329	0.099962557	0.075139862	0.054347826	0.048632219	-0.005715607	0.887622476	0.05177171	0.261136039	0.583133188
Itr_chr01	1588641	A	C	C	C					193	212	0.106413139	0.080726366	0.062176166	0.108490566	0.0463144	0.25494901	0.59354667	0.261136039	0.583133188
Itr_chr01	1588682	C	G	G	G					180	237	0.103445851	0.080590717	0.066666667	0.097046414	0.030379747	0.459308138	0.337895859	0.261136039	0.583133188
Itr_chr01	1589028	T	A	A	A					211	299	0.100096689	0.077192538	0.037914692	0.086956522	0.04904183	0.223555289	0.650615051	0.261136039	0.583133188
Itr_chr01	1589352	A	C	C	C					462	609	0.088147485	0.066950291	0.015151515	0.037766831	0.022615316	0.5064987	0.295421665	0.261136039	0.583133188
Itr_chr01	1589854	A	G	G	G					333	434	0.093203803	0.07176762	0.042042042	0.043778802	0.00173676	0.964807039	0.015559537	0.261136039	0.583133188
Itr_chr01	1590616	T	G	G	G					356	529	0.09110894	0.069959219	0.050561798	0.04536862	-0.005193178	0.891621676	0.049819382	0.261136039	0.583133188
Itr_chr01	1593085	G	A	A	A					277	337	0.0969373	0.074226826	0.032490975	0.059347181	0.026856206	0.482103579	0.316859644	0.261136039	0.583133188
Itr_chr01	1593325	T	A	A	A					334	434	0.093573222	0.07169072	0.026946108	0.066820276	0.039874169	0.278144371	0.555729725	0.261136039	0.583133188
Itr_chr01	1594373	T	C	C	T/C				QTL	129	150	0.116744186	0.090697674	0.062015504	0.166666667	0.104651163	0.021595681	1.665633099	0.261136039	0.583133188
Itr_chr01	1596417	G	A	A	A					412	553	0.091934549	0.070805316	0.046116505	0.048824593	0.002708088	0.941811638	0.026035947	0.261136039	0.583133188	Itr_chr01CG00790=MODERATE	Itr_chr01CG00790=missense_variant	Itr_chr01CG00790=c.569C>T	Itr_chr01CG00790=p.Ala190Val
Itr_chr01	1596463	C	G	G	G					421	515	0.09093928	0.070940664	0.047505938	0.048543689	0.001037751	0.973205359	0.011795508	0.261136039	0.583133188	Itr_chr01CG00790=MODERATE	Itr_chr01CG00790=missense_variant	Itr_chr01CG00790=c.523G>C	Itr_chr01CG00790=p.Val175Leu
Itr_chr01	1597851	C	T	T	T					100	180	0.116666667	0.091111111	0.05	0.127777778	0.077777778	0.094381124	1.025114856	0.261136039	0.583133188
Itr_chr01	1597868	CAT	C	C	C					144	202	0.11179868	0.085121012	0.048611111	0.128712871	0.08010176	0.066186763	1.179228861	0.261136039	0.583133188
Itr_chr01	1597877	G	A	A	A					167	259	0.105495573	0.080202529	0.041916168	0.108108108	0.06619194	0.098380324	1.007091752	0.261136039	0.583133188
Itr_chr01	1598981	C	C	C/CTATA	C/CTATA					56	91	0.144230769	0.108516484	0.107142857	0.208791209	0.101648352	0.064787043	1.188511844	0.261136039	0.583133188
Itr_chr01	1600040	A	C	C	C					162	190	0.110331384	0.084015595	0.067901235	0.073684211	0.005782976	0.894621076	0.048360875	0.261136039	0.583133188
Itr_chr01	1600507	T	C	C	T/C					124	142	0.116537937	0.089845525	0.088709677	0.147887324	0.059177647	0.199760048	0.699491366	0.261136039	0.583133188
Itr_chr01	1600676	G	T	T	T					185	229	0.10747079	0.079664818	0.091891892	0.07860262	-0.013289272	0.74625075	0.127115219	0.261136039	0.583133188
Itr_chr01	1601123	A	C	C	C					185	218	0.107612199	0.081924126	0.102702703	0.114678899	0.011976196	0.769846031	0.113596125	0.261136039	0.583133188
Itr_chr01	1601187	C	T	C/T	T					135	169	0.111198773	0.08568924	0.133333333	0.106508876	-0.026824458	0.540491902	0.267210809	0.261136039	0.583133188
Itr_chr01	1601293	A	G	G	A/G					130	118	0.122294654	0.09452412	0.115384615	0.127118644	0.011734029	0.796840632	0.098628529	0.261136039	0.583133188
Itr_chr01	1601740	G	T	T	G/T			QTL	QTL	102	123	0.12673362	0.095887135	0.078431373	0.219512195	0.141080823	0.00339932	2.468607933	0.261136039	0.583133188
Itr_chr01	1601772	A	A	A	A/G				QTL	121	149	0.117699262	0.089300571	0.082644628	0.174496644	0.091852016	0.043191362	1.364603103	0.261136039	0.583133188
Itr_chr01	1601867	A	G	G	A/G				QTL	103	127	0.124684657	0.094717529	0.087378641	0.196850394	0.109471753	0.023195361	1.634598865	0.261136039	0.583133188
Itr_chr01	1601877	G	C	C	G/C					112	123	0.12688734	0.093278165	0.107142857	0.178861789	0.071718931	0.131973605	0.879512919	0.261136039	0.583133188
Itr_chr01	1601878	G	A	G/A	G/A					113	123	0.127922872	0.093244118	0.115044248	0.18699187	0.071947622	0.122775445	0.910888483	0.261136039	0.583133188
Itr_chr01	1602292	C	C	C	C/CT				QTL	69	76	0.143401983	0.105453852	0.130434783	0.263157895	0.132723112	0.016996601	1.769637929	0.261136039	0.583133188
Itr_chr01	1602437	G	G	G	G					150	182	0.11018315	0.085054945	0.1	0.104395604	0.004395604	0.921615677	0.035450146	0.261136039	0.583133188
Itr_chr01	1602477	G	T	T	T					139	171	0.114182338	0.087214439	0.100719424	0.087719298	-0.013000126	0.779044191	0.108437906	0.261136039	0.583133188
Itr_chr01	1602832	C	T	T	C/T			QTL	QTL	93	120	0.130376344	0.096236559	0.086021505	0.258333333	0.172311828	0.00019996	3.699056855	0.261136039	0.583133188
Itr_chr01	1602833	C	A	A	C/A			QTL	QTL	90	117	0.127350427	0.097435897	0.088888889	0.256410256	0.167521368	0.00079984	3.096996863	0.261136039	0.583133188
Itr_chr01	1602884	C	T	T	C/T				QTL	88	114	0.129186603	0.098684211	0.090909091	0.210526316	0.119617225	0.016196761	1.790571836	0.261136039	0.583133188
Itr_chr01	1603843	G	G	G	G/A					139	197	0.116386079	0.085929226	0.100719424	0.147208122	0.046488697	0.282943411	0.548300415	0.261136039	0.583133188
Itr_chr01	1603903	G	G	G	G					167	182	0.111732579	0.083470422	0.083832335	0.043956044	-0.039876291	0.342531494	0.465299492	0.261136039	0.583133188
Itr_chr01	1603923	G	G	G	G				QTL	161	178	0.10974248	0.084548817	0.043478261	0.140449438	0.096971177	0.025194961	1.598686309	0.261136039	0.583133188
Itr_chr01	1604023	T	C	C	C					188	215	0.108931222	0.083127165	0.063829787	0.120930233	0.057100445	0.176964607	0.752113584	0.261136039	0.583133188
Itr_chr01	1604609	G	A	A	A					209	270	0.101842991	0.077795499	0.062200957	0.092592593	0.030391636	0.441511698	0.355057785	0.261136039	0.583133188
Itr_chr01	1604895	T	C	C	C					197	244	0.101855704	0.079408338	0.035532995	0.073770492	0.038237497	0.347930414	0.458507606	0.261136039	0.583133188
Itr_chr01	1609845	C	A	A	A					191	233	0.10745343	0.080848482	0.036649215	0.077253219	0.040604004	0.322735453	0.491153324	0.261136039	0.583133188
Itr_chr01	1610259	A	A	A/T	A					153	186	0.111638204	0.085388994	0.183006536	0.134408602	-0.048597934	0.25894821	0.586787086	0.261136039	0.583133188
Itr_chr01	1611574	C	C	C	C					130	140	0.118131868	0.088461538	0.092307692	0.078571429	-0.013736264	0.76064787	0.118816346	0.261136039	0.583133188
Itr_chr01	1614930	C	T	C/T	C/T					83	125	0.128578313	0.096674699	0.168674699	0.128	-0.040674699	0.403519296	0.394135693	0.261136039	0.583133188
Itr_chr01	1615352	G	G	G	G/T					63	122	0.140905543	0.102393963	0.079365079	0.131147541	0.051782462	0.323535293	0.490078337	0.261136039	0.583133188
Itr_chr01	1615723	T	T	T/C	T					52	95	0.143319838	0.109919028	0.115384615	0.052631579	-0.062753036	0.271945611	0.565517946	0.261136039	0.583133188
Itr_chr01	1616974	G	T	T	T					204	256	0.103170956	0.079810049	0.058823529	0.09375	0.034926471	0.393921216	0.404590628	0.261136039	0.583133188
Itr_chr01	1617098	G	A	A	A					200	241	0.103526971	0.077883817	0.075	0.082987552	0.007987552	0.832233553	0.079754779	0.261136039	0.583133188
Itr_chr01	1617167	G	A	A	A					219	271	0.104837487	0.078131055	0.073059361	0.070110701	-0.00294866	0.936812637	0.028347259	0.261136039	0.583133188
Itr_chr01	1617345	T	G	G	G					209	260	0.101140964	0.079002576	0.052631579	0.092307692	0.039676113	0.318736253	0.496568537	0.261136039	0.583133188
Itr_chr01	1617622	A	T	T	T					128	182	0.113152473	0.086538462	0.046875	0.104395604	0.057520604	0.194361128	0.71139059	0.261136039	0.583133188
Itr_chr01	1617639	T	C	C	T/C					114	159	0.119000331	0.092022509	0.061403509	0.132075472	0.070671963	0.124375125	0.90526647	0.261136039	0.583133188
Itr_chr01	1617669	G	A	A	G/A				QTL	111	162	0.118284952	0.089756423	0.063063063	0.166666667	0.103603604	0.026394721	1.578482923	0.261136039	0.583133188
Itr_chr01	1617736	G	C	G/C	G/C				QTL	82	114	0.133504493	0.100556269	0.12195122	0.228070175	0.106118956	0.039992002	1.398026859	0.261136039	0.583133188
Itr_chr01	1617741	C	T	C/T	C/T					81	117	0.129154796	0.0997151	0.12345679	0.213675214	0.090218424	0.073985203	1.13085513	0.261136039	0.583133188
Itr_chr01	1617751	G	A	G/A	G/A					84	116	0.13136289	0.097701149	0.119047619	0.206896552	0.087848933	0.079184163	1.101361669	0.261136039	0.583133188
Itr_chr01	1622831	C	C	C/T	C/T					75	127	0.130918635	0.097007874	0.12	0.133858268	0.013858268	0.793641272	0.100375756	0.261136039	0.583133188
Itr_chr01	1622938	G	C	C	G/C					101	139	0.124225372	0.092599188	0.099009901	0.143884892	0.044874991	0.337332533	0.471941772	0.261136039	0.583133188
Itr_chr01	1622987	C	C	C/T	C					116	143	0.116952014	0.091391367	0.112068966	0.090909091	-0.021159875	0.651669666	0.185972494	0.261136039	0.583133188
Itr_chr01	1623018	T	T	T	T					116	136	0.118661258	0.09127789	0.094827586	0.080882353	-0.013945233	0.773245351	0.111682682	0.261136039	0.583133188
Itr_chr01	1623036	G	A	A	G/A			QTL	QTL	114	142	0.11749444	0.090808006	0.078947368	0.246478873	0.167531505	0.00059988	3.2219356	0.261136039	0.583133188
Itr_chr01	1623096	A	G	G	A/G			QTL	QTL	136	130	0.123303167	0.087669683	0.095588235	0.223076923	0.127488688	0.00739852	2.13085513	0.261136039	0.583133188
Itr_chr01	1623135	C	A	A	C/A					122	130	0.11778058	0.090290038	0.106557377	0.192307692	0.085750315	0.060987802	1.214757015	0.261136039	0.583133188
Itr_chr01	1623248	C	T	T	C/T					108	119	0.125505758	0.095160286	0.092592593	0.142857143	0.05026455	0.295940812	0.528795139	0.261136039	0.583133188
Itr_chr01	1623295	T	C	T/C	T/C					88	95	0.130861244	0.099401914	0.102272727	0.178947368	0.076674641	0.133973205	0.872982052	0.261136039	0.583133188
Itr_chr01	1623660	C	A	A	C/A					103	122	0.12708897	0.09645074	0.067961165	0.139344262	0.071383097	0.135572885	0.867827161	0.261136039	0.583133188
Itr_chr01	1623687	G	T	T	G/T					90	112	0.131746032	0.098412698	0.066666667	0.142857143	0.076190476	0.128374325	0.891521826	0.261136039	0.583133188
Itr_chr01	1623780	G	A	A	A					68	107	0.133727323	0.105415063	0.058823529	0.037383178	-0.021440352	0.676464707	0.169754857	0.261136039	0.583133188
Itr_chr01	1623816	C	T	T	T					81	116	0.130481056	0.100149	0.074074074	0.025862069	-0.048212005	0.331333733	0.479734346	0.261136039	0.583133188
Itr_chr01	1624788	C	C	C/T	C				QTL	82	133	0.127452778	0.095910508	0.170731707	0.052631579	-0.118100128	0.016596681	1.779978762	0.261136039	0.583133188
Itr_chr01	1627817	C	C	C/T	C					91	114	0.127626759	0.094659726	0.153846154	0.157894737	0.004048583	0.939412118	0.027143842	0.261136039	0.583133188
Itr_chr01	1627832	G	G	G	G					91	118	0.128422425	0.096666046	0.120879121	0.127118644	0.006239523	0.903819236	0.04391842	0.261136039	0.583133188
Itr_chr01	1627851	A	A	A	A					77	97	0.132547865	0.101620029	0.064935065	0.082474227	0.017539162	0.74445111	0.128163818	0.261136039	0.583133188
Itr_chr01	1627855	A	A	A/G	A					77	99	0.135642136	0.102453102	0.12987013	0.141414141	0.011544012	0.799240152	0.097322706	0.261136039	0.583133188
Itr_chr01	1634907	A	A	A/T	A				QTL	60	91	0.134065934	0.106410256	0.166666667	0.043956044	-0.122710623	0.024795041	1.605635169	0.261136039	0.583133188
Itr_chr01	1635006	G	G	G	G					142	185	0.111686334	0.083707651	0.063380282	0.075675676	0.012295394	0.780843831	0.107435816	0.261136039	0.583133188
Itr_chr01	1635064	G	G	G	G					156	216	0.10968661	0.081908832	0.032051282	0.087962963	0.055911681	0.186362727	0.729640942	0.261136039	0.583133188
Itr_chr01	1635093	G	G	G	G/T					156	214	0.107117182	0.083033789	0.108974359	0.172897196	0.063922837	0.136772645	0.864000753	0.261136039	0.583133188
Itr_chr01	1635167	T	C	C	C					112	170	0.116806723	0.089915966	0.053571429	0.058823529	0.005252101	0.897620476	0.046907249	0.261136039	0.583133188
Itr_chr01	1635198	C	C	C	C					115	158	0.114749587	0.089433132	0.069565217	0.069620253	5.50E-05	1	0	0.261136039	0.583133188
Itr_chr01	1635294	G	G	G/A	G/A					137	162	0.115706948	0.088176985	0.189781022	0.209876543	0.020095521	0.642471506	0.192146129	0.261136039	0.583133188
Itr_chr01	1635361	C	C	C/T	C					109	141	0.119331121	0.090897261	0.155963303	0.106382979	-0.049580324	0.284343131	0.546157258	0.261136039	0.583133188
Itr_chr01	1635416	G	G	G/T	G				QTL	58	77	0.1549485	0.112852665	0.24137931	0.103896104	-0.137483206	0.022995401	1.638359014	0.261136039	0.583133188
Itr_chr01	1635773	C	C	C	C					53	63	0.153938305	0.119197364	0.113207547	0.063492063	-0.049715484	0.400919816	0.396942478	0.261136039	0.583133188
Itr_chr01	1636768	T	T	T	T					134	195	0.113815538	0.08576349	0.052238806	0.071794872	0.019556066	0.654669066	0.183978179	0.261136039	0.583133188
Itr_chr01	1637840	G	G	G	G					174	206	0.10629394	0.081129338	0.068965517	0.053398058	-0.015567459	0.707658468	0.150176292	0.261136039	0.583133188
Itr_chr01	1639468	T	C	C	C					145	160	0.116163793	0.089224138	0.096551724	0.08125	-0.015301724	0.74105179	0.13015144	0.261136039	0.583133188
Itr_chr01	1640183	C	C	C	C/T					117	122	0.121899958	0.089813647	0.068376068	0.147540984	0.079164915	0.092181564	1.035355929	0.26227255	0.581247161
Itr_chr01	1643976	T	T	T/A	T					103	153	0.119677645	0.091884003	0.116504854	0.098039216	-0.018465639	0.701259748	0.154121089	0.26227255	0.581247161
Itr_chr01	1644032	G	A	A	G/A					107	134	0.11933324	0.091644581	0.093457944	0.119402985	0.025945041	0.582083583	0.235014649	0.26227255	0.581247161
Itr_chr01	1644843	T	T	T	T					83	107	0.131291521	0.10010134	0.072289157	0.074766355	0.002477199	0.967806439	0.014211493	0.26227255	0.581247161
Itr_chr01	1645178	C	CT	CT	CT					145	171	0.108691268	0.084694495	0.110344828	0.140350877	0.03000605	0.50069986	0.30042253	0.26227255	0.581247161
Itr_chr01	1645553	C	C	C	C					135	187	0.110714993	0.085125767	0.088888889	0.042780749	-0.04610814	0.291541692	0.535299331	0.26227255	0.581247161
Itr_chr01	1646081	T	T	T	T					153	173	0.110619971	0.087498583	0.098039216	0.104046243	0.006007027	0.893621276	0.0488465	0.26227255	0.581247161
Itr_chr01	1647715	C	C	C	C					148	212	0.111550229	0.083503315	0.101351351	0.089622642	-0.01172871	0.784443111	0.105438546	0.26227255	0.581247161
Itr_chr01	1647948	A	A	A	A					144	197	0.110300338	0.084708122	0.048611111	0.106598985	0.057987874	0.187162567	0.727781006	0.26227255	0.581247161
Itr_chr01	1648032	G	G	G/A	G					160	212	0.110259434	0.082311321	0.125	0.066037736	-0.058962264	0.173765247	0.760037078	0.26227255	0.581247161
Itr_chr01	1648204	A	G	G	A/G					139	173	0.110076101	0.084126918	0.100719424	0.132947977	0.032228552	0.466106779	0.331514581	0.26227255	0.581247161
Itr_chr01	1648277	G	G	G	G					133	153	0.117303062	0.08855472	0.067669173	0.065359477	-0.002309696	0.955408918	0.019810709	0.26227255	0.581247161
Itr_chr01	1648321	C	T	T	C/T					113	138	0.119982044	0.09022701	0.088495575	0.123188406	0.034692831	0.448110378	0.348614998	0.26227255	0.581247161
Itr_chr01	1648914	T	A	A	T/A				QTL	85	91	0.133290239	0.102133161	0.070588235	0.197802198	0.127213963	0.017996401	1.744814345	0.26227255	0.581247161
Itr_chr01	1649198	G	C	C	G/C				QTL	74	106	0.133350331	0.100968893	0.067567568	0.169811321	0.102243753	0.046990602	1.327988992	0.26227255	0.581247161
Itr_chr01	1649393	C	T	T	T					89	95	0.134713187	0.101714962	0.056179775	0.094736842	0.038557067	0.462307538	0.335069025	0.26227255	0.581247161
Itr_chr01	1649522	G	G	G	G					71	86	0.139043564	0.10645267	0.070422535	0.069767442	-0.000655093	1	0	0.26227255	0.581247161
Itr_chr01	1649815	C	A	C/A	A					125	133	0.117413534	0.090406015	0.136	0.082706767	-0.053293233	0.24475105	0.611275437	0.26227255	0.581247161
Itr_chr01	1649858	TTTTTTTTG	TTTTTTTTG	TTTTTTTTG/T	TTTTTTTTG/T					84	89	0.134965222	0.099250936	0.142857143	0.191011236	0.048154093	0.365926815	0.436605765	0.26227255	0.581247161
Itr_chr01	1650015	T	C	C	T/C					118	134	0.118264609	0.090817101	0.093220339	0.156716418	0.063496079	0.177564487	0.750643889	0.26227255	0.581247161
Itr_chr01	1650793	C	T	T	C/T					107	150	0.122928349	0.091962617	0.074766355	0.16	0.085233645	0.068586283	1.163762735	0.26227255	0.581247161
Itr_chr01	1650887	A	G	G	G					131	163	0.116704913	0.089308294	0.076335878	0.122699387	0.046363509	0.305938812	0.514365424	0.26227255	0.581247161
Itr_chr01	1651308	A	T	T	A/T				QTL	83	126	0.133103844	0.098776057	0.024096386	0.126984127	0.102887741	0.042591482	1.370677251	0.26227255	0.581247161
Itr_chr01	1651309	G	G	G	G/A				QTL	87	136	0.125	0.093728871	0.022988506	0.125	0.102011494	0.032593481	1.48686925	0.26227255	0.581247161
Itr_chr01	1651444	G	C	C	G/C					102	169	0.122403991	0.092992226	0.068627451	0.147928994	0.079301543	0.092781444	1.032538874	0.26227255	0.581247161
Itr_chr01	1651445	C	A	A	C/A					103	163	0.122103758	0.092560605	0.067961165	0.141104294	0.073143129	0.119176165	0.923810595	0.26227255	0.581247161
Itr_chr01	1651599	T	C	C	T/C					125	167	0.116071856	0.088047904	0.088	0.131736527	0.043736527	0.336932613	0.472456949	0.26227255	0.581247161
Itr_chr01	1651636	T	C	T/C	C					122	171	0.114562362	0.085514332	0.12295082	0.122807018	-0.000143802	0.99040192	0.004188527	0.26227255	0.581247161
Itr_chr01	1651937	G	T	T	T					146	168	0.114236791	0.086268754	0.082191781	0.113095238	0.030903457	0.483903219	0.315241489	0.26227255	0.581247161
Itr_chr01	1652461	G	A	A	A					128	175	0.116741071	0.086651786	0.0703125	0.074285714	0.003973214	0.929414117	0.031790735	0.26227255	0.581247161
Itr_chr01	1652486	C	T	T	T					118	172	0.118249901	0.088687426	0.084745763	0.081395349	-0.003350414	0.941611678	0.026128164	0.26227255	0.581247161
Itr_chr01	1652538	C	A	A	A					113	145	0.119865731	0.091364052	0.10619469	0.117241379	0.011046689	0.819036193	0.086696907	0.26227255	0.581247161
Itr_chr01	1652643	T	C	C	C					117	155	0.11855528	0.090322581	0.025641026	0.109677419	0.084036394	0.070785843	1.150053593	0.26227255	0.581247161
Itr_chr01	1652923	TCG	T	T	T					137	203	0.106936104	0.084283197	0.124087591	0.147783251	0.02369566	0.568686263	0.245127262	0.26227255	0.581247161
Itr_chr01	1653028	C	T	T	T					158	206	0.11072877	0.082770063	0.063291139	0.101941748	0.038650608	0.373525295	0.427679983	0.26227255	0.581247161
Itr_chr01	1653100	C	T	T	T					162	219	0.108828006	0.082868256	0.061728395	0.114155251	0.052426856	0.210157968	0.677454139	0.26227255	0.581247161
Itr_chr01	1653448	A	C	C	C					144	168	0.114087302	0.086309524	0.104166667	0.119047619	0.014880952	0.73945211	0.131089948	0.26227255	0.581247161
Itr_chr01	1653875	T	T	T	T					153	184	0.114556692	0.086814436	0.058823529	0.048913043	-0.009910486	0.822435513	0.084898145	0.26227255	0.581247161
Itr_chr01	1653898	T	G	G	G					158	190	0.115056629	0.084143904	0.056962025	0.063157895	0.006195869	0.880223955	0.055406816	0.26227255	0.581247161
Itr_chr01	1654143	T	G	G	G					146	201	0.108157841	0.082907381	0.116438356	0.099502488	-0.016935869	0.689662068	0.16136366	0.26227255	0.581247161
Itr_chr01	1654175	C	T	T	T					146	193	0.109234154	0.083682305	0.116438356	0.077720207	-0.038718149	0.367326535	0.434947698	0.26227255	0.581247161
Itr_chr01	1654475	T	C	C	C					160	209	0.110257177	0.082326555	0.05625	0.100478469	0.044228469	0.288942212	0.539189007	0.26227255	0.581247161
Itr_chr01	1654501	A	A	A	A					151	208	0.114111055	0.08462812	0.046357616	0.115384615	0.069026999	0.105578884	0.976422932	0.26227255	0.581247161
Itr_chr01	1654693	C	G	G	G					171	173	0.111449143	0.085961532	0.087719298	0.063583815	-0.024135483	0.569886023	0.244211995	0.26227255	0.581247161
Itr_chr01	1654743	C	C	C	C					154	186	0.110808546	0.084485407	0.071428571	0.096774194	0.025345622	0.564487103	0.248345976	0.26227255	0.581247161
Itr_chr01	1655039	G	T	T	G/T					138	144	0.111111111	0.087862319	0.072463768	0.152777778	0.08031401	0.074385123	1.128513915	0.26227255	0.581247161
Itr_chr01	1655086	C	A	A	C/A					116	129	0.122427159	0.09315691	0.094827586	0.170542636	0.075715049	0.107578484	0.968274579	0.26227255	0.581247161
Itr_chr01	1655114	T	T	T/TAAA	T					65	68	0.145022624	0.11040724	0.169230769	0.088235294	-0.080995475	0.140571886	0.85210153	0.26227255	0.581247161
Itr_chr01	1655130	C	T	C/T	C/T					111	110	0.125389025	0.091400491	0.117117117	0.163636364	0.046519247	0.305138972	0.515502321	0.26227255	0.581247161
Itr_chr01	1655203	T	A	A	A					138	150	0.112753623	0.086086957	0.108695652	0.106666667	-0.002028986	0.954209158	0.02035642	0.26227255	0.581247161
Itr_chr01	1655499	G	A	G/A	A					138	174	0.111694153	0.085707146	0.123188406	0.086206897	-0.036981509	0.389722056	0.409245015	0.26227255	0.581247161
Itr_chr01	1655515	G	T	G/T	T					139	175	0.111120247	0.085303186	0.122302158	0.068571429	-0.05373073	0.219356129	0.658850227	0.26227255	0.581247161
Itr_chr01	1656010	A	T	T	A/T					104	113	0.130445882	0.095813479	0.096153846	0.115044248	0.018890402	0.698660268	0.155733954	0.26227255	0.581247161
Itr_chr01	1656090	G	T	T	T					127	155	0.116891034	0.087274575	0.086614173	0.122580645	0.035966472	0.425714857	0.370881193	0.26227255	0.581247161
Itr_chr01	1656206	A	T	A/T	T					118	181	0.117192621	0.087274089	0.118644068	0.093922652	-0.024721416	0.570685863	0.243602886	0.26227255	0.581247161
Itr_chr01	1656314	G	A	A	A					136	197	0.112720215	0.085435951	0.058823529	0.096446701	0.037623171	0.393121376	0.405473341	0.26227255	0.581247161
Itr_chr01	1656458	A	A	A	A					137	158	0.112353322	0.086667283	0.058394161	0.101265823	0.042871662	0.328734253	0.483155041	0.26227255	0.581247161
Itr_chr01	1656543	C	T	T	T					141	161	0.115369367	0.085943351	0.070921986	0.062111801	-0.008810185	0.841431714	0.074981123	0.26227255	0.581247161
Itr_chr01	1656625	C	A	A	A					144	167	0.112774451	0.084081836	0.0625	0.095808383	0.033308383	0.439712058	0.356831625	0.26227255	0.581247161
Itr_chr01	1657154	G	A	A	A					129	178	0.115059664	0.086185872	0.062015504	0.101123596	0.039108092	0.381323735	0.418706162	0.26227255	0.581247161
Itr_chr01	1657201	A	C	C	C					109	170	0.118780356	0.090555855	0.064220183	0.129411765	0.065191581	0.148770246	0.827483919	0.26227255	0.581247161
Itr_chr01	1657367	C	C	C	C					149	186	0.108681533	0.084758606	0.040268456	0.080645161	0.040376705	0.349130174	0.457012615	0.26227255	0.581247161
Itr_chr01	1658127	C	C	C	C					129	176	0.112579281	0.083641649	0.069767442	0.125	0.055232558	0.201359728	0.696027384	0.26227255	0.581247161
Itr_chr01	1658263	C	C	C	C					140	167	0.112917023	0.085201027	0.078571429	0.077844311	-0.000727117	0.987402519	0.005505769	0.26227255	0.581247161
Itr_chr01	1658269	A	A	A	A					132	159	0.116209262	0.089908519	0.075757576	0.06918239	-0.006575186	0.889822036	0.050696844	0.26227255	0.581247161
Itr_chr01	1658327	G	A	G/A	A					116	149	0.117796806	0.089215459	0.146551724	0.11409396	-0.032457764	0.481303739	0.317580764	0.26227255	0.581247161
Itr_chr01	1658440	A	C	C	C					130	169	0.114792899	0.08816568	0.084615385	0.076923077	-0.007692308	0.864427115	0.063271619	0.26227255	0.581247161
Itr_chr01	1658507	T	C	T/C	C					106	138	0.122368061	0.092972382	0.113207547	0.108695652	-0.004511895	0.919016197	0.036676835	0.26227255	0.581247161
Itr_chr01	1658800	C	T	T	T					156	181	0.110745148	0.083970817	0.08974359	0.099447514	0.009703924	0.829034193	0.081427557	0.26227255	0.581247161
Itr_chr01	1658853	G	A	A	A					124	168	0.11328725	0.085637481	0.080645161	0.095238095	0.014592934	0.74885023	0.125605033	0.26227255	0.581247161
Itr_chr01	1659026	C	C	C	C					152	186	0.112266553	0.084748161	0.078947368	0.075268817	-0.003678551	0.936012797	0.028718213	0.26227255	0.581247161
Itr_chr01	1659111	T	C	C	C					148	206	0.110666492	0.08278667	0.047297297	0.116504854	0.069207557	0.106778644	0.971515598	0.26227255	0.581247161
Itr_chr01	1659156	T	C	C	C					129	198	0.114752173	0.084449143	0.054263566	0.126262626	0.07199906	0.096780644	1.014211493	0.26227255	0.581247161
Itr_chr01	1659370	A	A	A	A					105	134	0.123312011	0.09267946	0.095238095	0.059701493	-0.035536603	0.462107578	0.335256909	0.26227255	0.581247161
Itr_chr01	1661027	A	G	A/G	A/G					159	184	0.111190867	0.086272901	0.157232704	0.14673913	-0.010493574	0.816836633	0.087864794	0.26227255	0.581247161
Itr_chr01	1661866	A	G	G	A/G					116	153	0.118323191	0.089700248	0.060344828	0.14379085	0.083446022	0.069386123	1.15872738	0.26227255	0.581247161
Itr_chr01	1661994	C	T	T	C/T					91	131	0.127338311	0.094371278	0.087912088	0.13740458	0.049492492	0.312737453	0.504820106	0.26227255	0.581247161
Itr_chr01	1662415	T	G	G	G					129	185	0.113304002	0.087827362	0.046511628	0.124324324	0.077812696	0.083383323	1.0789208	0.26227255	0.581247161
Itr_chr01	1662461	G	T	T	G/T					141	165	0.114635719	0.086782721	0.056737589	0.127272727	0.070535139	0.117576485	0.929679528	0.26227255	0.581247161
Itr_chr01	1662544	G	G	G	G					157	201	0.107646481	0.084006718	0.095541401	0.094527363	-0.001014038	0.981803639	0.007975362	0.26227255	0.581247161
Itr_chr01	1662848	C	C	C	C					134	161	0.11574117	0.08714193	0.044776119	0.130434783	0.085658663	0.056988602	1.244211995	0.26227255	0.581247161
Itr_chr01	1662944	C	C	C/T	C					137	148	0.113483922	0.090254488	0.131386861	0.108108108	-0.023278753	0.588882224	0.229971555	0.26227255	0.581247161
Itr_chr01	1663009	C	C	C	C					123	153	0.114458792	0.089112068	0.113821138	0.08496732	-0.028853818	0.525094981	0.279762133	0.26227255	0.581247161
Itr_chr01	1663207	C	C	C	C					129	162	0.113407982	0.087711743	0.062015504	0.104938272	0.042922768	0.339532094	0.469119169	0.26227255	0.581247161
Itr_chr01	1663257	C	C	C	C					120	163	0.119325153	0.089366053	0.025	0.110429448	0.085429448	0.062187562	1.206296466	0.26227255	0.581247161
Itr_chr01	1663312	T	C	C	C					120	158	0.116561181	0.089029536	0.033333333	0.101265823	0.067932489	0.136572685	0.864636151	0.26227255	0.581247161
Itr_chr01	1663360	T	G	G	G					121	160	0.116942149	0.088274793	0.041322314	0.1125	0.071177686	0.116576685	0.9333883	0.26227255	0.581247161
Itr_chr01	1663464	C	C	C	C					136	187	0.113636364	0.086229947	0.102941176	0.090909091	-0.012032086	0.793041392	0.100704145	0.26227255	0.581247161
Itr_chr01	1663479	T	G	G	G					144	193	0.110247553	0.08599597	0.0625	0.098445596	0.035945596	0.407718456	0.389639629	0.26227255	0.581247161
Itr_chr01	1663556	C	C	C	C					138	167	0.112774451	0.08630565	0.072463768	0.083832335	0.011368567	0.802039592	0.095804193	0.26227255	0.581247161
Itr_chr01	1663732	T	G	G	T/G			QTL	QTL	131	166	0.112112572	0.086728594	0.038167939	0.186746988	0.148579049	0.00079984	3.096996863	0.26227255	0.581247161
Itr_chr01	1663816	C	T	T	C/T					121	142	0.119427308	0.089977884	0.05785124	0.11971831	0.06186707	0.175964807	0.754574182	0.26227255	0.581247161
Itr_chr01	1663875	T	C	C	T/C					85	83	0.134231042	0.103897945	0.094117647	0.168674699	0.074557052	0.135372925	0.868468186	0.26227255	0.581247161
Itr_chr01	1663882	C	T	C/T	C/T					77	77	0.142857143	0.103896104	0.103896104	0.168831169	0.064935065	0.281143771	0.551071534	0.26227255	0.581247161
Itr_chr01	1663968	G	A	G/A	G/A					77	89	0.137312126	0.105647162	0.12987013	0.191011236	0.061141106	0.24335133	0.613766276	0.26227255	0.581247161
Itr_chr01	1663999	A	G	A/G	A/G					91	107	0.127451987	0.097771387	0.120879121	0.177570093	0.056690973	0.264947011	0.576840976	0.26227255	0.581247161
Itr_chr01	1664053	C	C	C	C					79	103	0.135430748	0.100405555	0.037974684	0.077669903	0.039695219	0.445510898	0.351141668	0.26227255	0.581247161
Itr_chr01	1664190	T	C	C	T/C					80	105	0.133928571	0.101785714	0.0875	0.142857143	0.055357143	0.280943811	0.55138053	0.26227255	0.581247161
Itr_chr01	1664205	A	A	A	A/G					92	117	0.125882572	0.095596433	0.076086957	0.102564103	0.026477146	0.596280744	0.224549215	0.26227255	0.581247161
Itr_chr01	1664259	C	T	T	T					133	144	0.120300752	0.087980368	0.090225564	0.104166667	0.013941103	0.766846631	0.115291486	0.26227255	0.581247161
Itr_chr01	1664359	T	G	G	G					144	169	0.113206772	0.085634451	0.083333333	0.106508876	0.023175542	0.597880424	0.223385666	0.26227255	0.581247161
Itr_chr01	1664392	T	C	C	T/C					128	151	0.115635348	0.088627897	0.0859375	0.132450331	0.046512831	0.307738452	0.511818235	0.26227255	0.581247161
Itr_chr01	1664431	G	G	G	G/T					105	126	0.125396825	0.095238095	0.066666667	0.150793651	0.084126984	0.083983203	1.075807564	0.26227255	0.581247161
Itr_chr01	1664471	T	C	C	T/C					65	79	0.144888023	0.108666018	0.076923077	0.164556962	0.087633885	0.115776845	0.936378291	0.26227255	0.581247161
Itr_chr01	1664826	T	C	C	C					112	158	0.117540687	0.090754973	0.071428571	0.101265823	0.029837251	0.521895621	0.282416347	0.26227255	0.581247161
Itr_chr01	1664911	CT	C	C	C					87	119	0.125181107	0.096880131	0.114942529	0.117647059	0.00270453	0.958408318	0.018449426	0.26227255	0.581247161
Itr_chr01	1664936	A	G	G	G					104	150	0.119358974	0.091666667	0.096153846	0.08	-0.016153846	0.73885223	0.131442412	0.26227255	0.581247161
Itr_chr01	1664986	TG	T	T	T					92	124	0.126227209	0.095371669	0.130434783	0.120967742	-0.009467041	0.848230354	0.07148619	0.26227255	0.581247161
Itr_chr01	1665033	G	A	G/A	G/A					76	86	0.139228886	0.108323133	0.144736842	0.174418605	0.029681763	0.584883023	0.232930984	0.26227255	0.581247161
Itr_chr01	1665055	A	A	A/T	A					58	66	0.145245559	0.112852665	0.120689655	0.060606061	-0.060083595	0.295740852	0.529088681	0.26227255	0.581247161
Itr_chr01	1665330	A	A	A/C	A					125	153	0.116183007	0.091398693	0.136	0.065359477	-0.070640523	0.130173965	0.885475866	0.26227255	0.581247161
Itr_chr01	1665479	A	G	G	A/G					86	97	0.131383361	0.100455526	0.069767442	0.12371134	0.053943898	0.302939412	0.518644222	0.26227255	0.581247161
Itr_chr01	1665803	G	G	G/C	G					108	118	0.121625863	0.095417451	0.12962963	0.042372881	-0.087256748	0.073185363	1.135575769	0.26227255	0.581247161
Itr_chr01	1665853	C	C	C/T	C					99	135	0.120538721	0.094276094	0.111111111	0.096296296	-0.014814815	0.769446111	0.113821791	0.26227255	0.581247161
Itr_chr01	1665868	C	T	T	C/T					95	139	0.121923514	0.091253313	0.084210526	0.129496403	0.045285877	0.323935213	0.48954184	0.26227255	0.581247161
Itr_chr01	1666010	C	C	C	C					124	186	0.115591398	0.086021505	0.056451613	0.11827957	0.061827957	0.155768846	0.807519397	0.26227255	0.581247161
Itr_chr01	1666214	G	T	T	G/T					120	167	0.112724551	0.087774451	0.091666667	0.131736527	0.04006986	0.382523495	0.417341885	0.26227255	0.581247161
Itr_chr01	1666251	G	A	G/A	G/A					117	177	0.115167319	0.085904679	0.128205128	0.141242938	0.01303781	0.783243351	0.106103283	0.26227255	0.581247161
Itr_chr01	1666276	G	G	G/A	G					114	171	0.116959064	0.087719298	0.131578947	0.093567251	-0.038011696	0.417916417	0.378910568	0.26227255	0.581247161
Itr_chr01	1666580	C	T	T	C/T					89	139	0.125373858	0.094818527	0.101123596	0.122302158	0.021178563	0.664667067	0.177395839	0.26227255	0.581247161
Itr_chr01	1666650	C	C	C	C					120	150	0.121666667	0.088333333	0.058333333	0.113333333	0.055	0.227354529	0.64329639	0.26227255	0.581247161
Itr_chr01	1666734	T	C	T/C	C					118	124	0.121104429	0.089256424	0.161016949	0.096774194	-0.064242756	0.149970006	0.823995591	0.26227255	0.581247161
Itr_chr01	1666867	T	C	C	C					121	170	0.118765192	0.089936801	0.066115702	0.058823529	-0.007292173	0.874425115	0.058277377	0.26227255	0.581247161
Itr_chr01	1666963	G	G	G	G					120	173	0.113728324	0.086705202	0.083333333	0.086705202	0.003371869	0.941011798	0.026404932	0.26227255	0.581247161
Itr_chr01	1667009	G	G	G	G/A				QTL	94	141	0.127659574	0.095744681	0.095744681	0.205673759	0.109929078	0.026994601	1.568723086	0.26227255	0.581247161
Itr_chr01	1667023	G	A	G/A	G/A					84	125	0.124095238	0.096380952	0.119047619	0.208	0.088952381	0.072585483	1.13915023	0.26227255	0.581247161
Itr_chr01	1667038	A	T	A/T	A/T					86	125	0.130046512	0.096651163	0.127906977	0.184	0.056093023	0.25334933	0.59628024	0.26227255	0.581247161
Itr_chr01	1667174	T	C	T/C	T/C					98	116	0.125615764	0.095003519	0.102040816	0.137931034	0.035890218	0.465706859	0.331887366	0.26227255	0.581247161
Itr_chr01	1667275	G	A	G/A	G/A					113	164	0.116447226	0.089898554	0.115044248	0.134146341	0.019102094	0.663467307	0.178180473	0.26227255	0.581247161
Itr_chr01	1667413	G	G	G	G					127	162	0.113249733	0.087877904	0.047244094	0.092592593	0.045348498	0.307138572	0.512665639	0.26227255	0.581247161
Itr_chr01	1667415	C	C	C	C					125	164	0.111219512	0.087609756	0.048	0.091463415	0.043463415	0.332333533	0.478425835	0.26227255	0.581247161
Itr_chr01	1667709	A	G	G	A/G				QTL	128	194	0.112757732	0.086984536	0.078125	0.190721649	0.112596649	0.01059788	1.974780985	0.26227255	0.581247161
Itr_chr01	1668015	C	A	A	C/A					79	141	0.126672053	0.09525092	0.101265823	0.163120567	0.061854745	0.208558288	0.680772546	0.26227255	0.581247161
Itr_chr01	1668023	G	A	G/A	G/A					77	133	0.129186603	0.097744361	0.103896104	0.157894737	0.053998633	0.279544091	0.553549683	0.26227255	0.581247161
Itr_chr01	1668034	C	T	C/T	C/T					73	125	0.135780822	0.099287671	0.109589041	0.152	0.042410959	0.400519896	0.397375905	0.26227255	0.581247161
Itr_chr01	1668189	C	C	C	C					84	148	0.128056628	0.094594595	0.083333333	0.108108108	0.024774775	0.610677864	0.214187822	0.26227255	0.581247161
Itr_chr01	1668302	A	G	A/G	G					101	168	0.119106554	0.090935879	0.158415842	0.130952381	-0.027463461	0.548490302	0.260831047	0.26227255	0.581247161
Itr_chr01	1668361	G	A	G/A	G/A					106	157	0.118435284	0.09055402	0.141509434	0.127388535	-0.014120899	0.76224755	0.117903963	0.26227255	0.581247161
Itr_chr01	1668429	C	C	C	C/T					117	161	0.115835855	0.088602219	0.094017094	0.173913043	0.079895949	0.080983803	1.091601831	0.26227255	0.581247161
Itr_chr01	1668537	A	A	A	A					126	165	0.116305916	0.087590188	0.087301587	0.109090909	0.021789322	0.636472705	0.196220216	0.26227255	0.581247161
Itr_chr01	1668958	G	G	G	G/A				QTL	127	178	0.115677254	0.088737503	0.062992126	0.157303371	0.094311245	0.037392521	1.427215248	0.26227255	0.581247161
Itr_chr01	1669048	C	C	C	C					133	175	0.114887218	0.087518797	0.097744361	0.102857143	0.005112782	0.906818636	0.042479563	0.26227255	0.581247161
Itr_chr01	1669085	T	T	T	T/TC					121	170	0.115264949	0.089790958	0.099173554	0.182352941	0.083179387	0.067586483	1.170140154	0.26227255	0.581247161
Itr_chr01	1669230	C	T	T	C/T					124	158	0.11964067	0.089934667	0.120967742	0.151898734	0.030930992	0.4895021	0.310245441	0.26227255	0.581247161
Itr_chr01	1669238	C	C	C	C/T					130	155	0.116377171	0.08808933	0.107692308	0.141935484	0.034243176	0.452909418	0.343988648	0.26227255	0.581247161
Itr_chr01	1669243	G	T	T	G/T					127	149	0.118215928	0.090101992	0.118110236	0.161073826	0.042963589	0.333933213	0.476340383	0.26227255	0.581247161
Itr_chr01	1669258	A	G	G	A/G					126	149	0.115904975	0.089165868	0.087301587	0.167785235	0.080483648	0.082583483	1.083106803	0.26227255	0.581247161
Itr_chr01	1669695	T	C	C	T/C				QTL	157	178	0.110534602	0.086130394	0.044585987	0.151685393	0.107099406	0.013797241	1.860207764	0.26227255	0.581247161
Itr_chr01	1669921	G	A	A	A					141	209	0.110556856	0.084325902	0.09929078	0.076555024	-0.022735756	0.597880424	0.223385666	0.26227255	0.581247161
Itr_chr01	1670911	T	C	C	C					168	229	0.105921189	0.080604076	0.077380952	0.056768559	-0.020612393	0.618076385	0.208957849	0.26227255	0.581247161
Itr_chr01	1671302	T	A	A	T/A					102	132	0.121212121	0.093582888	0.078431373	0.151515152	0.073083779	0.124575085	0.904568808	0.26227255	0.581247161
Itr_chr01	1671327	C	T	C/T	C/T					77	122	0.129763679	0.098467107	0.116883117	0.163934426	0.047051309	0.343131374	0.464539571	0.26227255	0.581247161
Itr_chr01	1671736	C	T	T	C/T					102	133	0.123839009	0.093837535	0.107843137	0.120300752	0.012457615	0.797640472	0.098192818	0.26227255	0.581247161
Itr_chr01	1672132	A	G	G	G					205	243	0.10241895	0.07973502	0.07804878	0.111111111	0.033062331	0.415716857	0.381202365	0.26227255	0.581247161
Itr_chr01	1672834	A	A	A	A					128	134	0.11823694	0.088386194	0.0546875	0.111940299	0.057252799	0.220955809	0.655694577	0.26227255	0.581247161
Itr_chr01	1672835	G	G	G	G					128	136	0.116268382	0.090533088	0.0546875	0.117647059	0.062959559	0.180563887	0.743369104	0.26227255	0.581247161
Itr_chr01	1672837	A	A	A	A/T					123	137	0.12325678	0.092101359	0.056910569	0.116788321	0.059877752	0.195160968	0.709607037	0.26227255	0.581247161
Itr_chr01	1672844	TA	T	T	T					99	123	0.122197586	0.09288002	0.060606061	0.12195122	0.061345159	0.199960008	0.699056855	0.26227255	0.581247161
Itr_chr01	1672995	A	G	G	G					154	219	0.108966376	0.083615015	0.090909091	0.095890411	0.00498132	0.903419316	0.044110628	0.26227255	0.581247161
Itr_chr01	1673318	A	G	G	G					158	197	0.109361948	0.083916983	0.056962025	0.106598985	0.049636959	0.24295141	0.614480577	0.26227255	0.581247161
Itr_chr01	1673450	C	G	G	G					139	182	0.112380425	0.086607637	0.09352518	0.10989011	0.01636493	0.720455909	0.142392592	0.26227255	0.581247161
Itr_chr01	1673459	G	A	A	A					144	188	0.110667849	0.08392435	0.097222222	0.111702128	0.014479905	0.724655069	0.139868666	0.26227255	0.581247161
Itr_chr01	1673810	A	G	G	A/G					107	147	0.119778753	0.090851294	0.056074766	0.136054422	0.079979655	0.088782244	1.051673884	0.26227255	0.581247161
Itr_chr01	1674338	T	A	A	A					89	139	0.128526392	0.094818527	0.101123596	0.115107914	0.013984318	0.765846831	0.115858081	0.26227255	0.581247161
Itr_chr01	1674395	C	A	A	A					112	151	0.120920057	0.08987701	0.098214286	0.112582781	0.014368496	0.772445511	0.112132146	0.26227255	0.581247161
Itr_chr01	1674407	T	G	T/G	G					117	159	0.119013062	0.091598129	0.11965812	0.125786164	0.006128044	0.892221556	0.049527289	0.26227255	0.581247161
Itr_chr01	1674429	G	G	G/A	G					122	178	0.115030392	0.086203721	0.114754098	0.106741573	-0.008012525	0.868826235	0.061067074	0.26227255	0.581247161
Itr_chr01	1674668	G	A	A	A					118	178	0.115025709	0.087888021	0.093220339	0.08988764	-0.003332699	0.935612877	0.028903809	0.26227255	0.581247161
Itr_chr01	1674830	T	T	T	T					120	142	0.117370892	0.092370892	0.075	0.105633803	0.030633803	0.51069786	0.291835962	0.26227255	0.581247161
Itr_chr01	1675031	A	A	A	A					157	154	0.119157912	0.087931177	0.082802548	0.097402597	0.01460005	0.732853429	0.134982876	0.26227255	0.581247161
Itr_chr01	1675758	T	T	T	T					107	160	0.12114486	0.090712617	0.08411215	0.09375	0.00963785	0.828034393	0.081951624	0.26227255	0.581247161
Itr_chr01	1675956	A	A	A/T	A					94	143	0.124311858	0.093661657	0.117021277	0.062937063	-0.054084214	0.24935013	0.603190401	0.26227255	0.581247161
Itr_chr01	1676012	A	A	A	A					79	126	0.13281093	0.099557967	0.025316456	0.079365079	0.054048624	0.278744251	0.554794081	0.26227255	0.581247161
Itr_chr01	1676480	T	T	T/C	T/C					69	76	0.147597254	0.109458429	0.217391304	0.197368421	-0.020022883	0.714657069	0.145902306	0.26227255	0.581247161
Itr_chr01	1676677	C	A	C/A	C/A					99	147	0.120799835	0.092764378	0.111111111	0.136054422	0.024943311	0.580083983	0.236509126	0.26227255	0.581247161
Itr_chr01	1676849	A	G	G	A/G					136	153	0.114379085	0.088235294	0.088235294	0.150326797	0.062091503	0.170165967	0.769127294	0.26227255	0.581247161
Itr_chr01	1676920	C	T	T	T					159	175	0.105804133	0.082839173	0.056603774	0.125714286	0.069110512	0.107378524	0.969082569	0.26227255	0.581247161
Itr_chr01	1676959	C	C	C/T	C				QTL	152	182	0.109600925	0.08357432	0.138157895	0.038461538	-0.099696356	0.019596081	1.707830779	0.26227255	0.581247161
Itr_chr01	1677267	G	A	A	G/A					105	125	0.124952381	0.096380952	0.066666667	0.16	0.093333333	0.057988402	1.236658857	0.26227255	0.581247161
Itr_chr01	1677304	C	A	A	C/A				QTL	111	128	0.119017455	0.091990428	0.072072072	0.171875	0.099802928	0.033793241	1.47117015	0.26227255	0.581247161
Itr_chr01	1677324	G	A	A	G/A			QTL	QTL	113	131	0.118489495	0.093156793	0.07079646	0.198473282	0.127676822	0.00559888	2.251898823	0.26227255	0.581247161
Itr_chr01	1677451	C	T	T	C/T					95	129	0.121909425	0.095226438	0.105263158	0.178294574	0.073031416	0.137372525	0.862100117	0.26227255	0.581247161
Itr_chr01	1677467	C	T	C/T	C/T					92	121	0.1270212	0.097376931	0.119565217	0.173553719	0.053988502	0.276544691	0.558234674	0.26227255	0.581247161
Itr_chr01	1678392	T	T	T	T					105	175	0.118095238	0.08952381	0.047619048	0.062857143	0.015238095	0.736852629	0.132619362	0.26227255	0.581247161
Itr_chr01	1678818	T	T	T	T					161	194	0.113017865	0.082346161	0.080745342	0.092783505	0.012038164	0.766646671	0.115404746	0.26227255	0.581247161
Itr_chr01	1678946	T	G	G	G					139	188	0.110401041	0.086637073	0.079136691	0.132978723	0.053842033	0.211757648	0.674160894	0.26227255	0.581247161
Itr_chr01	1678968	G	T	T	T					123	177	0.117403886	0.087501722	0.113821138	0.129943503	0.016122365	0.722855429	0.140948553	0.26227255	0.581247161
Itr_chr01	1679290	T	A	A	A					160	208	0.110096154	0.083173077	0.0625	0.086538462	0.024038462	0.580683863	0.236060243	0.26227255	0.581247161
Itr_chr01	1679897	C	C	C	C					129	177	0.112337406	0.086191039	0.062015504	0.062146893	0.000131389	1	0	0.26227255	0.581247161
Itr_chr01	1680162	AT	A	A	A					58	56	0.155172414	0.120073892	0.034482759	0.107142857	0.072660099	0.230753849	0.636851046	0.268888697	0.570427454
Itr_chr01	1680884	A	T	T	T					158	187	0.111757937	0.082820009	0.082278481	0.117647059	0.035368578	0.408118376	0.38921385	0.268888697	0.570427454
Itr_chr01	1681631	C	T	T	T					147	218	0.115303002	0.08319291	0.047619048	0.114678899	0.067059851	0.118776245	0.92527041	0.268888697	0.570427454
Itr_chr01	1681858	G	A	A	A					143	171	0.113523903	0.085960823	0.090909091	0.070175439	-0.020733652	0.635072985	0.197176361	0.268888697	0.570427454
Itr_chr01	1681936	G	A	A	A					127	180	0.114435696	0.087095363	0.078740157	0.088888889	0.010148731	0.826234753	0.082896542	0.268888697	0.570427454
Itr_chr01	1682002	A	A	A	A					125	199	0.115698492	0.086673367	0.064	0.115577889	0.051577889	0.24415117	0.612341191	0.268888697	0.570427454
Itr_chr01	1682487	C	C	C	C					148	195	0.10956341	0.083610534	0.040540541	0.102564103	0.062023562	0.144171166	0.84112159	0.268888697	0.570427454
Itr_chr01	1683108	G	G	G	G					124	173	0.113462614	0.087357822	0.072580645	0.12716763	0.054586985	0.219556089	0.658454514	0.268888697	0.570427454
Itr_chr01	1683352	AT	A	A	A					112	124	0.126728111	0.093317972	0.160714286	0.161290323	0.000576037	0.99080184	0.004013196	0.268888697	0.570427454
Itr_chr01	1683436	G	G	G	G					97	110	0.13027179	0.097563261	0.082474227	0.090909091	0.008434864	0.879024195	0.055999171	0.268888697	0.570427454
Itr_chr01	1683448	C	T	T	C/T					84	91	0.141025641	0.102564103	0.095238095	0.120879121	0.025641026	0.660667866	0.180016816	0.268888697	0.570427454
Itr_chr01	1683449	C	T	C/T	C/T					83	92	0.129256155	0.099921425	0.108433735	0.130434783	0.022001048	0.659268146	0.180937907	0.268888697	0.570427454
Itr_chr01	1683490	T	C	T/C	T/C					69	96	0.140398551	0.105525362	0.101449275	0.177083333	0.075634058	0.162167566	0.790036	0.268888697	0.570427454
Itr_chr01	1683494	C	T	T	C/T					71	99	0.142410016	0.104424527	0.084507042	0.181818182	0.09731114	0.067186563	1.172717577	0.268888697	0.570427454
Itr_chr01	1684098	T	C	C	T/C				QTL	137	170	0.116444826	0.085830829	0.065693431	0.152941176	0.087247746	0.047590482	1.322479897	0.268888697	0.570427454
Itr_chr01	1684199	C	T	T	C/T				QTL	103	111	0.128312779	0.096300184	0.097087379	0.198198198	0.10111082	0.037392521	1.427215248	0.268888697	0.570427454
Itr_chr01	1684400	C	C	C/T	C					124	134	0.115912374	0.091116996	0.14516129	0.074626866	-0.070534425	0.123375325	0.908771691	0.268888697	0.570427454
Itr_chr01	1685142	A	A	A	A					142	172	0.115951523	0.088519489	0.084507042	0.093023256	0.008516214	0.850229954	0.070463599	0.268888697	0.570427454
Itr_chr01	1685395	G	G	G	G					145	166	0.112962194	0.087120897	0.075862069	0.096385542	0.020523473	0.640471906	0.193499916	0.268888697	0.570427454
Itr_chr01	1685440	A	G	G	G				QTL	144	163	0.113070893	0.087167689	0.027777778	0.122699387	0.094921609	0.034993001	1.456018806	0.268888697	0.570427454
Itr_chr01	1685471	CTCGGGAACG	C	C	C					125	139	0.12305036	0.090302158	0.024	0.086330935	0.062330935	0.178764247	0.747719336	0.268888697	0.570427454
Itr_chr01	1685546	G	G	G	G				QTL	141	174	0.111763267	0.086573734	0.021276596	0.120689655	0.099413059	0.022795441	1.642152003	0.268888697	0.570427454
Itr_chr01	1685583	TGACGCCGGACTTTGCAGCAGCGGTCGCCG	TGACGCCGGACTTTGCAGCAGCGGTCGCCG	TGACGCCGGACTTTGCAGCAGCGGTCGCCG	TGACGCCGGACTTTGCAGCAGCGGTCGCCG/T				QTL	120	149	0.119910515	0.089373602	0.016666667	0.120805369	0.104138702	0.024995001	1.602146842	0.268888697	0.570427454
Itr_chr01	1685893	T	A	A	A					162	169	0.110124918	0.08543356	0.055555556	0.118343195	0.06278764	0.149570086	0.825155257	0.268888697	0.570427454
Itr_chr01	1688010	C	T	T	T					121	152	0.118094824	0.088734232	0.066115702	0.111842105	0.045726403	0.313537293	0.503710796	0.268888697	0.570427454
Itr_chr01	1689549	G	T	T	T					162	177	0.110692614	0.083176397	0.104938272	0.084745763	-0.020192509	0.642271546	0.192281318	0.268888697	0.570427454
Itr_chr01	1689789	G	A	A	A					128	172	0.115552326	0.088844477	0.0859375	0.127906977	0.041969477	0.355528894	0.449125098	0.268888697	0.570427454
Itr_chr01	1691276	G	G	G	G					142	169	0.109050754	0.08392366	0.077464789	0.071005917	-0.006458872	0.895220956	0.04806976	0.268888697	0.570427454
Itr_chr01	1691448	C	C	C	C					126	179	0.115855281	0.086459165	0.071428571	0.072625698	0.001197127	0.983003399	0.00744498	0.268888697	0.570427454
Itr_chr01	1692484	G	A	A	A					145	201	0.107085263	0.083341911	0.062068966	0.099502488	0.037433522	0.379124175	0.421218522	0.268888697	0.570427454
Itr_chr01	1693331	T	C	C	T/C					149	164	0.115812735	0.087289245	0.073825503	0.134146341	0.060320838	0.172165567	0.764053703	0.268888697	0.570427454
Itr_chr01	1693635	G	G	G	G/A					100	133	0.12481203	0.094887218	0.1	0.172932331	0.072932331	0.122775445	0.910888483	0.268888697	0.570427454
Itr_chr01	1693824	A	G	A/G	A/G					111	113	0.123574902	0.091525153	0.153153153	0.168141593	0.01498844	0.767246551	0.115065055	0.268888697	0.570427454
Itr_chr01	1694477	C	C	C	C					136	188	0.114674593	0.086514393	0.080882353	0.090425532	0.009543179	0.834633073	0.07850441	0.268888697	0.570427454
Itr_chr01	1694744	C	T	C/T	C/T					130	146	0.117386723	0.088830348	0.123076923	0.136986301	0.013909378	0.766046791	0.115744703	0.268888697	0.570427454
Itr_chr01	1694914	C	G	C/G	C/G					106	153	0.121161672	0.093723024	0.113207547	0.14379085	0.030583303	0.50969806	0.292687019	0.268888697	0.570427454
Itr_chr01	1694980	A	G	A/G	A/G					94	133	0.127259638	0.09318509	0.159574468	0.165413534	0.005839066	0.896620676	0.047391251	0.268888697	0.570427454
Itr_chr01	1695078	T	C	T/C	T/C					99	124	0.123330075	0.095063539	0.131313131	0.169354839	0.038041707	0.432913417	0.363598954	0.268888697	0.570427454
Itr_chr01	1695176	T	C	C	T/C					123	160	0.117479675	0.088211382	0.097560976	0.14375	0.046189024	0.311137772	0.507047262	0.268888697	0.570427454
Itr_chr01	1695221	G	A	G/A	G/A					118	159	0.117258288	0.089436094	0.110169492	0.144654088	0.034484597	0.447510498	0.349196772	0.268888697	0.570427454
Itr_chr01	1695338	G	A	A	A					121	164	0.113686757	0.088490224	0.082644628	0.12804878	0.045404152	0.302339532	0.519505063	0.268888697	0.570427454
Itr_chr01	1695578	T	C	C	C					133	155	0.117002183	0.086975503	0.105263158	0.116129032	0.010865874	0.808038392	0.092568004	0.268888697	0.570427454
Itr_chr01	1695599	T	C	C	C					127	163	0.117482247	0.088256606	0.094488189	0.098159509	0.00367132	0.931613677	0.030764144	0.268888697	0.570427454
Itr_chr01	1695741	T	C	C	C					145	151	0.112811144	0.08527061	0.096551724	0.092715232	-0.003836492	0.918816237	0.036771339	0.268888697	0.570427454
Itr_chr01	1695819	T	T	T	T					162	174	0.10749255	0.084078331	0.104938272	0.063218391	-0.041719881	0.327534493	0.484742957	0.268888697	0.570427454
Itr_chr01	1696039	C	T	T	T					139	165	0.116982777	0.086374537	0.086330935	0.109090909	0.022759974	0.606678664	0.217041278	0.268888697	0.570427454
Itr_chr01	1696272	C	G	G	G					143	155	0.115677871	0.087164448	0.097902098	0.116129032	0.018226934	0.697260548	0.156604907	0.268888697	0.570427454
Itr_chr01	1696426	C	C	C	C					130	184	0.113712375	0.085953177	0.084615385	0.135869565	0.051254181	0.25014997	0.601799545	0.268888697	0.570427454
Itr_chr01	1697163	G	A	A	A					102	192	0.119178922	0.090379902	0.068627451	0.130208333	0.061580882	0.176964607	0.752113584	0.268888697	0.570427454
Itr_chr01	1697166	C	G	G	G					103	193	0.11529755	0.087479249	0.067961165	0.134715026	0.066753861	0.135772845	0.86718708	0.268888697	0.570427454
Itr_chr01	1697646	G	G	G	G					138	186	0.116409537	0.083683964	0.115942029	0.102150538	-0.013791491	0.74325135	0.128864293	0.268888697	0.570427454
Itr_chr01	1698354	T	G	G	G					143	206	0.112227578	0.083746351	0.083916084	0.09223301	0.008316926	0.847430514	0.071895902	0.268888697	0.570427454
Itr_chr01	1698749	T	T	T	T					72	86	0.141149871	0.10497416	0.055555556	0.023255814	-0.032299742	0.545690862	0.263053319	0.268888697	0.570427454
Itr_chr01	1698762	TC	TC	TC	TC					57	71	0.150728935	0.112181863	0.052631579	0.056338028	0.003706449	0.939212158	0.027236294	0.268888697	0.570427454
Itr_chr01	1698966	T	T	T	T					98	86	0.130754627	0.100616991	0.091836735	0.081395349	-0.010441386	0.845430914	0.072921876	0.268888697	0.570427454
Itr_chr01	1699159	G	G	G	G					141	179	0.11387139	0.087047823	0.063829787	0.078212291	0.014382503	0.74405119	0.128397185	0.268888697	0.570427454
Itr_chr01	1699372	T	G	G	G					174	208	0.105216622	0.080349248	0.109195402	0.115384615	0.006189213	0.884223155	0.053438116	0.268888697	0.570427454
Itr_chr01	1699477	A	G	G	G					151	201	0.107541761	0.082699087	0.099337748	0.129353234	0.030015485	0.464907019	0.332633897	0.268888697	0.570427454
Itr_chr01	1700430	G	T	T	G/T			QTL	QTL	145	154	0.114867891	0.088087774	0.062068966	0.194805195	0.132736229	0.00319936	2.494936872	0.300492616	0.522166195
Itr_chr01	1700579	G	G	G	G					93	137	0.120634173	0.092535908	0.096774194	0.109489051	0.012714858	0.793241352	0.100594654	0.300492616	0.522166195
Itr_chr01	1700630	A	G	A/G	A/G					88	140	0.123376623	0.093181818	0.147727273	0.128571429	-0.019155844	0.691261748	0.160357475	0.300492616	0.522166195
Itr_chr01	1701227	G	G	G	G					122	155	0.118773136	0.091010048	0.049180328	0.064516129	0.015335801	0.74285143	0.129098036	0.300492616	0.522166195
Itr_chr01	1701292	T	T	T	T					123	165	0.116186253	0.088691796	0.073170732	0.060606061	-0.012564671	0.774045191	0.111233683	0.300492616	0.522166195
Itr_chr01	1701565	T	G	G	G					168	196	0.108843537	0.083333333	0.077380952	0.112244898	0.034863946	0.418716257	0.378080177	0.300492616	0.522166195
Itr_chr01	1702061	C	C	C	C/T				QTL	120	145	0.115804598	0.090804598	0.075	0.172413793	0.097413793	0.035192961	1.453544187	0.300492616	0.522166195
Itr_chr01	1702215	G	G	G	G					135	163	0.115064758	0.088070893	0.081481481	0.122699387	0.041217905	0.351729654	0.453791015	0.300492616	0.522166195
Itr_chr01	1702330	C	C	C	C					162	193	0.106697371	0.084340818	0.080246914	0.077720207	-0.002526706	0.955208958	0.019901613	0.300492616	0.522166195
Itr_chr01	1702416	C	C	C	C					148	149	0.11391257	0.088064575	0.108108108	0.100671141	-0.007436967	0.819436113	0.0864849	0.300492616	0.522166195
Itr_chr01	1702509	C	C	C	C					127	137	0.121213863	0.091212139	0.094488189	0.058394161	-0.036094028	0.431313737	0.365206709	0.300492616	0.522166195
Itr_chr01	1703361	AT	AT	AT	AT					135	162	0.112345679	0.087654321	0.044444444	0.086419753	0.041975309	0.346930614	0.459757375	0.300492616	0.522166195
Itr_chr01	1703503	A	G	G	G					145	168	0.113382594	0.087479475	0.082758621	0.113095238	0.030336617	0.48930214	0.310422885	0.300492616	0.522166195
Itr_chr01	1703525	C	C	C/T	C					137	159	0.115548822	0.086351742	0.131386861	0.06918239	-0.062204471	0.165166967	0.782076807	0.300492616	0.522166195
Itr_chr01	1703629	G	A	A	A					130	155	0.117617866	0.08808933	0.092307692	0.103225806	0.010918114	0.813637273	0.089569165	0.300492616	0.522166195
Itr_chr01	1704137	T	C	C	C					135	194	0.113020237	0.083772432	0.081481481	0.113402062	0.03192058	0.460707858	0.33657438	0.300492616	0.522166195
Itr_chr01	1704214	T	T	T	T					163	198	0.107857718	0.08192353	0.098159509	0.085858586	-0.012300923	0.75564887	0.121679963	0.300492616	0.522166195
Itr_chr01	1704856	C	C	C	C					134	159	0.115225758	0.086876936	0.074626866	0.094339623	0.019712757	0.670265947	0.173752845	0.300492616	0.522166195
Itr_chr01	1705003	T	C	T/C	T/C					88	98	0.136363636	0.102040816	0.125	0.173469388	0.048469388	0.343731254	0.463780978	0.300492616	0.522166195
Itr_chr01	1705027	A	G	A/G	A/G					90	102	0.130065359	0.1	0.133333333	0.166666667	0.033333333	0.50609878	0.295764709	0.300492616	0.522166195
Itr_chr01	1705196	T	C	C	T/C				QTL	123	145	0.116736754	0.090384076	0.06504065	0.165517241	0.100476591	0.026594681	1.575205214	0.300492616	0.522166195
Itr_chr01	1705382	C	A	A	A					137	197	0.113564786	0.085960947	0.051094891	0.091370558	0.040275668	0.357928414	0.446203824	0.300492616	0.522166195
Itr_chr01	1705885	G	G	G	G					158	200	0.108227848	0.084050633	0.075949367	0.075	-0.000949367	0.985602879	0.006298036	0.300492616	0.522166195
Itr_chr01	1706068	C	C	C	C/T				QTL	90	124	0.125268817	0.094623656	0.066666667	0.177419355	0.110752688	0.022595481	1.645978411	0.300492616	0.522166195
Itr_chr01	1706093	G	G	G/A	G				QTL	80	132	0.129545455	0.096590909	0.15	0.053030303	-0.096969697	0.049990002	1.301116846	0.300492616	0.522166195
Itr_chr01	1714287	C	C	C	C/T					99	169	0.122825892	0.091626322	0.101010101	0.136094675	0.035084574	0.451909618	0.344948415	0.300492616	0.522166195
Itr_chr01	1714684	C	C	C	C					179	208	0.108347658	0.081865062	0.061452514	0.048076923	-0.013375591	0.74805039	0.126069146	0.300492616	0.522166195
Itr_chr01	1715018	T	C	C	T/C					131	177	0.11678958	0.088540993	0.099236641	0.141242938	0.042006297	0.354129174	0.450838293	0.300492616	0.522166195
Itr_chr01	1715166	C	G	G	G					126	152	0.116645781	0.088032581	0.047619048	0.118421053	0.070802005	0.117576485	0.929679528	0.300492616	0.522166195
Itr_chr01	1715536	C	C	C	C					137	179	0.112465848	0.088121355	0.065693431	0.117318436	0.051625005	0.23895221	0.621688949	0.300492616	0.522166195
Itr_chr01	1715585	T	C	C	C					153	181	0.11446936	0.087061712	0.071895425	0.121546961	0.049651536	0.267946411	0.571952056	0.300492616	0.522166195
Itr_chr01	1716839	C	C	C	C					152	192	0.112390351	0.085252193	0.052631579	0.078125	0.025493421	0.550689862	0.259092919	0.300492616	0.522166195
Itr_chr01	1717343	G	G	G	G					152	164	0.114409499	0.084884467	0.085526316	0.091463415	0.005937099	0.900019996	0.045747842	0.300492616	0.522166195
Itr_chr01	1717394	G	G	G	G					143	156	0.114219114	0.086247086	0.083916084	0.08974359	0.005827506	0.906618676	0.042575339	0.300492616	0.522166195
Itr_chr01	1717433	G	G	G	G					151	169	0.110623457	0.085113053	0.086092715	0.094674556	0.008581841	0.845430914	0.072921876	0.300492616	0.522166195
Itr_chr01	1717676	T	C	C	C					156	190	0.114844804	0.083738192	0.08974359	0.073684211	-0.016059379	0.707858428	0.150053593	0.300492616	0.522166195
Itr_chr01	1718206	T	C	C	C					140	189	0.115343915	0.087566138	0.078571429	0.100529101	0.021957672	0.633673265	0.198134615	0.300492616	0.522166195
Itr_chr01	1718279	C	CG	CG	CG					141	198	0.110681281	0.084569095	0.09929078	0.111111111	0.011820331	0.792441512	0.101032782	0.300492616	0.522166195
Itr_chr01	1718322	A	G	G	G					155	182	0.109925558	0.083410138	0.077419355	0.115384615	0.037965261	0.378724255	0.42167688	0.300492616	0.522166195
Itr_chr01	1718720	T	C	C	T/C					127	172	0.115546603	0.087712873	0.11023622	0.180232558	0.069996338	0.112977405	0.947008407	0.300492616	0.522166195
Itr_chr01	1718781	A	G	A/G	A/G					83	118	0.128445987	0.099448642	0.156626506	0.220338983	0.063712477	0.196960608	0.705620624	0.300492616	0.522166195	Itr_chr01CG00880=MODERATE	Itr_chr01CG00880=missense_variant	Itr_chr01CG00880=c.121A>G	Itr_chr01CG00880=p.Asn41Asp
Itr_chr01	1718811	T	C	T/C	T/C					72	114	0.132309942	0.102339181	0.152777778	0.192982456	0.040204678	0.443111378	0.353487098	0.300492616	0.522166195	Itr_chr01CG00880=MODERATE	Itr_chr01CG00880=missense_variant	Itr_chr01CG00880=c.151T>C	Itr_chr01CG00880=p.Phe51Leu
Itr_chr01	1718903	C	C	C/T	C					121	171	0.115557489	0.087235996	0.132231405	0.128654971	-0.003576434	0.934013197	0.029646987	0.300492616	0.522166195
Itr_chr01	1718926	G	G	G/A	G/A					121	179	0.115240778	0.087169306	0.115702479	0.150837989	0.035135509	0.422315537	0.374362941	0.300492616	0.522166195	Itr_chr01CG00880=MODERATE	Itr_chr01CG00880=missense_variant	Itr_chr01CG00880=c.266G>A	Itr_chr01CG00880=p.Arg89Gln
Itr_chr01	1718992	T	C	C	C					166	244	0.10512542	0.081275923	0.078313253	0.143442623	0.06512937	0.114577085	0.940902233	0.300492616	0.522166195	Itr_chr01CG00880=MODERATE	Itr_chr01CG00880=missense_variant	Itr_chr01CG00880=c.332T>C	Itr_chr01CG00880=p.Val111Ala
Itr_chr01	1719350	C	A	A	C/A					126	151	0.113686534	0.088563019	0.063492063	0.145695364	0.082203301	0.067586483	1.170140154	0.300492616	0.522166195	Itr_chr01CG00880=MODERATE	Itr_chr01CG00880=missense_variant&splice_region_variant	Itr_chr01CG00880=c.365C>A	Itr_chr01CG00880=p.Thr122Asn
Itr_chr01	1719527	C	C	C	C					140	174	0.118472906	0.086945813	0.114285714	0.086206897	-0.028078818	0.525094981	0.279762133	0.300492616	0.522166195	Itr_chr01CG00880=MODERATE	Itr_chr01CG00880=missense_variant	Itr_chr01CG00880=c.542C>T	Itr_chr01CG00880=p.Ala181Val
Itr_chr01	1719650	T	C	C	C					122	152	0.119391717	0.091673857	0.057377049	0.078947368	0.021570319	0.640071986	0.19377118	0.300492616	0.522166195	Itr_chr01CG00880=MODERATE	Itr_chr01CG00880=missense_variant	Itr_chr01CG00880=c.665T>C	Itr_chr01CG00880=p.Ile222Thr
Itr_chr01	1719783	C	C	C	C					155	171	0.110469723	0.084701	0.090322581	0.046783626	-0.043538955	0.312137572	0.505653951	0.300492616	0.522166195
Itr_chr01	1719785	G	A	A	A					150	163	0.118650307	0.085848671	0.04	0.079754601	0.039754601	0.355528894	0.449125098	0.300492616	0.522166195
Itr_chr01	1719956	G	G	G	G					141	155	0.11603752	0.086479067	0.113475177	0.058064516	-0.055410661	0.203359328	0.691735902	0.300492616	0.522166195
Itr_chr01	1720074	G	G	G	G					129	139	0.117840611	0.088059785	0.093023256	0.071942446	-0.02108081	0.653069386	0.185040674	0.310709	0.507646167
Itr_chr01	1720087	T	A	A	A					114	136	0.120743034	0.091331269	0.052631579	0.088235294	0.035603715	0.453109378	0.343796949	0.310709	0.507646167
Itr_chr01	1720547	T	C	C	C					83	101	0.131217941	0.10032208	0.060240964	0.099009901	0.038768937	0.441511698	0.355057785	0.310709	0.507646167
Itr_chr01	1720590	G	GCCA	GCCA	G/GCCA					97	113	0.125171061	0.095702947	0.092783505	0.150442478	0.057658973	0.236152769	0.626806957	0.310709	0.507646167
Itr_chr01	1720669	G	A	A	A					123	172	0.117460768	0.087067499	0.056910569	0.110465116	0.053554547	0.233753249	0.631242343	0.310709	0.507646167
Itr_chr01	1721089	G	G	G	G					90	115	0.12705314	0.097101449	0.066666667	0.060869565	-0.005797101	0.912617477	0.039711219	0.310709	0.507646167
Itr_chr01	1721633	G	T	T	T					110	163	0.120412716	0.090239822	0.1	0.049079755	-0.050920245	0.273145371	0.563606155	0.310709	0.507646167
Itr_chr01	1723112	G	C	C	C					172	192	0.112524225	0.082848837	0.046511628	0.083333333	0.036821705	0.387322535	0.411927234	0.310709	0.507646167
Itr_chr01	1723477	TG	TG	TG	TG					152	215	0.107068543	0.081456548	0.046052632	0.051162791	0.005110159	0.901419716	0.045072947	0.310709	0.507646167	Itr_chr01CG00890=HIGH	Itr_chr01CG00890=frameshift_variant	Itr_chr01CG00890=c.178delG	Itr_chr01CG00890=p.Ala60fs
Itr_chr01	1723786	G	G	G	G					173	213	0.107601292	0.082743087	0.092485549	0.084507042	-0.007978507	0.852629474	0.069239659	0.310709	0.507646167
Itr_chr01	1724567	C	G	G	G					178	206	0.107996073	0.082033381	0.095505618	0.13592233	0.040416712	0.334933013	0.475042043	0.310709	0.507646167
Itr_chr01	1725111	G	C	C	C					162	190	0.110331384	0.084795322	0.080246914	0.036842105	-0.043404808	0.320535893	0.494123332	0.310709	0.507646167
Itr_chr01	1725231	C	C	C	C					147	228	0.109112066	0.083422843	0.095238095	0.074561404	-0.020676692	0.633673265	0.198134615	0.310709	0.507646167
Itr_chr01	1727902	A	G	G	A/G					77	92	0.131705251	0.102343309	0.064935065	0.152173913	0.087238848	0.098180364	1.007975362	0.310709	0.507646167
Itr_chr01	1728224	C	C	C	C					69	70	0.145341615	0.113664596	0.086956522	0.114285714	0.027329193	0.682463507	0.165920566	0.310709	0.507646167
Itr_chr01	1728527	T	C	T/C	T/C					64	98	0.141262755	0.102040816	0.203125	0.214285714	0.011160714	0.839632074	0.07591098	0.310709	0.507646167
Itr_chr01	1730226	T	A	A	A					70	124	0.139170507	0.102304147	0.085714286	0.112903226	0.02718894	0.605278944	0.218044434	0.310709	0.507646167
Itr_chr01	1730381	A	A	A/AAAAAC	A/AAAAAC					63	115	0.139820566	0.103519669	0.095238095	0.156521739	0.061283644	0.24635073	0.608446147	0.310709	0.507646167
Itr_chr01	1731703	A	A	A	A					156	213	0.110328638	0.082520766	0.057692308	0.056338028	-0.00135428	0.974805039	0.011082235	0.310709	0.507646167
Itr_chr01	1731815	T	T	T	T					165	192	0.108712121	0.085227273	0.096969697	0.072916667	-0.02405303	0.577884423	0.238159012	0.310709	0.507646167
Itr_chr01	1734779	C	T	C/T	C/T					58	67	0.157231086	0.112454967	0.137931034	0.119402985	-0.018528049	0.75384923	0.122715504	0.310709	0.507646167
Itr_chr01	1735286	G	G	G	G					125	144	0.1135	0.087388889	0.064	0.083333333	0.019333333	0.671065787	0.173234902	0.310709	0.507646167
Itr_chr01	1735295	G	G	G	G					148	196	0.111279647	0.083563155	0.060810811	0.066326531	0.00551572	0.906618676	0.042575339	0.310709	0.507646167
Itr_chr01	1736457	G	G	G	G					114	156	0.119433198	0.090755735	0.061403509	0.044871795	-0.016531714	0.717856429	0.143962406	0.310709	0.507646167
Itr_chr01	1737451	A	A	A	A					148	181	0.112923697	0.086531283	0.067567568	0.060773481	-0.006794087	0.869226155	0.060867214	0.310709	0.507646167	Itr_chr01CG00910=MODERATE	Itr_chr01CG00910=missense_variant	Itr_chr01CG00910=c.464T>A	Itr_chr01CG00910=p.Leu155Gln
Itr_chr01	1738338	A	A	A	A				QTL	161	212	0.11109809	0.083030587	0.055900621	0.141509434	0.085608813	0.045590882	1.341122008	0.310709	0.507646167
Itr_chr01	1738584	T	T	T/TTTA	T					113	129	0.124099609	0.093091857	0.123893805	0.03875969	-0.085134115	0.078184363	1.106880097	0.310709	0.507646167	Itr_chr01CG00910=MODERATE	Itr_chr01CG00910=conservative_inframe_insertion	Itr_chr01CG00910=c.98_100dupTAA	Itr_chr01CG00910=p.Ile33dup
Itr_chr01	1739095	G	G	G	G					131	146	0.116856635	0.091812193	0.06870229	0.089041096	0.020338806	0.656268746	0.182918278	0.310709	0.507646167
Itr_chr01	1739770	T	T	T	T					60	74	0.148648649	0.111711712	0	0.027027027	0.027027027	0.627874425	0.202127206	0.310709	0.507646167
Itr_chr01	1742328	A	A	A/G	A/G					107	161	0.117838277	0.090497475	0.130841121	0.167701863	0.036860742	0.442711458	0.353879238	0.310709	0.507646167
Itr_chr01	1742454	G	G	G	G					143	143	0.118881119	0.083916084	0.027972028	0.048951049	0.020979021	0.623475305	0.205180744	0.310709	0.507646167
Itr_chr01	1742600	T	T	T	T					98	141	0.125560863	0.093211753	0.06122449	0.042553191	-0.018671298	0.686462707	0.163383051	0.310709	0.507646167
Itr_chr01	1742943	G	G	G	G					143	154	0.113386613	0.087412587	0.076923077	0.025974026	-0.050949051	0.25114977	0.600067215	0.310709	0.507646167
Itr_chr01	1744527	T	T	T	T					119	164	0.118466899	0.088337774	0.050420168	0.097560976	0.047140808	0.306338732	0.513798089	0.310709	0.507646167	Itr_chr01CG00920=MODERATE	Itr_chr01CG00920=missense_variant	Itr_chr01CG00920=c.587A>G	Itr_chr01CG00920=p.His196Arg
Itr_chr01	1744628	T	G	G	G					123	190	0.112451861	0.086606761	0.032520325	0.1	0.067479675	0.128774245	0.890170987	0.310709	0.507646167
Itr_chr01	1744721	A	G	G	A/G				QTL	111	149	0.119596106	0.092750469	0.054054054	0.147651007	0.093596953	0.048390322	1.315241489	0.310709	0.507646167
Itr_chr01	1744823	C	G	G	C/G					112	162	0.117945326	0.088624339	0.044642857	0.12345679	0.078813933	0.081983603	1.086272998	0.310709	0.507646167	Itr_chr01CG00920=MODERATE	Itr_chr01CG00920=missense_variant	Itr_chr01CG00920=c.291G>C	Itr_chr01CG00920=p.Gln97His
Itr_chr01	1754709	C	C	C	C					139	176	0.114780903	0.086371812	0.079136691	0.028409091	-0.0507276	0.24755049	0.60633621	0.310709	0.507646167
Itr_chr01	1755026	T	T	T	T					167	199	0.108326061	0.082538441	0.107784431	0.100502513	-0.007281919	0.868226355	0.061367035	0.310709	0.507646167
Itr_chr01	1755390	A	A	A	A					144	157	0.1139862	0.086783439	0.076388889	0.108280255	0.031891366	0.467706459	0.330026633	0.310709	0.507646167
Itr_chr01	1755694	C	C	C	C					106	116	0.1258946	0.095966168	0.066037736	0.051724138	-0.014313598	0.772645471	0.112019737	0.310709	0.507646167
Itr_chr01	1755803	TTTAAC	TTTAAC	TTTAAC	TTTAAC/T					117	138	0.117428465	0.089929394	0.085470085	0.123188406	0.03771832	0.419116177	0.377665576	0.310709	0.507646167
Itr_chr01	1756756	T	T	T	T					132	201	0.10877431	0.084237901	0.037878788	0.07960199	0.041723202	0.333133373	0.477381857	0.310709	0.507646167
Itr_chr01	1757300	G	G	G	G				QTL	161	209	0.109126571	0.083776635	0.01863354	0.114832536	0.096198996	0.023595281	1.627174847	0.310709	0.507646167
Itr_chr01	1759232	C	C	C	C					158	180	0.112025316	0.084247539	0.094936709	0.127777778	0.032841069	0.436512697	0.360003119	0.310709	0.507646167
Itr_chr01	1759899	A	A	A/T	A/T					123	166	0.1159761	0.089773729	0.154471545	0.210843373	0.056371829	0.214757049	0.668052573	0.310709	0.507646167
Itr_chr01	1760167	T	C	C	C					135	153	0.111982571	0.08671024	0.074074074	0.091503268	0.017429194	0.703059388	0.153007988	0.350522671	0.455283888
Itr_chr01	1760176	G	G	G/T	G					140	150	0.114761905	0.084761905	0.121428571	0.073333333	-0.048095238	0.279144171	0.554171436	0.350522671	0.455283888
Itr_chr01	1760507	A	A	A	A					147	168	0.113945578	0.085034014	0.06122449	0.095238095	0.034013605	0.447310538	0.34939087	0.350522671	0.455283888
Itr_chr01	1760515	C	C	C	C					146	159	0.114629103	0.08525028	0.109589041	0.119496855	0.009907814	0.832633473	0.079546134	0.350522671	0.455283888
Itr_chr01	1760560	G	G	G	G/A					136	154	0.113254393	0.087471352	0.095588235	0.149350649	0.053762414	0.226754649	0.6444438	0.350522671	0.455283888
Itr_chr01	1760613	GA	GA	GA	GA					137	153	0.114593769	0.087161872	0.102189781	0.130718954	0.028529173	0.514497101	0.288617068	0.350522671	0.455283888
Itr_chr01	1761014	G	G	G	G					67	94	0.140838361	0.104160051	0.044776119	0.106382979	0.061606859	0.25494901	0.59354667	0.350522671	0.455283888
Itr_chr01	1761196	G	G	G	G/A				QTL	98	123	0.1238593	0.095321055	0.051020408	0.154471545	0.103451137	0.033593281	1.473747573	0.350522671	0.455283888
Itr_chr01	1761262	C	C	C	C					122	167	0.113134387	0.086090115	0.06557377	0.089820359	0.024246589	0.592481504	0.227325203	0.350522671	0.455283888
Itr_chr01	1761405	G	G	G	G					104	115	0.126839465	0.093896321	0.057692308	0.052173913	-0.005518395	0.912217556	0.039901574	0.350522671	0.455283888
Itr_chr01	1761432	C	C	C	C					83	96	0.128890562	0.099648594	0.072289157	0.0625	-0.009789157	0.854029194	0.068527283	0.350522671	0.455283888
Itr_chr01	1762724	T	T	T	T/G					61	74	0.150642446	0.110101905	0.049180328	0.148648649	0.099468321	0.084383123	1.073744404	0.350522671	0.455283888
Itr_chr01	1762772	T	T	T	T/C					82	88	0.137472284	0.101718404	0.085365854	0.147727273	0.062361419	0.25794841	0.588467144	0.350522671	0.455283888
Itr_chr01	1764868	T	T	T	T					107	132	0.120433305	0.091404701	0.065420561	0.068181818	0.002761257	0.958208358	0.018540045	0.350522671	0.455283888
Itr_chr01	1766019	C	C	C	C/G			QTL	QTL	104	110	0.125174825	0.095804196	0.028846154	0.163636364	0.13479021	0.004999	2.301116846	0.350522671	0.455283888
Itr_chr01	1766166	G	G	G/A	G/A				QTL	75	55	0.155151515	0.115151515	0.12	0.254545455	0.134545455	0.021795641	1.661630357	0.350522671	0.455283888
Itr_chr01	1768051	C	C	C	C					58	65	0.153846154	0.112732095	0.068965517	0.092307692	0.023342175	0.698460308	0.155858269	0.350522671	0.455283888
Itr_chr01	1768105	G	G	G	G					93	97	0.131692717	0.100764882	0.096774194	0.082474227	-0.014299967	0.794041192	0.100156967	0.350522671	0.455283888
Itr_chr01	1768198	TC	TC	TC	TC					88	88	0.136363636	0.102272727	0.102272727	0.079545455	-0.022727273	0.629874025	0.200746301	0.350522671	0.455283888
Itr_chr01	1768220	C	C	C	C					116	121	0.121402109	0.089127957	0.077586207	0.033057851	-0.044528356	0.371125775	0.430478883	0.350522671	0.455283888
Itr_chr01	1768244	C	C	C	C					128	132	0.119554924	0.090198864	0.0703125	0.053030303	-0.017282197	0.733653269	0.134509143	0.350522671	0.455283888
Itr_chr01	1768282	G	G	G	G					130	133	0.126431463	0.08935801	0.030769231	0.07518797	0.044418739	0.321535693	0.49277081	0.350522671	0.455283888
Itr_chr01	1768358	G	G	G/A	G/A					146	152	0.110670512	0.08390411	0.178082192	0.164473684	-0.013608508	0.768246351	0.114499494	0.350522671	0.455283888
Itr_chr01	1768667	C	C	C	C/T					86	105	0.131229236	0.10166113	0.093023256	0.142857143	0.049833887	0.325734853	0.48713577	0.350522671	0.455283888
Itr_chr01	1768721	G	G	G	G					119	141	0.121103761	0.092734966	0.033613445	0.09929078	0.065677335	0.162367526	0.789500825	0.350522671	0.455283888
Itr_chr01	1768728	C	C	C/T	C				QTL	122	147	0.114252258	0.089662094	0.147540984	0.040816327	-0.106724657	0.017396521	1.759537602	0.350522671	0.455283888
Itr_chr01	1768927	G	G	G	G					162	186	0.111907607	0.087415372	0.086419753	0.096774194	0.01035444	0.816836633	0.087864794	0.350522671	0.455283888
Itr_chr01	1768949	A	A	A/G	A/G					162	189	0.108465608	0.08377425	0.141975309	0.174603175	0.032627866	0.461107778	0.336197552	0.350522671	0.455283888
Itr_chr01	1768956	G	G	G	G					158	193	0.114579917	0.084639601	0.069620253	0.093264249	0.023643996	0.584683063	0.233079486	0.350522671	0.455283888
Itr_chr01	1769106	T	T	T	T					141	164	0.111875108	0.086490227	0.056737589	0.091463415	0.034725826	0.436712657	0.359804221	0.350522671	0.455283888
Itr_chr01	1769144	C	C	C	C					137	169	0.119552542	0.086813804	0.094890511	0.059171598	-0.035718913	0.409718056	0.387514896	0.350522671	0.455283888
Itr_chr01	1769557	G	G	G/GAA	G/GAA					175	203	0.104433498	0.080591133	0.137142857	0.177339901	0.040197044	0.345130974	0.462016063	0.350522671	0.455283888
Itr_chr01	1769605	CCTT	CCTT	CCTT	CCTT					171	173	0.111719569	0.082479803	0.023391813	0.086705202	0.063313389	0.137972406	0.860207764	0.350522671	0.455283888
Itr_chr01	1769788	A	A	A	A					151	198	0.108301559	0.085089304	0.112582781	0.060606061	-0.051976721	0.234553089	0.629758842	0.350522671	0.455283888
Itr_chr01	1769895	G	G	G/A	G/A					131	176	0.113289382	0.084489938	0.160305344	0.153409091	-0.006896253	0.878824235	0.056097975	0.350522671	0.455283888
Itr_chr01	1770896	A	A	A	A/G				QTL	128	228	0.110471491	0.085526316	0.09375	0.197368421	0.103618421	0.015396921	1.812566129	0.350522671	0.455283888
Itr_chr01	1771192	GT	G	G	G					135	190	0.112475634	0.086159844	0.103703704	0.1	-0.003703704	0.937612478	0.027976622	0.350522671	0.455283888
Itr_chr01	1771344	C	C	C	C					159	214	0.104038089	0.080497267	0.13836478	0.126168224	-0.012196556	0.765446911	0.116084925	0.350522671	0.455283888
Itr_chr01	1771365	G	G	G	G					150	203	0.1136289	0.083152709	0.106666667	0.123152709	0.016486043	0.695060988	0.157977087	0.350522671	0.455283888
Itr_chr01	1771376	C	C	C	C					138	205	0.110781195	0.084305408	0.123188406	0.126829268	0.003640862	0.933013397	0.03011212	0.350522671	0.455283888
Itr_chr01	1771765	C	C	C	C					165	200	0.113636364	0.083636364	0.103030303	0.075	-0.028030303	0.51169766	0.290986569	0.350522671	0.455283888
Itr_chr01	1771844	A	T	T	T					159	224	0.105486298	0.081789084	0.075471698	0.147321429	0.07184973	0.086382723	1.063573108	0.350522671	0.455283888
Itr_chr01	1771975	A	A	A	A					121	139	0.118794221	0.089244307	0.074380165	0.028776978	-0.045603187	0.327534493	0.484742957	0.350522671	0.455283888
Itr_chr01	1772000	G	A	G/A	G/A					130	143	0.113286713	0.088811189	0.130769231	0.132867133	0.002097902	0.964207159	0.015829649	0.350522671	0.455283888
Itr_chr01	1772415	A	A	A	A					150	196	0.10952381	0.084013605	0.086666667	0.091836735	0.005170068	0.906218756	0.042766953	0.350522671	0.455283888
Itr_chr01	1772828	T	T	T/C	T/C					145	181	0.11023052	0.081577443	0.15862069	0.193370166	0.034749476	0.406318736	0.391133151	0.350522671	0.455283888	Itr_chr01CG00940=MODERATE	Itr_chr01CG00940=missense_variant	Itr_chr01CG00940=c.254A>G	Itr_chr01CG00940=p.Lys85Arg
Itr_chr01	1773025	A	A	A	A					103	145	0.122397054	0.091998661	0.038834951	0.068965517	0.030130566	0.516496701	0.286932448	0.350522671	0.455283888	Itr_chr01CG00940=MODERATE	Itr_chr01CG00940=disruptive_inframe_insertion	Itr_chr01CG00940=c.51_56dupGGAGGA	Itr_chr01CG00940=p.Glu17_Glu18dup
Itr_chr01	1773100	T	T	T	T					116	159	0.11906311	0.090598569	0.034482759	0.100628931	0.066146172	0.150369926	0.822839014	0.350522671	0.455283888
Itr_chr01	1773325	A	A	A/T	A/T					76	96	0.134868421	0.103618421	0.118421053	0.125	0.006578947	0.907418516	0.042192363	0.350522671	0.455283888
Itr_chr01	1773326	C	C	C/A	C/A					70	90	0.138095238	0.106349206	0.157142857	0.144444444	-0.012698413	0.798040392	0.097975127	0.350522671	0.455283888
Itr_chr01	1774446	C	C	C/A	C/A					86	87	0.137396418	0.102913659	0.139534884	0.103448276	-0.036086608	0.433713257	0.362797303	0.350522671	0.455283888
Itr_chr01	1774847	TC	TC	TC	TC					76	81	0.143274854	0.106887589	0.105263158	0.12345679	0.018193632	0.74705059	0.126649987	0.350522671	0.455283888
Itr_chr01	1775370	A	A	A	A					97	112	0.126472754	0.096833579	0.072164948	0.080357143	0.008192194	0.878824235	0.056097975	0.350522671	0.455283888
Itr_chr01	1777151	C	C	C	C					138	167	0.114727068	0.086001909	0.072463768	0.083832335	0.011368567	0.797040592	0.09851956	0.350522671	0.455283888
Itr_chr01	1777229	T	T	T	T					121	152	0.119236625	0.090256633	0.066115702	0.111842105	0.045726403	0.321935613	0.492230979	0.350522671	0.455283888
Itr_chr01	1777247	T	T	T	T					113	152	0.11818817	0.089368887	0.079646018	0.098684211	0.019038193	0.680663867	0.167067303	0.350522671	0.455283888
Itr_chr01	1777274	C	C	C	C					114	142	0.121571534	0.091796392	0.070175439	0.077464789	0.00728935	0.873825235	0.058575418	0.350522671	0.455283888
Itr_chr01	1777374	C	C	C/T	C					103	151	0.121777149	0.090014788	0.106796117	0.066225166	-0.040570951	0.393321336	0.405252495	0.350522671	0.455283888
Itr_chr01	1777382	T	T	T/G	T					99	155	0.120104268	0.092277615	0.111111111	0.077419355	-0.033691756	0.476304739	0.322115097	0.350522671	0.455283888
Itr_chr01	1777456	A	A	A/C	A					89	125	0.125303371	0.094831461	0.123595506	0.104	-0.019595506	0.695060988	0.157977087	0.350522671	0.455283888
Itr_chr01	1777481	C	C	C/A	C					83	109	0.128550901	0.09859622	0.144578313	0.055045872	-0.089532442	0.076184763	1.118131879	0.350522671	0.455283888
Itr_chr01	1777491	TGAA	TGAA	TGAA	TGAA					77	97	0.131342884	0.100415049	0.051948052	0.051546392	-0.00040166	1	0	0.350522671	0.455283888
Itr_chr01	1784166	C	C	C	C					121	145	0.121117127	0.090852095	0.033057851	0.075862069	0.042804218	0.358728254	0.445234416	0.358551142	0.44544889
Itr_chr01	1784222	ACTT	ACTT	ACTT	ACTT					100	151	0.122317881	0.093377483	0.08	0.099337748	0.019337748	0.692061588	0.159855255	0.358551142	0.44544889
Itr_chr01	1784249	A	A	A	A					117	172	0.114241701	0.089544822	0.085470085	0.087209302	0.001739217	0.964007199	0.015919723	0.358551142	0.44544889
Itr_chr01	1784267	C	C	C	C					128	176	0.113636364	0.088778409	0.0859375	0.085227273	-0.000710227	0.99180164	0.003575178	0.358551142	0.44544889
Itr_chr01	1784460	A	A	A	A					147	174	0.112596763	0.086441473	0.040816327	0.074712644	0.033896317	0.439312138	0.357226798	0.358551142	0.44544889
Itr_chr01	1784480	T	T	T	T					151	174	0.116959732	0.08647332	0.105960265	0.109195402	0.003235137	0.948810238	0.022820638	0.358551142	0.44544889	Itr_chr01CG00960=MODERATE	Itr_chr01CG00960=missense_variant	Itr_chr01CG00960=c.1357A>G	Itr_chr01CG00960=p.Ile453Val
Itr_chr01	1784975	G	G	G	G					126	167	0.116956563	0.085923391	0.087301587	0.05988024	-0.027421348	0.528494301	0.276959691	0.358551142	0.44544889
Itr_chr01	1784984	C	C	C	C					133	170	0.116054843	0.086643078	0.045112782	0.129411765	0.084298983	0.056388722	1.248807746	0.358551142	0.44544889
Itr_chr01	1785206	C	C	C/T	C/T					129	198	0.109936575	0.084801503	0.139534884	0.151515152	0.011980268	0.787242551	0.10389144	0.358551142	0.44544889
Itr_chr01	1785318	C	C	C	C					172	181	0.112553	0.084575357	0.058139535	0.08839779	0.030258255	0.487102579	0.312379571	0.358551142	0.44544889
Itr_chr01	1785895	G	G	G	G					177	199	0.111716776	0.08409278	0.09039548	0.08040201	-0.00999347	0.817636473	0.087439744	0.358551142	0.44544889
Itr_chr01	1785923	A	A	A	A					173	194	0.110273524	0.08137179	0.098265896	0.072164948	-0.026100948	0.537692462	0.269466052	0.358551142	0.44544889
Itr_chr01	1786077	G	G	G	G/A					94	120	0.12393617	0.095390071	0.095744681	0.15	0.054255319	0.25934813	0.586116878	0.358551142	0.44544889
Itr_chr01	1786114	T	T	T	T/C					93	117	0.130135098	0.094844224	0.086021505	0.145299145	0.05927764	0.227354529	0.64329639	0.358551142	0.44544889
Itr_chr01	1786192	G	G	G	G					119	166	0.118608889	0.090513314	0.033613445	0.060240964	0.026627518	0.549090182	0.260356322	0.358551142	0.44544889
Itr_chr01	1786526	T	T	T/C	T					119	145	0.121124312	0.090060852	0.142857143	0.103448276	-0.039408867	0.385122975	0.414400572	0.358551142	0.44544889
Itr_chr01	1787077	A	A	A/G	A					127	168	0.115204349	0.086426697	0.133858268	0.107142857	-0.026715411	0.542491502	0.265607061	0.358551142	0.44544889
Itr_chr01	1787096	A	A	A	A					119	170	0.118487395	0.08907563	0.042016807	0.047058824	0.005042017	0.915816837	0.038191377	0.358551142	0.44544889
Itr_chr01	1787331	G	G	G	G					142	174	0.112918893	0.087259187	0.021126761	0.068965517	0.047838757	0.271545691	0.566157085	0.358551142	0.44544889
Itr_chr01	1787367	C	C	C	C					142	170	0.117729909	0.088400994	0.035211268	0.094117647	0.058906379	0.177364527	0.751133235	0.358551142	0.44544889
Itr_chr01	1787501	A	A	A	A					150	189	0.108253968	0.084126984	0.086666667	0.095238095	0.008571429	0.855828834	0.067613086	0.358551142	0.44544889	Itr_chr01CG00960=MODERATE	Itr_chr01CG00960=missense_variant	Itr_chr01CG00960=c.563T>A	Itr_chr01CG00960=p.Phe188Tyr
Itr_chr01	1787783	T	T	T	T					139	181	0.111013951	0.085814222	0.079136691	0.121546961	0.042410271	0.340531894	0.467842207	0.358551142	0.44544889
Itr_chr01	1787803	T	T	T	T					153	198	0.1114082	0.084076055	0.065359477	0.03030303	-0.035056447	0.415516897	0.381411311	0.358551142	0.44544889
Itr_chr01	1787822	T	T	T	T					148	186	0.111377507	0.085512932	0.047297297	0.043010753	-0.004286545	0.927214557	0.032819759	0.358551142	0.44544889
Itr_chr01	1787826	A	A	A	A					147	188	0.112425821	0.088182081	0.040816327	0.04787234	0.007056014	0.870025995	0.060467771	0.358551142	0.44544889
Itr_chr01	1787969	C	C	C	C					155	176	0.110557185	0.085813783	0.058064516	0.079545455	0.021480938	0.617276545	0.209520225	0.358551142	0.44544889
Itr_chr01	1788136	C	C	C/A	C					102	161	0.116977226	0.089209597	0.117647059	0.068322981	-0.049324077	0.285342931	0.544632881	0.358551142	0.44544889
Itr_chr01	1788186	TC	TC	TC	TC					70	99	0.135209235	0.104473304	0.157142857	0.141414141	-0.015728716	0.75964807	0.119387561	0.358551142	0.44544889
Itr_chr01	1788271	C	C	C	C					133	192	0.111019737	0.084429825	0.060150376	0.135416667	0.075266291	0.083383323	1.0789208	0.358551142	0.44544889
Itr_chr01	1788473	A	G	G	G					161	211	0.1067381	0.08189338	0.037267081	0.099526066	0.062258986	0.137972406	0.860207764	0.358551142	0.44544889
Itr_chr01	1788528	G	G	G	G				QTL	163	203	0.112091632	0.080872798	0.049079755	0.133004926	0.083925172	0.044391122	1.35270388	0.358551142	0.44544889
Itr_chr01	1788672	C	C	C/T	C/T					157	203	0.109974585	0.082457406	0.146496815	0.157635468	0.011138653	0.787442511	0.103781143	0.358551142	0.44544889
Itr_chr01	1788810	ATCT	ATCT	ATCT	ATCT					82	129	0.128663263	0.098695406	0.097560976	0.108527132	0.010966156	0.830633873	0.080590362	0.358551142	0.44544889	Itr_chr01CG00960=HIGH	Itr_chr01CG00960=frameshift_variant&start_lost	Itr_chr01CG00960=c.-2_1delAGA	Itr_chr01CG00960=p.Met1fs
Itr_chr01	1789184	C	C	C/A	C/A					87	110	0.126959248	0.099477534	0.172413793	0.109090909	-0.063322884	0.191161768	0.718598962	0.358551142	0.44544889
Itr_chr01	1789208	T	T	T/TTTTTC	T/TTTTTC					78	77	0.143190143	0.104395604	0.141025641	0.116883117	-0.024142524	0.726254749	0.138911015	0.358551142	0.44544889
Itr_chr01	1789523	A	A	A/G	A/G					109	149	0.122406256	0.090634813	0.110091743	0.167785235	0.057693492	0.211757648	0.674160894	0.358551142	0.44544889
Itr_chr01	1789571	C	C	C	C/T				QTL	110	126	0.125108225	0.093217893	0.063636364	0.158730159	0.095093795	0.046990602	1.327988992	0.358551142	0.44544889
Itr_chr01	1789602	G	G	G	G/A				QTL	126	124	0.118151562	0.089349718	0.063492063	0.161290323	0.097798259	0.031993601	1.494936872	0.358551142	0.44544889
Itr_chr01	1789689	C	C	C	C					148	133	0.115830116	0.089260313	0.054054054	0.090225564	0.03617151	0.417516497	0.37932636	0.358551142	0.44544889
Itr_chr01	1789747	C	C	C	C					138	133	0.121826305	0.091860085	0.036231884	0.090225564	0.05399368	0.26174765	0.582117208	0.358551142	0.44544889
Itr_chr01	1789798	G	G	G	G					123	151	0.116190169	0.08727723	0.105691057	0.086092715	-0.019598342	0.658068386	0.181728972	0.358551142	0.44544889
Itr_chr01	1790173	G	G	G	G					100	118	0.121525424	0.094576271	0.04	0.033898305	-0.006101695	0.903819236	0.04391842	0.358551142	0.44544889
Itr_chr01	1791322	C	C	C	C					144	171	0.112938596	0.084064327	0.041666667	0.076023392	0.034356725	0.433513297	0.362997577	0.358551142	0.44544889	Itr_chr01CG00970=MODERATE	Itr_chr01CG00970=disruptive_inframe_insertion	Itr_chr01CG00970=c.384_395dupTGAAGATGAAGA	Itr_chr01CG00970=p.Asp128_Glu131dup
Itr_chr01	1791650	G	G	G	G					60	56	0.160714286	0.114285714	0.083333333	0.089285714	0.005952381	0.938812238	0.027421258	0.358551142	0.44544889
Itr_chr01	1792212	C	C	C/T	C/T					157	172	0.109057917	0.085579914	0.133757962	0.145348837	0.011590875	0.787042591	0.104001765	0.358551142	0.44544889	Itr_chr01CG00970=MODERATE	Itr_chr01CG00970=missense_variant	Itr_chr01CG00970=c.662C>T	Itr_chr01CG00970=p.Ala221Val
Itr_chr01	1792730	G	G	G	G/T					136	180	0.113398693	0.084313725	0.117647059	0.133333333	0.015686275	0.727454509	0.13819416	0.358551142	0.44544889	Itr_chr01CG00970=MODERATE	Itr_chr01CG00970=missense_variant	Itr_chr01CG00970=c.1180G>T	Itr_chr01CG00970=p.Asp394Tyr
Itr_chr01	1793233	G	G	G/A	G				QTL	114	149	0.116566584	0.091310491	0.184210526	0.080536913	-0.103673614	0.027194561	1.565517946	0.358551142	0.44544889
Itr_chr01	1793307	T	T	T	T					131	185	0.111986796	0.086156385	0.106870229	0.118918919	0.01204869	0.783043391	0.106214171	0.358551142	0.44544889
Itr_chr01	1799227	C	C	C	C					137	170	0.115027909	0.085959639	0.102189781	0.123529412	0.021339631	0.631873625	0.199369772	0.358551142	0.44544889
Itr_chr01	1799269	T	T	T/TTTG	T/TTTG					59	74	0.151855245	0.114750344	0.237288136	0.189189189	-0.048098946	0.385722855	0.413724627	0.358551142	0.44544889
Itr_chr01	1799961	C	C	C/T	C/T					119	130	0.120943762	0.090885585	0.159663866	0.238461538	0.078797673	0.094181164	1.026035947	0.358551142	0.44544889
Itr_chr01	1800004	G	G	G	G/A					99	95	0.138011696	0.098458267	0.101010101	0.168421053	0.067410952	0.174765047	0.757545422	0.365760238	0.436803509
Itr_chr01	1800113	C	C	C/T	C/T					74	72	0.140015015	0.107357357	0.162162162	0.111111111	-0.051051051	0.375124975	0.425824021	0.365760238	0.436803509
Itr_chr01	1800598	A	A	A	A/G					127	183	0.116044921	0.088077105	0.094488189	0.153005464	0.058517276	0.193961208	0.71228512	0.365760238	0.436803509
Itr_chr01	1800877	T	T	T	T/C					118	174	0.116111436	0.089811027	0.076271186	0.132183908	0.055912722	0.210757848	0.676216244	0.365760238	0.436803509
Itr_chr01	1801551	G	G	G	G					99	119	0.124267889	0.094304388	0.070707071	0.058823529	-0.011883541	0.808238352	0.092460545	0.365760238	0.436803509
Itr_chr01	1801705	T	T	T	T					145	187	0.112041306	0.084713258	0.068965517	0.042780749	-0.026184769	0.554689062	0.255950398	0.365760238	0.436803509
Itr_chr01	1801709	G	G	G	G					142	190	0.10948851	0.0846553	0.091549296	0.131578947	0.040029652	0.364927015	0.437793986	0.365760238	0.436803509
Itr_chr01	1801863	C	C	C/T	C/T					135	157	0.113187072	0.087709365	0.185185185	0.229299363	0.044114178	0.326934613	0.485539098	0.365760238	0.436803509
Itr_chr01	1801880	T	T	T	T/G					124	169	0.111376217	0.08661004	0.072580645	0.136094675	0.063514029	0.154169166	0.812002476	0.365760238	0.436803509
Itr_chr01	1801960	C	C	C	C					132	182	0.111222111	0.086247086	0.090909091	0.076923077	-0.013986014	0.75904819	0.119730651	0.365760238	0.436803509
Itr_chr01	1802091	C	C	C	C					156	175	0.1103663	0.084029304	0.08974359	0.085714286	-0.004029304	0.930813837	0.031137169	0.365760238	0.436803509
Itr_chr01	1802157	T	T	T	T					154	171	0.111642743	0.084377611	0.084415584	0.116959064	0.03254348	0.456308738	0.340741214	0.365760238	0.436803509
Itr_chr01	1802180	C	C	C	C					147	192	0.111819728	0.083971088	0.088435374	0.109375	0.020939626	0.623475305	0.205180744	0.365760238	0.436803509
Itr_chr01	1802204	G	G	G	G					144	189	0.111441799	0.084325397	0.076388889	0.105820106	0.029431217	0.4975005	0.303206479	0.365760238	0.436803509
Itr_chr01	1802219	G	G	G	G					152	202	0.110604482	0.084223554	0.046052632	0.064356436	0.018303804	0.681263747	0.166684721	0.365760238	0.436803509
Itr_chr01	1802220	C	C	C	C					147	203	0.108139808	0.083509266	0.095238095	0.103448276	0.008210181	0.850229954	0.070463599	0.365760238	0.436803509
Itr_chr01	1802245	T	T	T/G	T/G					153	196	0.110144058	0.08336668	0.130718954	0.163265306	0.032546352	0.441711658	0.354861139	0.365760238	0.436803509
Itr_chr01	1802266	T	T	T	T					151	194	0.106062675	0.084590701	0.039735099	0.072164948	0.032429849	0.450709858	0.346102943	0.365760238	0.436803509
Itr_chr01	1802698	T	T	T	T					156	196	0.110413396	0.083594976	0.038461538	0.091836735	0.053375196	0.206558688	0.684956533	0.365760238	0.436803509
Itr_chr01	1802860	G	G	G	G					165	191	0.10775821	0.082912899	0.060606061	0.094240838	0.033634777	0.422915417	0.373746483	0.365760238	0.436803509
Itr_chr01	1802893	G	G	G	G					161	182	0.106545628	0.082895366	0.068322981	0.10989011	0.041567129	0.333133373	0.477381857	0.365760238	0.436803509
Itr_chr01	1803189	C	C	C	C					123	156	0.119449656	0.089899937	0.073170732	0.044871795	-0.028298937	0.533093381	0.273196709	0.365760238	0.436803509
Itr_chr01	1803216	G	G	G	G					133	162	0.115381045	0.086651815	0.052631579	0.043209877	-0.009421702	0.826234753	0.082896542	0.365760238	0.436803509
Itr_chr01	1803311	G	G	G	G/T					152	168	0.114974937	0.086779449	0.059210526	0.142857143	0.083646617	0.058588282	1.232189234	0.365760238	0.436803509
Itr_chr01	1803392	T	T	T	T					159	176	0.111170669	0.085441681	0.088050314	0.102272727	0.014222413	0.74945011	0.125257272	0.365760238	0.436803509	Itr_chr01CG00990=MODERATE	Itr_chr01CG00990=missense_variant	Itr_chr01CG00990=c.229A>C	Itr_chr01CG00990=p.Thr77Pro
Itr_chr01	1803403	C	C	C	C					168	184	0.112060041	0.08436853	0.083333333	0.108695652	0.025362319	0.571485703	0.24299463	0.365760238	0.436803509	Itr_chr01CG00990=MODERATE	Itr_chr01CG00990=missense_variant	Itr_chr01CG00990=c.218G>T	Itr_chr01CG00990=p.Arg73Met
Itr_chr01	1803529	G	G	G	G					164	179	0.106111187	0.083253849	0.067073171	0.12849162	0.061418449	0.141971606	0.847798506	0.365760238	0.436803509	Itr_chr01CG00990=MODERATE	Itr_chr01CG00990=missense_variant	Itr_chr01CG00990=c.92C>A	Itr_chr01CG00990=p.Ala31Glu
Itr_chr01	1803542	G	G	G	G					165	179	0.10888776	0.084476045	0.054545455	0.044692737	-0.009852717	0.825634873	0.083211972	0.365760238	0.436803509	Itr_chr01CG00990=MODERATE	Itr_chr01CG00990=missense_variant	Itr_chr01CG00990=c.79C>T	Itr_chr01CG00990=p.His27Tyr
Itr_chr01	1803709	A	A	A/C	A/C					145	182	0.10917014	0.083099659	0.206896552	0.148351648	-0.058544903	0.179164167	0.746748845	0.365760238	0.436803509
Itr_chr01	1803780	C	C	C	C					137	156	0.115712147	0.087965562	0.087591241	0.08974359	0.002152349	0.965406919	0.015289593	0.365760238	0.436803509
Itr_chr01	1803827	G	G	G	G					146	151	0.117799147	0.090401887	0.082191781	0.066225166	-0.015966615	0.74865027	0.125721014	0.365760238	0.436803509
Itr_chr01	1804313	T	T	T	T					89	122	0.125437465	0.096887088	0.078651685	0.057377049	-0.021274636	0.671265747	0.173105513	0.365760238	0.436803509
Itr_chr01	1804493	T	T	T	T/A					60	68	0.151960784	0.115686275	0.033333333	0.102941176	0.069607843	0.24655069	0.608093778	0.365760238	0.436803509
Itr_chr01	1804658	C	C	C/T	C/T				QTL	72	108	0.134259259	0.101851852	0.222222222	0.324074074	0.101851852	0.051589682	1.287437149	0.365760238	0.436803509
Itr_chr01	1806748	G	G	G	G					154	189	0.113997114	0.086820587	0.045454545	0.084656085	0.039201539	0.368926215	0.433060484	0.365760238	0.436803509
Itr_chr01	1806909	G	G	G	G					157	188	0.113463884	0.084123865	0.050955414	0.069148936	0.018193522	0.669666067	0.174141707	0.365760238	0.436803509
Itr_chr01	1807767	G	G	G	G					165	220	0.104545455	0.081818182	0.054545455	0.104545455	0.05	0.231553689	0.635348295	0.365760238	0.436803509
Itr_chr01	1807911	C	C	C	C					142	206	0.108573773	0.084780528	0.070422535	0.077669903	0.007247368	0.875624875	0.057681909	0.365760238	0.436803509
Itr_chr01	1807916	G	G	G	G					147	200	0.110986395	0.086054422	0.074829932	0.065	-0.009829932	0.832033593	0.079859139	0.365760238	0.436803509
Itr_chr01	1808109	G	G	G	G					171	228	0.111111111	0.083333333	0.064327485	0.083333333	0.019005848	0.664267147	0.177657226	0.365760238	0.436803509
Itr_chr01	1808527	A	A	A/T	A					111	134	0.120680382	0.090627941	0.108108108	0.059701493	-0.048406616	0.297940412	0.525870586	0.365760238	0.436803509
Itr_chr01	1808788	C	C	C	C					109	123	0.122398747	0.091295592	0.04587156	0.073170732	0.027299172	0.555088982	0.255637393	0.365760238	0.436803509
Itr_chr01	1809356	A	A	A	A					130	133	0.119606709	0.089705032	0.053846154	0.105263158	0.051417004	0.26214757	0.581454163	0.365760238	0.436803509
Itr_chr01	1809940	C	C	C/T	C					117	133	0.118244329	0.089582932	0.128205128	0.060150376	-0.068054752	0.144971006	0.838718848	0.365760238	0.436803509
Itr_chr01	1810402	G	G	G	G/A					140	163	0.114198072	0.087992989	0.078571429	0.153374233	0.074802805	0.090981804	1.041045458	0.365760238	0.436803509
Itr_chr01	1810677	T	T	T	T					163	189	0.111046191	0.084039342	0.049079755	0.105820106	0.056740351	0.187962408	0.725929001	0.365760238	0.436803509
Itr_chr01	1811663	G	G	G	G					169	208	0.106878698	0.082840237	0.071005917	0.072115385	0.001109467	0.983803239	0.007091752	0.365760238	0.436803509
Itr_chr01	1812532	TG	TG	TG/T	TG/T					58	55	0.167398119	0.119749216	0.103448276	0.2	0.096551724	0.107778444	0.967468089	0.365760238	0.436803509
Itr_chr01	1813644	G	G	G	G/GTTCAAAC					135	166	0.113386881	0.086523873	0.103703704	0.126506024	0.02280232	0.609678064	0.21489943	0.365760238	0.436803509
Itr_chr01	1813671	G	G	G	G					150	169	0.114595661	0.087928994	0.12	0.065088757	-0.054911243	0.215956809	0.665633099	0.365760238	0.436803509
Itr_chr01	1813730	G	G	G/C	G					159	182	0.112481858	0.084940217	0.125786164	0.098901099	-0.026885065	0.529094181	0.276467015	0.365760238	0.436803509
Itr_chr01	1813957	A	A	A	A					174	216	0.105523627	0.080938697	0.045977011	0.087962963	0.041985951	0.318936213	0.496296167	0.365760238	0.436803509
Itr_chr01	1813959	T	T	T	T					175	218	0.105583224	0.081598952	0.068571429	0.082568807	0.013997379	0.74205159	0.1295659	0.365760238	0.436803509
Itr_chr01	1814426	C	C	C	C					73	126	0.131332898	0.099586867	0.02739726	0.03968254	0.012285279	0.807438512	0.09289054	0.365760238	0.436803509
Itr_chr01	1814439	G	G	G/A	G/A					79	142	0.129345694	0.098413264	0.164556962	0.161971831	-0.002585131	0.967006599	0.014570562	0.365760238	0.436803509
Itr_chr01	1814472	G	G	G	G					80	153	0.129248366	0.098284314	0	0.013071895	0.013071895	0.794041192	0.100156967	0.365760238	0.436803509
Itr_chr01	1814581	T	T	T	T					153	213	0.110927	0.083770597	0.026143791	0.056338028	0.030194237	0.478504299	0.320114156	0.365760238	0.436803509
Itr_chr01	1814807	G	G	G	G					158	191	0.108920406	0.083537676	0.069620253	0.115183246	0.045562993	0.283743251	0.547074459	0.365760238	0.436803509
Itr_chr01	1814821	C	C	C	C					162	202	0.105304975	0.081347024	0.049382716	0.108910891	0.059528175	0.155568886	0.808077258	0.365760238	0.436803509
Itr_chr01	1814922	T	T	T	T					155	216	0.109528076	0.083482676	0.038709677	0.083333333	0.044623656	0.290941812	0.536193861	0.365760238	0.436803509
Itr_chr01	1814934	A	A	A	A					149	215	0.110441704	0.084594974	0.060402685	0.074418605	0.01401592	0.74085183	0.130268642	0.365760238	0.436803509
Itr_chr01	1814981	T	T	T	T/TAA					168	205	0.106823461	0.083739837	0.113095238	0.131707317	0.018612079	0.667666467	0.175440435	0.365760238	0.436803509
Itr_chr01	1815043	AGT	AGT	AGT	AGT					176	182	0.108766234	0.081481019	0.056818182	0.098901099	0.042082917	0.311537692	0.506489401	0.365760238	0.436803509
Itr_chr01	1815108	G	G	G	G					157	174	0.110000732	0.084339996	0.050955414	0.109195402	0.058239988	0.178764247	0.747719336	0.365760238	0.436803509
Itr_chr01	1815987	C	C	C	C					125	195	0.115076923	0.085333333	0.024	0.082051282	0.058051282	0.179564087	0.745780518	0.365760238	0.436803509
Itr_chr01	1816193	A	A	A/ATAATTAGT	A/ATAATTAGT					55	72	0.148484848	0.112373737	0.090909091	0.180555556	0.089646465	0.119176165	0.923810595	0.365760238	0.436803509
Itr_chr01	1816480	G	G	G	G/A					111	141	0.119608971	0.091048495	0.099099099	0.163120567	0.064021468	0.168366327	0.773744763	0.365760238	0.436803509
Itr_chr01	1816503	G	G	G	G					110	148	0.122850123	0.08968059	0.090909091	0.108108108	0.017199017	0.721455709	0.141790326	0.365760238	0.436803509
Itr_chr01	1816596	G	G	G/GA	G/GA					73	81	0.144089295	0.104008118	0.260273973	0.308641975	0.048368003	0.355528894	0.449125098	0.365760238	0.436803509
Itr_chr01	1816958	C	C	C/T	C					114	159	0.118834823	0.091360477	0.131578947	0.125786164	-0.005792784	0.900219956	0.045651364	0.365760238	0.436803509
Itr_chr01	1816973	T	T	T/A	T/A					114	154	0.118478013	0.090339485	0.149122807	0.136363636	-0.012759171	0.778244351	0.108884023	0.365760238	0.436803509
Itr_chr01	1817109	A	A	A	A					147	133	0.114930183	0.08915145	0.115646259	0.082706767	-0.032939492	0.480503899	0.318303084	0.365760238	0.436803509
Itr_chr01	1817222	ATCCC	ATCCC	ATCCC	ATCCC					151	221	0.106739384	0.083455695	0.026490066	0.095022624	0.068532558	0.111777644	0.951645047	0.365760238	0.436803509
Itr_chr01	1817238	T	T	T	T					153	224	0.107463819	0.084325397	0.071895425	0.080357143	0.008461718	0.850829834	0.07015729	0.365760238	0.436803509
Itr_chr01	1817242	T	T	T	T					151	225	0.10919794	0.083738043	0.033112583	0.097777778	0.064665195	0.132973405	0.876235209	0.365760238	0.436803509
Itr_chr01	1817293	C	C	C/T	C					155	211	0.107812261	0.081088519	0.167741935	0.118483412	-0.049258523	0.24895021	0.603887503	0.365760238	0.436803509
Itr_chr01	1817302	C	C	C	C					157	203	0.10912742	0.082049512	0.063694268	0.083743842	0.020049575	0.650869826	0.186505862	0.365760238	0.436803509
Itr_chr01	1817586	C	C	C/A	C/A					184	224	0.109083851	0.080939441	0.125	0.160714286	0.035714286	0.380523895	0.419618066	0.365760238	0.436803509
Itr_chr01	1817620	C	C	C	C					178	235	0.104876883	0.079823093	0.039325843	0.063829787	0.024503945	0.555488902	0.255324613	0.365760238	0.436803509
Itr_chr01	1817787	G	G	G	G/T					109	127	0.120855306	0.091959835	0.110091743	0.157480315	0.047388572	0.309338132	0.509566541	0.365760238	0.436803509
Itr_chr01	1818041	A	A	A/T	A/T					124	145	0.118743048	0.089543938	0.120967742	0.131034483	0.010066741	0.828434313	0.081741921	0.365760238	0.436803509
Itr_chr01	1825301	G	G	G/A	G/A					71	76	0.142883617	0.104336546	0.225352113	0.236842105	0.011489993	0.801239752	0.096237512	0.332364985	0.478384735
Itr_chr01	1825676	A	A	A	A					87	116	0.132183908	0.100574713	0.068965517	0.051724138	-0.017241379	0.74405119	0.128397185	0.332364985	0.478384735
Itr_chr01	1826025	C	C	C	C					83	100	0.131807229	0.099759036	0.060240964	0.05	-0.010240964	0.839232154	0.076117885	0.332364985	0.478384735
Itr_chr01	1826211	A	A	A/C	A					75	80	0.135833333	0.108333333	0.12	0.0875	-0.0325	0.552489502	0.25767597	0.332364985	0.478384735
Itr_chr01	1826412	G	G	G	G					125	165	0.113454545	0.087272727	0.104	0.048484848	-0.055515152	0.208358328	0.681189136	0.332364985	0.478384735
Itr_chr01	1826432	G	G	G	G					128	162	0.116705247	0.087287809	0.0546875	0.12962963	0.07494213	0.096780644	1.014211493	0.332364985	0.478384735
Itr_chr01	1826479	C	C	C	C/T					104	140	0.122802198	0.094230769	0.105769231	0.178571429	0.072802198	0.118776245	0.92527041	0.332364985	0.478384735
Itr_chr01	1826490	C	C	C	C/T				QTL	96	127	0.123687664	0.092437664	0.03125	0.149606299	0.118356299	0.013597281	1.866547942	0.332364985	0.478384735
Itr_chr01	1826719	CCAAGCGATCCACAAAAATGGCACA	CCAAGCGATCCACAAAAATGGCACA	CCAAGCGATCCACAAAAATGGCACA	CCAAGCGATCCACAAAAATGGCACA					124	133	0.123999515	0.092529711	0.096774194	0.060150376	-0.036623818	0.440711858	0.355845264	0.332364985	0.478384735
Itr_chr01	1826749	G	G	G	G					112	116	0.126231527	0.093288177	0.008928571	0.043103448	0.034174877	0.457908418	0.339221372	0.332364985	0.478384735
Itr_chr01	1826968	T	T	T	T					153	203	0.11082134	0.082971119	0.058823529	0.064039409	0.005215879	0.912417516	0.039806386	0.332364985	0.478384735
Itr_chr01	1827075	G	G	G	G					175	202	0.109278642	0.081923621	0.051428571	0.103960396	0.052531825	0.200759848	0.697323142	0.332364985	0.478384735
Itr_chr01	1827080	C	C	C	C					180	194	0.108190149	0.083619702	0.077777778	0.06185567	-0.015922108	0.704259148	0.152267503	0.332364985	0.478384735
Itr_chr01	1827181	AG	AG	AG	AG					109	125	0.122788991	0.093651376	0.055045872	0.072	0.016954128	0.718256349	0.143720527	0.332364985	0.478384735
Itr_chr01	1827196	C	C	C/T	C/T					144	165	0.115530303	0.086111111	0.131944444	0.16969697	0.037752525	0.389722056	0.409245015	0.332364985	0.478384735
Itr_chr01	1827249	T	T	T	T/C					124	152	0.115237691	0.087648557	0.096774194	0.151315789	0.054541596	0.227954409	0.642152003	0.332364985	0.478384735
Itr_chr01	1827337	C	C	C	C					124	162	0.11569096	0.087714058	0.080645161	0.074074074	-0.006571087	0.894221156	0.04855506	0.332364985	0.478384735
Itr_chr01	1827634	G	G	G	G					127	177	0.112460519	0.085235108	0.05511811	0.11299435	0.05787624	0.191561688	0.717691345	0.332364985	0.478384735
Itr_chr01	1827732	C	C	C	C					143	171	0.109229951	0.084815769	0.041958042	0.058479532	0.01652149	0.724055189	0.14022833	0.332364985	0.478384735
Itr_chr01	1827757	C	C	C	C					142	174	0.112837947	0.086773515	0.049295775	0.068965517	0.019669743	0.662667467	0.17870435	0.332364985	0.478384735
Itr_chr01	1827843	A	A	A	A					95	125	0.125894737	0.096421053	0.021052632	0.072	0.050947368	0.298140372	0.525579211	0.332364985	0.478384735
Itr_chr01	1828147	A	A	A	A/G					113	135	0.123041626	0.091969846	0.053097345	0.125925926	0.072828581	0.115376925	0.937881041	0.332364985	0.478384735
Itr_chr01	1828759	A	A	A/T	A					136	148	0.117448331	0.089427663	0.132352941	0.054054054	-0.078298887	0.084183163	1.074774759	0.332364985	0.478384735
Itr_chr01	1828768	C	C	C	C					131	148	0.113988034	0.089333608	0.099236641	0.067567568	-0.031669074	0.48890222	0.310777991	0.332364985	0.478384735
Itr_chr01	1828801	T	T	T	T					143	175	0.114525475	0.085034965	0.06993007	0.125714286	0.055784216	0.199560088	0.699926313	0.332364985	0.478384735
Itr_chr01	1830204	TGAA	TGAA	TGAA	TGAA					134	173	0.114657924	0.08743853	0.082089552	0.057803468	-0.024286084	0.586082783	0.232041036	0.332364985	0.478384735	Itr_chr01CG01010=MODERATE	Itr_chr01CG01010=conservative_inframe_deletion	Itr_chr01CG01010=c.445_447delAAG	Itr_chr01CG01010=p.Lys149del
Itr_chr01	1830304	T	T	T/G	T					129	160	0.114534884	0.089292636	0.147286822	0.09375	-0.053536822	0.24255149	0.615196054	0.332364985	0.478384735
Itr_chr01	1830532	A	A	A/T	A/T					119	127	0.120823132	0.091841461	0.176470588	0.118110236	-0.058360352	0.215956809	0.665633099	0.332364985	0.478384735
Itr_chr01	1830597	G	G	G/A	G					123	147	0.116309939	0.092583375	0.162601626	0.108843537	-0.053758089	0.24835033	0.604935259	0.332364985	0.478384735
Itr_chr01	1830716	C	C	C	C					99	121	0.127640037	0.094582185	0.090909091	0.082644628	-0.008264463	0.878824235	0.056097975	0.332364985	0.478384735
Itr_chr01	1830976	A	A	A/G	A/G					81	92	0.129361245	0.102791197	0.160493827	0.141304348	-0.019189479	0.718856229	0.14335796	0.332364985	0.478384735
Itr_chr01	1831068	G	G	G/A	G/A					94	120	0.129964539	0.096631206	0.223404255	0.183333333	-0.040070922	0.412917417	0.384136799	0.332364985	0.478384735
Itr_chr01	1831130	A	A	A/T	A				QTL	94	90	0.135224586	0.10141844	0.170212766	0.044444444	-0.125768322	0.015396921	1.812566129	0.332364985	0.478384735
Itr_chr01	1831223	C	C	C/T	C/T					68	66	0.146613191	0.115864528	0.191176471	0.151515152	-0.039661319	0.514697061	0.288448312	0.332364985	0.478384735
Itr_chr01	1831350	G	G	G	G/A					103	114	0.128087208	0.093936297	0.067961165	0.122807018	0.054845852	0.25494901	0.59354667	0.332364985	0.478384735
Itr_chr01	1831386	G	G	G	G					112	155	0.120103687	0.09124424	0.080357143	0.058064516	-0.022292627	0.648070386	0.188377824	0.332364985	0.478384735
Itr_chr01	1831491	C	C	C	C					112	128	0.121651786	0.091517857	0.053571429	0.0546875	0.001116071	0.973005399	0.01188475	0.332364985	0.478384735
Itr_chr01	1831584	T	T	T	T					114	109	0.121680348	0.094076935	0.043859649	0.018348624	-0.025511025	0.584683063	0.233079486	0.332364985	0.478384735
Itr_chr01	1831599	G	G	G/A	G/A				QTL	97	102	0.135233475	0.097331716	0.216494845	0.343137255	0.12664241	0.01219756	1.91372702	0.332364985	0.478384735
Itr_chr01	1831803	C	C	C	C					162	206	0.115486036	0.085221143	0.061728395	0.058252427	-0.003475968	0.941811638	0.026035947	0.332364985	0.478384735
Itr_chr01	1832444	C	C	C	C					124	136	0.11788425	0.092030361	0.016129032	0.066176471	0.050047438	0.283143371	0.547993601	0.332364985	0.478384735
Itr_chr01	1832796	C	C	C	C					169	175	0.107523246	0.083279797	0.059171598	0.045714286	-0.013457312	0.772445511	0.112132146	0.332364985	0.478384735
Itr_chr01	1833639	T	T	T/C	T/C					160	218	0.106192661	0.081192661	0.175	0.169724771	-0.005275229	0.896620676	0.047391251	0.332364985	0.478384735
Itr_chr01	1834060	T	T	T	T					165	210	0.111688312	0.085281385	0.084848485	0.066666667	-0.018181818	0.663667267	0.178049602	0.332364985	0.478384735
Itr_chr01	1834139	G	G	G	G					140	214	0.108744993	0.082376502	0.078571429	0.074766355	-0.003805073	0.922815437	0.034885149	0.332364985	0.478384735
Itr_chr01	1834164	G	G	G	G					141	213	0.111677155	0.084007592	0.106382979	0.103286385	-0.003096594	0.940811838	0.026497227	0.332364985	0.478384735
Itr_chr01	1834246	T	T	T/C	T					160	207	0.110778986	0.083272947	0.1375	0.06763285	-0.06986715	0.100979804	0.995765476	0.332364985	0.478384735
Itr_chr01	1834513	G	G	G	G					161	224	0.108695652	0.083074534	0.080745342	0.066964286	-0.013781056	0.73845231	0.131677547	0.332364985	0.478384735
Itr_chr01	1835243	A	A	A	A					52	53	0.154934688	0.116473149	0.038461538	0.037735849	-0.000725689	0.995001	0.002176483	0.332364985	0.478384735
Itr_chr01	1835607	G	G	G	G					166	175	0.109363167	0.084165232	0.06626506	0.08	0.01373494	0.74245151	0.129331905	0.332364985	0.478384735
Itr_chr01	1835774	A	A	A	A					130	186	0.116211745	0.087758478	0.069230769	0.069892473	0.000661704	0.99040192	0.004188527	0.332364985	0.478384735
Itr_chr01	1836238	GCTT	GCTT	GCTT	GCTT					115	125	0.123130435	0.093217391	0.060869565	0.104	0.043130435	0.356528694	0.447905511	0.332364985	0.478384735	Itr_chr01CG01010=MODERATE	Itr_chr01CG01010=disruptive_inframe_deletion&splice_region_variant	Itr_chr01CG01010=c.1478_1480delCTT	Itr_chr01CG01010=p.Ser493del
Itr_chr01	1836438	T	T	T	T					156	181	0.109824338	0.084856212	0.064102564	0.082872928	0.018770364	0.666066787	0.176482222	0.332364985	0.478384735
Itr_chr01	1836486	T	T	T	T/A					157	190	0.11330875	0.085048609	0.089171975	0.173684211	0.084512236	0.052189562	1.282416347	0.332364985	0.478384735
Itr_chr01	1836581	TTA	TTA	TTA	TTA					158	184	0.115643919	0.087025316	0.063291139	0.114130435	0.050839296	0.24115177	0.617709547	0.332364985	0.478384735
Itr_chr01	1836707	A	A	A	A					145	156	0.113439434	0.086648983	0.034482759	0.08974359	0.055260831	0.220755849	0.656087781	0.332364985	0.478384735
Itr_chr01	1837608	G	G	G	G					100	104	0.130384615	0.100769231	0.06	0.105769231	0.045769231	0.349930014	0.456018806	0.332364985	0.478384735
Itr_chr01	1837842	C	C	C	C					165	203	0.109449172	0.082549634	0.042424242	0.078817734	0.036393492	0.387922416	0.411255125	0.332364985	0.478384735
Itr_chr01	1838750	A	A	A	A/ATCCAAAC					115	163	0.111016271	0.087489997	0.095652174	0.116564417	0.020912243	0.638672266	0.194721943	0.332364985	0.478384735
Itr_chr01	1838811	T	T	T	T					133	189	0.112781955	0.088276246	0.07518797	0.105820106	0.030632136	0.48810238	0.311489075	0.332364985	0.478384735
Itr_chr01	1838939	A	A	A	A					150	182	0.11018315	0.083882784	0.066666667	0.06043956	-0.006227106	0.892621476	0.049332669	0.332364985	0.478384735
Itr_chr01	1839316	A	A	A	A					160	205	0.111737805	0.083841463	0.0875	0.07804878	-0.00945122	0.830833833	0.080485826	0.332364985	0.478384735	Itr_chr01CG01020=MODERATE	Itr_chr01CG01020=missense_variant	Itr_chr01CG01020=c.85T>C	Itr_chr01CG01020=p.Phe29Leu
Itr_chr01	1839520	G	G	G	G					157	220	0.106311523	0.081760278	0.108280255	0.122727273	0.014447018	0.736252749	0.13297307	0.332364985	0.478384735
Itr_chr01	1839619	C	C	C/T	C/T					174	218	0.108088158	0.082463355	0.143678161	0.165137615	0.021459454	0.613677265	0.212059966	0.332364985	0.478384735
Itr_chr01	1839815	G	G	G	G					163	180	0.110429448	0.083674165	0.067484663	0.083333333	0.015848671	0.719256149	0.143116417	0.332364985	0.478384735
Itr_chr01	1839968	A	A	A	A					158	209	0.105717401	0.081975653	0.075949367	0.110047847	0.03409848	0.426114777	0.370473405	0.332364985	0.478384735
Itr_chr01	1840000	A	A	A	A					160	207	0.109933575	0.08236715	0.05625	0.106280193	0.050030193	0.226954609	0.644060993	0.332364985	0.478384735
Itr_chr01	1840696	C	C	C	C					151	203	0.111277852	0.084885656	0.066225166	0.098522167	0.032297002	0.452509498	0.344372301	0.305208008	0.515404075
Itr_chr01	1840708	AT	AT	AT	AT/A					138	177	0.109309752	0.082780644	0.152173913	0.209039548	0.056865635	0.183563287	0.736214173	0.305208008	0.515404075
Itr_chr01	1840810	C	C	C	C					163	213	0.105475388	0.081885999	0.049079755	0.112676056	0.063596302	0.134973005	0.869753082	0.305208008	0.515404075
Itr_chr01	1840832	C	C	C	C					175	213	0.103501006	0.081421865	0.062857143	0.112676056	0.049818913	0.24075185	0.618430368	0.305208008	0.515404075
Itr_chr01	1840865	T	T	T	T					181	199	0.107554346	0.081845693	0.071823204	0.115577889	0.043754685	0.297940412	0.525870586	0.305208008	0.515404075
Itr_chr01	1841003	T	T	T	T					165	179	0.111460979	0.084645336	0.054545455	0.078212291	0.023666836	0.585482903	0.232485782	0.305208008	0.515404075
Itr_chr01	1841156	C	C	C	C					141	163	0.113127094	0.087978071	0.021276596	0.055214724	0.033938128	0.437912418	0.35861274	0.305208008	0.515404075
Itr_chr01	1841412	T	T	T	T					150	188	0.10893617	0.084042553	0.086666667	0.058510638	-0.028156028	0.521895621	0.282416347	0.305208008	0.515404075
Itr_chr01	1841449	A	A	A	A					144	176	0.110479798	0.085227273	0.083333333	0.068181818	-0.015151515	0.731653669	0.135694445	0.305208008	0.515404075
Itr_chr01	1841790	T	T	T	T/G					66	94	0.13926499	0.104448743	0.075757576	0.106382979	0.030625403	0.556888622	0.254231655	0.305208008	0.515404075
Itr_chr01	1841858	T	T	T	T/C					63	66	0.145743146	0.111832612	0.111111111	0.121212121	0.01010101	0.880623875	0.055209544	0.305208008	0.515404075
Itr_chr01	1842017	T	T	T	T					79	111	0.132170145	0.100581594	0.075949367	0.072072072	-0.003877295	0.946610678	0.023828601	0.305208008	0.515404075
Itr_chr01	1842681	A	A	A	A					90	103	0.130312837	0.101186624	0.066666667	0.038834951	-0.027831715	0.582683463	0.234567307	0.305208008	0.515404075
Itr_chr01	1842684	A	A	A	A					91	108	0.131257631	0.098290598	0.065934066	0.037037037	-0.028897029	0.557888422	0.253452651	0.305208008	0.515404075
Itr_chr01	1842719	G	G	G	G					89	109	0.12524482	0.096794145	0.08988764	0.073394495	-0.016493145	0.74385123	0.128513915	0.305208008	0.515404075
Itr_chr01	1842803	A	A	A	A					64	99	0.137941919	0.104640152	0.078125	0.090909091	0.012784091	0.826834633	0.082581341	0.305208008	0.515404075
Itr_chr01	1842872	G	G	G/T	G					84	121	0.129968516	0.100550964	0.119047619	0.066115702	-0.052931917	0.285942811	0.543720817	0.305208008	0.515404075
Itr_chr01	1843044	C	C	C	C					91	142	0.125909302	0.09441263	0.087912088	0.056338028	-0.03157406	0.514297141	0.28878589	0.305208008	0.515404075
Itr_chr01	1843219	C	C	C	C					56	84	0.148809524	0.113095238	0.053571429	0.071428571	0.017857143	0.784843031	0.105217193	0.305208008	0.515404075
Itr_chr01	1843231	T	T	T	T					56	87	0.149425287	0.109605911	0.071428571	0.057471264	-0.013957307	0.832833433	0.079441849	0.305208008	0.515404075
Itr_chr01	1843241	C	C	C	C					52	87	0.150088417	0.111626879	0.076923077	0.068965517	-0.00795756	0.886422715	0.052359123	0.305208008	0.515404075
Itr_chr01	1843543	T	T	T/A	T					67	91	0.135148434	0.105297687	0.134328358	0.043956044	-0.090372314	0.093181364	1.030670938	0.305208008	0.515404075
Itr_chr01	1843557	T	C	C	C					59	84	0.13882163	0.108958838	0.050847458	0.047619048	-0.00322841	0.964607079	0.015649555	0.305208008	0.515404075
Itr_chr01	1843559	A	A	A/C	A					58	82	0.148023549	0.111438183	0.137931034	0.048780488	-0.089150547	0.114977005	0.93938901	0.305208008	0.515404075
Itr_chr01	1847867	G	G	G/A	G					62	84	0.138632873	0.109447005	0.129032258	0.023809524	-0.105222734	0.057988402	1.236658857	0.305208008	0.515404075
Itr_chr01	1847871	G	G	G/A	G				QTL	59	83	0.146824586	0.110680008	0.13559322	0.024096386	-0.111496835	0.047590482	1.322479897	0.305208008	0.515404075
Itr_chr01	1847934	A	A	A	A					64	98	0.14190051	0.106505102	0.03125	0.040816327	0.009566327	0.847430514	0.071895902	0.305208008	0.515404075
Itr_chr01	1847986	A	A	A	A					82	111	0.134146341	0.098549769	0.073170732	0.081081081	0.007910349	0.881023795	0.055012362	0.305208008	0.515404075
Itr_chr01	1848021	G	G	G	G					92	134	0.125730045	0.094256976	0.065217391	0.104477612	0.039260221	0.417316537	0.379534405	0.305208008	0.515404075
Itr_chr01	1848057	C	C	C	C					108	156	0.118945869	0.09045584	0.092592593	0.083333333	-0.009259259	0.854029194	0.068527283	0.305208008	0.515404075
Itr_chr01	1848106	GGT	GGT	GGT	GGT					83	124	0.125048581	0.096288379	0.060240964	0.064516129	0.004275165	0.929214157	0.031884182	0.305208008	0.515404075
Itr_chr01	1848311	A	A	A	A					119	169	0.119287952	0.089254637	0.042016807	0.023668639	-0.018348168	0.675464907	0.170397209	0.305208008	0.515404075
Itr_chr01	1848421	C	C	C	C					138	210	0.116149068	0.087163561	0.065217391	0.028571429	-0.036645963	0.400519896	0.397375905	0.305208008	0.515404075
Itr_chr01	1848514	A	A	A	A/C			QTL	QTL	140	190	0.111278195	0.083458647	0.057142857	0.168421053	0.111278195	0.009998	2.00008685	0.305208008	0.515404075
Itr_chr01	1848526	T	T	T	T					141	179	0.116882602	0.085502595	0.063829787	0.072625698	0.008795911	0.846830634	0.07220344	0.305208008	0.515404075
Itr_chr01	1848698	C	C	C	C					148	193	0.109718527	0.083811791	0.040540541	0.067357513	0.026816972	0.524895021	0.279927547	0.305208008	0.515404075
Itr_chr01	1848807	A	A	A	A					120	188	0.117375887	0.089893617	0.033333333	0.058510638	0.025177305	0.566286743	0.246963606	0.305208008	0.515404075
Itr_chr01	1849564	C	C	C/T	C					57	87	0.147005445	0.111917725	0.105263158	0.103448276	-0.001814882	0.976204759	0.010459079	0.305208008	0.515404075	Itr_chr01CG01030=MODERATE	Itr_chr01CG01030=missense_variant	Itr_chr01CG01030=c.160G>A	Itr_chr01CG01030=p.Gly54Ser
Itr_chr01	1849673	C	C	C/T	C/T					66	122	0.13835072	0.103576751	0.166666667	0.131147541	-0.035519126	0.482503499	0.316499533	0.305208008	0.515404075
Itr_chr01	1849817	C	C	C/T	C/T					83	109	0.131977451	0.101470101	0.120481928	0.155963303	0.035481375	0.476704659	0.321750603	0.305208008	0.515404075
Itr_chr01	1849948	T	T	T	T					139	211	0.1084933	0.082682669	0.064748201	0.099526066	0.034777865	0.417316537	0.379534405	0.305208008	0.515404075
Itr_chr01	1849949	G	G	G	G					137	214	0.112695273	0.087045501	0.065693431	0.102803738	0.037110308	0.405118976	0.392417414	0.305208008	0.515404075
Itr_chr01	1849979	C	C	C/T	C					123	191	0.11462989	0.087643128	0.12195122	0.047120419	-0.074830801	0.097380524	1.011527893	0.305208008	0.515404075
Itr_chr01	1850196	C	T	T	T					118	201	0.117716502	0.086390083	0.06779661	0.104477612	0.036681002	0.391521696	0.407244167	0.305208008	0.515404075
Itr_chr01	1850822	C	C	C	C/A					106	126	0.12099431	0.092392932	0.103773585	0.126984127	0.023210542	0.617076585	0.209660933	0.305208008	0.515404075
Itr_chr01	1850878	G	G	G	G					114	143	0.121273463	0.091399828	0.078947368	0.06993007	-0.009017298	0.850029994	0.07056575	0.305208008	0.515404075
Itr_chr01	1851104	G	G	G	G					129	180	0.120155039	0.087984496	0.054263566	0.066666667	0.012403101	0.773245351	0.111682682	0.305208008	0.515404075
Itr_chr01	1851229	C	C	C	C					126	158	0.115430983	0.089009443	0.071428571	0.075949367	0.004520796	0.926814637	0.033007116	0.305208008	0.515404075
Itr_chr01	1851251	G	G	G	G					140	180	0.116666667	0.085714286	0.05	0.061111111	0.011111111	0.806238752	0.093536331	0.305208008	0.515404075
Itr_chr01	1851540	C	C	C/A	C/A					153	173	0.112584533	0.08447618	0.130718954	0.190751445	0.060032491	0.168766247	0.772714408	0.305208008	0.515404075
Itr_chr01	1851699	AT	AT	AT	AT					159	170	0.116056234	0.085016648	0.06918239	0.070588235	0.001405845	0.973005399	0.01188475	0.305208008	0.515404075
Itr_chr01	1852153	C	C	C/T	C/T					82	96	0.132621951	0.098831301	0.170731707	0.15625	-0.014481707	0.75904819	0.119730651	0.305208008	0.515404075
Itr_chr01	1852166	T	T	T	T					80	101	0.130816832	0.098514851	0.075	0.02970297	-0.04529703	0.376924615	0.4237455	0.305208008	0.515404075
Itr_chr01	1853828	G	G	G/A	G/A					93	96	0.131048387	0.102150538	0.11827957	0.21875	0.10047043	0.053789242	1.269304575	0.305208008	0.515404075
Itr_chr01	1853904	T	T	T/C	T					90	120	0.125	0.097222222	0.111111111	0.075	-0.036111111	0.477304539	0.321204436	0.305208008	0.515404075
Itr_chr01	1854036	C	C	C/A	C/A					99	122	0.126924988	0.096621957	0.141414141	0.147540984	0.006126842	0.907818436	0.042001002	0.305208008	0.515404075
Itr_chr01	1854159	C	C	C/T	C/T					154	154	0.116883117	0.084415584	0.155844156	0.155844156	0	1	0	0.305208008	0.515404075
Itr_chr01	1854172	G	G	G	G/T					159	176	0.116852487	0.084619783	0.132075472	0.147727273	0.015651801	0.721855629	0.141549653	0.305208008	0.515404075
Itr_chr01	1854429	C	C	C/T	C					162	226	0.108052005	0.083360647	0.154320988	0.137168142	-0.017152846	0.675864827	0.170140154	0.305208008	0.515404075
Itr_chr01	1854477	C	C	C	C					176	223	0.106171015	0.082195271	0.068181818	0.107623318	0.0394415	0.338532294	0.470399896	0.305208008	0.515404075
Itr_chr01	1854539	G	G	G	G					178	220	0.107048008	0.080183861	0.112359551	0.054545455	-0.057814096	0.161967606	0.790571836	0.305208008	0.515404075
Itr_chr01	1854552	G	C	C	C				QTL	170	196	0.111104442	0.083493397	0.035294118	0.12755102	0.092256903	0.030193961	1.520079907	0.305208008	0.515404075
Itr_chr01	1854596	C	C	C	C/T					163	187	0.107575211	0.083855517	0.061349693	0.139037433	0.07768774	0.073185363	1.135575769	0.305208008	0.515404075
Itr_chr01	1854693	A	G	G	G					136	188	0.1109199	0.08557572	0.095588235	0.10106383	0.005475594	0.901019796	0.045265667	0.305208008	0.515404075
Itr_chr01	1854811	C	A	A	C/A			QTL	QTL	130	126	0.120512821	0.091330891	0.053846154	0.198412698	0.144566545	0.00219956	2.657664169	0.305208008	0.515404075
Itr_chr01	1855071	G	G	G	G					133	146	0.11442991	0.089195592	0.022556391	0.082191781	0.05963539	0.186962607	0.728245244	0.305208008	0.515404075
Itr_chr01	1855079	C	C	C	C					134	150	0.116716418	0.090149254	0.111940299	0.066666667	-0.045273632	0.322135573	0.491961314	0.305208008	0.515404075
Itr_chr01	1855100	C	C	C	C					145	173	0.11349412	0.086904525	0.055172414	0.098265896	0.043093482	0.343531294	0.464033695	0.305208008	0.515404075
Itr_chr01	1855179	T	T	T	T					160	195	0.108974359	0.080448718	0.05	0.117948718	0.067948718	0.104779044	0.979725568	0.305208008	0.515404075
Itr_chr01	1855237	C	C	C	C					172	195	0.107334526	0.083750745	0.127906977	0.128205128	0.000298151	0.99440112	0.002438395	0.305208008	0.515404075
Itr_chr01	1855555	C	C	C	C					145	179	0.111308033	0.085031786	0.082758621	0.05027933	-0.032479291	0.461707658	0.335632922	0.305208008	0.515404075
Itr_chr01	1855564	C	C	C	C					144	182	0.113629426	0.086156899	0.055555556	0.104395604	0.048840049	0.264147171	0.578154037	0.305208008	0.515404075
Itr_chr01	1855955	A	A	A/G	A/G					69	102	0.142796249	0.10571185	0.130434783	0.117647059	-0.012787724	0.816836633	0.087864794	0.305208008	0.515404075
Itr_chr01	1855960	C	C	C	C					71	99	0.137430644	0.104424527	0.070422535	0.060606061	-0.009816475	0.866826635	0.062067753	0.305208008	0.515404075
Itr_chr01	1856146	C	C	C	C/T				QTL	121	164	0.116508768	0.089951623	0.099173554	0.207317073	0.108143519	0.016596681	1.779978762	0.305208008	0.515404075
Itr_chr01	1856192	C	C	C	C					131	207	0.114393185	0.084743888	0.091603053	0.096618357	0.005015304	0.916016797	0.038096563	0.305208008	0.515404075
Itr_chr01	1857037	T	T	T	T					86	93	0.132283071	0.100900225	0.034883721	0.075268817	0.040385096	0.409918016	0.387302993	0.305208008	0.515404075
Itr_chr01	1857477	C	C	C	C					136	199	0.111143955	0.083838309	0.036764706	0.105527638	0.068762932	0.114177165	0.942420746	0.305208008	0.515404075	Itr_chr01CG01040=MODERATE	Itr_chr01CG01040=missense_variant	Itr_chr01CG01040=c.103C>T	Itr_chr01CG01040=p.Leu35Phe
Itr_chr01	1857869	C	C	C	C					167	197	0.109486611	0.083315602	0.041916168	0.086294416	0.044378249	0.298140372	0.525579211	0.305208008	0.515404075
Itr_chr01	1858084	A	A	A	A/AGGATTCT				QTL	163	182	0.111339581	0.08295692	0.09202454	0.181318681	0.089294141	0.034393121	1.463528408	0.305208008	0.515404075
Itr_chr01	1858806	C	C	C	C					171	206	0.10855618	0.083972066	0.076023392	0.058252427	-0.017770965	0.669266147	0.174401142	0.305208008	0.515404075	Itr_chr01CG01040=MODERATE	Itr_chr01CG01040=missense_variant	Itr_chr01CG01040=c.358C>T	Itr_chr01CG01040=p.Arg120Cys
Itr_chr01	1859138	C	C	C	C					146	182	0.115008279	0.086180942	0.068493151	0.115384615	0.046891465	0.278544291	0.555105738	0.305208008	0.515404075
Itr_chr01	1859753	A	A	A	A				QTL	148	219	0.109774158	0.082376897	0.040540541	0.136986301	0.096445761	0.022395521	1.649838832	0.305208008	0.515404075
Itr_chr01	1860024	G	G	G/T	G					154	192	0.108225108	0.082183442	0.188311688	0.119791667	-0.068520022	0.107578484	0.968274579	0.297434915	0.526608053	Itr_chr01CG01040=MODERATE	Itr_chr01CG01040=missense_variant	Itr_chr01CG01040=c.914G>T	Itr_chr01CG01040=p.Arg305Leu
Itr_chr01	1860224	G	G	G	G					121	210	0.112317985	0.08626525	0.074380165	0.123809524	0.049429359	0.26154769	0.582449111	0.297434915	0.526608053
Itr_chr01	1860838	T	T	T	T					181	160	0.108425414	0.085497238	0.077348066	0.1	0.022651934	0.610677864	0.214187822	0.297434915	0.526608053
Itr_chr01	1860839	A	A	A	A					182	155	0.110882666	0.086033322	0.071428571	0.103225806	0.031797235	0.459708058	0.337517883	0.297434915	0.526608053
Itr_chr01	1861362	T	T	T	T/C					165	219	0.107347447	0.082357825	0.096969697	0.178082192	0.081112495	0.051789642	1.28575709	0.297434915	0.526608053
Itr_chr01	1862970	T	T	T	T					127	149	0.11731755	0.086984093	0.062992126	0.10738255	0.044390424	0.337132573	0.472199284	0.297434915	0.526608053
Itr_chr01	1863292	C	C	C	C/T					118	152	0.114518287	0.087756467	0.076271186	0.131578947	0.055307761	0.222755449	0.652171664	0.297434915	0.526608053
Itr_chr01	1863558	G	G	G	G					170	186	0.10683112	0.082542694	0.047058824	0.091397849	0.044339026	0.295540892	0.52938242	0.297434915	0.526608053
Itr_chr01	1863571	C	C	C	C					171	190	0.112280702	0.083625731	0.105263158	0.042105263	-0.063157895	0.133773245	0.873630737	0.297434915	0.526608053
Itr_chr01	1863679	CACT	CACT	CACT	CACT					152	175	0.112556391	0.084511278	0.052631579	0.102857143	0.050225564	0.23975205	0.620237671	0.297434915	0.526608053
Itr_chr01	1864207	G	G	G	G/A					106	143	0.123103312	0.094669481	0.132075472	0.153846154	0.021770682	0.651469706	0.186105775	0.297434915	0.526608053
Itr_chr01	1864343	C	C	C	C					135	167	0.113639388	0.087159015	0.059259259	0.095808383	0.036549124	0.413917217	0.383086509	0.297434915	0.526608053
Itr_chr01	1864355	C	C	C	C					137	166	0.111467769	0.086535925	0.058394161	0.096385542	0.037991382	0.390521896	0.408354611	0.297434915	0.526608053
Itr_chr01	1864740	AG	AG	AG	AG					132	172	0.113107822	0.085976039	0.068181818	0.087209302	0.019027484	0.675464907	0.170397209	0.297434915	0.526608053
Itr_chr01	1864896	C	C	C	C					88	141	0.127901354	0.092117988	0.090909091	0.106382979	0.015473888	0.74765047	0.126301389	0.297434915	0.526608053
Itr_chr01	1864963	A	A	A/C	A/C					89	118	0.128927823	0.097981337	0.191011236	0.161016949	-0.029994287	0.542891422	0.265287021	0.297434915	0.526608053
Itr_chr01	1864996	C	C	C	C/T					100	137	0.121605839	0.092408759	0.09	0.131386861	0.041386861	0.379124175	0.421218522	0.297434915	0.526608053
Itr_chr01	1865146	TA	TA	TA/T	TA					98	150	0.122721088	0.095782313	0.132653061	0.106666667	-0.025986395	0.576684663	0.239061599	0.297434915	0.526608053
Itr_chr01	1865325	A	A	A	A					130	170	0.116289593	0.087330317	0.084615385	0.041176471	-0.043438914	0.333333333	0.477121255	0.297434915	0.526608053
Itr_chr01	1865370	C	C	C	C					147	187	0.10978937	0.086070792	0.108843537	0.080213904	-0.028629634	0.49510098	0.305306214	0.297434915	0.526608053
Itr_chr01	1865417	T	T	T	T					148	190	0.110312945	0.083997155	0.101351351	0.078947368	-0.022403983	0.616076785	0.210365156	0.297434915	0.526608053
Itr_chr01	1865560	C	C	C/G	C					132	164	0.114560237	0.088507021	0.128787879	0.097560976	-0.031226903	0.485902819	0.313450581	0.297434915	0.526608053
Itr_chr01	1866109	G	G	G	G					131	202	0.111178293	0.083364825	0.076335878	0.04950495	-0.026830927	0.559288142	0.252364388	0.297434915	0.526608053
Itr_chr01	1866915	A	A	A	A/C					109	127	0.120494113	0.091670881	0.082568807	0.141732283	0.059163476	0.212557489	0.67252359	0.297434915	0.526608053
Itr_chr01	1867090	C	C	C	C					130	183	0.116771753	0.086002522	0.069230769	0.114754098	0.045523329	0.300339932	0.522386922	0.297434915	0.526608053
Itr_chr01	1867170	T	T	T	T					128	172	0.116097384	0.08684593	0.0390625	0.11627907	0.07721657	0.081183763	1.090530821	0.297434915	0.526608053
Itr_chr01	1867360	C	C	C	C/T					100	143	0.122027972	0.092097902	0.1	0.125874126	0.025874126	0.586882623	0.231448749	0.297434915	0.526608053
Itr_chr01	1867678	A	A	A	A					111	167	0.116685548	0.087230944	0.09009009	0.107784431	0.017694341	0.715856829	0.145173828	0.297434915	0.526608053
Itr_chr01	1867763	C	C	C	C					153	168	0.113795518	0.085200747	0.078431373	0.119047619	0.040616246	0.354129174	0.450838293	0.297434915	0.526608053
Itr_chr01	1867801	C	C	C	C					148	172	0.112507857	0.087366436	0.067567568	0.098837209	0.031269642	0.482503499	0.316499533	0.297434915	0.526608053
Itr_chr01	1867921	A	A	A	A					142	184	0.113671157	0.084583588	0.098591549	0.086956522	-0.011635028	0.782243551	0.106658008	0.297434915	0.526608053
Itr_chr01	1868413	G	G	G	G					174	190	0.112583182	0.082879613	0.057471264	0.121052632	0.063581367	0.136972605	0.863366283	0.297434915	0.526608053
Itr_chr01	1868456	A	T	T	T					152	181	0.112641756	0.085235534	0.078947368	0.077348066	-0.001599302	0.972005599	0.012331233	0.297434915	0.526608053
Itr_chr01	1868457	C	A	A	A					154	175	0.111948052	0.084155844	0.077922078	0.08	0.002077922	0.961007798	0.017273088	0.297434915	0.526608053
Itr_chr01	1869444	G	G	G/GA	G/GA				QTL	76	95	0.131578947	0.102631579	0.171052632	0.284210526	0.113157895	0.031393721	1.503157202	0.297434915	0.526608053
Itr_chr01	1869651	G	G	G	G					140	138	0.114078675	0.0873706	0.05	0.086956522	0.036956522	0.414317137	0.382667103	0.297434915	0.526608053
Itr_chr01	1869664	A	A	A/G	A/G					145	151	0.116464946	0.08997488	0.117241379	0.205298013	0.088056634	0.052189562	1.282416347	0.297434915	0.526608053
Itr_chr01	1869704	C	C	C	C					148	158	0.111358194	0.085186452	0.047297297	0.082278481	0.034981184	0.420515897	0.376217582	0.297434915	0.526608053
Itr_chr01	1869892	C	C	C/A	C/A					81	112	0.133708113	0.100088183	0.098765432	0.125	0.026234568	0.610477904	0.21433005	0.297434915	0.526608053
Itr_chr01	1869968	G	G	G/T	G/T					132	138	0.115942029	0.086627141	0.204545455	0.224637681	0.020092227	0.628674265	0.201574317	0.297434915	0.526608053
Itr_chr01	1869973	G	G	G	G					133	144	0.11622807	0.091948622	0.030075188	0.069444444	0.039369256	0.385522895	0.413949825	0.297434915	0.526608053
Itr_chr01	1869975	G	G	G	G					137	142	0.116788321	0.089236147	0.02919708	0.070422535	0.041225455	0.354529094	0.450348119	0.297434915	0.526608053
Itr_chr01	1870090	T	T	T/C	T					169	186	0.113412229	0.085544315	0.130177515	0.096774194	-0.033403321	0.438912218	0.35762233	0.297434915	0.526608053
Itr_chr01	1870177	TTTAA	TTTAA	TTTAA	TTTAA					151	165	0.116516155	0.088902268	0.086092715	0.121212121	0.035119406	0.437112577	0.359406697	0.297434915	0.526608053
Itr_chr01	1870506	A	C	C	C					130	137	0.115609208	0.08697361	0.046153846	0.051094891	0.004941044	0.894021196	0.048652185	0.297434915	0.526608053
Itr_chr01	1872575	A	A	A	A					67	84	0.139658849	0.107675906	0.029850746	0.035714286	0.005863539	0.923015397	0.034791054	0.297434915	0.526608053
Itr_chr01	1872657	G	G	G	G					118	128	0.123278602	0.090704449	0.042372881	0.1015625	0.059189619	0.198560288	0.702107606	0.297434915	0.526608053
Itr_chr01	1873312	T	T	T	T					157	196	0.110750032	0.084037437	0.101910828	0.091836735	-0.010074093	0.827834433	0.082056513	0.297434915	0.526608053
Itr_chr01	1873392	A	A	A	A					165	243	0.109390198	0.082229704	0.048484848	0.082304527	0.033819678	0.420915817	0.375804754	0.297434915	0.526608053
Itr_chr01	1873404	G	G	G	G					175	242	0.107178276	0.080188902	0.045714286	0.082644628	0.036930342	0.362127574	0.441138404	0.297434915	0.526608053
Itr_chr01	1873517	A	A	A	A					146	182	0.11365347	0.086632546	0.02739726	0.076923077	0.049525817	0.268746251	0.570657586	0.297434915	0.526608053
Itr_chr01	1873582	T	T	T	T					145	175	0.112906404	0.085123153	0.048275862	0.12	0.071724138	0.100379924	0.998353137	0.297434915	0.526608053
Itr_chr01	1873689	G	G	G	G					170	200	0.110588235	0.083529412	0.052941176	0.1	0.047058824	0.271345731	0.566477007	0.297434915	0.526608053
Itr_chr01	1873710	T	T	T	T					158	200	0.111392405	0.084367089	0.056962025	0.09	0.033037975	0.435112977	0.361397964	0.297434915	0.526608053
Itr_chr01	1873741	A	A	A	A					167	212	0.106343916	0.081487967	0.035928144	0.080188679	0.044260536	0.285142971	0.544937329	0.297434915	0.526608053
Itr_chr01	1873742	G	G	G	G					170	212	0.106992231	0.083740289	0.035294118	0.080188679	0.044894562	0.291341732	0.535597303	0.297434915	0.526608053
Itr_chr01	1873990	T	T	T	T					174	161	0.106875134	0.083422574	0.040229885	0.105590062	0.065360177	0.127374525	0.894917422	0.297434915	0.526608053
Itr_chr01	1874138	A	A	A	A					155	199	0.110358243	0.084551791	0.096774194	0.08040201	-0.016372183	0.713857229	0.146388638	0.297434915	0.526608053	Itr_chr01CG01050=MODERATE	Itr_chr01CG01050=missense_variant	Itr_chr01CG01050=c.382A>C	Itr_chr01CG01050=p.Ile128Leu
Itr_chr01	1874212	A	A	A	A					127	191	0.115142021	0.089335037	0.094488189	0.057591623	-0.036896566	0.404119176	0.393490541	0.297434915	0.526608053
Itr_chr01	1874260	C	C	C	C					138	191	0.113513924	0.086615069	0.072463768	0.078534031	0.006070263	0.888822236	0.051185089	0.297434915	0.526608053
Itr_chr01	1874555	T	T	T	T					175	208	0.107115385	0.079450549	0.108571429	0.076923077	-0.031648352	0.433513297	0.362997577	0.297434915	0.526608053
Itr_chr01	1874597	C	C	C	C					178	206	0.110286899	0.080506163	0.123595506	0.087378641	-0.036216865	0.395520896	0.402830567	0.297434915	0.526608053
Itr_chr01	1874621	A	A	A	A					180	194	0.110366552	0.081786942	0.072222222	0.082474227	0.010252005	0.808238352	0.092460545	0.297434915	0.526608053
Itr_chr01	1874643	ATGTGTTTGTG	ATGTGTTTGTG	ATGTGTTTGTG	ATGTGTTTGTG					148	174	0.112612613	0.085896241	0.108108108	0.08045977	-0.027648338	0.522295541	0.282083682	0.297434915	0.526608053
Itr_chr01	1874718	G	G	G	G					170	206	0.107481439	0.08195317	0.088235294	0.097087379	0.008852085	0.847230554	0.071998391	0.297434915	0.526608053
Itr_chr01	1874726	A	A	A	A					164	207	0.107075527	0.083303877	0.085365854	0.096618357	0.011252504	0.799640072	0.09710545	0.297434915	0.526608053
Itr_chr01	1875484	C	C	C/G	C/G					150	198	0.114747475	0.086060606	0.133333333	0.146464646	0.013131313	0.74645071	0.126998865	0.297434915	0.526608053
Itr_chr01	1875789	CATA	CATA	CATA	CATA					148	176	0.11286855	0.085380835	0.054054054	0.068181818	0.014127764	0.74705059	0.126649987	0.297434915	0.526608053
Itr_chr01	1875833	A	A	A	A					168	187	0.111694678	0.082442068	0.041666667	0.058823529	0.017156863	0.684863027	0.164396279	0.297434915	0.526608053
Itr_chr01	1876430	G	G	G	G					193	221	0.106979579	0.082034089	0.082901554	0.07239819	-0.010503364	0.797240552	0.098410619	0.297434915	0.526608053
Itr_chr01	1876595	G	G	G	G/A				QTL	163	202	0.104172994	0.082214663	0.085889571	0.178217822	0.092328251	0.024195161	1.616271484	0.297434915	0.526608053
Itr_chr01	1876771	A	A	A	A					111	161	0.118627945	0.088859045	0.099099099	0.080745342	-0.018353757	0.691861628	0.159980756	0.297434915	0.526608053
Itr_chr01	1877132	C	C	C/T	C/T					65	73	0.143519494	0.111064278	0.107692308	0.150684932	0.042992624	0.444911018	0.351726839	0.297434915	0.526608053
Itr_chr01	1877197	T	T	T	T					56	67	0.151652452	0.116471215	0.017857143	0.059701493	0.04184435	0.478304339	0.320295679	0.297434915	0.526608053
Itr_chr01	1877334	C	C	C	C					54	65	0.153561254	0.116809117	0.037037037	0.046153846	0.009116809	0.889022196	0.051087396	0.297434915	0.526608053
Itr_chr01	1877627	C	C	C	C					129	188	0.111702128	0.086343394	0.069767442	0.074468085	0.004700643	0.922615477	0.034979264	0.297434915	0.526608053
Itr_chr01	1877658	G	G	G	G/A				QTL	119	175	0.115294118	0.08605042	0.084033613	0.194285714	0.110252101	0.014397121	1.841724358	0.297434915	0.526608053
Itr_chr01	1877671	C	C	C	C/T				QTL	118	161	0.1158543	0.088167175	0.093220339	0.204968944	0.111748605	0.012597481	1.899716305	0.297434915	0.526608053
Itr_chr01	1877894	C	C	C	C					179	219	0.104640188	0.078747991	0.044692737	0.095890411	0.051197674	0.207958408	0.682023515	0.297434915	0.526608053
Itr_chr01	1877933	A	A	A/G	A/G					160	199	0.111903266	0.084798995	0.14375	0.175879397	0.032129397	0.457108578	0.339980628	0.297434915	0.526608053
Itr_chr01	1878074	G	G	G	G					120	132	0.118181818	0.089393939	0.091666667	0.053030303	-0.038636364	0.417716457	0.379118415	0.297434915	0.526608053
Itr_chr01	1878423	C	C	C	C					153	163	0.109386904	0.083884679	0.058823529	0.067484663	0.008661133	0.836632673	0.077465179	0.297434915	0.526608053
Itr_chr01	1878440	C	C	C	C					123	133	0.117488844	0.091876032	0.048780488	0.052631579	0.003851091	0.933413317	0.029926007	0.297434915	0.526608053
Itr_chr01	1878488	A	A	A	A					131	155	0.115144053	0.086973652	0.038167939	0.032258065	-0.005909874	0.891221756	0.05001422	0.297434915	0.526608053
Itr_chr01	1878755	A	A	A/G	A/G					110	142	0.122279129	0.092445583	0.136363636	0.183098592	0.046734955	0.317136573	0.498753672	0.297434915	0.526608053
Itr_chr01	1879299	G	G	G	G					108	109	0.128185525	0.093272171	0.046296296	0.082568807	0.036272511	0.466906619	0.33076997	0.297434915	0.526608053
Itr_chr01	1879714	A	G	G	G					80	93	0.138978495	0.102284946	0.0375	0.043010753	0.005510753	0.909018196	0.041427423	0.297434915	0.526608053
Itr_chr01	1879859	G	G	G/A	G/A					107	140	0.123164219	0.093391188	0.158878505	0.185714286	0.026835781	0.571685663	0.242842699	0.297434915	0.526608053
Itr_chr01	1880064	A	A	A	A					129	163	0.116611975	0.086840729	0.069767442	0.036809816	-0.032957626	0.456508698	0.340550943	0.243701441	0.613141903
Itr_chr01	1880254	C	C	C	C					120	152	0.117982456	0.089473684	0.066666667	0.125	0.058333333	0.202559488	0.693447409	0.243701441	0.613141903
Itr_chr01	1880494	C	C	C	C					163	186	0.111122106	0.084240385	0.073619632	0.091397849	0.017778218	0.678864227	0.168217076	0.243701441	0.613141903
Itr_chr01	1880527	C	C	C	C					149	161	0.117595565	0.088665638	0.060402685	0.080745342	0.020342657	0.637472505	0.195538542	0.243701441	0.613141903
Itr_chr01	1880741	G	G	G	G					132	121	0.119146006	0.08953168	0.060606061	0.066115702	0.005509642	0.915416917	0.038381066	0.243701441	0.613141903
Itr_chr01	1880787	C	C	C	C					143	111	0.117810118	0.092232092	0.083916084	0.063063063	-0.020853021	0.665866827	0.176612621	0.243701441	0.613141903
Itr_chr01	1880905	C	C	C	C					123	115	0.119688936	0.09261223	0.105691057	0.113043478	0.007352421	0.866826635	0.062067753	0.243701441	0.613141903
Itr_chr01	1881209	C	C	C	C/T					135	124	0.118160096	0.093010753	0.118518519	0.185483871	0.066965352	0.153169366	0.814828085	0.243701441	0.613141903
Itr_chr01	1881437	G	G	G/A	G/A					128	157	0.118132962	0.086882962	0.171875	0.184713376	0.012838376	0.780643871	0.107547046	0.243701441	0.613141903
Itr_chr01	1881463	G	G	G	G/T					138	158	0.115116492	0.088882774	0.057971014	0.126582278	0.068611264	0.123975205	0.906665165	0.243701441	0.613141903
Itr_chr01	1881468	G	G	G/T	G					136	158	0.110852569	0.085722264	0.125	0.063291139	-0.061708861	0.160367926	0.794882486	0.243701441	0.613141903
Itr_chr01	1881523	T	T	T	T					130	143	0.118181818	0.088811189	0.046153846	0.104895105	0.058741259	0.212357528	0.672932338	0.243701441	0.613141903
Itr_chr01	1881574	A	A	A	A					96	114	0.128289474	0.098135965	0.03125	0.052631579	0.021381579	0.670265947	0.173752845	0.243701441	0.613141903
Itr_chr01	1881747	G	G	G	G					84	112	0.130952381	0.098214286	0.047619048	0.026785714	-0.020833333	0.684063187	0.16490378	0.243701441	0.613141903
Itr_chr01	1881780	G	G	G	G					87	116	0.123563218	0.094827586	0.057471264	0.060344828	0.002873563	0.937412517	0.028069252	0.243701441	0.613141903
Itr_chr01	1881975	G	G	G	G					106	125	0.123245283	0.092075472	0.056603774	0.088	0.031396226	0.50429914	0.297311772	0.243701441	0.613141903
Itr_chr01	1882165	C	C	C	C					54	77	0.15031265	0.113275613	0.018518519	0.090909091	0.072390572	0.213757249	0.670079149	0.243701441	0.613141903
Itr_chr01	1882257	C	C	C/CTCA	C					72	80	0.143055556	0.108333333	0.111111111	0.05	-0.061111111	0.263347331	0.57947108	0.243701441	0.613141903
Itr_chr01	1882260	T	T	T	T					111	143	0.116172116	0.088767089	0.09009009	0.083916084	-0.006174006	0.900219956	0.045651364	0.243701441	0.613141903
Itr_chr01	1882261	C	C	C	C					112	147	0.12287415	0.089285714	0.098214286	0.081632653	-0.016581633	0.723455309	0.140588292	0.243701441	0.613141903
Itr_chr01	1882360	A	A	A	A/AGCTGC				QTL	99	136	0.125742721	0.092691622	0.04040404	0.139705882	0.099301842	0.038592282	1.413499546	0.243701441	0.613141903
Itr_chr01	1882428	C	C	C	C/T					103	117	0.12471994	0.094349017	0.087378641	0.11965812	0.032279479	0.50509898	0.296623508	0.243701441	0.613141903
Itr_chr01	1883417	G	G	G/A	G					150	156	0.114358974	0.087948718	0.133333333	0.121794872	-0.011538462	0.75744851	0.120646884	0.243701441	0.613141903
Itr_chr01	1883518	A	A	A	A/T				QTL	104	131	0.119641809	0.091309454	0.067307692	0.160305344	0.092997651	0.044991002	1.346874336	0.243701441	0.613141903
Itr_chr01	1884694	C	C	C	C/A					53	74	0.153493116	0.115757267	0.094339623	0.121621622	0.027281999	0.629674065	0.200884194	0.243701441	0.613141903
Itr_chr01	1894579	C	C	C/G	C					64	75	0.145208333	0.110833333	0.140625	0.08	-0.060625	0.274945011	0.560754156	0.243701441	0.613141903
Itr_chr01	1895059	A	A	A	A/AATCAT					136	132	0.115641711	0.088012478	0.088235294	0.159090909	0.070855615	0.125374925	0.901789314	0.243701441	0.613141903
Itr_chr01	1895289	C	C	C	C					182	199	0.106797725	0.081147496	0.076923077	0.120603015	0.043679938	0.304539092	0.516356951	0.243701441	0.613141903
Itr_chr01	1895444	T	T	T	T					158	193	0.10939857	0.082344068	0.088607595	0.10880829	0.020200695	0.628074385	0.201988918	0.243701441	0.613141903
Itr_chr01	1895652	T	T	T	T					152	192	0.110197368	0.085252193	0.085526316	0.125	0.039473684	0.366926615	0.435420786	0.243701441	0.613141903
Itr_chr01	1895741	C	C	C	C/T					137	180	0.112652068	0.086618005	0.087591241	0.144444444	0.056853204	0.191161768	0.718598962	0.243701441	0.613141903
Itr_chr01	1895875	C	C	C	C					155	180	0.109498208	0.085483871	0.064516129	0.116666667	0.052150538	0.236552689	0.62607211	0.243701441	0.613141903
Itr_chr01	1895876	G	G	G	G					158	175	0.111826401	0.085352622	0.056962025	0.085714286	0.02875226	0.50029994	0.300769549	0.243701441	0.613141903
Itr_chr01	1895900	G	G	G	G					145	182	0.11386889	0.084615385	0.075862069	0.093406593	0.017544524	0.687062587	0.163003699	0.243701441	0.613141903
Itr_chr01	1895961	A	T	T	T					160	178	0.106671348	0.083216292	0.08125	0.08988764	0.00863764	0.846230754	0.072511196	0.243701441	0.613141903
Itr_chr01	1896103	G	G	G	G					156	197	0.109820383	0.084439672	0.108974359	0.121827411	0.012853052	0.770845831	0.113032472	0.243701441	0.613141903
Itr_chr01	1896467	G	G	G	G/A				QTL	131	164	0.117622417	0.088624092	0.099236641	0.207317073	0.108080432	0.016796641	1.774777568	0.243701441	0.613141903
Itr_chr01	1896933	AT	AT	AT	AT					171	214	0.107640597	0.081925999	0.070175439	0.074766355	0.004590917	0.918616277	0.036865864	0.243701441	0.613141903
Itr_chr01	1897072	G	G	G	G					197	187	0.105513179	0.082656967	0.096446701	0.064171123	-0.032275578	0.428714257	0.367832074	0.243701441	0.613141903
Itr_chr01	1897141	C	C	C	C					175	213	0.106317907	0.081046278	0.085714286	0.070422535	-0.015291751	0.713057389	0.146875516	0.243701441	0.613141903
Itr_chr01	1897306	G	G	G	G					157	199	0.109336491	0.084722978	0.057324841	0.035175879	-0.022148961	0.608678264	0.215612206	0.243701441	0.613141903
Itr_chr01	1897332	C	C	C	C					163	181	0.109785446	0.085245568	0.055214724	0.055248619	3.39E-05	1	0	0.243701441	0.613141903
Itr_chr01	1897401	T	T	T	T					180	208	0.106089744	0.080555556	0.122222222	0.100961538	-0.021260684	0.618876225	0.208396201	0.243701441	0.613141903
Itr_chr01	1897414	T	T	T/C	T/C					175	215	0.104186047	0.080265781	0.148571429	0.144186047	-0.004385382	0.928814237	0.032071136	0.243701441	0.613141903
Itr_chr01	1897506	C	C	C	C					173	252	0.106362969	0.081360675	0.121387283	0.103174603	-0.01821268	0.655268946	0.183580413	0.243701441	0.613141903
Itr_chr01	1897546	A	A	A	A					148	210	0.10978121	0.082754183	0.094594595	0.123809524	0.029214929	0.49590082	0.304605174	0.243701441	0.613141903
Itr_chr01	1898571	A	A	A	A/T					159	185	0.109195988	0.08482067	0.081761006	0.151351351	0.069590345	0.105378924	0.977246239	0.243701441	0.613141903
Itr_chr01	1898628	A	A	A	A					166	192	0.108872992	0.084525602	0.084337349	0.125	0.040662651	0.337132573	0.472199284	0.243701441	0.613141903
Itr_chr01	1899083	C	C	C	C					135	177	0.110734463	0.086377903	0.059259259	0.107344633	0.048085374	0.285942811	0.543720817	0.243701441	0.613141903
Itr_chr01	1899088	T	T	T	T/A					136	176	0.113970588	0.088235294	0.080882353	0.136363636	0.055481283	0.209758048	0.678281366	0.243701441	0.613141903
Itr_chr01	1899093	G	G	G	G					137	178	0.113384729	0.087550234	0.065693431	0.101123596	0.035430165	0.423115377	0.373541191	0.243701441	0.613141903
Itr_chr01	1899213	G	G	G	G					148	180	0.112912913	0.085135135	0.054054054	0.1	0.045945946	0.294141172	0.531444182	0.243701441	0.613141903
Itr_chr01	1899292	G	G	G	G/C				QTL	118	116	0.120835769	0.092928112	0.06779661	0.163793103	0.095996493	0.038992202	1.409022243	0.243701441	0.613141903
Itr_chr01	1899793	T	T	T	T					120	163	0.119325153	0.089826176	0.058333333	0.055214724	-0.003118609	0.944811038	0.024655042	0.243701441	0.613141903
Itr_chr01	1900171	A	A	A/G	A/G					55	75	0.15030303	0.113939394	0.109090909	0.106666667	-0.002424242	0.978204359	0.009570406	0.232041847	0.634433687
Itr_chr01	1900743	G	G	G	G					169	210	0.108537616	0.082389405	0.059171598	0.085714286	0.026542688	0.529894021	0.275810981	0.232041847	0.634433687
Itr_chr01	1900797	AACATAATAAT	AACATAATAAT	AACATAATAAT	AACATAATAAT					111	145	0.117800559	0.091084188	0.063063063	0.089655172	0.026592109	0.560687862	0.251278845	0.232041847	0.634433687
Itr_chr01	1900810	T	T	T	T					113	146	0.117347557	0.090798885	0.061946903	0.089041096	0.027094193	0.551489702	0.258462593	0.232041847	0.634433687
Itr_chr01	1901446	G	G	G	G/A				QTL	79	114	0.133355541	0.100266489	0.037974684	0.166666667	0.128691983	0.013197361	1.879512919	0.232041847	0.634433687
Itr_chr01	1901655	C	C	C	C/T				QTL	90	105	0.128571429	0.1	0.1	0.2	0.1	0.050189962	1.299383133	0.232041847	0.634433687
Itr_chr01	1901730	G	G	G	G					143	177	0.112954842	0.086049544	0.083916084	0.079096045	-0.004820039	0.918016397	0.037149562	0.232041847	0.634433687
Itr_chr01	1901781	C	C	C	C/T					140	159	0.116531896	0.087511231	0.092857143	0.125786164	0.032929021	0.458308338	0.338842241	0.232041847	0.634433687
Itr_chr01	1902439	C	C	C/T	C/T					64	82	0.14214939	0.11089939	0.15625	0.170731707	0.014481707	0.787642472	0.103670874	0.232041847	0.634433687
Itr_chr01	1903074	C	C	C	C/T				QTL	121	146	0.116211933	0.089720367	0.099173554	0.191780822	0.092607268	0.041591682	1.38099352	0.232041847	0.634433687
Itr_chr01	1904327	T	T	T/G	T/G			QTL	QTL	86	85	0.129822161	0.103967168	0.11627907	0.282352941	0.166073871	0.00059988	3.2219356	0.232041847	0.634433687
Itr_chr01	1904347	T	T	T/G	T/G			QTL	QTL	63	87	0.140120416	0.108374384	0.158730159	0.310344828	0.151614669	0.00439912	2.356634174	0.232041847	0.634433687
Itr_chr01	1904371	C	C	C/T	C/T			QTL	QTL	59	79	0.148465994	0.110276765	0.152542373	0.329113924	0.176571551	0.0019996	2.699056855	0.232041847	0.634433687
Itr_chr01	1904556	A	A	A/T	A					101	111	0.131388815	0.097136741	0.188118812	0.099099099	-0.089019713	0.072385523	1.140348284	0.232041847	0.634433687
Itr_chr01	1904969	G	G	G/A	G					104	118	0.123370274	0.096153846	0.134615385	0.110169492	-0.024445893	0.615876825	0.210506138	0.232041847	0.634433687
Itr_chr01	1905246	G	G	G/A	G/A					86	103	0.133551592	0.09911944	0.162790698	0.155339806	-0.007450892	0.894821036	0.048263815	0.232041847	0.634433687	Itr_chr01CG01080=MODERATE	Itr_chr01CG01080=missense_variant	Itr_chr01CG01080=c.547G>A	Itr_chr01CG01080=p.Asp183Asn
Itr_chr01	1905289	G	G	G/A	G/A					53	61	0.15589236	0.114754098	0.094339623	0.180327869	0.085988246	0.136772645	0.864000753	0.232041847	0.634433687	Itr_chr01CG01080=MODERATE	Itr_chr01CG01080=missense_variant	Itr_chr01CG01080=c.590G>A	Itr_chr01CG01080=p.Arg197His
Itr_chr01	1905418	G	G	G/A	G					75	72	0.145555556	0.111111111	0.12	0.097222222	-0.022777778	0.694061188	0.158602241	0.232041847	0.634433687
Itr_chr01	1905625	C	C	C/T	C					85	128	0.124908088	0.097334559	0.117647059	0.109375	-0.008272059	0.842631474	0.074362323	0.232041847	0.634433687
Itr_chr01	1907265	C	C	C	C					133	132	0.114205969	0.089940761	0.090225564	0.098484848	0.008259285	0.818836233	0.086802948	0.232041847	0.634433687
Itr_chr01	1907326	C	C	C	C					96	106	0.126965409	0.098663522	0.072916667	0.103773585	0.030856918	0.541291742	0.266568599	0.232041847	0.634433687
Itr_chr01	1907453	C	C	C	C/A					70	67	0.142217484	0.112366738	0.057142857	0.134328358	0.077185501	0.178364327	0.748692	0.232041847	0.634433687
Itr_chr01	1907549	A	A	A	A					176	190	0.107177033	0.082894737	0.079545455	0.078947368	-0.000598086	0.99120176	0.003837936	0.232041847	0.634433687
Itr_chr01	1907577	G	G	G	G					166	198	0.108251187	0.082998661	0.120481928	0.121212121	0.000730194	0.984603079	0.00673881	0.232041847	0.634433687
Itr_chr01	1907748	A	G	G	G					77	107	0.129384634	0.098191528	0.090909091	0.028037383	-0.062871708	0.221355729	0.654909234	0.232041847	0.634433687
Itr_chr01	1907956	G	G	G	G					154	179	0.108430675	0.084415584	0.11038961	0.100558659	-0.009830951	0.825834833	0.083106803	0.232041847	0.634433687
Itr_chr01	1908080	A	A	A	A					150	182	0.113846154	0.084688645	0.093333333	0.120879121	0.027545788	0.526294741	0.27877097	0.232041847	0.634433687
Itr_chr01	1908162	G	G	G	G					130	179	0.11611517	0.087451654	0.1	0.061452514	-0.038547486	0.388522296	0.410584054	0.232041847	0.634433687
Itr_chr01	1908581	G	G	G/A	G/A					111	134	0.120478688	0.093182735	0.117117117	0.156716418	0.039599301	0.395920816	0.402391664	0.232041847	0.634433687
Itr_chr01	1908623	G	G	G/A	G/A					108	131	0.124893978	0.094359627	0.157407407	0.13740458	-0.020002827	0.667466507	0.175570522	0.232041847	0.634433687
Itr_chr01	1908853	T	T	T	T					110	134	0.120352782	0.092944369	0.109090909	0.111940299	0.002849389	0.959008198	0.01817768	0.232041847	0.634433687
Itr_chr01	1908977	A	A	A	A					130	160	0.117307692	0.089423077	0.092307692	0.10625	0.013942308	0.769246151	0.113934668	0.232041847	0.634433687
Itr_chr01	1909036	G	G	G	G/A					120	142	0.11971831	0.091079812	0.1	0.126760563	0.026760563	0.559888022	0.251898823	0.232041847	0.634433687
Itr_chr01	1909056	A	A	A	A					119	145	0.122167488	0.090524486	0.100840336	0.117241379	0.016401043	0.732053589	0.135457126	0.232041847	0.634433687
Itr_chr01	1909219	T	T	T	T/C					73	72	0.139459665	0.109398782	0.082191781	0.138888889	0.056697108	0.267346531	0.572925447	0.232041847	0.634433687
Itr_chr01	1909647	A	A	A	A/G				QTL	105	164	0.12195122	0.094076655	0.066666667	0.164634146	0.09796748	0.039792042	1.400203778	0.232041847	0.634433687	Itr_chr01CG01090=MODERATE	Itr_chr01CG01090=missense_variant	Itr_chr01CG01090=c.241A>G	Itr_chr01CG01090=p.Arg81Gly
Itr_chr01	1909730	C	C	C	C/T				QTL	122	131	0.118696033	0.089350519	0.06557377	0.167938931	0.102365161	0.024395121	1.612697024	0.232041847	0.634433687
Itr_chr01	1909845	G	G	G	G					141	158	0.110108627	0.085645031	0.113475177	0.101265823	-0.012209355	0.788242352	0.103340235	0.232041847	0.634433687
Itr_chr01	1910010	T	C	C	C					161	200	0.107857143	0.083913043	0.062111801	0.13	0.067888199	0.114577085	0.940902233	0.232041847	0.634433687	Itr_chr01CG01100=MODERATE	Itr_chr01CG01100=missense_variant	Itr_chr01CG01100=c.113T>C	Itr_chr01CG01100=p.Val38Ala
Itr_chr01	1910142	G	G	G/A	G/A					106	139	0.122166418	0.091149722	0.169811321	0.18705036	0.017239039	0.719456109	0.142995696	0.232041847	0.634433687	Itr_chr01CG01100=HIGH	Itr_chr01CG01100=stop_gained	Itr_chr01CG01100=c.245G>A	Itr_chr01CG01100=p.Trp82*
Itr_chr01	1910268	C	C	C/T	C/T					81	115	0.130756844	0.099838969	0.135802469	0.165217391	0.029414922	0.561687662	0.250505115	0.232041847	0.634433687
Itr_chr01	1910436	C	C	C/T	C/T					69	74	0.141793968	0.105366236	0.130434783	0.216216216	0.085781434	0.125774845	0.900406209	0.232041847	0.634433687
Itr_chr01	1911046	G	G	G/C	G					138	158	0.115208219	0.086681343	0.123188406	0.082278481	-0.040909925	0.347330534	0.459257036	0.232041847	0.634433687
Itr_chr01	1912939	T	G	G	G					167	211	0.106251951	0.081107926	0.065868263	0.123222749	0.057354485	0.172165567	0.764053703	0.232041847	0.634433687
Itr_chr01	1913336	CAT	CAT	CAT	CAT					161	201	0.108278483	0.083186552	0.068322981	0.054726368	-0.013596613	0.75324935	0.123061234	0.232041847	0.634433687
Itr_chr01	1913420	C	C	C	C					139	177	0.115636305	0.084827054	0.079136691	0.062146893	-0.016989798	0.698260348	0.15598262	0.232041847	0.634433687
Itr_chr01	1913504	C	C	C	C					144	162	0.111882716	0.085648148	0.020833333	0.104938272	0.084104938	0.056388722	1.248807746	0.232041847	0.634433687
Itr_chr01	1913510	C	T	T	T				QTL	148	151	0.115536066	0.085555754	0.02027027	0.112582781	0.092312511	0.036792641	1.434239032	0.232041847	0.634433687
Itr_chr01	1913966	G	A	A	A					98	99	0.132756133	0.100494743	0.071428571	0.111111111	0.03968254	0.464307139	0.333194639	0.232041847	0.634433687
Itr_chr01	1918947	C	C	C	C/G					84	86	0.138704319	0.104097453	0.05952381	0.151162791	0.091638981	0.087382523	1.058575418	0.232041847	0.634433687
Itr_chr01	1919041	C	C	C	C					123	124	0.120705481	0.08975872	0.097560976	0.040322581	-0.057238395	0.209158168	0.67952517	0.232041847	0.634433687
Itr_chr01	1919087	G	G	G/A	G			QTL	QTL	147	159	0.112950841	0.08548325	0.210884354	0.081761006	-0.129123347	0.00219956	2.657664169	0.232041847	0.634433687
Itr_chr01	1919279	C	C	C	C					130	168	0.114652015	0.086538462	0.092307692	0.06547619	-0.026831502	0.548090382	0.261147819	0.232041847	0.634433687
Itr_chr01	1919548	G	G	G	G/C					144	163	0.113539536	0.086912065	0.090277778	0.147239264	0.056961486	0.187562488	0.726854016	0.232041847	0.634433687
Itr_chr01	1919799	T	T	T	T/A					117	127	0.121004105	0.090854028	0.042735043	0.125984252	0.083249209	0.070185963	1.153749738	0.232041847	0.634433687
Itr_chr01	1920177	T	T	T/A	T					79	96	0.133306962	0.099815401	0.113924051	0.052083333	-0.061840717	0.231953609	0.634598865	0.232041847	0.634433687
Itr_chr01	1921020	G	G	G	G					154	183	0.113476687	0.085125257	0.045454545	0.109289617	0.063835072	0.140371926	0.852719742	0.232041847	0.634433687
Itr_chr01	1921023	T	T	T	T					153	180	0.112745098	0.083660131	0.058823529	0.111111111	0.052287582	0.224955009	0.647904332	0.232041847	0.634433687
Itr_chr01	1921178	T	G	G	T/G					152	178	0.109476641	0.083752218	0.118421053	0.129213483	0.010792431	0.805838832	0.093751808	0.232041847	0.634433687
Itr_chr01	1921597	C	C	C	C					165	156	0.111655012	0.084149184	0.109090909	0.115384615	0.006293706	0.882423515	0.054322927	0.232041847	0.634433687
Itr_chr01	1922478	C	C	C/G	C/G					54	77	0.148148148	0.112794613	0.111111111	0.12987013	0.018759019	0.73865227	0.131559963	0.232041847	0.634433687
Itr_chr01	1923300	C	C	C	C					51	73	0.152565136	0.115766855	0.039215686	0.095890411	0.056674725	0.345930814	0.461010751	0.232041847	0.634433687	Itr_chr01CG01120=MODERATE	Itr_chr01CG01120=missense_variant	Itr_chr01CG01120=c.352C>T	Itr_chr01CG01120=p.His118Tyr
Itr_chr01	1925891	G	G	G	G					184	187	0.105818414	0.082393629	0.076086957	0.106951872	0.030864915	0.472705459	0.325409382	0.232041847	0.634433687
Itr_chr01	1926167	C	C	C	C					165	176	0.111363636	0.08219697	0.036363636	0.0625	0.026136364	0.533293341	0.273033839	0.232041847	0.634433687	Itr_chr01CG01120=MODERATE	Itr_chr01CG01120=missense_variant	Itr_chr01CG01120=c.559C>G	Itr_chr01CG01120=p.Gln187Glu
Itr_chr01	1926376	C	T	C/T	C/T					172	216	0.105943152	0.08161068	0.26744186	0.212962963	-0.054478898	0.184163167	0.734797224	0.232041847	0.634433687
Itr_chr01	1926552	C	C	C	C					150	188	0.110851064	0.085460993	0.08	0.090425532	0.010425532	0.804639072	0.094398882	0.232041847	0.634433687
Itr_chr01	1926653	C	C	C/G	C/G					111	171	0.115378536	0.088351509	0.117117117	0.175438596	0.058321479	0.189162168	0.723165718	0.232041847	0.634433687
Itr_chr01	1926842	T	T	T/C	T					80	95	0.135526316	0.103289474	0.1	0.063157895	-0.036842105	0.485702859	0.31362934	0.232041847	0.634433687
Itr_chr01	1927698	G	G	G	G					72	87	0.137931034	0.10440613	0.055555556	0.103448276	0.04789272	0.377924415	0.42259505	0.232041847	0.634433687
Itr_chr01	1927773	A	A	A	A					97	100	0.13	0.098762887	0.103092784	0.1	-0.003092784	0.933613277	0.029832981	0.232041847	0.634433687
Itr_chr01	1928031	C	C	C	C/T				QTL	61	90	0.144444444	0.108378871	0.06557377	0.2	0.13442623	0.018596281	1.730573906	0.232041847	0.634433687
Itr_chr01	1928239	C	C	C/A	C/A					71	109	0.139165267	0.10453547	0.098591549	0.19266055	0.094069001	0.075984803	1.119273258	0.232041847	0.634433687
Itr_chr01	1928260	T	T	T	T/C					78	102	0.134238311	0.101809955	0.102564103	0.166666667	0.064102564	0.215156969	0.667244583	0.232041847	0.634433687
Itr_chr01	1928366	T	T	T	T/C			QTL	QTL	69	109	0.131897354	0.099055977	0.057971014	0.211009174	0.15303816	0.0039992	2.398026859	0.232041847	0.634433687
Itr_chr01	1928505	A	A	A/G	A/G				QTL	69	91	0.146838669	0.108456761	0.115942029	0.230769231	0.114827202	0.039792042	1.400203778	0.232041847	0.634433687
Itr_chr01	1928589	G	G	G	G/A			QTL	QTL	64	104	0.145432692	0.105769231	0.046875	0.192307692	0.145432692	0.01059788	1.974780985	0.232041847	0.634433687
Itr_chr01	1928604	G	G	G	G/A			QTL	QTL	59	106	0.139270867	0.105692357	0.033898305	0.188679245	0.15478094	0.00419916	2.37683756	0.232041847	0.634433687
Itr_chr01	1928681	A	A	A/G	A/G					64	96	0.140625	0.104166667	0.125	0.145833333	0.020833333	0.652869426	0.185173669	0.232041847	0.634433687
Itr_chr01	1928850	T	T	T	T/A					75	97	0.135120275	0.102405498	0.093333333	0.18556701	0.092233677	0.078584283	1.104664304	0.232041847	0.634433687
Itr_chr01	1929002	T	T	T	T/TA					56	69	0.152691511	0.117236025	0.125	0.231884058	0.106884058	0.074185163	1.129682945	0.232041847	0.634433687
Itr_chr01	1929024	G	G	G/A	G/A					61	81	0.147338595	0.107063348	0.163934426	0.160493827	-0.003440599	0.969206159	0.013583835	0.232041847	0.634433687
Itr_chr01	1929407	T	T	T	T/C					79	100	0.129367089	0.101898734	0.088607595	0.17	0.081392405	0.117376525	0.930418753	0.232041847	0.634433687
Itr_chr01	1929408	CTAGCAGCTTT	CTAGCAGCTTT	CTAGCAGCTTT	CTAGCAGCTTT/C					71	92	0.142835273	0.102265769	0.084507042	0.163043478	0.078536436	0.140371926	0.852719742	0.232041847	0.634433687	Itr_chr01CG01120=HIGH	Itr_chr01CG01120=frameshift_variant&splice_acceptor_variant&splice_region_variant&intron_variant	Itr_chr01CG01120=c.1182-3_1188delTAGCAGCTTT	Itr_chr01CG01120=p.Ser395fs
Itr_chr01	1929634	C	C	C/T	C					92	149	0.120221768	0.093376131	0.173913043	0.120805369	-0.053107674	0.263547291	0.579141444	0.232041847	0.634433687
Itr_chr01	1929760	T	T	T	T					90	121	0.126538108	0.095775941	0.088888889	0.099173554	0.010284665	0.835832833	0.077880573	0.232041847	0.634433687
Itr_chr01	1930945	TCTAAC	T	T	T					122	179	0.113655097	0.087508014	0.049180328	0.117318436	0.068138108	0.126774645	0.896967597	0.232041847	0.634433687
Itr_chr01	1931117	TGAGAGAAA	TGAGAGAAA	TGAGAGAAA	TGAGAGAAA/T					87	106	0.131424854	0.098785513	0.08045977	0.122641509	0.042181739	0.398320336	0.39976752	0.232041847	0.634433687
Itr_chr01	1932189	A	G	G	G					166	185	0.106121784	0.083881472	0.048192771	0.124324324	0.076131553	0.074585083	1.127348023	0.232041847	0.634433687
Itr_chr01	1932375	T	T	T	T					142	178	0.112834309	0.086010445	0.049295775	0.106741573	0.057445798	0.191761648	0.717238247	0.232041847	0.634433687	Itr_chr01CG01130=MODERATE	Itr_chr01CG01130=missense_variant	Itr_chr01CG01130=c.1183A>G	Itr_chr01CG01130=p.Ile395Val
Itr_chr01	1932399	G	G	G	G					134	170	0.113959614	0.086215979	0.074626866	0.105882353	0.031255487	0.473705259	0.324491794	0.232041847	0.634433687	Itr_chr01CG01130=MODERATE	Itr_chr01CG01130=missense_variant	Itr_chr01CG01130=c.1159C>T	Itr_chr01CG01130=p.Arg387Cys
Itr_chr01	1932646	G	G	G	G					156	130	0.114102564	0.08974359	0.076923077	0.069230769	-0.007692308	0.876024795	0.057483601	0.232041847	0.634433687
Itr_chr01	1932655	A	T	T	T					143	128	0.120957168	0.090526661	0.06993007	0.078125	0.00819493	0.858228354	0.066397141	0.232041847	0.634433687	Itr_chr01CG01130=HIGH	Itr_chr01CG01130=stop_gained	Itr_chr01CG01130=c.903T>A	Itr_chr01CG01130=p.Tyr301*
Itr_chr01	1933304	A	G	G	G					182	204	0.109135962	0.083494936	0.054945055	0.098039216	0.043094161	0.299340132	0.523835054	0.232041847	0.634433687	Itr_chr01CG01130=MODERATE	Itr_chr01CG01130=missense_variant	Itr_chr01CG01130=c.254T>C	Itr_chr01CG01130=p.Ile85Thr
Itr_chr01	1933528	A	T	T	T					149	210	0.110386705	0.08379674	0.053691275	0.085714286	0.032023011	0.452509498	0.344372301	0.232041847	0.634433687	Itr_chr01CG01130=MODERATE	Itr_chr01CG01130=missense_variant	Itr_chr01CG01130=c.30T>A	Itr_chr01CG01130=p.Asp10Glu
Itr_chr01	1933736	A	A	A	A					159	201	0.106542758	0.083638412	0.075471698	0.084577114	0.009105416	0.837232553	0.077153894	0.232041847	0.634433687
Itr_chr01	1933971	A	A	A/AAAAAC	A/AAAAAC					93	97	0.130805897	0.098104423	0.161290323	0.206185567	0.044895244	0.397320536	0.400858987	0.232041847	0.634433687
Itr_chr01	1934019	T	T	T	T					137	162	0.113994773	0.087636298	0.072992701	0.111111111	0.03811841	0.385322935	0.41417514	0.232041847	0.634433687
Itr_chr01	1934142	T	T	T	T/C					103	139	0.121883076	0.093175945	0.077669903	0.136690647	0.059020745	0.215156969	0.667244583	0.232041847	0.634433687
Itr_chr01	1934641	G	A	A	G/A				QTL	108	120	0.125925926	0.094444444	0.046296296	0.15	0.103703704	0.030993801	1.508725156	0.232041847	0.634433687
Itr_chr01	1935406	C	G	G	G					132	148	0.115888616	0.089066339	0.037878788	0.047297297	0.009418509	0.832033593	0.079859139	0.232041847	0.634433687
Itr_chr01	1935599	AAAT	AAAT	AAAT/A	AAAT				QTL	114	160	0.120394737	0.089144737	0.131578947	0.0375	-0.094078947	0.041191762	1.385189634	0.232041847	0.634433687
Itr_chr01	1935613	A	A	A	A					141	185	0.109143186	0.084416331	0.056737589	0.102702703	0.045965114	0.289742052	0.537988469	0.232041847	0.634433687
Itr_chr01	1935670	C	C	C	C					124	146	0.115223155	0.09036677	0.072580645	0.054794521	-0.017786125	0.705258948	0.151651395	0.232041847	0.634433687
Itr_chr01	1935764	A	A	A	A					123	130	0.122388993	0.092057536	0.06504065	0.1	0.03495935	0.476304739	0.322115097	0.232041847	0.634433687
Itr_chr01	1935786	G	G	G	G/A					97	106	0.125948259	0.09628477	0.082474227	0.122641509	0.040167283	0.423515297	0.373130899	0.232041847	0.634433687
Itr_chr01	1943716	G	G	G/A	G					72	93	0.140681004	0.103494624	0.194444444	0.107526882	-0.086917563	0.101179764	0.994906338	0.232041847	0.634433687
Itr_chr01	1943779	A	A	A/G	A					86	133	0.1286064	0.097044938	0.151162791	0.060150376	-0.091012415	0.064787043	1.188511844	0.232041847	0.634433687
Itr_chr01	1943789	C	C	C/T	C				QTL	83	134	0.128484086	0.096475454	0.144578313	0.029850746	-0.114727567	0.019796041	1.70342166	0.232041847	0.634433687
Itr_chr01	1943849	G	G	G/T	G					51	91	0.147597501	0.112906701	0.137254902	0.087912088	-0.049342814	0.391521696	0.407244167	0.232041847	0.634433687
Itr_chr01	1945373	G	G	G	G/T					103	132	0.125036776	0.094733745	0.106796117	0.143939394	0.037143277	0.425914817	0.370677251	0.232041847	0.634433687
Itr_chr01	1945661	G	G	G	G					147	166	0.108228834	0.084911073	0.054421769	0.102409639	0.04798787	0.272745451	0.564242484	0.232041847	0.634433687
Itr_chr01	1945974	G	G	G	G					143	193	0.110837349	0.084205949	0.118881119	0.077720207	-0.041160912	0.331733653	0.479210469	0.232041847	0.634433687	Itr_chr01CG01140=MODERATE	Itr_chr01CG01140=missense_variant	Itr_chr01CG01140=c.575C>T	Itr_chr01CG01140=p.Thr192Ile
Itr_chr01	1946055	A	A	A	A					154	196	0.11038961	0.085343228	0.058441558	0.076530612	0.018089054	0.679864027	0.167577938	0.232041847	0.634433687
Itr_chr01	1946496	A	A	A	A					140	178	0.113723917	0.085874799	0.071428571	0.073033708	0.001605136	0.970005999	0.01322558	0.232041847	0.634433687
Itr_chr01	1946657	A	A	A	A					123	193	0.118202115	0.085681789	0.06504065	0.124352332	0.059311681	0.184763047	0.733384883	0.232041847	0.634433687
Itr_chr01	1946834	C	C	C	C					119	165	0.117239623	0.088973771	0.075630252	0.072727273	-0.002902979	0.952209558	0.021267463	0.232041847	0.634433687
Itr_chr01	1946892	G	G	G	G					114	170	0.120743034	0.088544892	0.105263158	0.064705882	-0.040557276	0.380123975	0.420074738	0.232041847	0.634433687	Itr_chr01CG01140=MODERATE	Itr_chr01CG01140=missense_variant	Itr_chr01CG01140=c.193C>G	Itr_chr01CG01140=p.Leu65Val
Itr_chr01	1947034	T	T	T	T					109	148	0.120629804	0.091681131	0.073394495	0.114864865	0.041470369	0.375524895	0.425361267	0.232041847	0.634433687
Itr_chr01	1947147	A	A	A	A					103	133	0.122198701	0.091758523	0.077669903	0.090225564	0.012555661	0.796840632	0.098628529	0.232041847	0.634433687
Itr_chr01	1951979	A	A	A	A					96	144	0.121527778	0.09375	0.083333333	0.090277778	0.006944444	0.890621876	0.050306642	0.232041847	0.634433687
Itr_chr01	1952486	G	G	G/A	G/A					129	170	0.117875057	0.090332877	0.124031008	0.123529412	-0.000501596	0.99980004	8.69E-05	0.232041847	0.634433687
Itr_chr01	1952659	C	C	C	C					168	175	0.107857143	0.083809524	0.047619048	0.102857143	0.055238095	0.191161768	0.718598962	0.232041847	0.634433687
Itr_chr01	1952712	A	A	A	A					173	186	0.110230592	0.083597489	0.046242775	0.102150538	0.055907763	0.174965007	0.757048802	0.232041847	0.634433687	Itr_chr01CG01170=MODERATE	Itr_chr01CG01170=disruptive_inframe_insertion	Itr_chr01CG01170=c.30_32dupCAG	Itr_chr01CG01170=p.Ser10dup
Itr_chr01	1956047	A	A	A/T	A/T					72	100	0.138333333	0.104444444	0.138888889	0.22	0.081111111	0.130173965	0.885475866	0.232041847	0.634433687
Itr_chr01	1956123	G	G	G	G					126	151	0.117943866	0.086145275	0.071428571	0.046357616	-0.025070956	0.576284743	0.239362878	0.232041847	0.634433687
Itr_chr01	1956967	G	G	G/A	G/A					142	177	0.117331105	0.087610408	0.126760563	0.146892655	0.020132092	0.641871626	0.192551822	0.232041847	0.634433687
Itr_chr01	1957428	C	C	C	C					133	154	0.116883117	0.08885851	0.022556391	0.077922078	0.055365687	0.219356129	0.658850227	0.232041847	0.634433687
Itr_chr01	1957602	A	A	A	A					83	125	0.128578313	0.096674699	0.060240964	0.056	-0.004240964	0.930413917	0.031323802	0.232041847	0.634433687
Itr_chr01	1961649	T	A	A	A					177	178	0.107693773	0.084936203	0.06779661	0.112359551	0.04456294	0.318936213	0.496296167	0.232041847	0.634433687
Itr_chr01	1961710	T	A	A	T/A					154	180	0.111976912	0.086002886	0.084415584	0.133333333	0.048917749	0.26014797	0.584779558	0.232041847	0.634433687
Itr_chr01	1961732	T	T	T	T/C					165	172	0.111310782	0.084989429	0.103030303	0.13372093	0.030690627	0.484903019	0.314345112	0.232041847	0.634433687
Itr_chr01	1962539	A	A	A	A					143	189	0.112998113	0.085063085	0.055944056	0.111111111	0.055167055	0.206158768	0.685798189	0.232041847	0.634433687
Itr_chr01	1962618	T	T	T	T					176	215	0.108535941	0.083139535	0.068181818	0.111627907	0.043446089	0.299140172	0.524125261	0.232041847	0.634433687
Itr_chr01	1962697	G	G	G	G					163	217	0.109185491	0.084249809	0.085889571	0.055299539	-0.030590031	0.470705859	0.327250396	0.232041847	0.634433687
Itr_chr01	1962786	T	T	T	T/C					158	211	0.104505369	0.080538725	0.107594937	0.137440758	0.029845822	0.472305539	0.325776961	0.232041847	0.634433687
Itr_chr01	1962998	G	G	G	G/T				QTL	152	191	0.111015431	0.083494076	0.092105263	0.193717277	0.101612014	0.018596281	1.730573906	0.232041847	0.634433687
Itr_chr01	1963009	T	T	T	T/G			QTL	QTL	158	183	0.113024832	0.083385211	0.082278481	0.196721311	0.11444283	0.00919816	2.036299023	0.232041847	0.634433687
Itr_chr01	1963012	C	C	C	C/T				QTL	152	184	0.109267735	0.082093822	0.092105263	0.195652174	0.103546911	0.015196961	1.818243262	0.232041847	0.634433687
Itr_chr01	1963016	T	T	T	T/C				QTL	159	185	0.109977902	0.086078531	0.081761006	0.189189189	0.107428183	0.01159768	1.935628861	0.232041847	0.634433687
Itr_chr01	1963023	G	G	G	G					150	177	0.111186441	0.085310734	0.08	0.118644068	0.038644068	0.373525295	0.427679983	0.232041847	0.634433687
Itr_chr01	1963028	AAAGGAGATTGTAAC	AAAGGAGATTGTAAC	AAAGGAGATTGTAAC	AAAGGAGATTGTAAC/A				QTL	143	163	0.117036338	0.086361491	0.076923077	0.165644172	0.088721095	0.044991002	1.346874336	0.232041847	0.634433687
Itr_chr01	1963061	G	G	G	G					151	170	0.109661083	0.086131671	0.066225166	0.1	0.033774834	0.458508298	0.3386528	0.232041847	0.634433687
Itr_chr01	1963268	C	C	C	C					132	143	0.119463869	0.087995338	0.053030303	0.111888112	0.058857809	0.193761248	0.712733077	0.232041847	0.634433687
Itr_chr01	1963323	G	G	G	G					127	139	0.117033932	0.088766782	0.070866142	0.09352518	0.022659038	0.606478704	0.217184444	0.232041847	0.634433687
Itr_chr01	1963343	C	C	C	C					113	146	0.118196145	0.090798885	0.07079646	0.130136986	0.059340526	0.197360528	0.704739702	0.232041847	0.634433687
Itr_chr01	1963388	G	G	G	G/A					133	156	0.113890495	0.087526509	0.060150376	0.147435897	0.087285521	0.052189562	1.282416347	0.232041847	0.634433687
Itr_chr01	1963470	A	G	G	A/G			QTL	QTL	149	161	0.11301013	0.086539664	0.040268456	0.155279503	0.115011047	0.00959808	2.017815617	0.232041847	0.634433687
Itr_chr01	1963518	A	A	A	A/G				QTL	152	166	0.116597971	0.08703234	0.052631579	0.144578313	0.091946734	0.039992002	1.398026859	0.232041847	0.634433687
Itr_chr01	1963542	C	C	C	C/T					159	162	0.114255765	0.085720941	0.088050314	0.141975309	0.053924994	0.234353129	0.630129243	0.232041847	0.634433687
Itr_chr01	1963811	A	A	A	A					69	112	0.137292961	0.102743271	0.072463768	0.071428571	-0.001035197	0.99260148	0.003225082	0.232041847	0.634433687
Itr_chr01	1963863	T	T	T/C	T					130	170	0.119909502	0.086877828	0.123076923	0.1	-0.023076923	0.615276945	0.210929358	0.232041847	0.634433687
Itr_chr01	1963879	C	C	C	C					143	184	0.115802676	0.086120401	0.034965035	0.10326087	0.068295835	0.120375925	0.919460363	0.232041847	0.634433687
Itr_chr01	1963880	T	T	T	T					141	184	0.113398088	0.08583873	0.09929078	0.092391304	-0.006899476	0.873425315	0.058774225	0.232041847	0.634433687
Itr_chr01	1963917	C	C	C	C					143	189	0.107929108	0.083509084	0.083916084	0.084656085	0.000740001	0.99140172	0.003750332	0.232041847	0.634433687
Itr_chr01	1963994	C	C	C	C					142	162	0.109111459	0.086506694	0.077464789	0.080246914	0.002782125	0.952209558	0.021267463	0.232041847	0.634433687
Itr_chr01	1964028	G	G	G	G					134	172	0.113502256	0.087035751	0.059701493	0.110465116	0.050763624	0.25974805	0.585447703	0.232041847	0.634433687
Itr_chr01	1964096	G	G	G	G					134	184	0.112832576	0.085658663	0.067164179	0.114130435	0.046966256	0.280943811	0.55138053	0.232041847	0.634433687
Itr_chr01	1964143	G	G	G	G					123	180	0.114498645	0.087127371	0.081300813	0.105555556	0.024254743	0.588282344	0.230414186	0.232041847	0.634433687
Itr_chr01	1964204	G	G	G/C	G					134	164	0.114397525	0.085274845	0.134328358	0.073170732	-0.061157627	0.159768046	0.796510075	0.232041847	0.634433687
Itr_chr01	1964526	A	G	A/G	G					133	131	0.115077771	0.088848074	0.165413534	0.106870229	-0.058543305	0.208158368	0.681606125	0.232041847	0.634433687
Itr_chr01	1964531	A	A	A	A/T				QTL	138	133	0.114961316	0.086684102	0.050724638	0.15037594	0.099651302	0.026994601	1.568723086	0.232041847	0.634433687
Itr_chr01	1964550	A	A	A	A/G				QTL	126	128	0.119667659	0.088665675	0.055555556	0.1484375	0.092881944	0.046790642	1.329840997	0.232041847	0.634433687
Itr_chr01	1964619	A	A	A/G	A/G					101	121	0.120366582	0.094018493	0.148514851	0.115702479	-0.032812372	0.50689862	0.295078891	0.232041847	0.634433687
Itr_chr01	1964681	G	G	G	G					108	148	0.120870871	0.091591592	0.046296296	0.121621622	0.075325325	0.105978804	0.974780985	0.232041847	0.634433687
Itr_chr01	1964800	C	C	C/A	C			QTL	QTL	124	141	0.119881034	0.090253946	0.185483871	0.056737589	-0.128746282	0.00679864	2.167577938	0.232041847	0.634433687
Itr_chr01	1964813	A	A	A	A					111	124	0.120531822	0.093868062	0.072072072	0.112903226	0.040831154	0.393921216	0.404590628	0.232041847	0.634433687
Itr_chr01	1964832	C	C	C	C					102	113	0.123373243	0.095870206	0.078431373	0.079646018	0.001214645	0.981403719	0.0081523	0.232041847	0.634433687
Itr_chr01	1964940	C	C	C/T	C					68	96	0.139093137	0.105392157	0.147058824	0.0625	-0.084558824	0.120375925	0.919460363	0.232041847	0.634433687
Itr_chr01	1964952	G	G	G/A	G					77	106	0.137956383	0.101568243	0.142857143	0.047169811	-0.095687332	0.062187562	1.206296466	0.232041847	0.634433687
Itr_chr01	1965001	C	C	C	C/T					122	143	0.11865184	0.089189499	0.049180328	0.132867133	0.083686805	0.068986203	1.161237759	0.232041847	0.634433687
Itr_chr01	1965107	C	C	C	C					137	158	0.120668946	0.090594105	0.087591241	0.120253165	0.032661924	0.462907419	0.334505859	0.232041847	0.634433687
Itr_chr01	1965160	G	G	G	G					145	152	0.113838475	0.08561706	0.110344828	0.039473684	-0.070871143	0.110177964	0.957905256	0.232041847	0.634433687
Itr_chr01	1965178	G	G	G	G					154	140	0.109090909	0.086363636	0.084415584	0.1	0.015584416	0.732053589	0.135457126	0.232041847	0.634433687
Itr_chr01	1965215	C	C	C	C/T					149	134	0.112741661	0.088700791	0.060402685	0.119402985	0.059000301	0.188162368	0.725467231	0.232041847	0.634433687
Itr_chr01	1965291	C	C	C/A	C				QTL	110	124	0.120821114	0.09398827	0.163636364	0.048387097	-0.115249267	0.014797041	1.829825135	0.232041847	0.634433687
Itr_chr01	1975207	C	C	C	C/T					122	135	0.117911354	0.089192471	0.090163934	0.133333333	0.043169399	0.353929214	0.451083588	0.232041847	0.634433687
Itr_chr01	1975320	C	C	C	C					156	170	0.109653092	0.085972851	0.083333333	0.123529412	0.040196078	0.357528494	0.44668934	0.232041847	0.634433687
Itr_chr01	1975645	C	C	C	C					123	152	0.11847454	0.089377407	0.081300813	0.105263158	0.023962345	0.598280344	0.223095265	0.232041847	0.634433687
Itr_chr01	1975787	G	G	G	G					124	150	0.117096774	0.089032258	0.056451613	0.106666667	0.050215054	0.277744451	0.556354609	0.232041847	0.634433687
Itr_chr01	1975822	C	C	C	C					122	144	0.117258652	0.089708561	0.040983607	0.090277778	0.049294171	0.286342731	0.543113837	0.232041847	0.634433687
Itr_chr01	1975823	C	C	C	C					127	145	0.118055933	0.091501493	0.05511811	0.096551724	0.041433614	0.363527295	0.439462976	0.232041847	0.634433687
Itr_chr01	1975832	C	C	C	C					131	145	0.118926033	0.0899184	0.076335878	0.103448276	0.027112398	0.568886223	0.244974584	0.232041847	0.634433687
Itr_chr01	1976170	C	C	C/T	C					112	109	0.123525557	0.094200524	0.125	0.082568807	-0.042431193	0.384923015	0.414626121	0.232041847	0.634433687
Itr_chr01	1976283	C	C	C	C/T					93	125	0.126537634	0.094537634	0.11827957	0.128	0.00972043	0.852229554	0.069443409	0.232041847	0.634433687
Itr_chr01	1976509	G	G	G	G/A				QTL	85	95	0.134365325	0.102167183	0.047058824	0.157894737	0.110835913	0.038592282	1.413499546	0.232041847	0.634433687
Itr_chr01	1976511	C	C	C/T	C			QTL	QTL	86	93	0.130532633	0.103150788	0.162790698	0.032258065	-0.130532633	0.01079784	1.966663095	0.232041847	0.634433687
Itr_chr01	1976537	G	G	G	G/A				QTL	84	95	0.130075188	0.099373434	0.05952381	0.168421053	0.108897243	0.032793441	1.484213006	0.232041847	0.634433687
Itr_chr01	1976687	C	C	C/A	C					124	136	0.11788425	0.092030361	0.120967742	0.073529412	-0.04743833	0.305138972	0.515502321	0.232041847	0.634433687
Itr_chr01	1976709	G	G	G/GGAA	G					111	107	0.125452555	0.095141871	0.135135135	0.074766355	-0.06036878	0.208758248	0.680356356	0.232041847	0.634433687
Itr_chr01	1976988	A	G	A/G	A/G			QTL	QTL	52	71	0.152221018	0.116468039	0.134615385	0.295774648	0.161159263	0.00779844	2.107992248	0.232041847	0.634433687
Itr_chr01	1977038	A	A	A/T	A				QTL	50	74	0.159459459	0.115675676	0.16	0.040540541	-0.119459459	0.046190762	1.335444875	0.232041847	0.634433687
Itr_chr01	1977704	G	G	G	G					125	140	0.118	0.091428571	0.048	0.057142857	0.009142857	0.841031794	0.075187586	0.232041847	0.634433687
Itr_chr01	1977735	TCCTAG	TCCTAG	TCCTAG	TCCTAG					135	155	0.114934289	0.087455197	0.044444444	0.064516129	0.020071685	0.644271146	0.190931318	0.232041847	0.634433687
Itr_chr01	1977793	A	A	A	A					100	116	0.126551724	0.096551724	0.04	0.043103448	0.003103448	0.953809238	0.020538476	0.232041847	0.634433687
Itr_chr01	1977812	G	G	G	G					78	99	0.135975136	0.102952603	0.064102564	0.070707071	0.006604507	0.900019996	0.045747842	0.232041847	0.634433687
Itr_chr01	1977814	C	C	C	C					79	94	0.136277942	0.104363049	0.050632911	0.074468085	0.023835174	0.650069986	0.187039885	0.232041847	0.634433687
Itr_chr01	1977830	G	G	G	G					61	79	0.144428305	0.110188836	0.06557377	0.075949367	0.010375597	0.860227954	0.065386448	0.232041847	0.634433687
Itr_chr01	1978074	T	T	T/A	T/A					75	98	0.135646259	0.102857143	0.213333333	0.214285714	0.000952381	0.99360128	0.002787858	0.232041847	0.634433687
Itr_chr01	1979489	C	C	C	C					54	54	0.148148148	0.111111111	0.018518519	0	-0.018518519	0.876224755	0.057384481	0.232041847	0.634433687
Itr_chr01	1979529	A	A	A	A					68	64	0.15625	0.113970588	0	0.046875	0.046875	0.421315737	0.375392319	0.232041847	0.634433687
Itr_chr01	1979568	G	G	G	G					67	62	0.149975927	0.115310544	0	0.016129032	0.016129032	0.787042591	0.104001765	0.232041847	0.634433687
Itr_chr01	1986338	C	C	C	C					78	110	0.13030303	0.0995338	0.102564103	0.090909091	-0.011655012	0.825234953	0.083422386	0.232041847	0.634433687
Itr_chr01	1986356	C	C	C/CAAGAACAACAAG	C/CAAGAACAACAAG					50	75	0.153333333	0.113333333	0.16	0.133333333	-0.026666667	0.639472106	0.194178395	0.232041847	0.634433687
Itr_chr01	1986398	T	T	T/C	T/C					97	124	0.122381111	0.095859661	0.195876289	0.185483871	-0.010392418	0.831033793	0.080381316	0.232041847	0.634433687
Itr_chr01	1987540	T	T	T	T					135	152	0.11588694	0.088791423	0.081481481	0.098684211	0.017202729	0.703659268	0.152637588	0.232041847	0.634433687
Itr_chr01	1987769	G	G	G/A	G/A					146	177	0.112336506	0.084397492	0.143835616	0.192090395	0.048254779	0.265946811	0.575205214	0.232041847	0.634433687
Itr_chr01	1987770	A	A	A/C	A/C					145	180	0.111494253	0.086590038	0.151724138	0.188888889	0.037164751	0.388722256	0.410360594	0.232041847	0.634433687
Itr_chr01	1987875	C	C	C	C					154	191	0.111239546	0.08526552	0.071428571	0.104712042	0.03328347	0.440311938	0.35623954	0.232041847	0.634433687	Itr_chr01CG01190=MODERATE	Itr_chr01CG01190=missense_variant	Itr_chr01CG01190=c.70G>A	Itr_chr01CG01190=p.Ala24Thr
Itr_chr01	1988215	A	A	A/G	A					83	104	0.134383689	0.101367006	0.108433735	0.086538462	-0.021895273	0.663067387	0.178442333	0.232041847	0.634433687
Itr_chr01	1989131	T	T	T	T					56	85	0.143697479	0.111134454	0.053571429	0.011764706	-0.041806723	0.457108578	0.339980628	0.232041847	0.634433687
Itr_chr01	1989277	A	A	A	A					98	132	0.120902907	0.0932282	0.051020408	0.083333333	0.032312925	0.50089982	0.300249124	0.232041847	0.634433687
Itr_chr01	1989396	G	A	A	A					127	190	0.112722752	0.086531289	0.062992126	0.1	0.037007874	0.391921616	0.406800783	0.232041847	0.634433687
Itr_chr01	1989498	C	G	G	G					115	194	0.114701927	0.087584043	0.086956522	0.103092784	0.016136262	0.715456909	0.145416518	0.232041847	0.634433687
Itr_chr01	1989505	T	T	T	T					120	182	0.11456044	0.087179487	0.083333333	0.065934066	-0.017399267	0.695860828	0.157477611	0.232041847	0.634433687
Itr_chr01	1989580	ACCAGC	ACCAGC	ACCAGC	ACCAGC					61	80	0.146721311	0.1125	0.081967213	0.0875	0.005532787	0.939412118	0.027143842	0.232041847	0.634433687
Itr_chr01	1989642	A	A	A	A					104	165	0.119114219	0.089685315	0.096153846	0.066666667	-0.029487179	0.520495901	0.283582686	0.232041847	0.634433687
Itr_chr01	1989766	T	T	T	T					128	154	0.111505682	0.085633117	0.09375	0.064935065	-0.028814935	0.50809838	0.294052189	0.232041847	0.634433687
Itr_chr01	1989815	G	G	G	G/A					152	174	0.111917725	0.084845735	0.065789474	0.137931034	0.072141561	0.097980404	1.008860775	0.232041847	0.634433687
Itr_chr01	1989845	C	G	G	C/G					146	167	0.11287015	0.085513904	0.068493151	0.149700599	0.081207448	0.066186763	1.179228861	0.232041847	0.634433687
Itr_chr01	1989855	T	A	A	T/A					140	162	0.112433862	0.084832451	0.064285714	0.141975309	0.077689594	0.076984603	1.113596125	0.232041847	0.634433687
Itr_chr01	1989900	A	T	T	T					154	170	0.112146677	0.086783804	0.071428571	0.035294118	-0.036134454	0.404319136	0.393275703	0.232041847	0.634433687
Itr_chr01	1990102	A	G	G	G					149	159	0.109915158	0.085180026	0.033557047	0.06918239	0.035625343	0.406718656	0.390705906	0.232041847	0.634433687
Itr_chr01	1990198	G	G	G	G/C					143	170	0.110654052	0.085232415	0.111888112	0.176470588	0.064582476	0.145370926	0.837522444	0.232041847	0.634433687	Itr_chr01CG01200=MODERATE	Itr_chr01CG01200=missense_variant	Itr_chr01CG01200=c.1068C>G	Itr_chr01CG01200=p.Asp356Glu
Itr_chr01	1991361	T	T	T	T					153	203	0.110273995	0.084033613	0.117647059	0.108374384	-0.009272675	0.831033793	0.080381316	0.232041847	0.634433687
Itr_chr01	1991625	A	A	A	A/G					123	159	0.114894923	0.088663906	0.073170732	0.125786164	0.052615432	0.25274945	0.597309781	0.232041847	0.634433687
Itr_chr01	1991815	T	T	T	T					132	157	0.117737888	0.089364987	0.068181818	0.108280255	0.040098437	0.379524095	0.420760646	0.232041847	0.634433687
Itr_chr01	1992068	T	T	T	T/A					93	134	0.129513722	0.09549029	0.096774194	0.164179104	0.067404911	0.160567886	0.794341309	0.232041847	0.634433687
Itr_chr01	1992087	C	A	C/A	C/A					95	119	0.128084918	0.094825299	0.126315789	0.176470588	0.050154799	0.300139972	0.522676162	0.232041847	0.634433687
Itr_chr01	1992100	C	C	C/CAATA	C					85	113	0.129828214	0.097553358	0.117647059	0.079646018	-0.038001041	0.450909818	0.345910308	0.232041847	0.634433687
Itr_chr01	1992449	A	A	A	A/T					158	166	0.108509989	0.082354735	0.075949367	0.126506024	0.050556657	0.24715057	0.607038384	0.232041847	0.634433687
Itr_chr01	1992562	C	C	C	C					120	146	0.119634703	0.091438356	0.108333333	0.123287671	0.014954338	0.75144971	0.124100079	0.232041847	0.634433687
Itr_chr01	1993227	T	T	T	T/A			QTL	QTL	113	143	0.12358438	0.093755802	0.026548673	0.160839161	0.134290488	0.0059988	2.2219356	0.232041847	0.634433687
Itr_chr01	1993298	T	T	T/TTC	T/TTC					102	107	0.129283489	0.097764339	0.196078431	0.177570093	-0.018508338	0.686062787	0.163636136	0.232041847	0.634433687
Itr_chr01	1993990	A	G	G	G					135	184	0.112077295	0.085909823	0.074074074	0.114130435	0.040056361	0.352329534	0.45305095	0.232041847	0.634433687
Itr_chr01	1994189	G	G	G	G					147	208	0.108745421	0.084183673	0.054421769	0.067307692	0.012885924	0.75504899	0.122024869	0.232041847	0.634433687
Itr_chr01	1995108	C	C	C	C				QTL	181	199	0.109053555	0.081845693	0.044198895	0.135678392	0.091479497	0.029394121	1.53173952	0.232041847	0.634433687
Itr_chr01	1995198	C	C	C	C/T				QTL	195	188	0.102782324	0.080332788	0.051282051	0.132978723	0.081696672	0.044791042	1.348808836	0.232041847	0.634433687
Itr_chr01	1995631	C	C	C	C					165	170	0.110695187	0.08627451	0.121212121	0.064705882	-0.056506239	0.197960408	0.70342166	0.232041847	0.634433687
Itr_chr01	1995915	C	C	C	C/CGGCGGG			QTL	QTL	145	145	0.117241379	0.089655172	0.062068966	0.179310345	0.117241379	0.01119776	1.950868828	0.232041847	0.634433687	Itr_chr01CG01210=MODERATE	Itr_chr01CG01210=disruptive_inframe_insertion	Itr_chr01CG01210=c.605_606insGGCGGG	Itr_chr01CG01210=p.Ala202_Ala203insAlaGly
Itr_chr01	1995925	G	G	G	G					153	152	0.117217062	0.085870313	0.098039216	0.092105263	-0.005933953	0.932013597	0.030577752	0.232041847	0.634433687
Itr_chr01	1996159	C	C	C	C/T					98	125	0.12244898	0.095673469	0.06122449	0.144	0.08277551	0.089982004	1.045844341	0.232041847	0.634433687
Itr_chr01	1996852	G	G	G/A	G					163	193	0.11138307	0.083728027	0.141104294	0.119170984	-0.02193331	0.616076785	0.210365156	0.232041847	0.634433687
Itr_chr01	1996945	G	G	G/A	G/A					172	209	0.113441638	0.08314788	0.145348837	0.148325359	0.002976522	0.947010598	0.023645161	0.232041847	0.634433687
Itr_chr01	1997510	T	T	T	T					147	166	0.110605688	0.085689698	0.054421769	0.054216867	-0.000204901	1	0	0.232041847	0.634433687
Itr_chr01	1997603	AGTAAATG	AGTAAATG	AGTAAATG/A	AGTAAATG/A					53	75	0.151949686	0.11672956	0.132075472	0.16	0.027924528	0.628474305	0.201712474	0.232041847	0.634433687	Itr_chr01CG01210=HIGH	Itr_chr01CG01210=frameshift_variant	Itr_chr01CG01210=c.1346_1352delGTAAATG	Itr_chr01CG01210=p.Ser449fs
Itr_chr01	1997644	T	T	T	T					140	200	0.110714286	0.085714286	0.05	0.11	0.06	0.174165167	0.7590387	0.232041847	0.634433687
Itr_chr01	1997674	C	C	C	C					117	184	0.118914902	0.087839093	0.051282051	0.097826087	0.046544036	0.297140572	0.527038045	0.232041847	0.634433687
Itr_chr01	2001373	G	G	G	G					136	162	0.116648511	0.088144517	0.095588235	0.037037037	-0.058551198	0.189362128	0.722706876	0.284116197	0.546504007
Itr_chr01	2001400	T	T	T/C	T/C					138	173	0.111711485	0.085155399	0.173913043	0.196531792	0.022618748	0.603079384	0.219625517	0.284116197	0.546504007
Itr_chr01	2001421	A	A	A	A					144	183	0.110541894	0.08526867	0.0625	0.06557377	0.00307377	0.944011198	0.025022854	0.284116197	0.546504007
Itr_chr01	2001484	A	A	A	A					137	155	0.116647045	0.088627266	0.058394161	0.083870968	0.025476807	0.567086583	0.246350628	0.284116197	0.546504007
Itr_chr01	2001648	G	G	G/A	G/A					119	152	0.116541353	0.089562141	0.12605042	0.171052632	0.045002211	0.327134573	0.485273555	0.284116197	0.546504007
Itr_chr01	2001663	TGCTAGGGAGATATTTGAACAAACC	TGCTAGGGAGATATTTGAACAAACC	TGCTAGGGAGATATTTGAACAAACC/T	TGCTAGGGAGATATTTGAACAAACC/T					112	145	0.118041872	0.089716749	0.125	0.144827586	0.019827586	0.672865427	0.172071786	0.284116197	0.546504007
Itr_chr01	2001700	C	C	C/A	C/A					86	125	0.127162791	0.095906977	0.197674419	0.168	-0.029674419	0.531493701	0.274501878	0.284116197	0.546504007
Itr_chr01	2001843	T	C	C	T/C				QTL	73	78	0.140498771	0.110115911	0.082191781	0.205128205	0.122936424	0.029394121	1.53173952	0.284116197	0.546504007
Itr_chr01	2001921	C	C	C/T	C/T					65	78	0.151282051	0.112820513	0.138461538	0.243589744	0.105128205	0.067586483	1.170140154	0.284116197	0.546504007
Itr_chr01	2002841	C	C	C/T	C/T					80	85	0.139705882	0.105147059	0.15	0.223529412	0.073529412	0.173165367	0.761538963	0.284116197	0.546504007
Itr_chr01	2002893	G	G	G	G					110	110	0.127272727	0.090909091	0.072727273	0.081818182	0.009090909	0.864627075	0.063171169	0.284116197	0.546504007
Itr_chr01	2002956	G	G	G	G					126	151	0.113686534	0.085935036	0.079365079	0.112582781	0.033217702	0.452109578	0.344756292	0.284116197	0.546504007
Itr_chr01	2003206	G	G	G	G					160	192	0.111458333	0.084375	0.075	0.078125	0.003125	0.948610278	0.022912174	0.284116197	0.546504007
Itr_chr01	2003383	A	G	A/G	G					133	154	0.111756664	0.086466165	0.135338346	0.123376623	-0.011961722	0.779644071	0.108103619	0.284116197	0.546504007
Itr_chr01	2004315	A	A	A/G	A/G					124	142	0.117673785	0.088823262	0.217741935	0.232394366	0.014652431	0.76144771	0.118359915	0.284116197	0.546504007
Itr_chr01	2004345	C	C	C/T	C/T					119	164	0.118466899	0.089465054	0.218487395	0.225609756	0.007122361	0.877024595	0.056988227	0.284116197	0.546504007
Itr_chr01	2004396	C	C	C/T	C/T					105	179	0.118222932	0.090928438	0.161904762	0.201117318	0.039212557	0.400919816	0.396942478	0.284116197	0.546504007
Itr_chr01	2004451	C	C	C	C/G					112	166	0.116071429	0.088425129	0.071428571	0.13253012	0.061101549	0.175164967	0.756552748	0.284116197	0.546504007
Itr_chr01	2004517	C	C	C	C/T					110	145	0.122257053	0.092789969	0.081818182	0.172413793	0.090595611	0.053389322	1.272545593	0.284116197	0.546504007
Itr_chr01	2005068	G	T	T	G/T					112	135	0.118518519	0.091534392	0.089285714	0.125925926	0.036640212	0.435912817	0.360600361	0.284116197	0.546504007
Itr_chr01	2005071	C	C	C/T	C/T					108	134	0.121475954	0.091625207	0.203703704	0.171641791	-0.032061913	0.49470106	0.305657159	0.284116197	0.546504007
Itr_chr01	2005086	G	G	G/T	G/T					116	145	0.122413793	0.093103448	0.163793103	0.144827586	-0.018965517	0.708458308	0.149685702	0.284116197	0.546504007
Itr_chr01	2005149	C	C	C/T	C					120	168	0.119047619	0.088095238	0.133333333	0.125	-0.008333333	0.868626275	0.061167038	0.284116197	0.546504007
Itr_chr01	2005192	G	A	A	G/A					112	140	0.117857143	0.091071429	0.0625	0.142857143	0.080357143	0.087982404	1.055604178	0.284116197	0.546504007
Itr_chr01	2005214	G	G	G/C	G/C					118	144	0.120880414	0.091101695	0.110169492	0.118055556	0.007886064	0.863627275	0.063673651	0.284116197	0.546504007
Itr_chr01	2005345	T	G	G	T/G				QTL	96	113	0.128042035	0.097437316	0.09375	0.194690265	0.100940265	0.041991602	1.37683756	0.284116197	0.546504007
Itr_chr01	2005348	G	G	G	G/A				QTL	94	108	0.130417652	0.096335697	0.095744681	0.212962963	0.117218282	0.018796241	1.725929001	0.284116197	0.546504007
Itr_chr01	2006022	G	G	G/A	G/A					102	100	0.126666667	0.09745098	0.137254902	0.19	0.052745098	0.275344931	0.560122914	0.284116197	0.546504007
Itr_chr01	2006740	A	G	G	A/G					114	173	0.118192881	0.088682689	0.078947368	0.156069364	0.077121996	0.093781244	1.027884012	0.284116197	0.546504007
Itr_chr01	2007138	T	G	G	T/G				QTL	141	127	0.11665829	0.090523259	0.09929078	0.196850394	0.097559614	0.033793241	1.47117015	0.284116197	0.546504007
Itr_chr01	2007213	T	T	T	T					128	154	0.117288961	0.089894481	0.09375	0.11038961	0.01663961	0.717256549	0.144325478	0.284116197	0.546504007
Itr_chr01	2007221	T	T	T	T/A					122	155	0.118773136	0.089264939	0.098360656	0.180645161	0.082284506	0.068986203	1.161237759	0.284116197	0.546504007
Itr_chr01	2008002	TGC	TGC	TGC	TGC					67	72	0.1513267	0.109660033	0.089552239	0.069444444	-0.020107794	0.75064987	0.124562586	0.284116197	0.546504007
Itr_chr01	2008041	AT	A	A	A					100	105	0.122857143	0.093333333	0.11	0.123809524	0.013809524	0.785642871	0.104774826	0.284116197	0.546504007
Itr_chr01	2008043	T	A	T/A	T/A					123	136	0.118483979	0.091702535	0.146341463	0.169117647	0.022776184	0.628874225	0.201436205	0.284116197	0.546504007
Itr_chr01	2008044	T	T	T	T					124	138	0.11827957	0.090112202	0.096774194	0.079710145	-0.017064049	0.716256749	0.144931273	0.284116197	0.546504007
Itr_chr01	2008079	G	G	G/T	G/T					144	154	0.114177489	0.087391775	0.125	0.142857143	0.017857143	0.702059588	0.153626025	0.284116197	0.546504007
Itr_chr01	2008160	T	G	T/G	T/G					117	146	0.116555438	0.089158178	0.11965812	0.157534247	0.037876127	0.397520496	0.400640474	0.284116197	0.546504007
Itr_chr01	2008246	T	T	T/A	T					122	146	0.120143723	0.091960476	0.139344262	0.095890411	-0.043453851	0.353529294	0.451574594	0.284116197	0.546504007
Itr_chr01	2008307	C	C	C/A	C					114	128	0.121162281	0.093475877	0.149122807	0.109375	-0.039747807	0.398120376	0.399985595	0.284116197	0.546504007
Itr_chr01	2008409	G	G	G/T	G/T					60	69	0.152898551	0.113768116	0.183333333	0.101449275	-0.081884058	0.158368326	0.800331673	0.284116197	0.546504007
Itr_chr01	2008674	C	C	C	C/A					118	152	0.119313113	0.092997324	0.101694915	0.157894737	0.056199822	0.230353929	0.637604375	0.284116197	0.546504007
Itr_chr01	2008680	CTGA	C	CTGA/C	CTGA/C					107	117	0.123092899	0.095055516	0.121495327	0.188034188	0.066538861	0.161367726	0.79218332	0.284116197	0.546504007
Itr_chr01	2008700	T	T	T/G	T/G					114	142	0.119100568	0.089943168	0.131578947	0.154929577	0.02335063	0.615476905	0.210788239	0.284116197	0.546504007
Itr_chr01	2009262	T	T	T	T/C				QTL	126	149	0.120166187	0.090390966	0.047619048	0.140939597	0.09332055	0.043791242	1.35861274	0.284116197	0.546504007
Itr_chr01	2009634	C	C	C	C/G					94	97	0.133691599	0.101447686	0.095744681	0.175257732	0.079513051	0.127574485	0.894236176	0.284116197	0.546504007
Itr_chr01	2009757	C	T	C/T	T					97	142	0.122186729	0.092565703	0.12371134	0.112676056	-0.011035284	0.820035993	0.086167085	0.284116197	0.546504007
Itr_chr01	2010003	TTC	TTC	TTC/T	TTC/T					90	123	0.121138211	0.094308943	0.166666667	0.154471545	-0.012195122	0.812237552	0.090316935	0.284116197	0.546504007
Itr_chr01	2010005	C	T	C/T	C/T					95	139	0.126315789	0.09420674	0.136842105	0.151079137	0.014237031	0.772845431	0.111907356	0.284116197	0.546504007
Itr_chr01	2010057	T	T	T	T					114	172	0.117197062	0.089861281	0.105263158	0.11627907	0.011015912	0.823835233	0.084159639	0.284116197	0.546504007
Itr_chr01	2010255	A	T	A/T	T					120	149	0.118064877	0.090715884	0.116666667	0.120805369	0.004138702	0.931213757	0.030950617	0.284116197	0.546504007
Itr_chr01	2010271	T	A	T/A	T/A					111	144	0.12256006	0.091779279	0.135135135	0.125	-0.010135135	0.824635073	0.083738198	0.284116197	0.546504007
Itr_chr01	2010539	C	T	T	T					138	159	0.117582718	0.087776866	0.057971014	0.100628931	0.042657916	0.331133773	0.479996522	0.284116197	0.546504007
Itr_chr01	2010631	C	T	T	T					151	208	0.109303362	0.082908813	0.066225166	0.086538462	0.020313296	0.639072186	0.194450084	0.284116197	0.546504007
Itr_chr01	2010679	T	C	C	C					149	208	0.107285751	0.084247548	0.073825503	0.100961538	0.027136035	0.532293541	0.273848803	0.284116197	0.546504007
Itr_chr01	2010789	C	C	C/T	C					174	198	0.111285266	0.084465343	0.126436782	0.136363636	0.009926855	0.817436513	0.087545967	0.284116197	0.546504007
Itr_chr01	2010866	A	C	C	C					158	206	0.106304535	0.082892958	0.082278481	0.09223301	0.009954529	0.815236953	0.088716143	0.284116197	0.546504007
Itr_chr01	2011326	G	G	G	G					182	201	0.111967634	0.083456345	0.10989011	0.129353234	0.019463124	0.637472505	0.195538542	0.284116197	0.546504007
Itr_chr01	2011822	C	C	C/T	C/T					171	205	0.11028384	0.082983882	0.140350877	0.16097561	0.020624733	0.612877425	0.212626376	0.284116197	0.546504007
Itr_chr01	2011984	T	T	T	T					182	213	0.104498788	0.081308363	0.071428571	0.070422535	-0.001006036	0.984403119	0.006827019	0.284116197	0.546504007
Itr_chr01	2012021	C	C	C	C/G					181	198	0.105418829	0.083012445	0.127071823	0.166666667	0.039594843	0.353929214	0.451083588	0.284116197	0.546504007
Itr_chr01	2012089	A	A	A/C	A/C					187	172	0.108382042	0.083229698	0.192513369	0.145348837	-0.047164532	0.26014797	0.584779558	0.284116197	0.546504007
Itr_chr01	2012117	T	T	T	T					190	173	0.108700943	0.082385154	0.1	0.075144509	-0.024855491	0.566486703	0.24681028	0.284116197	0.546504007
Itr_chr01	2012232	C	C	C/G	C/G					162	167	0.11240482	0.0869742	0.12962963	0.167664671	0.038035041	0.394721056	0.403709706	0.284116197	0.546504007
Itr_chr01	2012266	T	T	T	T					153	168	0.110410831	0.085200747	0.071895425	0.053571429	-0.018323996	0.675864827	0.170140154	0.284116197	0.546504007
Itr_chr01	2012330	C	C	C/A	C/A					142	161	0.116350276	0.088268743	0.147887324	0.149068323	0.001180999	0.985402919	0.006386155	0.284116197	0.546504007
Itr_chr01	2012333	A	A	A/T	A/T					141	157	0.117405249	0.087003659	0.14893617	0.152866242	0.003930072	0.927214557	0.032819759	0.284116197	0.546504007
Itr_chr01	2012418	C	C	C	C					122	150	0.115737705	0.089289617	0.073770492	0.046666667	-0.027103825	0.556888622	0.254231655	0.284116197	0.546504007
Itr_chr01	2012677	A	A	A	A					94	102	0.132248644	0.099916562	0.031914894	0.098039216	0.066124322	0.189162168	0.723165718	0.284116197	0.546504007
Itr_chr01	2013246	G	G	G	G					75	90	0.137777778	0.102222222	0.08	0.033333333	-0.046666667	0.390521896	0.408354611	0.284116197	0.546504007
Itr_chr01	2013270	T	T	T	T					104	114	0.122975709	0.092442645	0.067307692	0.061403509	-0.005904184	0.904819036	0.043438271	0.284116197	0.546504007
Itr_chr01	2013655	T	G	T/G	T/G					119	146	0.123863244	0.089674226	0.117647059	0.136986301	0.019339243	0.667666467	0.175440435	0.284116197	0.546504007
Itr_chr01	2013665	C	C	C/A	C/A					116	147	0.122097115	0.089315036	0.25	0.258503401	0.008503401	0.852629474	0.069239659	0.284116197	0.546504007
Itr_chr01	2013673	C	G	C/G	C/G					111	148	0.119369369	0.09009009	0.108108108	0.141891892	0.033783784	0.473705259	0.324491794	0.284116197	0.546504007
Itr_chr01	2013750	A	A	A/G	A/G					112	153	0.117005135	0.090569561	0.205357143	0.189542484	-0.015814659	0.726854629	0.138552439	0.284116197	0.546504007
Itr_chr01	2013801	A	A	A	A					148	199	0.111910906	0.086445742	0.074324324	0.075376884	0.00105256	0.974005199	0.011438725	0.284116197	0.546504007
Itr_chr01	2013855	T	T	T/A	T					161	214	0.106896151	0.083647762	0.130434783	0.135514019	0.005079236	0.888622276	0.051282804	0.284116197	0.546504007
Itr_chr01	2013902	G	T	T	T					152	207	0.107837529	0.083269769	0.065789474	0.111111111	0.045321637	0.275544891	0.559807637	0.284116197	0.546504007
Itr_chr01	2014034	A	C	C	C					154	154	0.116883117	0.084415584	0.058441558	0.097402597	0.038961039	0.352529494	0.452804542	0.284116197	0.546504007
Itr_chr01	2014035	T	A	A	A					151	160	0.110637417	0.08638245	0.059602649	0.09375	0.034147351	0.432113577	0.364402088	0.284116197	0.546504007
Itr_chr01	2014720	G	G	G/T	G					163	200	0.109325153	0.083190184	0.128834356	0.12	-0.008834356	0.831633673	0.080067934	0.284116197	0.546504007
Itr_chr01	2014953	G	G	G	G					172	185	0.110370836	0.082620993	0.087209302	0.048648649	-0.038560654	0.380323935	0.419846342	0.284116197	0.546504007	Itr_chr01CG01230=MODERATE	Itr_chr01CG01230=missense_variant	Itr_chr01CG01230=c.735G>T	Itr_chr01CG01230=p.Arg245Ser
Itr_chr01	2015286	C	C	C	C					161	176	0.10993083	0.082333427	0.086956522	0.068181818	-0.018774704	0.652469506	0.185439781	0.284116197	0.546504007
Itr_chr01	2015287	GGGTGCT	GGGTGCT	GGGTGCT	GGGTGCT					158	176	0.114139816	0.084867664	0.082278481	0.0625	-0.019778481	0.661467706	0.179491354	0.284116197	0.546504007
Itr_chr01	2015666	G	G	G	G					187	218	0.107834961	0.081072462	0.122994652	0.137614679	0.014620026	0.718056389	0.143841449	0.284116197	0.546504007	Itr_chr01CG01230=MODERATE	Itr_chr01CG01230=missense_variant	Itr_chr01CG01230=c.832G>T	Itr_chr01CG01230=p.Gly278Cys
Itr_chr01	2016683	T	T	T/C	T/C					127	156	0.115536039	0.087522714	0.173228346	0.179487179	0.006258833	0.887422515	0.051869557	0.284116197	0.546504007
Itr_chr01	2016722	G	G	G/A	G/A					123	152	0.11724433	0.090554129	0.162601626	0.157894737	-0.004706889	0.907418516	0.042192363	0.284116197	0.546504007
Itr_chr01	2016777	G	G	G/GA	G					104	127	0.12409146	0.09274682	0.173076923	0.118110236	-0.054966687	0.24635073	0.608446147	0.284116197	0.546504007
Itr_chr01	2016810	G	G	G	G/T				QTL	88	129	0.12922833	0.097603946	0.022727273	0.131782946	0.109055673	0.027794441	1.556042054	0.284116197	0.546504007
Itr_chr01	2016828	T	T	T	T					69	93	0.134642356	0.105656849	0	0.064516129	0.064516129	0.219956009	0.657664169	0.284116197	0.546504007
Itr_chr01	2016836	C	C	C/T	C/T					72	97	0.135738832	0.103092784	0.222222222	0.216494845	-0.005727377	0.926014797	0.033382074	0.284116197	0.546504007
Itr_chr01	2016960	G	G	G/C	G/C					55	60	0.15	0.115151515	0.163636364	0.15	-0.013636364	0.790841832	0.101910367	0.284116197	0.546504007
Itr_chr01	2016998	C	C	C/T	C/T					53	72	0.155922432	0.118972746	0.113207547	0.138888889	0.025681342	0.659668066	0.180674539	0.284116197	0.546504007
Itr_chr01	2017013	C	C	C/T	C/T					58	74	0.146784716	0.112301957	0.120689655	0.148648649	0.027958993	0.642071586	0.192416549	0.284116197	0.546504007
Itr_chr01	2021336	G	G	G	G/A					83	91	0.135707666	0.101681451	0.072289157	0.10989011	0.037600953	0.474905019	0.323393241	0.299005409	0.524320955
Itr_chr01	2021353	C	C	C	C					79	88	0.140535098	0.103855006	0.075949367	0.079545455	0.003596087	0.963407319	0.016190059	0.299005409	0.524320955
Itr_chr01	2021368	C	C	C	C					78	83	0.144578313	0.106116775	0.08974359	0.096385542	0.006641952	0.902819436	0.0443991	0.299005409	0.524320955
Itr_chr01	2021854	G	G	G	G					58	51	0.159229209	0.122379986	0.086206897	0.039215686	-0.04699121	0.427314537	0.369252332	0.299005409	0.524320955
Itr_chr01	2026463	T	T	T	T					95	84	0.126315789	0.099749373	0.126315789	0.05952381	-0.06679198	0.194961008	0.710052239	0.299005409	0.524320955
Itr_chr01	2026737	T	T	T	T					135	159	0.110412299	0.08427673	0.103703704	0.088050314	-0.015653389	0.726654669	0.138671932	0.299005409	0.524320955
Itr_chr01	2026776	A	A	A	A/ATTATATAT				QTL	150	163	0.111451943	0.085112474	0.1	0.190184049	0.090184049	0.036592681	1.436605765	0.299005409	0.524320955
Itr_chr01	2026912	T	T	T/A	T/A					149	154	0.115793602	0.088773642	0.134228188	0.162337662	0.028109474	0.541091782	0.266729062	0.299005409	0.524320955
Itr_chr01	2027099	A	A	A	A/T					146	183	0.112433565	0.085972004	0.109589041	0.169398907	0.059809866	0.175364927	0.756057261	0.299005409	0.524320955
Itr_chr01	2027593	A	A	A	A					159	204	0.112375139	0.082408435	0.075471698	0.088235294	0.012763596	0.766646671	0.115404746	0.299005409	0.524320955
Itr_chr01	2027914	C	C	C	C					114	113	0.124049061	0.096025462	0.087719298	0.097345133	0.009625834	0.811837632	0.090530821	0.299005409	0.524320955
Itr_chr01	2028535	T	T	T	T					149	197	0.113651075	0.083364562	0.100671141	0.121827411	0.02115627	0.619476105	0.207975441	0.299005409	0.524320955
Itr_chr01	2028770	A	A	A	A					87	99	0.129919889	0.096830373	0.08045977	0.060606061	-0.01985371	0.700459908	0.154616717	0.299005409	0.524320955
Itr_chr01	2028963	G	G	G	G					162	211	0.111315897	0.082236265	0.055555556	0.042654028	-0.012901527	0.75484903	0.122139899	0.299005409	0.524320955
Itr_chr01	2030535	T	T	T/TTGA	T/TTGA					95	128	0.119161184	0.095394737	0.136842105	0.125	-0.011842105	0.802639472	0.095479486	0.299005409	0.524320955
Itr_chr01	2031011	G	G	G/A	G					114	132	0.122807018	0.092503987	0.166666667	0.113636364	-0.053030303	0.25534893	0.592865957	0.299005409	0.524320955
Itr_chr01	2031165	C	C	C	C/T				QTL	101	163	0.120634149	0.092996416	0.099009901	0.208588957	0.109579056	0.019796041	1.70342166	0.299005409	0.524320955
Itr_chr01	2031208	T	T	T	T/C			QTL	QTL	110	169	0.118181818	0.089456697	0.054545455	0.207100592	0.152555137	0.00139972	2.853958815	0.299005409	0.524320955
Itr_chr01	2031511	G	G	G	G					162	240	0.108333333	0.083641975	0.067901235	0.145833333	0.077932099	0.063787243	1.195266171	0.299005409	0.524320955
Itr_chr01	2031693	G	G	G/T	G/T					146	167	0.115454023	0.086375195	0.178082192	0.209580838	0.031498647	0.472905419	0.325225709	0.299005409	0.524320955
Itr_chr01	2031746	G	G	G	G/A					165	173	0.113364862	0.085689263	0.090909091	0.144508671	0.05359958	0.215356929	0.666841151	0.299005409	0.524320955
Itr_chr01	2031783	G	G	G/A	G/A					172	200	0.10872093	0.082674419	0.151162791	0.18	0.028837209	0.49130174	0.308651698	0.299005409	0.524320955
Itr_chr01	2031798	T	T	T	T/C					163	196	0.107455866	0.08188306	0.122699387	0.153061224	0.030361838	0.478704259	0.319932708	0.299005409	0.524320955
Itr_chr01	2031799	G	G	G	G/A					168	194	0.107817869	0.081431026	0.119047619	0.154639175	0.035591556	0.401919616	0.395860797	0.299005409	0.524320955
Itr_chr01	2031814	T	T	T	T/C					162	188	0.113475177	0.084646703	0.092592593	0.143617021	0.051024429	0.228154369	0.64177121	0.299005409	0.524320955
Itr_chr01	2031950	C	C	C	C/T					139	131	0.112911198	0.088802241	0.079136691	0.13740458	0.05826789	0.199360128	0.700361696	0.299005409	0.524320955
Itr_chr01	2032035	G	G	G	G					140	137	0.114129301	0.088842544	0.092857143	0.116788321	0.023931178	0.590481904	0.228793408	0.299005409	0.524320955
Itr_chr01	2032284	G	G	G	G/T					134	125	0.116716418	0.090149254	0.111940299	0.184	0.072059701	0.112177564	0.950093993	0.299005409	0.524320955
Itr_chr01	2032307	C	C	C	C/T				QTL	133	132	0.120300752	0.090966051	0.097744361	0.204545455	0.106801094	0.018396321	1.735269027	0.299005409	0.524320955
Itr_chr01	2032480	G	G	G	G/T					139	134	0.114087834	0.090894449	0.100719424	0.141791045	0.04107162	0.349930014	0.456018806	0.299005409	0.524320955
Itr_chr01	2032560	T	T	T	T/C				QTL	127	117	0.124369069	0.096036072	0.062992126	0.170940171	0.107948045	0.026794641	1.571952056	0.299005409	0.524320955
Itr_chr01	2032705	T	T	T/C	T/C					128	146	0.120398116	0.089148116	0.15625	0.191780822	0.035530822	0.424915017	0.37169792	0.299005409	0.524320955
Itr_chr01	2032748	GATTA	GATTA	GATTA	GATTA					131	135	0.117387617	0.087757987	0.030534351	0.081481481	0.05094713	0.25014997	0.601799545	0.299005409	0.524320955
Itr_chr01	2032785	A	A	A/T	A/T					127	128	0.118294783	0.087106299	0.125984252	0.1171875	-0.008796752	0.796640672	0.098737525	0.299005409	0.524320955
Itr_chr01	2032795	G	G	G	G					134	146	0.115824985	0.087609896	0.037313433	0.089041096	0.051727663	0.24295141	0.614480577	0.299005409	0.524320955
Itr_chr01	2033012	T	T	T/A	T/A					115	121	0.122242185	0.090477902	0.12173913	0.123966942	0.002227812	0.99160168	0.003662746	0.299005409	0.524320955
Itr_chr01	2033023	T	T	T/TTG	T/TTG					108	116	0.123563218	0.093231162	0.111111111	0.120689655	0.009578544	0.857228554	0.066903371	0.299005409	0.524320955
Itr_chr01	2033480	T	T	T	T					149	150	0.112930649	0.087337808	0.127516779	0.12	-0.007516779	0.823235353	0.084475988	0.299005409	0.524320955
Itr_chr01	2033521	T	T	T	T					139	141	0.115107914	0.087045257	0.057553957	0.127659574	0.070105618	0.123575285	0.908068379	0.299005409	0.524320955
Itr_chr01	2033591	T	T	T	T/A					101	108	0.128346168	0.094242758	0.099009901	0.138888889	0.039878988	0.438112378	0.358414477	0.299005409	0.524320955
Itr_chr01	2033610	C	C	C	C/T				QTL	85	103	0.133866362	0.100628212	0.035294118	0.155339806	0.120045688	0.021395721	1.669673077	0.299005409	0.524320955
Itr_chr01	2033624	T	T	T	T					82	100	0.135121951	0.10195122	0.073170732	0.03	-0.043170732	0.402119576	0.395644784	0.299005409	0.524320955
Itr_chr01	2033682	T	T	T/C	T/C					57	71	0.151470225	0.115641216	0.192982456	0.154929577	-0.038052879	0.50669866	0.295250244	0.299005409	0.524320955
Itr_chr01	2033755	A	A	A	A					86	100	0.133488372	0.101860465	0.034883721	0.05	0.015116279	0.764647071	0.116538971	0.299005409	0.524320955
Itr_chr01	2033786	T	T	T	T/C					81	83	0.136694928	0.10055035	0.074074074	0.120481928	0.046407854	0.399120176	0.398896318	0.299005409	0.524320955
Itr_chr01	2033818	C	C	C	C					98	102	0.12585034	0.096038415	0.051020408	0.088235294	0.037214886	0.442311538	0.354271732	0.299005409	0.524320955
Itr_chr01	2034052	C	C	C	C					86	97	0.131383361	0.099136898	0.058139535	0.051546392	-0.006593143	0.905418916	0.043150436	0.299005409	0.524320955
Itr_chr01	2034053	T	T	T	T					79	96	0.135548523	0.099815401	0.063291139	0.072916667	0.009625527	0.869826035	0.060567598	0.299005409	0.524320955
Itr_chr01	2035209	C	C	C	C					69	85	0.147485081	0.106905371	0.014492754	0.070588235	0.056095482	0.293741252	0.532035059	0.299005409	0.524320955
Itr_chr01	2035815	G	G	G/A	G/A					59	70	0.146246973	0.111622276	0.152542373	0.114285714	-0.038256659	0.50129974	0.299902521	0.299005409	0.524320955
Itr_chr01	2035863	A	A	A/T	A/T					58	67	0.149511065	0.114770973	0.120689655	0.179104478	0.058414822	0.312737453	0.504820106	0.299005409	0.524320955
Itr_chr01	2035880	G	G	G	G/A					59	67	0.147229952	0.115355426	0.101694915	0.194029851	0.092334935	0.111377724	0.953201659	0.299005409	0.524320955
Itr_chr01	2035934	A	A	A/AATAT	A/AATAT					75	74	0.146126126	0.108468468	0.106666667	0.175675676	0.069009009	0.173965207	0.759537602	0.299005409	0.524320955
Itr_chr01	2035982	G	G	G	G/A					73	100	0.13890411	0.104383562	0.095890411	0.15	0.054109589	0.305938812	0.514365424	0.299005409	0.524320955
Itr_chr01	2035995	T	T	T/G	T/G					74	99	0.138684139	0.104286104	0.121621622	0.181818182	0.06019656	0.25894821	0.586787086	0.299005409	0.524320955
Itr_chr01	2036741	G	G	G	G					139	168	0.111596437	0.085346009	0.028776978	0.023809524	-0.004967455	0.905818836	0.042958653	0.299005409	0.524320955	Itr_chr01CG01250=MODERATE	Itr_chr01CG01250=missense_variant	Itr_chr01CG01250=c.395C>T	Itr_chr01CG01250=p.Ala132Val
Itr_chr01	2037301	C	T	T	T					64	85	0.141360294	0.105882353	0.015625	0.058823529	0.043198529	0.427714457	0.36884607	0.299005409	0.524320955
Itr_chr01	2039103	C	C	C	C					189	186	0.108465608	0.081583888	0.058201058	0.096774194	0.038573135	0.360527894	0.443061128	0.299005409	0.524320955
Itr_chr01	2039545	T	T	T	T/TTTGCATAA					85	90	0.139869281	0.09869281	0.070588235	0.1	0.029411765	0.550289942	0.259408425	0.299005409	0.524320955
Itr_chr01	2039692	C	C	C	C/G					65	108	0.135897436	0.104558405	0.092307692	0.166666667	0.074358974	0.156968606	0.804187198	0.299005409	0.524320955	Itr_chr01CG01260=MODERATE	Itr_chr01CG01260=missense_variant	Itr_chr01CG01260=c.349C>G	Itr_chr01CG01260=p.Leu117Val
Itr_chr01	2039935	G	A	A	A					140	195	0.112087912	0.084432234	0.064285714	0.092307692	0.028021978	0.516296741	0.287100617	0.299005409	0.524320955
Itr_chr01	2039940	T	G	G	G					142	196	0.112029319	0.084004024	0.063380282	0.096938776	0.033558494	0.432313537	0.364201165	0.299005409	0.524320955
Itr_chr01	2040013	A	C	C	C					124	193	0.109476851	0.085283303	0.032258065	0.07253886	0.040280796	0.351929614	0.453544187	0.33661786	0.472862845
Itr_chr01	2040167	A	A	A	A					152	207	0.10853674	0.083682939	0.072368421	0.101449275	0.029080854	0.5124975	0.290308248	0.33661786	0.472862845
Itr_chr01	2040286	A	C	C	C					154	198	0.11038961	0.084415584	0.064935065	0.090909091	0.025974026	0.545490902	0.263212489	0.33661786	0.472862845
Itr_chr01	2040297	G	G	G	G					162	201	0.104754008	0.078772803	0.074074074	0.074626866	0.000552792	0.9940012	0.002613091	0.33661786	0.472862845
Itr_chr01	2040347	A	G	G	G					175	202	0.109731259	0.084978784	0.057142857	0.074257426	0.017114569	0.678664267	0.168345017	0.33661786	0.472862845
Itr_chr01	2040413	G	G	G	G					160	177	0.108792373	0.083403955	0.05625	0.084745763	0.028495763	0.49990002	0.301116846	0.33661786	0.472862845
Itr_chr01	2040502	T	T	T	T					165	178	0.112665986	0.083214164	0.054545455	0.061797753	0.007252298	0.857428514	0.066802078	0.33661786	0.472862845
Itr_chr01	2040614	T	T	T	T					171	193	0.104808654	0.082689452	0.070175439	0.10880829	0.038632852	0.356728654	0.447662005	0.33661786	0.472862845
Itr_chr01	2040701	T	T	T	T					166	180	0.108299866	0.083467202	0.060240964	0.072222222	0.011981258	0.779844031	0.107992248	0.33661786	0.472862845
Itr_chr01	2040906	A	A	A/ATAT	A/ATAT					130	138	0.11761427	0.090189521	0.169230769	0.166666667	-0.002564103	0.969006199	0.013673445	0.33661786	0.472862845
Itr_chr01	2040989	C	T	T	T					145	147	0.114989444	0.08787239	0.048275862	0.040816327	-0.007459536	0.881423715	0.054815269	0.33661786	0.472862845
Itr_chr01	2041245	A	G	G	G					110	152	0.117583732	0.089712919	0.045454545	0.085526316	0.04007177	0.384923015	0.414626121	0.33661786	0.472862845
Itr_chr01	2041499	AAT	AAT	A	A					94	143	0.128626692	0.096711799	0.074468085	0.132867133	0.058399048	0.217556489	0.662427959	0.33661786	0.472862845
Itr_chr01	2041601	G	C	G/C	G/C					150	204	0.110588235	0.084313725	0.14	0.171568627	0.031568627	0.458108378	0.339031765	0.33661786	0.472862845	Itr_chr01CG01260=HIGH	Itr_chr01CG01260=splice_acceptor_variant&intron_variant	Itr_chr01CG01260=c.514-1G>C
Itr_chr01	2041661	A	C	C	C					163	215	0.107062348	0.08432016	0.079754601	0.120930233	0.041175631	0.326534693	0.48607067	0.33661786	0.472862845	Itr_chr01CG01260=MODERATE	Itr_chr01CG01260=missense_variant	Itr_chr01CG01260=c.573A>C	Itr_chr01CG01260=p.Arg191Ser
Itr_chr01	2041871	A	C	C	C					164	240	0.105081301	0.081605691	0.073170732	0.075	0.001829268	0.968206359	0.014032069	0.33661786	0.472862845
Itr_chr01	2041895	C	A	A	A					164	240	0.108231707	0.081605691	0.079268293	0.083333333	0.004065041	0.919816037	0.036299023	0.33661786	0.472862845
Itr_chr01	2042201	G	G	G	G					86	106	0.1349276	0.100043879	0.081395349	0.066037736	-0.015357613	0.75764847	0.120532249	0.33661786	0.472862845
Itr_chr01	2042264	G	G	G/A	G					137	193	0.112590295	0.084792557	0.153284672	0.113989637	-0.039295034	0.355528894	0.449125098	0.33661786	0.472862845
Itr_chr01	2042339	G	G	G	G					158	242	0.108588765	0.080866199	0.113924051	0.136363636	0.022439586	0.599280144	0.222370112	0.33661786	0.472862845	Itr_chr01CG01270=MODERATE	Itr_chr01CG01270=missense_variant	Itr_chr01CG01270=c.328G>A	Itr_chr01CG01270=p.Asp110Asn
Itr_chr01	2042414	G	G	G	G					144	197	0.110617597	0.086259165	0.111111111	0.14213198	0.031020869	0.477904419	0.320658954	0.33661786	0.472862845	Itr_chr01CG01270=MODERATE	Itr_chr01CG01270=missense_variant	Itr_chr01CG01270=c.403G>A	Itr_chr01CG01270=p.Glu135Lys
Itr_chr01	2042444	T	T	T	T/A					140	169	0.114497041	0.087109045	0.107142857	0.142011834	0.034868977	0.426914617	0.369658975	0.33661786	0.472862845	Itr_chr01CG01270=HIGH	Itr_chr01CG01270=stop_lost&splice_region_variant	Itr_chr01CG01270=c.433T>A	Itr_chr01CG01270=p.Ter145Argext*?
Itr_chr01	2042474	T	T	T/A	T/A					133	152	0.118421053	0.090225564	0.120300752	0.131578947	0.011278195	0.816636673	0.087971121	0.33661786	0.472862845
Itr_chr01	2042603	G	G	G/A	G					134	178	0.115545866	0.086365923	0.119402985	0.117977528	-0.001425457	0.984003199	0.00700349	0.33661786	0.472862845
Itr_chr01	2042763	G	G	G	G					122	163	0.11696671	0.090264508	0.032786885	0.098159509	0.065372624	0.146570686	0.83395288	0.33661786	0.472862845
Itr_chr01	2042794	A	A	A/G	A/G					123	164	0.117886179	0.087398374	0.12195122	0.140243902	0.018292683	0.669266147	0.174401142	0.33661786	0.472862845
Itr_chr01	2042868	T	T	T	T/G					89	118	0.127309084	0.098171777	0.101123596	0.127118644	0.025995049	0.590481904	0.228793408	0.33661786	0.472862845
Itr_chr01	2043043	G	G	G/A	G/A					94	99	0.129271438	0.097893832	0.127659574	0.131313131	0.003653557	0.970005999	0.01322558	0.33661786	0.472862845
Itr_chr01	2043187	G	G	G	G/C					111	142	0.118893541	0.089772871	0.072072072	0.133802817	0.061730745	0.173165367	0.761538963	0.33661786	0.472862845
Itr_chr01	2043202	G	G	G	G/A					119	127	0.120823132	0.091841461	0.075630252	0.133858268	0.058228016	0.215156969	0.667244583	0.33661786	0.472862845
Itr_chr01	2043691	C	C	C/G	C/G					59	89	0.145876976	0.107598553	0.101694915	0.101123596	-0.00057132	0.973205359	0.011795508	0.33661786	0.472862845
Itr_chr01	2043735	G	G	G	G					59	99	0.144324602	0.105632597	0.033898305	0.090909091	0.057010786	0.301739652	0.520367615	0.33661786	0.472862845
Itr_chr01	2044007	C	C	C	C					154	163	0.11369612	0.084096885	0.051948052	0.067484663	0.015536611	0.726654669	0.138671932	0.33661786	0.472862845
Itr_chr01	2044064	C	G	G	G					172	188	0.107743691	0.082013855	0.058139535	0.085106383	0.026966848	0.524695061	0.280093024	0.33661786	0.472862845
Itr_chr01	2044131	T	T	T/A	T/A					139	170	0.11434617	0.086373254	0.122302158	0.135294118	0.012991959	0.75964807	0.119387561	0.33661786	0.472862845
Itr_chr01	2044132	A	A	A	A					139	172	0.109377614	0.084072277	0.115107914	0.127906977	0.012799063	0.775644871	0.110337075	0.33661786	0.472862845
Itr_chr01	2044226	A	A	A	A					108	134	0.119679381	0.092316197	0.037037037	0.104477612	0.067440575	0.154769046	0.810315894	0.33661786	0.472862845
Itr_chr01	2044236	C	C	C	C					103	130	0.126587005	0.091934279	0.038834951	0.107692308	0.068857356	0.143571286	0.84293241	0.33661786	0.472862845
Itr_chr01	2044605	G	G	G/A	G					132	136	0.122326203	0.092468806	0.159090909	0.125	-0.034090909	0.475104979	0.323210418	0.33661786	0.472862845
Itr_chr01	2044618	G	G	G	G					134	130	0.117451206	0.088863375	0.082089552	0.061538462	-0.020551091	0.638072386	0.19513005	0.33661786	0.472862845
Itr_chr01	2044619	G	G	G/A	G					138	128	0.119791667	0.089673913	0.15942029	0.1328125	-0.02660779	0.550089982	0.259566264	0.33661786	0.472862845
Itr_chr01	2044630	G	G	G/T	G/T					133	136	0.116983636	0.090225564	0.165413534	0.161764706	-0.003648828	0.934813037	0.029275239	0.33661786	0.472862845
Itr_chr01	2044700	G	G	G	G					132	151	0.118402569	0.09000602	0.083333333	0.072847682	-0.010485651	0.807638472	0.092783001	0.33661786	0.472862845
Itr_chr01	2044744	C	C	C	C					127	159	0.119447333	0.088000792	0.05511811	0.094339623	0.039221512	0.379724055	0.42053189	0.33661786	0.472862845
Itr_chr01	2045162	C	C	C	C/CCTTAG					77	83	0.138006572	0.105773744	0.077922078	0.168674699	0.090752621	0.097380524	1.011527893	0.33661786	0.472862845
Itr_chr01	2046254	AATATTGTTGTTTGGTATACTTT	AATATTGTTGTTTGGTATACTTT	AATATTGTTGTTTGGTATACTTT	AATATTGTTGTTTGGTATACTTT/A					63	62	0.145929339	0.113415259	0.079365079	0.14516129	0.065796211	0.223155369	0.65139266	0.33661786	0.472862845
Itr_chr01	2046300	A	A	A/T	A/T					62	77	0.151026393	0.110599078	0.129032258	0.155844156	0.026811898	0.625674865	0.203651291	0.33661786	0.472862845
Itr_chr01	2046301	T	T	T/A	T/A					61	74	0.148427116	0.109880372	0.131147541	0.148648649	0.017501108	0.74825035	0.125953071	0.33661786	0.472862845
Itr_chr01	2046313	T	T	T	T/C					60	68	0.147058824	0.111764706	0.083333333	0.132352941	0.049019608	0.401119776	0.396725926	0.33661786	0.472862845
Itr_chr01	2046980	A	A	A	A					106	156	0.121552975	0.092525399	0.028301887	0.102564103	0.074262216	0.119576085	0.922355671	0.33661786	0.472862845
Itr_chr01	2047414	T	T	T	T					100	97	0.134639175	0.09814433	0.1	0.082474227	-0.017525773	0.74025195	0.13062044	0.33661786	0.472862845
Itr_chr01	2047479	T	T	T/TTTATTTTTA	T					73	73	0.136986301	0.109589041	0.123287671	0.068493151	-0.054794521	0.365926815	0.436605765	0.33661786	0.472862845
Itr_chr01	2047707	GTGA	G	G	G					77	130	0.127972028	0.097102897	0.051948052	0.092307692	0.04035964	0.419716057	0.377044416	0.33661786	0.472862845
Itr_chr01	2047752	C	G	G	G					113	158	0.119020948	0.089895822	0.053097345	0.094936709	0.041839364	0.349530094	0.456515426	0.33661786	0.472862845
Itr_chr01	2047775	A	A	A	A					120	161	0.116977226	0.087732919	0.041666667	0.049689441	0.008022774	0.854629074	0.068222337	0.33661786	0.472862845
Itr_chr01	2047913	G	A	A	G/A					117	161	0.11875564	0.089398524	0.085470085	0.130434783	0.044964697	0.325334933	0.487669302	0.33661786	0.472862845
Itr_chr01	2047935	C	G	G	C/G					108	146	0.12049721	0.092719432	0.074074074	0.130136986	0.056062912	0.236752649	0.625705152	0.33661786	0.472862845
Itr_chr01	2048088	C	C	C/T	C/T					127	146	0.118865279	0.090443318	0.141732283	0.130136986	-0.011595297	0.796240752	0.098955599	0.33661786	0.472862845
Itr_chr01	2048278	C	C	C/T	C					103	115	0.122583369	0.093457155	0.116504854	0.095652174	-0.02085268	0.665866827	0.176612621	0.33661786	0.472862845
Itr_chr01	2048314	GA	GA	GA/G	GA					59	54	0.152542373	0.115819209	0.152542373	0.092592593	-0.05994978	0.350729854	0.455027266	0.33661786	0.472862845
Itr_chr01	2048318	C	A	C/A	C/A					96	99	0.130050505	0.097853535	0.114583333	0.161616162	0.047032828	0.358928214	0.444992402	0.33661786	0.472862845
Itr_chr01	2048615	G	G	G/A	G/A					126	141	0.118709895	0.091523134	0.166666667	0.141843972	-0.024822695	0.581683663	0.235313133	0.33661786	0.472862845
Itr_chr01	2048744	C	C	C	C					117	152	0.11977058	0.090811966	0.068376068	0.111842105	0.043466037	0.346130774	0.460759787	0.33661786	0.472862845
Itr_chr01	2048769	A	G	G	A/G					106	134	0.12109265	0.092790763	0.056603774	0.126865672	0.070261898	0.140971806	0.850867738	0.33661786	0.472862845
Itr_chr01	2048786	C	C	C	C					103	124	0.12143752	0.093329158	0.067961165	0.048387097	-0.019574068	0.680663867	0.167067303	0.33661786	0.472862845
Itr_chr01	2048811	A	C	C	A/C					95	103	0.131221257	0.097087379	0.073684211	0.126213592	0.052529382	0.306938612	0.512948475	0.33661786	0.472862845
Itr_chr01	2049066	G	C	G/C	C					68	77	0.142857143	0.110007639	0.102941176	0.090909091	-0.012032086	0.827634473	0.082161428	0.33661786	0.472862845
Itr_chr01	2049244	A	A	A	A					119	140	0.117647059	0.090336134	0.033613445	0.042857143	0.009243697	0.834433113	0.07860847	0.33661786	0.472862845
Itr_chr01	2049251	A	A	A	A					128	147	0.117453231	0.090189201	0.03125	0.047619048	0.016369048	0.718056389	0.143841449	0.33661786	0.472862845
Itr_chr01	2049599	T	T	T	T					94	147	0.12469243	0.095599942	0.085106383	0.081632653	-0.00347373	0.942411518	0.025759415	0.33661786	0.472862845
Itr_chr01	2049817	T	T	T	T/A					57	62	0.15704584	0.120543294	0.087719298	0.129032258	0.04131296	0.49530094	0.305130848	0.33661786	0.472862845
Itr_chr01	2050195	G	A	A	G/A					70	97	0.138733432	0.103092784	0.1	0.154639175	0.054639175	0.294941012	0.530264834	0.33661786	0.472862845
Itr_chr01	2050252	C	T	T	T					101	128	0.12654703	0.095374381	0.04950495	0.1171875	0.06768255	0.160567886	0.794341309	0.33661786	0.472862845
Itr_chr01	2050368	GC	G	G	G					94	135	0.125768322	0.094799054	0.010638298	0.02962963	0.018991332	0.697260548	0.156604907	0.33661786	0.472862845
Itr_chr01	2050529	C	C	C	C					106	110	0.124871355	0.096054889	0.018867925	0.1	0.081132075	0.089182164	1.049721996	0.33661786	0.472862845
Itr_chr01	2052517	T	T	T	T					78	103	0.136295743	0.10094598	0.025641026	0.048543689	0.022902664	0.651469706	0.186105775	0.33661786	0.472862845
Itr_chr01	2052521	G	G	G	G					84	110	0.13030303	0.097402597	0.071428571	0.072727273	0.001298701	0.9920016	0.003487628	0.33661786	0.472862845
Itr_chr01	2052551	G	G	G	G					96	132	0.12405303	0.095643939	0.010416667	0.045454545	0.035037879	0.476304739	0.322115097	0.33661786	0.472862845
Itr_chr01	2053055	C	C	C	C/CTACTCAT					81	54	0.148148148	0.111111111	0.111111111	0.148148148	0.037037037	0.560287942	0.251588724	0.33661786	0.472862845
Itr_chr01	2053084	A	A	A	A					99	86	0.134014564	0.10194973	0.101010101	0.104651163	0.003641062	0.942611478	0.025667276	0.33661786	0.472862845
Itr_chr01	2053198	C	C	C	C					66	73	0.143420506	0.108966376	0.090909091	0.054794521	-0.03611457	0.533893221	0.272545593	0.33661786	0.472862845
Itr_chr01	2054071	T	T	T/C	T/C					66	99	0.141414141	0.106060606	0.136363636	0.171717172	0.035353535	0.5094981	0.292857431	0.33661786	0.472862845
Itr_chr01	2054203	G	G	G/C	G/C					90	118	0.129001883	0.096421846	0.133333333	0.152542373	0.01920904	0.679264147	0.167961308	0.33661786	0.472862845
Itr_chr01	2054227	T	T	T/C	T/C					81	115	0.128180354	0.098443371	0.160493827	0.191304348	0.030810521	0.544891022	0.263690348	0.33661786	0.472862845
Itr_chr01	2054626	A	A	A	A/G					72	81	0.143518519	0.108024691	0.041666667	0.111111111	0.069444444	0.202559488	0.693447409	0.33661786	0.472862845
Itr_chr01	2054772	C	C	C	C					94	113	0.127377142	0.095838825	0.031914894	0.07079646	0.038881567	0.428914217	0.367629558	0.33661786	0.472862845
Itr_chr01	2054789	T	T	T	T					91	108	0.126170126	0.096560847	0.032967033	0.074074074	0.041107041	0.396720656	0.401515187	0.33661786	0.472862845
Itr_chr01	2055387	G	G	G	G/T					78	75	0.135384615	0.102051282	0.064102564	0.106666667	0.042564103	0.436112777	0.360401189	0.33661786	0.472862845
Itr_chr01	2055535	C	C	C	C/A					68	70	0.149159664	0.11302521	0.058823529	0.142857143	0.084033613	0.155368926	0.808635836	0.33661786	0.472862845
Itr_chr01	2056003	A	A	A	A					105	126	0.122222222	0.093650794	0.047619048	0.119047619	0.071428571	0.136572685	0.864636151	0.33661786	0.472862845
Itr_chr01	2056011	C	C	C	C					113	135	0.123238283	0.092625369	0.053097345	0.044444444	-0.008652901	0.857028594	0.067004688	0.33661786	0.472862845
Itr_chr01	2056066	T	T	T	T					103	158	0.122772521	0.088238909	0.058252427	0.044303797	-0.01394863	0.770045991	0.113483336	0.33661786	0.472862845
Itr_chr01	2056133	T	T	T	T					121	164	0.117214271	0.088087079	0.115702479	0.12195122	0.00624874	0.890821836	0.050209146	0.33661786	0.472862845
Itr_chr01	2056240	C	C	C	C					151	166	0.115096146	0.084975664	0.052980132	0.078313253	0.025333121	0.565286943	0.247731046	0.33661786	0.472862845
Itr_chr01	2056329	C	C	C	C					162	173	0.112288589	0.084350246	0.049382716	0.098265896	0.04888318	0.269746051	0.569044905	0.33661786	0.472862845
Itr_chr01	2056624	C	C	C	C/G					167	173	0.109445848	0.0840054	0.125748503	0.138728324	0.012979821	0.778044391	0.108995624	0.33661786	0.472862845
Itr_chr01	2057263	G	G	G	G					125	173	0.115606936	0.088046243	0.048	0.063583815	0.015583815	0.725454909	0.139389576	0.33661786	0.472862845
Itr_chr01	2057412	C	C	C/CTCAAAAG	C/CTCAAAAG					98	167	0.123121105	0.093180985	0.153061224	0.173652695	0.02059147	0.660267946	0.180279786	0.33661786	0.472862845
Itr_chr01	2057450	G	G	G	G					122	192	0.114071038	0.085809426	0.073770492	0.104166667	0.030396175	0.50069986	0.30042253	0.33661786	0.472862845
Itr_chr01	2057519	C	C	C	C/A				QTL	154	186	0.108574221	0.081552856	0.084415584	0.166666667	0.082251082	0.049390122	1.306359901	0.33661786	0.472862845
Itr_chr01	2057624	C	C	C	C					175	223	0.108648302	0.081665599	0.051428571	0.103139013	0.051710442	0.207358528	0.683278098	0.33661786	0.472862845
Itr_chr01	2057669	C	C	C	C					155	203	0.109327825	0.082822183	0.083870968	0.113300493	0.029429525	0.49330134	0.306887705	0.33661786	0.472862845
Itr_chr01	2057691	A	A	A	A					142	193	0.115339707	0.084251624	0.091549296	0.103626943	0.012077647	0.784843031	0.105217193	0.33661786	0.472862845	Itr_chr01CG01290=MODERATE	Itr_chr01CG01290=missense_variant	Itr_chr01CG01290=c.223A>G	Itr_chr01CG01290=p.Ile75Val
Itr_chr01	2059358	T	T	T	T					133	180	0.115079365	0.087301587	0.090225564	0.111111111	0.020885547	0.639272146	0.194314218	0.33661786	0.472862845
Itr_chr01	2059744	G	G	G	G					94	159	0.12424729	0.093804362	0.063829787	0.06918239	0.005352603	0.908218356	0.041809725	0.33661786	0.472862845
Itr_chr01	2059769	A	A	A	A					64	97	0.139014175	0.104703608	0.03125	0.072164948	0.040914948	0.455708858	0.341312529	0.33661786	0.472862845
Itr_chr01	2060032	C	C	C	C					157	175	0.108935396	0.085423112	0.057324841	0.057142857	-0.000181984	1	0	0.388101683	0.411054474
Itr_chr01	2061940	T	T	T	T					130	189	0.113919414	0.086039886	0.092307692	0.084656085	-0.007651608	0.875024995	0.057979541	0.388101683	0.411054474
Itr_chr01	2062056	G	G	G	G					118	180	0.116384181	0.089077213	0.101694915	0.083333333	-0.018361582	0.684463107	0.164649955	0.388101683	0.411054474
Itr_chr01	2070476	G	C	G/C	G/C					59	64	0.153601695	0.115730932	0.169491525	0.109375	-0.060116525	0.271345731	0.566477007	0.388101683	0.411054474
Itr_chr01	2070507	T	C	C	C					67	99	0.141414141	0.106286748	0.089552239	0.101010101	0.011457862	0.826234753	0.082896542	0.388101683	0.411054474
Itr_chr01	2070952	A	A	A	A/G					54	73	0.153729072	0.113647894	0.074074074	0.136986301	0.062912227	0.291341732	0.535597303	0.388101683	0.411054474
Itr_chr01	2071364	T	T	T	T					107	141	0.121561609	0.092861404	0.028037383	0.092198582	0.064161198	0.175964807	0.754574182	0.388101683	0.411054474	Itr_chr01CG01310=MODERATE	Itr_chr01CG01310=missense_variant	Itr_chr01CG01310=c.857A>G	Itr_chr01CG01310=p.His286Arg
Itr_chr01	2071377	C	C	C	C					109	146	0.117192409	0.091114742	0.055045872	0.034246575	-0.020799296	0.653069386	0.185040674	0.388101683	0.411054474	Itr_chr01CG01310=MODERATE	Itr_chr01CG01310=missense_variant	Itr_chr01CG01310=c.844G>C	Itr_chr01CG01310=p.Val282Leu
Itr_chr01	2071432	C	C	C	C/CATG					95	133	0.123308271	0.093233083	0.073684211	0.127819549	0.054135338	0.269146171	0.570011795	0.388101683	0.411054474	Itr_chr01CG01310=MODERATE	Itr_chr01CG01310=disruptive_inframe_insertion	Itr_chr01CG01310=c.786_788dupCAT	Itr_chr01CG01310=p.Asn262_Met263insIle
Itr_chr01	2071486	C	C	C/T	C					100	132	0.123939394	0.094545455	0.15	0.075757576	-0.074242424	0.125774845	0.900406209	0.388101683	0.411054474
Itr_chr01	2071490	C	C	C	C					103	126	0.127138234	0.09623979	0.029126214	0.071428571	0.042302358	0.392921416	0.4056943	0.388101683	0.411054474	Itr_chr01CG01310=MODERATE	Itr_chr01CG01310=missense_variant	Itr_chr01CG01310=c.731G>C	Itr_chr01CG01310=p.Ser244Thr
Itr_chr01	2071642	A	A	A/T	A/T					69	72	0.14794686	0.109903382	0.217391304	0.222222222	0.004830918	0.916216757	0.03800177	0.388101683	0.411054474	Itr_chr01CG01310=MODERATE	Itr_chr01CG01310=missense_variant	Itr_chr01CG01310=c.579T>A	Itr_chr01CG01310=p.Asn193Lys
Itr_chr01	2071649	G	G	G/T	G/T					70	74	0.143629344	0.105791506	0.185714286	0.202702703	0.016988417	0.784843031	0.105217193	0.388101683	0.411054474	Itr_chr01CG01310=MODERATE	Itr_chr01CG01310=missense_variant	Itr_chr01CG01310=c.572C>A	Itr_chr01CG01310=p.Ser191Tyr
Itr_chr01	2071773	C	C	C/T	C/T					74	125	0.135675676	0.103135135	0.108108108	0.168	0.059891892	0.24615077	0.608798802	0.388101683	0.411054474	Itr_chr01CG01310=MODERATE	Itr_chr01CG01310=missense_variant	Itr_chr01CG01310=c.448G>A	Itr_chr01CG01310=p.Val150Ile
Itr_chr01	2071798	C	C	C/CTCA	C/CTCA					67	102	0.13944981	0.102721686	0.208955224	0.18627451	-0.022680714	0.668266347	0.175050409	0.388101683	0.411054474	Itr_chr01CG01310=MODERATE	Itr_chr01CG01310=disruptive_inframe_insertion	Itr_chr01CG01310=c.420_422dupTGA	Itr_chr01CG01310=p.Asp140dup
Itr_chr01	2074529	C	C	C	C/T					76	102	0.137254902	0.102683179	0.092105263	0.107843137	0.015737874	0.775444911	0.11044905	0.388101683	0.411054474
Itr_chr01	2074532	T	T	T/C	T					79	100	0.142025316	0.101898734	0.126582278	0.1	-0.026582278	0.610877824	0.21404564	0.388101683	0.411054474
Itr_chr01	2074573	A	A	A	A					96	104	0.129807692	0.098557692	0.0625	0.067307692	0.004807692	0.934413117	0.029461074	0.388101683	0.411054474
Itr_chr01	2074700	A	A	A	A					105	153	0.124743231	0.090569561	0.076190476	0.078431373	0.002240896	0.961807638	0.016911778	0.388101683	0.411054474
Itr_chr01	2074764	A	A	A/T	A/T					96	149	0.123392058	0.092841163	0.114583333	0.127516779	0.012933445	0.786042791	0.104553811	0.388101683	0.411054474
Itr_chr01	2074835	T	T	T/A	T					68	115	0.136317136	0.103580563	0.132352941	0.069565217	-0.062787724	0.232153569	0.634224635	0.388101683	0.411054474
Itr_chr01	2077170	T	T	T/A	T					110	124	0.123900293	0.092668622	0.109090909	0.088709677	-0.020381232	0.665866827	0.176612621	0.388101683	0.411054474
Itr_chr01	2077207	A	A	A	A					130	155	0.113895782	0.08560794	0.1	0.103225806	0.003225806	0.949410118	0.022546144	0.388101683	0.411054474
Itr_chr01	2077263	A	A	A	A					131	167	0.113452484	0.085935	0.083969466	0.101796407	0.017826942	0.690261948	0.160986068	0.388101683	0.411054474
Itr_chr01	2078105	A	A	A	A/G					55	67	0.151967436	0.11614654	0.054545455	0.119402985	0.064857531	0.271545691	0.566157085	0.388101683	0.411054474
Itr_chr01	2079476	C	C	C/T	C				QTL	58	81	0.147722435	0.111111111	0.172413793	0.037037037	-0.135376756	0.019796041	1.70342166	0.388101683	0.411054474
Itr_chr01	2079905	G	G	G/A	G/A					55	78	0.148484848	0.112354312	0.181818182	0.115384615	-0.066433566	0.24735053	0.606687155	0.388101683	0.411054474
Itr_chr01	2080301	G	G	G/A	G					123	153	0.114618205	0.087517934	0.12195122	0.111111111	-0.010840108	0.813237353	0.089782682	0.383020541	0.416777935
Itr_chr01	2080334	C	C	C	C					118	163	0.115732557	0.088801081	0.042372881	0.036809816	-0.005563065	0.899820036	0.045844341	0.383020541	0.416777935
Itr_chr01	2080446	C	C	C	C					130	162	0.112250712	0.086609687	0.092307692	0.117283951	0.024976258	0.582883423	0.234418295	0.383020541	0.416777935
Itr_chr01	2080521	C	C	C/T	C/T					128	147	0.117400085	0.090933248	0.171875	0.129251701	-0.042623299	0.340531894	0.467842207	0.383020541	0.416777935
Itr_chr01	2080579	ACGTTAG	ACGTTAG	ACGTTAG/A	ACGTTAG/A					96	106	0.129127358	0.098663522	0.177083333	0.150943396	-0.026139937	0.588482304	0.230266592	0.383020541	0.416777935
Itr_chr01	2080775	C	C	C/G	C/G					108	112	0.124007937	0.094907407	0.148148148	0.125	-0.023148148	0.634273145	0.197723676	0.383020541	0.416777935
Itr_chr01	2080783	G	G	G/A	G					111	125	0.123963964	0.094126126	0.135135135	0.056	-0.079135135	0.096180764	1.016911778	0.383020541	0.416777935
Itr_chr01	2081105	C	T	T	T					130	162	0.114339981	0.088129155	0.069230769	0.098765432	0.029534663	0.50209958	0.299210142	0.383020541	0.416777935
Itr_chr01	2081143	G	C	C	C					116	154	0.118450515	0.089005822	0.068965517	0.090909091	0.021943574	0.646270746	0.189585502	0.383020541	0.416777935
Itr_chr01	2081307	A	A	A	A					141	162	0.111767796	0.087076438	0.092198582	0.080246914	-0.011951668	0.800839832	0.096454334	0.383020541	0.416777935
Itr_chr01	2081315	A	A	A	A					141	169	0.112468001	0.08523228	0.09929078	0.082840237	-0.016450543	0.708058388	0.149930928	0.383020541	0.416777935
Itr_chr01	2081333	A	A	A	A					142	182	0.114765516	0.086519115	0.112676056	0.082417582	-0.030258474	0.49390122	0.306359901	0.383020541	0.416777935
Itr_chr01	2081334	G	G	G/T	G					137	174	0.11460693	0.086836144	0.131386861	0.097701149	-0.033685712	0.451709658	0.345140624	0.383020541	0.416777935
Itr_chr01	2081443	T	T	T	T					139	172	0.116195416	0.085745357	0.100719424	0.069767442	-0.030951983	0.49490102	0.305481651	0.383020541	0.416777935
Itr_chr01	2081601	G	G	G	G					150	183	0.110163934	0.08568306	0.08	0.071038251	-0.008961749	0.837832434	0.076842832	0.383020541	0.416777935
Itr_chr01	2081783	G	G	G	G					108	140	0.122222222	0.091534392	0.092592593	0.085714286	-0.006878307	0.890621876	0.050306642	0.383020541	0.416777935
Itr_chr01	2081916	A	C	A/C	C					99	166	0.118352197	0.089996349	0.141414141	0.096385542	-0.045028599	0.327334533	0.485008175	0.383020541	0.416777935
Itr_chr01	2081970	G	G	G	G					120	163	0.115644172	0.089366053	0.091666667	0.036809816	-0.054856851	0.230353929	0.637604375	0.383020541	0.416777935
Itr_chr01	2081985	C	C	C	C					114	169	0.116111284	0.089172636	0.078947368	0.112426036	0.033478667	0.457308538	0.33979069	0.383020541	0.416777935
Itr_chr01	2082092	T	C	C	C					122	176	0.115312966	0.087555887	0.040983607	0.073863636	0.03288003	0.463107379	0.334318299	0.383020541	0.416777935
Itr_chr01	2082111	C	C	C	C					127	183	0.115399509	0.088722516	0.039370079	0.06010929	0.020739211	0.648270346	0.188243844	0.383020541	0.416777935
Itr_chr01	2082270	T	T	T	T					95	136	0.126006192	0.094891641	0.021052632	0.029411765	0.008359133	0.860827834	0.065083699	0.383020541	0.416777935
Itr_chr01	2082591	A	A	A/G	A					112	150	0.12202381	0.091547619	0.133928571	0.066666667	-0.067261905	0.147370526	0.831589367	0.383020541	0.416777935
Itr_chr01	2082649	A	A	A	A					134	165	0.114292175	0.088557214	0.067164179	0.060606061	-0.006558118	0.876624675	0.057186309	0.383020541	0.416777935
Itr_chr01	2082782	A	C	C	C					164	191	0.112278125	0.084440046	0.097560976	0.083769634	-0.013791342	0.75224955	0.123638063	0.383020541	0.416777935
Itr_chr01	2082795	C	C	C	C					163	197	0.112297966	0.083149077	0.085889571	0.091370558	0.005480988	0.906818636	0.042479563	0.383020541	0.416777935
Itr_chr01	2082992	T	T	T	T					104	121	0.124841068	0.095120788	0.057692308	0.099173554	0.041481246	0.383323335	0.416434742	0.383020541	0.416777935
Itr_chr01	2083013	G	G	G	G					111	119	0.125444773	0.091831327	0.063063063	0.067226891	0.004163828	0.945810838	0.024195714	0.383020541	0.416777935
Itr_chr01	2083056	C	C	C	C					112	118	0.124848668	0.092766344	0.080357143	0.050847458	-0.029509685	0.558888222	0.252675042	0.383020541	0.416777935
Itr_chr01	2083067	T	T	T	T					113	131	0.117476187	0.091940823	0.097345133	0.06870229	-0.028642843	0.543891222	0.264487951	0.383020541	0.416777935
Itr_chr01	2083178	A	G	G	G					134	163	0.118212618	0.088041388	0.119402985	0.085889571	-0.033513415	0.451509698	0.345332917	0.383020541	0.416777935
Itr_chr01	2083413	G	G	G	G					107	123	0.124002735	0.095053567	0.093457944	0.048780488	-0.044677456	0.351729654	0.453791015	0.383020541	0.416777935
Itr_chr01	2083422	C	C	C	C					108	129	0.116494401	0.092377261	0.092592593	0.054263566	-0.038329027	0.420715857	0.376011119	0.383020541	0.416777935
Itr_chr01	2083427	G	G	G/A	G					115	132	0.117786561	0.091765481	0.139130435	0.106060606	-0.033069829	0.470905819	0.327065943	0.383020541	0.416777935
Itr_chr01	2083560	G	G	G	G					166	216	0.108489514	0.081604195	0.090361446	0.069444444	-0.020917001	0.608878224	0.215469558	0.383020541	0.416777935
Itr_chr01	2083584	G	G	G	G					162	225	0.103703704	0.080493827	0.098765432	0.075555556	-0.023209877	0.590481904	0.228793408	0.383020541	0.416777935
Itr_chr01	2083660	G	G	G	G					168	237	0.107368897	0.081449668	0.095238095	0.042194093	-0.053044002	0.198560288	0.702107606	0.383020541	0.416777935
Itr_chr01	2083680	G	A	A	A					156	228	0.106612686	0.080634278	0.057692308	0.096491228	0.03879892	0.370325935	0.431415872	0.383020541	0.416777935
Itr_chr01	2083743	G	G	G	G					156	206	0.105426936	0.081217326	0.044871795	0.033980583	-0.010891212	0.793241352	0.100594654	0.383020541	0.416777935
Itr_chr01	2083819	T	T	T	T					150	198	0.111313131	0.086060606	0.08	0.111111111	0.031111111	0.461707658	0.335632922	0.383020541	0.416777935
Itr_chr01	2083859	A	G	G	G					149	197	0.111947671	0.086805437	0.073825503	0.096446701	0.022621197	0.622075585	0.206156843	0.383020541	0.416777935
Itr_chr01	2084163	T	T	T	T					152	211	0.111405587	0.084809179	0.072368421	0.056872038	-0.015496383	0.730853829	0.136169473	0.383020541	0.416777935
Itr_chr01	2084335	C	C	C	C/A					132	145	0.116353187	0.087617555	0.090909091	0.137931034	0.047021944	0.304939012	0.515787011	0.383020541	0.416777935
Itr_chr01	2084345	G	G	G/GGATTT	G/GGATTT					89	99	0.129043241	0.10123709	0.101123596	0.131313131	0.030189536	0.549490102	0.260040126	0.383020541	0.416777935
Itr_chr01	2084410	C	C	C/T	C/T					92	118	0.124723655	0.094509948	0.184782609	0.13559322	-0.049189388	0.313137373	0.504265097	0.383020541	0.416777935
Itr_chr01	2084464	A	A	A/C	A/C					89	117	0.125996351	0.096994142	0.146067416	0.128205128	-0.017862288	0.737252549	0.132383717	0.383020541	0.416777935
Itr_chr01	2084474	C	C	C/T	C/T					86	113	0.127701173	0.097550936	0.151162791	0.168141593	0.016978802	0.717056589	0.144446569	0.383020541	0.416777935
Itr_chr01	2084478	T	C	T/C	T/C					85	113	0.12920354	0.099739719	0.141176471	0.159292035	0.018115565	0.707258548	0.150421795	0.383020541	0.416777935
Itr_chr01	2084504	A	G	A/G	A/G					81	112	0.131613757	0.100088183	0.185185185	0.178571429	-0.006613757	0.891221756	0.05001422	0.383020541	0.416777935
Itr_chr01	2085707	C	C	C/T	C/T					71	82	0.142562693	0.104087942	0.197183099	0.12195122	-0.075231879	0.162967407	0.787899246	0.383020541	0.416777935
Itr_chr01	2085909	T	T	T/G	T/G					93	116	0.125139043	0.094920282	0.139784946	0.137931034	-0.001853912	0.979004199	0.009215445	0.383020541	0.416777935
Itr_chr01	2085910	T	T	T/G	T/G					99	118	0.122838555	0.09518918	0.141414141	0.144067797	0.002653655	0.955008998	0.019992536	0.383020541	0.416777935
Itr_chr01	2086004	A	A	A	A/G					131	155	0.117508003	0.086973652	0.091603053	0.135483871	0.043880818	0.327934413	0.484213006	0.383020541	0.416777935
Itr_chr01	2086109	C	C	C	C					162	184	0.111580784	0.085413312	0.080246914	0.054347826	-0.025899087	0.552689462	0.257518816	0.383020541	0.416777935
Itr_chr01	2086398	G	G	G	G					136	165	0.116755793	0.087923351	0.088235294	0.084848485	-0.003386809	0.937812438	0.027884012	0.383020541	0.416777935
Itr_chr01	2086443	T	C	C	C					129	161	0.113390149	0.088304685	0.07751938	0.055900621	-0.021618759	0.635472905	0.196902962	0.383020541	0.416777935
Itr_chr01	2086889	C	C	C	C/G					124	141	0.118622741	0.088423702	0.088709677	0.163120567	0.07441089	0.101979604	0.991486678	0.383020541	0.416777935
Itr_chr01	2086931	G	G	G/A	G/A					140	157	0.114103731	0.087852593	0.142857143	0.127388535	-0.015468608	0.729854029	0.13676399	0.383020541	0.416777935
Itr_chr01	2087013	T	T	T	T/TGTTTTCCA			QTL	QTL	125	170	0.112941176	0.087764706	0.056	0.176470588	0.120470588	0.00639872	2.193906876	0.383020541	0.416777935
Itr_chr01	2087017	T	T	T	T/C					139	181	0.115743869	0.086966891	0.115107914	0.127071823	0.01196391	0.787642472	0.103670874	0.383020541	0.416777935
Itr_chr01	2087530	G	G	G/A	G					82	117	0.13289556	0.098707526	0.12195122	0.085470085	-0.036481134	0.480303939	0.318483851	0.383020541	0.416777935
Itr_chr01	2087569	C	C	C	C					82	115	0.135949099	0.102545069	0.097560976	0.060869565	-0.03669141	0.474505099	0.323759116	0.383020541	0.416777935
Itr_chr01	2087654	A	A	A	A/C					75	106	0.137610063	0.103773585	0.093333333	0.122641509	0.029308176	0.569886023	0.244211995	0.383020541	0.416777935
Itr_chr01	2087655	AATGAGCTCTAAGGCTTGAGATCCAACCTCGCTTCGG	AATGAGCTCTAAGGCTTGAGATCCAACCTCGCTTCGG	AATGAGCTCTAAGGCTTGAGATCCAACCTCGCTTCGG	AATGAGCTCTAAGGCTTGAGATCCAACCTCGCTTCGG					56	87	0.143062397	0.108579639	0.071428571	0.08045977	0.009031199	0.867026595	0.061967581	0.383020541	0.416777935
Itr_chr01	2088948	A	G	G	G					106	125	0.125132075	0.094943396	0.066037736	0.104	0.037962264	0.432313537	0.364201165	0.383020541	0.416777935
Itr_chr01	2092641	C	C	C/T	C/T					103	99	0.125429048	0.09551829	0.126213592	0.161616162	0.035402569	0.470105979	0.327804225	0.383020541	0.416777935
Itr_chr01	2092952	C	C	C	C					141	171	0.109493592	0.085479657	0.04964539	0.087719298	0.038073908	0.370525895	0.431181435	0.383020541	0.416777935
Itr_chr01	2092974	C	C	C	C					148	167	0.110697524	0.087999676	0.081081081	0.065868263	-0.015212818	0.732853429	0.134982876	0.383020541	0.416777935
Itr_chr01	2093000	C	C	C	C					140	166	0.117125645	0.089672978	0.057142857	0.078313253	0.021170396	0.637472505	0.195538542	0.383020541	0.416777935
Itr_chr01	2093030	T	T	T	T					136	180	0.113562092	0.087418301	0.080882353	0.072222222	-0.008660131	0.849030194	0.071076865	0.383020541	0.416777935
Itr_chr01	2093043	C	C	C	C					142	192	0.113556338	0.085387324	0.063380282	0.057291667	-0.006088615	0.893621276	0.0488465	0.383020541	0.416777935
Itr_chr01	2093156	A	A	A	AG					119	132	0.119556914	0.090654444	0.058823529	0.121212121	0.062388592	0.180763847	0.742888424	0.383020541	0.416777935
Itr_chr01	2093530	T	C	C	T/C					149	141	0.115379123	0.09015184	0.093959732	0.14893617	0.054976439	0.225354929	0.647132939	0.383020541	0.416777935
Itr_chr01	2093782	A	A	A	A					149	214	0.109264254	0.083861256	0.067114094	0.11682243	0.049708336	0.24095181	0.618069808	0.383020541	0.416777935
Itr_chr01	2093807	C	C	C	C					156	219	0.109149982	0.083508957	0.057692308	0.03652968	-0.021162627	0.620875825	0.20699525	0.383020541	0.416777935
Itr_chr01	2094175	C	C	C	C					95	97	0.126966902	0.096039067	0.063157895	0.051546392	-0.011611503	0.818636273	0.086909016	0.383020541	0.416777935
Itr_chr01	2094206	T	T	T	T					103	108	0.127382237	0.098256023	0.067961165	0.064814815	-0.00314635	0.978804239	0.009304158	0.383020541	0.416777935
Itr_chr01	2094292	A	A	A	A					83	117	0.126248584	0.097106374	0.060240964	0.034188034	-0.02605293	0.599680064	0.222080389	0.383020541	0.416777935
Itr_chr01	2094329	C	C	C	C					68	94	0.140801001	0.106070088	0.044117647	0.053191489	0.009073842	0.871825635	0.059570365	0.383020541	0.416777935
Itr_chr01	2094330	A	A	A	A					73	98	0.135868046	0.103159072	0.04109589	0.051020408	0.009924518	0.859028194	0.065992582	0.383020541	0.416777935
Itr_chr01	2094661	C	C	C	C					161	176	0.112859966	0.082580463	0.062111801	0.085227273	0.023115471	0.599680064	0.222080389	0.383020541	0.416777935
Itr_chr01	2094700	G	G	G	G					140	159	0.1131177	0.087511231	0.1	0.056603774	-0.043396226	0.335732853	0.474006158	0.383020541	0.416777935
Itr_chr01	2094799	A	G	G	G					126	134	0.11419095	0.090618337	0.047619048	0.089552239	0.041933191	0.375324935	0.425592582	0.383020541	0.416777935
Itr_chr01	2094912	G	G	G	G					118	133	0.119727284	0.090480438	0.093220339	0.105263158	0.012042819	0.801239752	0.096237512	0.383020541	0.416777935
Itr_chr01	2095039	C	C	C	C					168	202	0.11179868	0.082449316	0.089285714	0.044554455	-0.044731259	0.290541892	0.53679124	0.383020541	0.416777935
Itr_chr01	2095281	A	A	A	A					165	159	0.109891366	0.084048027	0.060606061	0.037735849	-0.022870212	0.574285143	0.240872419	0.383020541	0.416777935
Itr_chr01	2100095	C	C	C	C					52	74	0.156444906	0.116943867	0.038461538	0.027027027	-0.011434511	0.846430714	0.072408586	0.338090943	0.470966464
Itr_chr01	2100131	T	C	C	C					70	100	0.134285714	0.102857143	0.057142857	0.06	0.002857143	0.968206359	0.014032069	0.338090943	0.470966464
Itr_chr01	2100158	A	A	A	A/G					72	117	0.135683761	0.103632479	0.083333333	0.145299145	0.061965812	0.223355329	0.651003681	0.338090943	0.470966464
Itr_chr01	2100198	G	G	G	G					80	126	0.124603175	0.09781746	0.0625	0.103174603	0.040674603	0.414517097	0.382457552	0.338090943	0.470966464
Itr_chr01	2100252	G	G	G	G/A					71	106	0.13592878	0.099388786	0.098591549	0.113207547	0.014615998	0.75284943	0.123291874	0.338090943	0.470966464
Itr_chr01	2101127	T	T	T/C	T/C					169	199	0.108768696	0.083167316	0.171597633	0.175879397	0.004281764	0.919616077	0.036393445	0.338090943	0.470966464	Itr_chr01CG01320=MODERATE	Itr_chr01CG01320=missense_variant	Itr_chr01CG01320=c.118T>C	Itr_chr01CG01320=p.Ser40Pro
Itr_chr01	2101294	TCA	T	T	T					96	82	0.133638211	0.102896341	0.104166667	0.158536585	0.054369919	0.289342132	0.538588323	0.338090943	0.470966464	Itr_chr01CG01320=HIGH	Itr_chr01CG01320=frameshift_variant	Itr_chr01CG01320=c.286_287delCA	Itr_chr01CG01320=p.His96fs
Itr_chr01	2101295	CAT	CAT	CAT/C	CAT/C					100	83	0.131807229	0.1	0.12	0.168674699	0.048674699	0.321335733	0.493040978	0.338090943	0.470966464	Itr_chr01CG01320=HIGH	Itr_chr01CG01320=frameshift_variant	Itr_chr01CG01320=c.289_290delAT	Itr_chr01CG01320=p.Met97fs
Itr_chr01	2101405	G	A	A	A					143	175	0.111728272	0.084595405	0.083916084	0.085714286	0.001798202	0.969606079	0.01340467	0.338090943	0.470966464
Itr_chr01	2101460	A	A	A/G	A				QTL	162	202	0.111416697	0.082997189	0.148148148	0.054455446	-0.093692703	0.030793841	1.511536134	0.338090943	0.470966464
Itr_chr01	2101478	T	T	T/A	T/A					149	183	0.11149008	0.084167675	0.127516779	0.163934426	0.036417648	0.401719656	0.396076918	0.338090943	0.470966464
Itr_chr01	2101548	T	T	T/C	T					139	159	0.114248224	0.087281119	0.151079137	0.106918239	-0.044160898	0.309738052	0.509005437	0.338090943	0.470966464
Itr_chr01	2102124	A	A	A	A/T					145	190	0.111252269	0.085299456	0.089655172	0.152631579	0.062976407	0.141171766	0.850252153	0.338090943	0.470966464
Itr_chr01	2102140	T	T	T/TTGGCC	T/TTGGCC					119	159	0.119761112	0.090058665	0.109243697	0.176100629	0.066856931	0.137372525	0.862100117	0.338090943	0.470966464
Itr_chr01	2102192	T	T	T	T					148	195	0.114934165	0.085793486	0.094594595	0.056410256	-0.038184338	0.388322336	0.410807629	0.338090943	0.470966464
Itr_chr01	2102272	G	G	G/C	G/C					128	179	0.112648394	0.086068436	0.15625	0.17877095	0.02252095	0.592681464	0.227178655	0.338090943	0.470966464
Itr_chr01	2102322	C	C	C/T	C/T					139	204	0.111087601	0.08474397	0.122302158	0.176470588	0.05416843	0.209158168	0.67952517	0.338090943	0.470966464
Itr_chr01	2106687	T	T	T	T/C					84	93	0.13671275	0.102918587	0.047619048	0.139784946	0.092165899	0.077384523	1.11134589	0.338090943	0.470966464
Itr_chr01	2106696	GAGAGA	GAGAGA	GAGAGA	GAGAGA/G					96	106	0.126179245	0.097680818	0.041666667	0.113207547	0.071540881	0.151569686	0.819387649	0.338090943	0.470966464
Itr_chr01	2106740	C	C	C	C/T					115	120	0.122826087	0.09057971	0.069565217	0.158333333	0.088768116	0.066986603	1.174012048	0.338090943	0.470966464
Itr_chr01	2106749	C	C	C	C					113	127	0.121106543	0.094348826	0.03539823	0.070866142	0.035467912	0.449310138	0.347453782	0.338090943	0.470966464
Itr_chr01	2106750	G	G	G	G					116	129	0.117080994	0.090550655	0.043103448	0.085271318	0.04216787	0.372725455	0.428610947	0.338090943	0.470966464
Itr_chr01	2106766	C	C	C	C/G				QTL	114	128	0.115953947	0.091557018	0.070175439	0.1640625	0.093887061	0.043791242	1.35861274	0.338090943	0.470966464
Itr_chr01	2107130	G	G	G	G					136	220	0.108957219	0.084491979	0.073529412	0.086363636	0.012834225	0.773045391	0.111795005	0.338090943	0.470966464
Itr_chr01	2107328	A	A	A/T	A/T					59	92	0.141304348	0.107774503	0.118644068	0.206521739	0.087877671	0.113377325	0.945473796	0.338090943	0.470966464
Itr_chr01	2109121	G	G	G/GGTAGGAAT	G				QTL	80	132	0.128787879	0.098863636	0.2	0.098484848	-0.101515152	0.044391122	1.35270388	0.338090943	0.470966464
Itr_chr01	2109173	T	T	T/C	T					89	138	0.129050643	0.094609998	0.168539326	0.115942029	-0.052597297	0.270945811	0.567117559	0.338090943	0.470966464
Itr_chr01	2109268	A	G	A/G	A/G					104	140	0.122802198	0.092307692	0.134615385	0.128571429	-0.006043956	0.892421516	0.049429968	0.338090943	0.470966464
Itr_chr01	2109531	G	G	G/T	G					128	159	0.116794418	0.08706761	0.1171875	0.075471698	-0.041715802	0.349930014	0.456018806	0.338090943	0.470966464
Itr_chr01	2109572	A	A	A	A					121	138	0.120134148	0.090789316	0.074380165	0.086956522	0.012576356	0.794641072	0.099828992	0.338090943	0.470966464
Itr_chr01	2109574	G	G	G	G					120	138	0.120652174	0.092028986	0.075	0.086956522	0.011956522	0.808638272	0.092245708	0.338090943	0.470966464
Itr_chr01	2109575	A	A	A	A					121	139	0.118913134	0.090017242	0.074380165	0.09352518	0.019145015	0.684063187	0.16490378	0.338090943	0.470966464
Itr_chr01	2110205	A	A	A/T	A/T					57	67	0.149253731	0.114166012	0.105263158	0.194029851	0.088766693	0.127374525	0.894917422	0.338090943	0.470966464
Itr_chr01	2110294	C	C	C	C					51	63	0.160597572	0.121381886	0.039215686	0.063492063	0.024276377	0.698860228	0.155609674	0.338090943	0.470966464
Itr_chr01	2110490	T	T	T	T					109	107	0.122524222	0.093972391	0.082568807	0.065420561	-0.017148247	0.734853029	0.133799511	0.338090943	0.470966464
Itr_chr01	2110538	T	T	T	T/C					123	122	0.121751299	0.090630415	0.06504065	0.12295082	0.057910169	0.198160368	0.7029832	0.338090943	0.470966464
Itr_chr01	2110653	A	A	A	A					116	137	0.114837654	0.087591241	0.103448276	0.072992701	-0.030455575	0.51209758	0.290647276	0.338090943	0.470966464
Itr_chr01	2110827	T	T	T	T/A					110	128	0.120596591	0.091193182	0.1	0.125	0.025	0.600279944	0.221646167	0.338090943	0.470966464	Itr_chr01CG01330=MODERATE	Itr_chr01CG01330=missense_variant	Itr_chr01CG01330=c.90T>A	Itr_chr01CG01330=p.Ser30Arg
Itr_chr01	2110896	T	T	T/C	T/C					164	177	0.112443158	0.083746727	0.12804878	0.141242938	0.013194157	0.75004999	0.12490979	0.338090943	0.470966464
Itr_chr01	2111134	G	G	G/A	G					72	82	0.14295393	0.105691057	0.111111111	0.073170732	-0.037940379	0.476704659	0.321750603	0.338090943	0.470966464	Itr_chr01CG01330=MODERATE	Itr_chr01CG01330=missense_variant	Itr_chr01CG01330=c.286G>A	Itr_chr01CG01330=p.Glu96Lys
Itr_chr01	2111458	G	G	G	G					102	119	0.12464986	0.096638655	0.088235294	0.092436975	0.004201681	0.938412318	0.0276063	0.338090943	0.470966464	Itr_chr01CG01330=MODERATE	Itr_chr01CG01330=missense_variant	Itr_chr01CG01330=c.505G>T	Itr_chr01CG01330=p.Asp169Tyr
Itr_chr01	2112173	C	G	G	G					113	138	0.123060151	0.091701937	0.061946903	0.079710145	0.017763242	0.698060388	0.156107006	0.338090943	0.470966464
Itr_chr01	2112501	C	C	C	C/T					78	108	0.131766382	0.10042735	0.08974359	0.111111111	0.021367521	0.682663467	0.165793338	0.338090943	0.470966464
Itr_chr01	2113370	C	C	C	C					53	86	0.146555507	0.111671786	0.037735849	0.104651163	0.066915314	0.23795241	0.623509893	0.338090943	0.470966464
Itr_chr01	2113372	C	C	C	C					57	90	0.148538012	0.111111111	0.052631579	0.111111111	0.058479532	0.300939812	0.521520355	0.338090943	0.470966464
Itr_chr01	2114616	G	G	G	G					104	130	0.123076923	0.094230769	0.048076923	0.069230769	0.021153846	0.641671666	0.192687137	0.338090943	0.470966464
Itr_chr01	2115071	C	C	C/T	C/T					81	95	0.138271605	0.103443795	0.12345679	0.115789474	-0.007667316	0.888222356	0.0514783	0.338090943	0.470966464
Itr_chr01	2125428	T	T	T/A	T/A				QTL	84	110	0.135930736	0.098051948	0.202380952	0.318181818	0.115800866	0.022595481	1.645978411	0.338090943	0.470966464
Itr_chr01	2125438	G	G	G/A	G/A			QTL	QTL	86	99	0.132487667	0.099130843	0.197674419	0.353535354	0.155860935	0.00259948	2.585113502	0.338090943	0.470966464
Itr_chr01	2126512	T	T	T	T/G					62	64	0.154233871	0.11391129	0.064516129	0.109375	0.044858871	0.454709058	0.342266394	0.338090943	0.470966464
Itr_chr01	2126545	C	C	C/A	C/A					84	112	0.133928571	0.098214286	0.107142857	0.125	0.017857143	0.726854629	0.138552439	0.338090943	0.470966464
Itr_chr01	2126590	A	A	A	A					100	133	0.127368421	0.092781955	0.09	0.120300752	0.030300752	0.529894021	0.275810981	0.338090943	0.470966464
Itr_chr01	2126683	C	C	C	C					100	128	0.124375	0.09625	0.09	0.0859375	-0.0040625	0.938812238	0.027421258	0.338090943	0.470966464
Itr_chr01	2126693	A	A	A	A/T					131	156	0.117880211	0.086122529	0.106870229	0.16025641	0.053386181	0.231153769	0.63609902	0.338090943	0.470966464
Itr_chr01	2126838	A	A	A	A/AAT					130	121	0.120216147	0.092625556	0.1	0.123966942	0.023966942	0.606278744	0.217327658	0.338090943	0.470966464
Itr_chr01	2126966	G	G	G	G					105	124	0.119508449	0.0953149	0.057142857	0.088709677	0.03156682	0.524695061	0.280093024	0.338090943	0.470966464
Itr_chr01	2127039	T	T	T/A	T/A					81	100	0.130493827	0.100493827	0.160493827	0.19	0.029506173	0.558888222	0.252675042	0.338090943	0.470966464
Itr_chr01	2127289	ACAAG	ACAAG	ACAAG/A	ACAAG/A					72	79	0.145042194	0.110232068	0.097222222	0.189873418	0.092651195	0.093981204	1.026958997	0.338090943	0.470966464
Itr_chr01	2127304	G	G	G	G					151	182	0.11160032	0.084127793	0.072847682	0.076923077	0.004075395	0.928414317	0.032258171	0.338090943	0.470966464
Itr_chr01	2127513	G	G	G	G					148	166	0.110794529	0.085965484	0.067567568	0.090361446	0.022793878	0.597480504	0.223676261	0.338090943	0.470966464
Itr_chr01	2127577	G	G	G	G					147	170	0.113445378	0.08767507	0.074829932	0.076470588	0.001640656	0.972205559	0.0122419	0.338090943	0.470966464
Itr_chr01	2127578	A	A	A	A					151	169	0.112700341	0.085230612	0.072847682	0.076923077	0.004075395	0.929414117	0.031790735	0.338090943	0.470966464
Itr_chr01	2127600	A	A	A	A					153	185	0.107860802	0.082847553	0.091503268	0.086486486	-0.005016781	0.909418116	0.041236399	0.338090943	0.470966464
Itr_chr01	2127742	C	C	C	C					127	178	0.115677254	0.086658409	0.102362205	0.073033708	-0.029328497	0.49910018	0.301812274	0.338090943	0.470966464
Itr_chr01	2128040	G	G	G/A	G					108	134	0.123548922	0.091901603	0.12962963	0.104477612	-0.025152018	0.598280344	0.223095265	0.338090943	0.470966464
Itr_chr01	2128143	G	G	G/A	G/A					87	115	0.126136932	0.097251374	0.137931034	0.139130435	0.0011994	0.978404319	0.009481639	0.338090943	0.470966464
Itr_chr01	2128149	G	G	G/GTATA	G/GTATA					64	80	0.140625	0.10625	0.109375	0.175	0.065625	0.24595081	0.609151743	0.338090943	0.470966464
Itr_chr01	2128637	C	C	C	C					50	68	0.16	0.12	0.04	0.044117647	0.004117647	0.949410118	0.022546144	0.338090943	0.470966464
Itr_chr01	2133473	G	G	G/GTCCGA	G					100	114	0.125438596	0.095438596	0.12	0.078947368	-0.041052632	0.398520296	0.399549556	0.338090943	0.470966464
Itr_chr01	2133510	GGTGGA	GGTGGA	GGTGGA/G	GGTGGA					94	92	0.131128585	0.099213691	0.14893617	0.054347826	-0.094588344	0.072385523	1.140348284	0.338090943	0.470966464
Itr_chr01	2133541	A	A	A	A					100	88	0.129090909	0.097727273	0.08	0.090909091	0.010909091	0.833233353	0.079233354	0.338090943	0.470966464
Itr_chr01	2133560	C	C	C/G	C					92	91	0.132107023	0.099259436	0.119565217	0.087912088	-0.031653129	0.576884623	0.238911037	0.338090943	0.470966464
Itr_chr01	2133573	T	T	T/C	T					85	94	0.13379224	0.100750939	0.141176471	0.095744681	-0.04543179	0.373725255	0.427447553	0.338090943	0.470966464
Itr_chr01	2134644	C	C	C	C					103	162	0.121838667	0.088277598	0.106796117	0.086419753	-0.020376363	0.656468706	0.182785972	0.338090943	0.470966464
Itr_chr01	2134685	T	T	T	T/C					118	184	0.11385409	0.086680177	0.101694915	0.135869565	0.03417465	0.451309738	0.345525295	0.338090943	0.470966464
Itr_chr01	2134846	G	G	G	G					146	194	0.110153933	0.086075413	0.109589041	0.118556701	0.00896766	0.816636673	0.087971121	0.338090943	0.470966464
Itr_chr01	2134888	A	A	A	A					159	202	0.10542375	0.082570521	0.100628931	0.108910891	0.00828196	0.855628874	0.067714568	0.338090943	0.470966464
Itr_chr01	2134899	A	A	A/G	A					153	199	0.109633133	0.084474661	0.124183007	0.105527638	-0.018655368	0.661067786	0.179754005	0.338090943	0.470966464
Itr_chr01	2135028	T	T	T	T					154	217	0.110599078	0.083787181	0.090909091	0.036866359	-0.054042731	0.206358728	0.685377157	0.338090943	0.470966464
Itr_chr01	2135109	C	C	C	C					187	191	0.109051712	0.082985693	0.112299465	0.120418848	0.008119383	0.842431514	0.074465395	0.338090943	0.470966464
Itr_chr01	2135322	G	G	G	G					67	121	0.139385716	0.101517207	0.074626866	0.082644628	0.008017762	0.881023795	0.055012362	0.338090943	0.470966464
Itr_chr01	2135515	C	C	C	C					165	216	0.112373737	0.082575758	0.066666667	0.092592593	0.025925926	0.537092581	0.269950846	0.338090943	0.470966464
Itr_chr01	2135516	A	A	A	A					165	218	0.105643592	0.078621073	0.072727273	0.091743119	0.019015847	0.640871826	0.193228821	0.338090943	0.470966464
Itr_chr01	2135675	C	T	T	T					167	227	0.109103379	0.080534965	0.041916168	0.114537445	0.072621277	0.076184763	1.118131879	0.338090943	0.470966464
Itr_chr01	2135684	G	G	G	G					156	213	0.107078368	0.083152763	0.044871795	0.079812207	0.034940412	0.423915217	0.372720994	0.338090943	0.470966464
Itr_chr01	2135850	T	C	C	C					74	96	0.13963964	0.103885135	0.040540541	0.072916667	0.032376126	0.534893021	0.271733068	0.338090943	0.470966464
Itr_chr01	2135862	C	C	C	C					84	106	0.128930818	0.100179695	0.035714286	0.08490566	0.049191375	0.338132374	0.470913247	0.338090943	0.470966464
Itr_chr01	2135871	G	G	G	G					80	113	0.134402655	0.10210177	0.0375	0.079646018	0.042146018	0.405718856	0.391774808	0.338090943	0.470966464
Itr_chr01	2135900	C	T	T	T					90	122	0.128051002	0.095810565	0.033333333	0.090163934	0.056830601	0.24095181	0.618069808	0.338090943	0.470966464
Itr_chr01	2135982	C	C	C	C					95	155	0.122580645	0.093378608	0.084210526	0.064516129	-0.019694397	0.681063787	0.166812211	0.338090943	0.470966464
Itr_chr01	2136013	G	G	G	G					94	152	0.120940649	0.092245241	0.063829787	0.065789474	0.001959686	0.976204759	0.010459079	0.338090943	0.470966464
Itr_chr01	2136026	G	G	G	G					100	143	0.125804196	0.092867133	0.04	0.083916084	0.043916084	0.358928214	0.444992402	0.338090943	0.470966464
Itr_chr01	2136074	A	A	A	A					62	98	0.142527979	0.110269914	0.048387097	0.06122449	0.012837393	0.830233953	0.08079951	0.338090943	0.470966464
Itr_chr01	2137612	G	G	G	G/T				QTL	76	121	0.130709004	0.099717268	0.039473684	0.157024793	0.117551109	0.021995601	1.657664169	0.338090943	0.470966464
Itr_chr01	2137632	G	G	G	G/T				QTL	74	116	0.131407269	0.098555452	0.040540541	0.155172414	0.114631873	0.023795241	1.623509893	0.338090943	0.470966464
Itr_chr01	2137659	G	G	G/A	G				QTL	54	94	0.153270292	0.113475177	0.148148148	0.031914894	-0.116233255	0.045590882	1.341122008	0.338090943	0.470966464
Itr_chr01	2137820	T	T	T	T					68	148	0.135930048	0.100158983	0.044117647	0.047297297	0.00317965	0.951209758	0.021723703	0.338090943	0.470966464
Itr_chr01	2137955	G	G	G	G					183	208	0.105322615	0.078919714	0.06010929	0.076923077	0.016813787	0.673465307	0.171684772	0.338090943	0.470966464
Itr_chr01	2138048	A	A	A	A					200	242	0.102603306	0.080041322	0.065	0.070247934	0.005247934	0.894021196	0.048652185	0.338090943	0.470966464
Itr_chr01	2138143	T	T	T	T					128	192	0.114583333	0.088541667	0.078125	0.041666667	-0.036458333	0.401119776	0.396725926	0.338090943	0.470966464
Itr_chr01	2138208	G	G	G/A	G					74	122	0.134692069	0.099911387	0.108108108	0.032786885	-0.075321223	0.141771646	0.848410619	0.338090943	0.470966464
Itr_chr01	2138225	G	G	G	G					63	98	0.138321995	0.105442177	0.079365079	0.051020408	-0.028344671	0.601279744	0.220923426	0.338090943	0.470966464
Itr_chr01	2138371	G	G	G/A	G					61	87	0.144526098	0.110043339	0.114754098	0.057471264	-0.057282834	0.308538292	0.510690928	0.338090943	0.470966464
Itr_chr01	2138556	C	C	C	C					161	185	0.114453584	0.086385765	0.080745342	0.081081081	0.000335739	0.9980004	0.000869285	0.338090943	0.470966464
Itr_chr01	2138646	C	C	C	C					158	184	0.107870116	0.083447991	0.044303797	0.048913043	0.004609246	0.919416117	0.036487888	0.338090943	0.470966464
Itr_chr01	2138659	C	C	C	C					158	184	0.11055311	0.081315355	0.120253165	0.054347826	-0.065905338	0.122775445	0.910888483	0.338090943	0.470966464
Itr_chr01	2138862	T	T	T	T					172	202	0.108047433	0.082489063	0.040697674	0.059405941	0.018708266	0.654269146	0.18424356	0.338090943	0.470966464
Itr_chr01	2138877	A	A	A	A					165	198	0.11010101	0.081818182	0.03030303	0.025252525	-0.005050505	0.913017397	0.039520947	0.338090943	0.470966464
Itr_chr01	2139087	A	A	A	A					197	204	0.107818254	0.08159152	0.07106599	0.083333333	0.012267343	0.777044591	0.109554058	0.338090943	0.470966464
Itr_chr01	2139106	C	C	C	C					193	192	0.108619387	0.083441278	0.077720207	0.09375	0.016029793	0.685462907	0.164016041	0.338090943	0.470966464
Itr_chr01	2139330	C	C	C	C/A					105	117	0.123321123	0.096214896	0.114285714	0.153846154	0.03956044	0.404119176	0.393490541	0.338090943	0.470966464
Itr_chr01	2139565	C	T	T	C/T				QTL	132	191	0.110859908	0.083650643	0.060606061	0.157068063	0.096462002	0.025994801	1.585113502	0.338090943	0.470966464
Itr_chr01	2139651	TCAC	TCAC	TCAC/T	TCAC/T					152	188	0.112541993	0.084966405	0.151315789	0.154255319	0.00293953	0.950009998	0.022271824	0.338090943	0.470966464
Itr_chr01	2139884	G	G	G	G/A					107	169	0.117403086	0.090914118	0.056074766	0.142011834	0.085937068	0.065786843	1.181860957	0.338090943	0.470966464
Itr_chr01	2140173	GGC	GGC	GGC/G	GGC/G					62	101	0.142286809	0.108112424	0.14516129	0.247524752	0.102363462	0.061787642	1.209098375	0.259180007	0.586398502
Itr_chr01	2140241	T	T	T/A	T/A					58	93	0.152576937	0.109566185	0.103448276	0.129032258	0.025583982	0.645470906	0.190123328	0.259180007	0.586398502
Itr_chr01	2140242	A	A	A/T	A/T					58	87	0.149425287	0.109195402	0.103448276	0.149425287	0.045977011	0.381523695	0.418478484	0.259180007	0.586398502
Itr_chr01	2140736	C	C	C	C					72	136	0.129901961	0.096405229	0.013888889	0.058823529	0.044934641	0.377924415	0.42259505	0.259180007	0.586398502
Itr_chr01	2141458	G	G	G	G/C					90	112	0.128769841	0.097420635	0.066666667	0.142857143	0.076190476	0.124775045	0.903872265	0.259180007	0.586398502
Itr_chr01	2141473	GGCC	GGCC	GGCC	GGCC/G					68	83	0.14032601	0.105776045	0.073529412	0.108433735	0.034904323	0.529694061	0.275974896	0.259180007	0.586398502
Itr_chr01	2142053	A	G	A/G	A/G					73	92	0.140857653	0.108248958	0.109589041	0.141304348	0.031715307	0.554689062	0.255950398	0.259180007	0.586398502
Itr_chr01	2142074	C	C	C	C/T					73	79	0.139067106	0.101265823	0.095890411	0.139240506	0.043350095	0.437512498	0.359009537	0.259180007	0.586398502
Itr_chr01	2145796	G	G	G/T	G					63	78	0.147741148	0.110500611	0.111111111	0.076923077	-0.034188034	0.545490902	0.263212489	0.259180007	0.586398502
Itr_chr01	2145804	A	A	A/T	A					63	74	0.147576148	0.111111111	0.126984127	0.081081081	-0.045903046	0.418716257	0.378080177	0.259180007	0.586398502
Itr_chr01	2149795	C	T	T	T					89	110	0.132175689	0.100510725	0.056179775	0.072727273	0.016547497	0.75664867	0.121105727	0.259180007	0.586398502
Itr_chr01	2150443	G	G	G	G/T				QTL	131	193	0.109915754	0.085591109	0.076335878	0.165803109	0.089467231	0.038792242	1.411255125	0.259180007	0.586398502
Itr_chr01	2150508	A	A	A	A					141	186	0.109585907	0.08396248	0.092198582	0.069892473	-0.022306108	0.618076385	0.208957849	0.259180007	0.586398502
Itr_chr01	2150563	A	G	G	G					130	176	0.116958042	0.088199301	0.053846154	0.045454545	-0.008391608	0.854029194	0.068527283	0.259180007	0.586398502
Itr_chr01	2150570	C	C	C	C					130	172	0.114400716	0.089445438	0.053846154	0.034883721	-0.018962433	0.665066987	0.17713461	0.259180007	0.586398502
Itr_chr01	2150754	A	G	G	A/G			QTL	QTL	74	104	0.133316008	0.103690229	0.094594595	0.259615385	0.16502079	0.00159968	2.795966868	0.259180007	0.586398502
Itr_chr01	2151147	G	G	G	G/T					52	86	0.147584973	0.108676208	0.076923077	0.139534884	0.062611807	0.26094781	0.583446343	0.259180007	0.586398502
Itr_chr01	2151340	A	G	A/G	A/G					73	96	0.139269406	0.105308219	0.150684932	0.114583333	-0.036101598	0.486102779	0.313271896	0.259180007	0.586398502
Itr_chr01	2151471	A	C	C	C					116	133	0.121985999	0.092234898	0.103448276	0.060150376	-0.0432979	0.359928014	0.443784349	0.259180007	0.586398502
Itr_chr01	2151522	T	G	T/G	G					91	110	0.13036963	0.099300699	0.142857143	0.090909091	-0.051948052	0.307738452	0.511818235	0.259180007	0.586398502
Itr_chr01	2151606	C	T	C/T	T					90	115	0.12705314	0.097101449	0.133333333	0.095652174	-0.037681159	0.451709658	0.345140624	0.259180007	0.586398502
Itr_chr01	2151608	A	G	G	G					91	113	0.127297481	0.095497423	0.087912088	0.097345133	0.009433045	0.850429914	0.070361472	0.259180007	0.586398502
Itr_chr01	2151611	G	A	G/A	G/A					77	94	0.13456756	0.101685548	0.142857143	0.117021277	-0.025835866	0.606078784	0.217470918	0.259180007	0.586398502
Itr_chr01	2151738	T	C	C	C					119	170	0.113445378	0.088235294	0.067226891	0.094117647	0.026890756	0.565086983	0.247884697	0.259180007	0.586398502
Itr_chr01	2151781	C	T	T	T					138	173	0.114057133	0.085658038	0.065217391	0.098265896	0.033048505	0.458308338	0.338842241	0.259180007	0.586398502
Itr_chr01	2151824	T	A	A	T/A				QTL	148	179	0.112637777	0.084440586	0.054054054	0.145251397	0.091197343	0.036392721	1.438985467	0.259180007	0.586398502
Itr_chr01	2151829	C	C	C	C/T					149	179	0.113943984	0.085073676	0.060402685	0.134078212	0.073675528	0.088782244	1.051673884	0.259180007	0.586398502
Itr_chr01	2151831	G	G	G	G					148	182	0.113305613	0.086946837	0.074324324	0.071428571	-0.002895753	0.946010798	0.024103906	0.259180007	0.586398502
Itr_chr01	2151893	G	G	G	G					169	196	0.11058447	0.081813791	0.112426036	0.107142857	-0.005283178	0.903619276	0.044014513	0.259180007	0.586398502
Itr_chr01	2151899	G	G	G	G					171	202	0.10882404	0.082305599	0.105263158	0.103960396	-0.001302762	0.979604079	0.008949415	0.259180007	0.586398502
Itr_chr01	2152245	TTTTTAG	TTTTTAG	TTTTTAG	TTTTTAG					94	124	0.126973233	0.097460535	0.042553191	0.080645161	0.03809197	0.440111978	0.356436812	0.259180007	0.586398502
Itr_chr01	2152940	T	T	T/A	T/A					68	67	0.146619842	0.105794557	0.117647059	0.164179104	0.046532046	0.345330934	0.461764517	0.259180007	0.586398502
Itr_chr01	2153067	T	T	T	T/TGAAC					62	72	0.148297491	0.111111111	0.016129032	0.125	0.108870968	0.055788842	1.253452651	0.259180007	0.586398502
Itr_chr01	2153318	A	A	A	A					118	104	0.121088657	0.093383312	0.025423729	0.067307692	0.041883963	0.383923215	0.415755626	0.259180007	0.586398502
Itr_chr01	2153436	G	G	G	G					151	165	0.113706602	0.086775035	0.059602649	0.103030303	0.043427654	0.319536093	0.49548008	0.259180007	0.586398502
Itr_chr01	2154064	T	T	T	T					170	222	0.10609433	0.08145204	0.029411765	0.04954955	0.020137785	0.640471906	0.193499916	0.259180007	0.586398502
Itr_chr01	2155074	T	T	T	T					72	100	0.14	0.104444444	0.041666667	0.09	0.048333333	0.361927614	0.44137828	0.259180007	0.586398502
Itr_chr01	2156388	A	A	A	A					145	218	0.114583992	0.082948434	0.068965517	0.137614679	0.068649162	0.106178764	0.973962333	0.259180007	0.586398502
Itr_chr01	2156631	T	T	T	T					128	172	0.117732558	0.088299419	0.0234375	0.063953488	0.040515988	0.368526295	0.433531519	0.259180007	0.586398502
Itr_chr01	2156753	C	C	C/T	C/T					105	136	0.125840336	0.093557423	0.114285714	0.117647059	0.003361345	0.944411118	0.024838909	0.259180007	0.586398502
Itr_chr01	2157213	G	G	G/A	G/A					95	104	0.121356275	0.096558704	0.126315789	0.221153846	0.094838057	0.051989602	1.284083507	0.259180007	0.586398502
Itr_chr01	2157337	T	T	T/C	T/C					92	129	0.122430064	0.096056623	0.130434783	0.186046512	0.055611729	0.26094781	0.583446343	0.259180007	0.586398502
Itr_chr01	2158464	G	G	G	G					75	102	0.13372549	0.101176471	0.08	0.049019608	-0.030980392	0.545490902	0.263212489	0.259180007	0.586398502
Itr_chr01	2158972	A	A	A	A					153	192	0.109272876	0.083946078	0.071895425	0.119791667	0.047896242	0.267146571	0.573250396	0.259180007	0.586398502
Itr_chr01	2159398	C	C	C/T	C					76	108	0.127192982	0.099415205	0.131578947	0.064814815	-0.066764133	0.193361328	0.71363038	0.259180007	0.586398502
Itr_chr01	2159732	G	G	G	G/A					105	141	0.124822695	0.093009119	0.104761905	0.141843972	0.037082067	0.432913417	0.363598954	0.259180007	0.586398502
Itr_chr01	2159793	TA	TA	TA	TA/T				QTL	92	99	0.128238911	0.099363197	0.108695652	0.212121212	0.10342556	0.038392322	1.415755626	0.259180007	0.586398502
Itr_chr01	2159818	G	G	G	G					97	112	0.127853461	0.096925626	0.072164948	0.071428571	-0.000736377	0.98940212	0.004627164	0.259180007	0.586398502
Itr_chr01	2162733	T	T	T/A	T/A					105	162	0.119047619	0.090652557	0.142857143	0.135802469	-0.007054674	0.878424315	0.056295651	0.252433468	0.597853066
Itr_chr01	2163085	C	C	C/CTAA	C/CTAA					106	174	0.116460638	0.088267187	0.179245283	0.137931034	-0.041314249	0.365926815	0.436605765	0.252433468	0.597853066
Itr_chr01	2163595	C	C	C/CCCGG	C					68	127	0.138026864	0.104446503	0.102941176	0.023622047	-0.079319129	0.122775445	0.910888483	0.252433468	0.597853066
Itr_chr01	2163993	T	T	T	T					94	134	0.124325183	0.092886631	0.095744681	0.111940299	0.016195618	0.74665067	0.126882541	0.252433468	0.597853066
Itr_chr01	2164177	T	T	T	T					65	93	0.136641853	0.106203474	0.061538462	0.064516129	0.002977667	0.966806639	0.014660376	0.252433468	0.597853066
Itr_chr01	2164379	A	A	A	A					95	117	0.12568601	0.096626181	0.084210526	0.111111111	0.026900585	0.586682663	0.231596745	0.252433468	0.597853066
Itr_chr01	2164487	C	C	C/T	C/T					125	182	0.112571429	0.084043956	0.12	0.137362637	0.017362637	0.699460108	0.155237049	0.252433468	0.597853066
Itr_chr01	2164698	G	G	G/T	G/T					96	134	0.120957711	0.095615672	0.135416667	0.156716418	0.021299751	0.646470706	0.18945115	0.252433468	0.597853066
Itr_chr01	2165985	G	G	G/A	G/A					94	113	0.127377142	0.095556392	0.14893617	0.185840708	0.036904538	0.449910018	0.346874336	0.252433468	0.597853066
Itr_chr01	2166298	T	T	T	T/C				QTL	134	167	0.113325588	0.087809456	0.059701493	0.155688623	0.09598713	0.030393921	1.517213267	0.252433468	0.597853066
[truncated: 632,143 more rows]
