# Supplementary material for: Polyploid QTL-seq revealed multiple QTLs controlling steamed tuber texture and starch gelatinization temperature in sweetpotato
Source: Breed Sci. 2024 Feb 29;74(2):103–13. doi: 10.1270/jsbbs.23060 (PMC11442106; doi:10.1270/jsbbs.23060)
Supplement: Supplementary file 7 — Supplemental Table 6 [file 74_103_s7.xlsx]

## Sheet: Table S5
Supplemental Table 6. Primers used in the present study.
Target	Forward	Reverse	Amplicon size (bp)
Wet Area Ratio
Itr_chr05:4298933/G	5'-GAGAAGGCTTTGAAAAATACGG-3'	5'-CCTCAGCATGCTGTATATGC-3'	157
Itr_chr07:21010941/A	5'-GGATGACGAGGAAGTCCTAAA-3'	5'-GCTTGTTGCAATTGAATCTGG-3'	161
Itr_chr15:2888152/T	5'-GCAAGCAAACATTGATCGTAT-3'	5'-GTAAGAAGGGATTGCAGAACAT-3'	166
Starch Gelatinization Temperature
Itr_chr05:1741028/A	5'-GTGACTCAAAAAGATTGCAGCTA-3'	5'-GTTTCTTCACTTTGAGTGCTG-3'	153
Itr_chr06:2413793/G	5'-GGGATCGTCTCGGATCATG-3'	5'-GTCGTGCAAGGACTCGACC-3'	157
Itr_chr08:2039510/T	5'-GCCTTTTTAACTCCAAGGACAT-3'	5'-CACTGTTAGTTTCCTACATTGC-3'	159
Itr_chr12:30157377/G	5'-GAGTCCTGTTCAGTTTCAAAG-3'	5'-GTATACCCACCAGAAACTATC-3'	143
Control
SSII	5'-GCATCATTCCACGCCTCTG-3'	5'-CTACCAGCTCAATATGCAGAC-3'	850
