# Supplementary material for: Polyploid QTL-seq revealed multiple QTLs controlling steamed tuber texture and starch gelatinization temperature in sweetpotato
Source: Breed Sci. 2024 Feb 29;74(2):103–13. doi: 10.1270/jsbbs.23060 (PMC11442106; doi:10.1270/jsbbs.23060)
Supplement: Supplementary file 8 — Supplemental Table 7 [file 74_103_s8.xlsx]

## Sheet: Table S7
Supplemental Table 7. Effects of SNP markers linked to WAR and starch GT.
Wet Area Ratio										Combination
	Itr_chr05_4.30Mb_A		Itr_chr07_21.01Mb_A		Itr_chr15_2.89Mb_B					Itr_chr05_4.30Mb_A	-	A	-	A
	-	+	-	+	-	+				Itr_chr07_21.01Mb_A	-	-	A	A
Maximum	100	100	100	100	100	100				Maximum	100	100	100	100
Third quartile	82.92	97.5	86.25	97.5	90.63	96.67				Third quartile	77.17	92.5	86.67	98.75
Median	67.5	85	60	77.5	67.92	77.5				Median	55	75	71.46	93.33
First quartile	46.25	56.25	42.5	60.94	45	55				First quartile	29.58	48.75	58.75	64.06
Minimum	10	12.5	10	25	10	18.33				Minimum	10	12.5	25	32.5
Mean	62.39	75.69	61.19	75.59	64.07	73.37				Mean	54.39	68.72	70.14	81.04
Starch Gelatinization Temperature										Combination
	Itr_chr05_1.74Mb_B		Itr_chr06_2.41Mb_B		Itr_chr08_2.04Mb_A		Itr_chr12_30.16Mb_A			Itr_chr05_1.74Mb_B	B	B	-	-
	-	+	-	+	-	+	-	+		Itr_chr12_30.16Mb_A	-	A	-	A
Maximum	75.38	77.97	77.97	77.43	76.92	77.97	77.43	77.97		Maximum	77.43	76.66	75.22	75.38
Third quartile	73.27	74.79	73.86	74.35	73.89	74.21	74.62	73.42		Third quartile	75.15	73.51	73.29	73.24
Median	71.72	73.2	72.38	72.23	72.38	72.16	73.12	71.69		Median	74.31	71.77	71.82	71.38
First quartile	69.71	70.98	70.21	70.6	70.68	69.55	70.89	69.85		First quartile	72.38	70.63	69.88	68.34
Minimum	64.45	66.78	65.3	67.11	67.75	64.45	66.78	65.3		Minimum	68.82	67.64	67.75	65.3
Mean	71.21	72.74	71.8	72.27	72.28	71.69	72.49	71.43		Mean	73.36	72.04	71.56	70.84
